# Supplementary material for: Adipose tissue in health and disease through the lens of its building blocks
Source: Sci Rep. 2020 Jun 26;10:10433. doi: 10.1038/s41598-020-67177-1 (PMC7319996; doi:10.1038/s41598-020-67177-1)
Supplement: Supplementary file 1 — Supplementary Data S1 [file 41598_2020_67177_MOESM1_ESM.txt]

NAME	adipose stem cells	B cells	CD4+ T cells	CD8+ T cells	chondrocytes	endothelial cells	eosinophils	erythroblasts	fibroblasts	macrophages	mesenchymal stromal cells	monocytes	myeloid dendritic cells	neutrophils	NK cells	osteoblasts	pc adipocytes	plasmacytoid dendritic cells	platelets	sc adipocytes	smooth muscle cells
1405_i_at	8.732174618520062	25.410988417490962	608.1190219279431	2890.8033479267115	11.465622172177158	7.8515792062034	6.585192271754385	9.709611761695768	8.319305169945874	53.61715790931658	8.482819146501406	43.515742346719875	152.40641859147047	31.181788529533787	4605.748474094498	8.73506495582178	40.01440491983669	13.123367196993048	5768.054732829016	25.3392214678022	10.33873804815599
1552348_at	20.09785334188761	39.45754025807249	50.21610238464943	72.00382130905419	27.542840874689745	26.322480734422918	5983.315411240148	48.859122888170745	25.42938224143437	32.26297010534697	23.038140650560592	31.75017350993546	48.53905835310759	154.9324787021901	32.51987955519953	26.803078614340894	16.43302784620198	29.863747970400475	30.225314723434217	18.42366634936367	26.32842997002006
1552349_a_at	10.607736589334662	13.14189952108694	10.773395366200218	11.900813456208391	11.649669988881627	12.805516885406984	1675.4964416725106	18.43043519599681	12.243682945705453	11.630286294074846	12.665986134255832	11.861492453660853	13.608561755737885	89.68038123419313	13.594887603830335	10.183654892022895	9.81588157238971	11.998860024907428	12.777922062341688	10.878767676250652	14.473365564269304
1552386_at	4.514954721452292	543.0194814417097	34.4127942852807	10.462654057362759	4.450548985158036	3.972187640133799	1547.0111157750532	5.123245209740418	4.397201476428465	6.027548780796083	4.27289677593288	254.73116874900563	108.61609332647315	285.36618104475536	4.459307226292728	3.872726338895063	9.808721464693356	703.5049501686857	183.44317670256606	6.005441221716893	4.2170569748565
1552398_a_at	7.348109061285214	11.179038595369589	93.36745183706037	14.519345929132005	7.1907023763269375	7.515813586425437	925.60457279659	8.122762066079456	9.475383359690287	149.6869416098596	7.357683962667638	981.1320418416294	279.7170076767099	261.8942198100262	16.362580306033742	6.454244957352764	53.50014992868564	35.60130173809719	48.618342629685216	49.583106749980445	7.24730251577583
1552449_a_at	5.981604402547371	6.005441221716893	5.637109761207125	6.091579361064622	7.052256449348824	6.6129417902346574	5.200394574659697	6.741046210538203	6.957106481596777	7.5565432439141915	6.194361481110403	6.383346108321251	7.1983104945226	6.327921352103454	6.158175674415089	6.639608093564616	6.740115132590196	6.467402159099914	416.82312673523313	6.394273228900426	7.4289213078793805
1552507_at	147.2722209967866	14.755605574281262	10.49108947572645	14.434332618645787	128.72654269055838	10.800833722386479	15.512291893315211	15.214021869520352	12.837367670572132	9.92216029627285	30.365711250395282	11.253026655792144	12.814227970333741	15.133021404694237	9.743834348700812	440.0696413666416	12.490099702592568	10.743972687448766	7.099705667332601	13.14189952108694	372.5445498306713
1552509_a_at	15.389283063330659	17.80164281297871	17.1819661104129	20.638105352235826	17.19682862194059	14.534694086197444	32.384976107598305	21.678935745515147	9.43176834368214	16.286630177300815	12.885396227955786	17.18425722683164	15.183195784058567	20.39896392098305	19.350465442654965	17.892369461516644	1073.3989646081222	18.798162670634028	19.263416930311514	1802.3893765564087	15.17941514160605
1552552_s_at	5.44155718109469	6.035412601622509	21.06397018341334	5.277263782545932	4.7335538930445304	5.09099650308883	13.872085492181274	5.305382975050439	4.634501341893379	5.457514353636603	5.90242865912441	6.321806409086094	24.532007335213972	28.857815272278245	6.593463168926519	5.255585939530247	6.901661072300318	1117.3184804636571	6.287161338508746	6.2758568745582295	5.427496686814893
1552553_a_at	10.24347513994086	20.39185171374796	27.139339419251343	13.796108833095012	9.799529388890651	11.206420981847831	19.29612799571897	14.047429334966647	9.032000946237797	168.4641949605362	11.649506420798442	404.7270019430556	157.23961021828097	142.30903937989396	9.846010314986184	9.769513464121552	18.848384508883825	13.4662127223983	37.034063911017725	17.72286396326126	11.805394307340862
1552619_a_at	21.104374228236065	5.401342157283119	5.37638381019479	6.165907661537113	41.91402508063909	313.4727315122564	4.782291095646784	488.0103985537869	84.08670933305932	7.502055475640465	55.78549726539286	6.382905383520354	5.607999518541674	5.929911975883677	5.549928433019916	15.29771286053039	5.417042250162588	6.441128748037165	5.410122094825468	5.979091845833429	151.5529697271166
1552772_at	6.584735051054562	8.945817236518687	16.490602991122234	8.732174618520062	7.328553462096618	7.459552553245633	7.0824944789816335	9.406987984169902	6.79865315762558	11.003974482312858	7.306787777485931	121.6977834166821	6.993315618816884	184.53000965365146	7.499070691531067	6.829375114417797	7.002139641791714	5.857461588025289	8.434542501674148	7.224545174251585	7.746777569306934
1552806_a_at	8.955957587536403	90.0895548057807	27.929025023588355	12.27385149048014	9.213143136930697	11.707874878460713	968.494799108007	17.10458394898188	10.47678824229394	16.453116441685097	10.69462524592073	83.36559893899695	65.62221572486358	173.5194652317984	9.359649494602873	9.100029211729195	8.552381013890226	14.691139161650373	12.712568039623264	9.86037288869064	12.591185511632444
1552807_a_at	14.560970474453745	360.60012294647095	152.3352327462415	62.38628556340259	13.469318939516999	17.623792202135864	4083.9930786807404	38.4112983636427	12.494157068637401	65.62221572486358	15.579503773446659	512.2526291188584	885.1450906109789	672.81585206671	28.559086339228376	21.104374228236065	34.122373068158325	55.982228387604465	207.99092416495088	26.364806799303558	16.506271396392343
1553043_a_at	9.11763221764394	22.08001977091445	108.61563640726801	22.036928118923772	9.785579150130388	7.943182608915217	1562.7105463200446	16.040950531760494	9.64607553811149	526.2584726035127	9.572282851085767	824.9849458502089	334.2601931136661	494.9230314333282	13.709901466459806	11.887855409201304	20.57526864869723	47.79571287608923	25.706204633127502	20.23742836432423	9.816862120855342
1553132_a_at	6.270170853025283	8.529696515748416	145.31992834892176	279.15490737849996	5.5540993337143565	5.565377999958376	14.980884532008224	6.963736935410865	5.481108137319717	5.955169406706764	5.045648992827601	8.058392543177998	10.006145367950243	13.731120688664678	101.9635431295954	6.123152055476711	16.591210619501254	7.4830520686451285	288.6660658653303	10.18756841782934	5.283568511441869
1553138_a_at	6.21255899655624	10.314842253658663	7.910814327302215	9.12113979545517	6.788837948164989	7.702726350922367	11.489965539028947	483.89716432338423	8.251330481371925	7.30129937184457	7.44565360819662	10.80413510904621	15.784090902108389	7.358960663995033	7.044093021525879	6.892515880671148	7.952828114978646	9.663500813090959	8.777462749147624	8.581627176730372	7.72271693811153
1553151_at	6.259455465184787	5.381098757425573	6.273902867723506	5.589972084314672	5.427745448746269	5.40898475085408	6.434428921638986	5.327753821284256	4.876931556319553	132.24184080536588	6.850754367434196	5.9304073194744	6.337499703018237	6.69654010003368	5.7556879777633885	5.546540404318997	5.999822431630072	6.610270743004093	5.039002791052842	6.364756164249061	5.84379116435386
1553176_at	5.871174224372652	8.331216146223971	9.756437264234776	8.952625168560987	6.359579116925474	6.52722124736073	8.288479273978258	6.54692652545869	6.259455465184787	6.774169880165752	6.383887486165973	8.388586802230288	7.997903164843651	6.9718462096366745	602.1201560324096	6.820632305314177	6.267592027939057	7.160344595299712	5.999784114746776	6.9655205672189675	6.266855587631406
1553177_at	6.818222993399684	22.64436681691226	29.95924604937958	23.15258889191393	7.485941303671087	9.622119030507921	22.02134565261737	9.03398033374911	7.051904519544349	7.50520546781842	6.157336949717185	31.893473149317945	15.865810456803803	23.31975704779323	2908.4315253461705	6.804441328754117	20.322243784099676	12.081289539943171	91.02217856038683	14.140385137252364	8.040303278696868
1553185_at	257.93400707760037	3985.97463372286	4903.485206149058	5361.707907782318	56.493941909210726	66.86890982420333	5234.298525948021	427.1396237122833	54.67495361739747	129.36513132777068	77.79689306341004	1204.8871625638817	1701.8585206375205	898.8578861433036	1714.8228748164615	55.402415036391396	50.82261058154872	1818.0106693807004	143.36998989569193	78.12688328806318	83.24164705886585
1553186_x_at	90.87609399045618	2428.937507298124	2081.44048416898	2442.5566770674254	14.743392646423072	31.42545404178044	2543.2838136313594	193.27489181295033	24.441138900215808	55.72322732021512	34.38401887993099	574.1055065732177	630.2246196412285	440.6686485298043	693.7119473564779	25.936492222866036	24.719992862395223	647.3397627608316	51.43903395637992	36.78360141891242	39.4142019101473
1553297_a_at	37.449053553725086	86.12418787716028	159.3429711242419	86.83394390495538	58.538587820934	60.36830853441798	135.32375506069653	88.56494861364392	44.3477670062077	397.6779374535259	48.17586132029712	1094.0473701389078	181.97494023717763	4830.985790211578	57.183644499233075	47.32093313125444	60.49922493919365	79.86106421837468	122.00525946405725	68.99134964547059	58.22148887481404
1553316_at	6.267592027939057	7.60009783451622	6.25689300979039	6.787406142192249	6.493018676374376	7.425556526820398	188.02175394492448	5.2368591034462595	6.138978960686693	11.179038595369589	6.118289613082528	9.358692805723535	6.615838511301917	8.688854373921505	15.310708015542533	5.665741978500978	6.311312884597988	8.169568345844397	6.655219352216946	6.340391010217756	6.899714990154765
1553317_s_at	4.601719165392595	4.676135595205732	4.46079889218877	4.684709561901022	4.693570321213622	5.220718267928309	156.30011083065182	4.640296044517436	4.651887083880554	6.717963790830552	4.509776968783971	6.068338944793276	8.443092211223728	5.445439892956241	17.395560561538698	4.51218210552126	4.273628696859989	5.512777455820526	4.3478680864249615	4.474622364574681	4.9384489208245625
1553369_at	13.471055869342868	451.24400988066725	15.967093416212379	18.476011210655273	15.362399127138808	17.13928282846586	16.677457079643943	18.471096806694085	14.439776624813502	14.911193927138076	15.337397423907529	16.165743633919796	17.04295828547007	19.280087167592583	13.596508713893007	15.321367207176129	21.482411829655227	528.519392550381	34.35691994542023	15.906975496884128	18.541202861538906
1553423_a_at	4.360162671099074	4.575044992397518	6.15993386616912	5.2609930603841235	4.274956636618676	4.329908669587326	16.389849480194826	28.549864732019486	4.690891900321732	4.728118763919196	4.425281815228049	4.251276750247748	4.719901220223777	4.95009869504375	113.8874969504545	4.137936679515027	3.877430260946837	5.6499678064204755	3.8367776311974335	4.0140522937120435	4.23151519772483
1553513_at	4.772207144584778	4.757641349531573	5.002234948579033	4.745967449915473	6.6024619575953185	5.742682339892918	5.6948306310365115	4.766854261981708	5.494332668372121	4.932024782460694	5.479324929828678	5.927686656046457	5.769182932072913	162.1516377135678	4.885626333948956	5.011943145210213	4.432446704416426	4.438627312418217	4.538029890612242	4.785991528227075	5.524034980218832
1553514_a_at	5.871174224372652	6.930139117592019	6.055439064276723	6.804441328754117	5.7989640911368845	7.991794787739519	4.841329252944201	7.375990015334564	6.626486685158453	6.7503107665116415	6.445204649842613	10.645981193247962	5.652558698628319	277.3230370653366	5.573583929064636	5.852229006857127	5.745529879195795	5.264014384392944	7.432705358212175	5.699374826621254	6.901752895265538
1553626_a_at	6.901661072300318	26.636668810262506	8.070746873470306	7.405113322914066	6.674356227580655	6.177592080781865	7.180615871995288	5.720957824949497	6.348794997692872	7.603241974809728	5.526770506292527	6.771319235581214	7.465163320474386	6.378488209907403	7.610429248537474	6.430053910348305	5.9870680027729275	6.6620221331108205	370.52296399211247	6.44910592951832	6.661613847226027
1553681_a_at	18.032209959259717	56.7907812313681	127.67572008099677	801.0304005195364	27.909530846692075	28.31194170203124	66.28594594561406	43.449144102595994	17.829396684311504	27.824700713578686	22.39600252181795	42.24173371778681	42.59190643468937	67.9481775482502	5017.684095816948	26.23440182654187	47.57682549594224	28.728641000682664	60.23303187067211	45.74668331513561	28.421935366766014
1553706_at	11.167061090619423	14.104017499782662	9.196202055822171	11.266941781259312	6.371534113296649	10.768871261986773	10.540423118977834	6.389181127715341	7.911485876832138	295.56669481153324	7.18168155034855	7.99764991743406	7.356672074579144	7.68140762780811	11.913890472751415	6.146875374527147	5.947723572715003	9.708397876730611	11.261676829952874	5.9972382374256	8.742816917050023
1553723_at	6.540868702408147	9.035497992904233	7.022021441855998	8.40358290682552	8.018800038344537	8.908830297894788	143.8496952201122	12.521022775154865	7.122025726405489	7.735153395384286	7.358611600533785	8.25646346999116	6.639608093564616	284.65256251629137	10.003288469485714	7.654144707211424	8.178613704846834	7.11037904750996	5.843738543122862	8.793038970492105	7.293350040589344
1553787_at	9.452100703554862	8.628472001123242	7.349504371832494	8.829346532118322	8.723714171294414	10.193659494680695	7.600101633657321	9.774917461252466	18.532048913111996	215.27037466165527	12.52346467589813	10.039658543904785	8.686353327348701	8.214108118467449	7.26215682053984	13.377899487618178	12.386041958920483	10.050028218207542	9.05084873889966	15.860255615501284	12.03004320768315
1553842_at	4.915967715521719	5.7146993409094735	6.001033924617444	5.800103627909932	5.236930137828532	5.330676980373466	4.592533944173753	6.8561201030111825	5.0929036763961495	5.189010872767486	4.595634591317156	5.8544031006578034	6.048663784504447	8.600337963801437	5.786617932419503	4.800649664922138	5.838288247313099	5.595020364833869	663.3296322467013	5.43075320862787	5.147701567099728
1553856_s_at	7.874679868997744	716.118564179235	194.17925803974367	237.75137952567667	7.773649210021103	7.435550098716016	469.987078957942	11.615768322419637	8.147088657520777	10.101740012638013	7.6109555125964405	14.209411176277587	40.608075595975315	143.58745397844018	59.98844593795447	7.22169111899547	10.37207893966097	24.751267303302683	25.46666849389529	8.906202058480128	8.41555782380081
1553995_a_at	215.45829079399704	68.35283005053212	8.157605867053352	20.669677449940885	208.42543100651824	216.98672226241422	5.98495260344882	9.009658898057557	429.99123189312854	6.869217123971839	452.18097492034286	7.23787359264702	7.381662035573894	7.938888465824711	6.872914763872419	87.31327540535655	15.61661535694428	6.993315618816884	9.992852778009627	16.08557757005456	692.947682979817
1554018_at	49.12339889132484	3.746606497609136	3.600573512747234	3.632364473152838	32.105032349033635	5.087277704494152	4.147922137060171	3.7624322557948275	205.20057742345924	603.0915395333759	70.92943500307342	4.537573771093106	3.38941242709336	3.915827440266578	3.816585800799749	14.572019953707988	33.74029050449662	4.039755532143841	3.802724889466905	55.69071090271549	6.950089079972978
1554044_a_at	15.338804272310295	15.226069016535781	16.94774963410945	19.872684981798432	25.83666723175268	21.74920949541295	15.73802277007054	28.321766234314943	15.70309318091814	21.994113370718832	15.665235008073537	20.658307513592323	21.239703413341697	25.097933748541486	16.67912015279098	16.764515363899235	415.2765022770259	19.164601024832958	26.72498263338868	539.8075236526901	24.161728770379618
1554240_a_at	8.169568345844397	266.23596559587213	1295.6196588833204	1744.892392611975	9.501676489804122	8.121167984687327	792.1074092604624	16.046735147497916	9.722456550902281	235.17196162554163	8.137024286998422	914.3709203235312	529.9480954452201	541.0257669519699	2572.1051306828404	9.846494508298315	18.67863922942369	415.7962654487145	54.74160947198469	13.785832723120018	10.134328641733948
1554285_at	12.021445536713276	37.84585337862822	29.471675472818262	57.30529399865534	11.573252166183439	11.313960119783813	28.717632213001636	34.11864377781309	11.38909553224646	478.42329366315994	11.278078311432942	157.72232101479216	63.35940199253833	24.85672323360768	247.27951000152922	15.188414408695522	13.682393068831091	17.410492962348098	15.290965168781039	14.175014770261752	13.007026359111292
1554343_a_at	5.212964443320682	517.0772001949219	19.613715660569945	15.640055482964936	5.290083710515072	5.850863454780544	45.3601420076031	7.459229696904542	5.365061306966568	6.863693579457668	6.212322345659307	9.009847544297273	5.84932856439426	11.786083502057956	41.43498478945703	5.543944043631126	5.8272408506604325	15.287432416242067	16.960755298707127	5.924302242676804	6.249762299835393
1554406_a_at	12.318374591602714	14.428463653060907	121.31723361853304	22.94286144933268	13.517484630955703	14.839439562478141	33.62121603689976	20.831544458767517	11.223849672772925	259.9240244929562	11.152922151644162	778.5794886342505	215.45829079399704	709.1900541055138	15.467611346143027	13.114186587697915	55.578908162949325	18.61670484292107	12.534934903520067	44.82954924463205	13.849382493350966
1554474_a_at	278.0722427410519	24.893842147688872	13.871399476181702	13.909279019135749	134.5769808001697	12.625006924840935	21.41294147109236	13.883529900586485	1283.0917552698525	11.034719027288803	94.93627731860607	12.043001558492529	16.335396398098222	18.309967564113855	11.199690925551543	42.528785319786856	11.853291554510594	65.58581930133585	9.90054047377539	11.57172162612478	47.415147694038026
1554485_s_at	15.912644022702315	11.59230882400109	11.663847197501276	12.29641647514731	10.84398438731162	40.669952582945015	11.20071637712941	18.876676759876588	15.147912196793976	18.04571145406679	27.50097973314668	12.399385765175861	11.355663881304611	14.970137504291806	12.523417528291615	14.810566322523332	574.1574069455339	13.123367196993048	10.715008060688074	905.9507256621779	12.679091965830262
1554558_at	5.1234688930822445	4.589542483140043	4.827532718109441	4.191384039131172	5.841245136493367	4.132238151341644	5.902794694406918	4.998801606008271	5.352190660285464	5.167229039918465	5.037245309075939	4.680959435981597	4.520991225566168	4.948914280085145	4.957209551854586	8.445957458236604	5.491644123872383	4.814788910693349	180.77105083385044	5.846553914920355	5.422576866087444
1554624_a_at	5.446740881495473	6.498795067659789	16.370114240419877	9.05281683474924	5.645082650860283	5.033095981303083	43.22383161626655	7.275690108653011	5.955169406706764	78.63400182907475	5.895676891330137	85.97906978673915	19.15709449326022	500.8963480796359	5.782191031994316	5.802684304855254	5.417042250162588	42.1383182918733	8.695579528518667	5.339380824247921	6.2611493452025995
1554676_at	6.7532178514741705	9.608443837004366	56.180052497342885	32.10592472305173	7.54062905690207	12.031207784406313	1341.7995826865501	12.068272272546142	6.5517953501969375	11.706845203114451	6.911327499131584	134.7905683185129	27.3776556704775	630.9950464456246	108.96454081556764	7.348109061285214	8.239107346105111	24.853345101051836	7.461057116337494	8.21904730547143	8.80002415074885
1554696_s_at	84.34302227541065	12.818962506097236	13.662295097773182	16.297649563564693	80.05011118122991	729.2851507815974	14.371383711569482	526.0409419296111	270.73970998430894	16.187568714262305	143.88924015433736	10.708158780837104	14.868341386057455	12.274741969511833	32.265718816627206	16.482990716149924	13.007383425323898	13.264585115038777	9.928114657954733	13.342573457784226	219.7365126458833
1554741_s_at	571.3731224002664	9.124759716031033	10.782094773150021	7.642117819079586	200.4155054145043	5.806528909467019	14.546237698672556	5.852503768061436	261.1957030446866	6.048663784504447	346.84965433248544	6.776411085740364	6.035412601622509	7.277926176259191	14.224830852779734	824.8531184480038	14.820943549916663	6.236154269033323	6.60577285230727	12.894494695407474	9.397328579661263
1554899_s_at	8.578206693686488	11.524769804030274	814.9182496030185	98.46601523399123	8.587222703209274	9.822460580820753	70.56636975812697	9.723718653145774	7.880782163581298	2037.801890640876	7.551237280027515	2743.569341794425	1160.6415482587074	704.8803479949198	1451.6537743942636	8.683446948286665	49.40529530991694	1528.0898161502894	62.023273472905764	42.00147358075282	7.79064372588115
1554997_a_at	9.545628863307805	4.360162671099074	5.596220169153572	4.5178698050741515	22.96557635832873	9.84066266683454	14.03824314087025	4.458240362470846	10.554537965067071	4.646420758595776	7.16209741413509	15.454160547074629	6.501283243151447	622.0587916495174	4.375303828961416	7.3536029125659885	8.838778522878659	4.548912599504303	4.157394202178204	6.960023401720697	71.540335066855
1555097_a_at	60.137228278112026	4.785991528227075	4.696485330192452	4.8228281759156175	335.7987520785812	6.471974936756846	4.863695577831587	4.647755415594116	379.5657946240489	5.054972986106454	84.85504239429144	5.411307303149641	5.424917788493332	5.302788630399996	4.339466907172364	16.138314882626755	6.149487272363237	5.475843168243742	4.396142053887317	7.911485876832138	54.830299143520094
1555167_s_at	73.1494865801392	28.963573286277043	61.07796029739895	31.45673880758116	62.291900422662664	390.64217660996593	162.80434631695664	82.95855572273567	96.42067258637213	59.6918093003991	65.7069133602047	178.74465943733645	25.718667108116133	2817.0039165560866	26.633114816030886	16.074530618379065	15.258561038070429	29.877210044804627	19.570013718861517	14.846771641155774	72.16289248481962
1555214_a_at	4.856985160214754	6.446528203000329	22.048640520853443	6.548784943255849	4.9540052575887445	4.741926487520782	6.3682949011593895	9.032260011960245	5.389895506848358	126.08579694075588	5.375916986823976	197.96398331968044	25.317948058803868	393.4505934027547	5.708099507224549	5.50728820077147	6.045852509183243	6.7071920946244505	7.515856128486267	6.3541373458593595	5.283178372006835
1555229_a_at	802.5730883053759	7.4859201361227825	6.4623214186152325	6.107816485034955	591.9371991729762	7.557949059024158	6.757144163062261	8.52568824447631	1480.25046152187	8.264202963361331	258.783991028978	6.7987460729192986	10.013359768241832	7.956626125431191	6.705305485354097	35.72099575062522	7.635932309675077	7.370968365230565	7.253438391431018	7.593990458480946	41.6058682445634
1555233_at	74.53654940886639	8.153144133555985	8.11771006244675	7.626688956617598	30.007205316725557	697.4863713466905	10.193360523463777	9.377055571902858	16.8657515930158	8.861966134919012	28.40789805791653	7.790821484628001	9.743721791669762	9.285983089245187	8.440678096718532	45.10601234076836	33.52082234911056	12.430922610244794	8.847478785966857	39.0775147789203	99.74615824218041
1555349_a_at	23.162207980473806	358.194837737369	1357.673391327611	608.089844806787	84.14925537548046	31.065967365034773	2068.4991185380727	34.063967355049996	24.074702721626736	3521.905994128433	28.87262328703566	2472.500499522476	1505.9471153598745	1428.982234388316	3150.5984843901742	42.24550190515776	68.62132129672128	396.2755906087759	29.294913893679965	84.55203360909252	29.20402679012171
1555526_a_at	22.95293542086761	560.5751076059497	644.6965594830207	519.9474498466028	14.943618872822848	38.734286700826644	64.6594378726827	12.61906301128506	28.93942029892558	38.22216252524784	20.303418803573415	67.07066424818944	116.2827578126712	34.63197974221884	647.6338307203241	10.494645429085608	6.6184146755531	158.9802590429193	29.25882086438356	7.312375948727138	26.749831025874762
1555613_a_at	10.696556386113379	18.04571145406679	353.944680961137	297.20851053105685	13.800366678169715	16.23278333987541	11.524302155556143	10.780803301016817	13.244918027395132	16.396757341847422	14.985720575834621	17.4786407012633	22.353360085915348	17.07463601660511	1047.9739534787095	11.287645247432538	16.814971304899906	23.042314406073476	9.513512426956403	15.389283063330659	17.49856540881951
1555643_s_at	6.901661072300318	7.606590558928043	35.09494125493134	9.069416933790308	8.02504765150201	9.137559674465985	6.2307478332239565	7.993241938378105	9.275345231885224	13.123367196993048	7.896882722351027	316.3495987333504	17.140935228934403	166.0498148766519	7.075659668178032	7.0861676008200805	7.553299330778343	34.598224008838	6.834993421320359	6.927378300401293	8.005324258915902
1555687_a_at	4.417485628323696	6.151756636335842	8.330868480046213	4.280711732577562	4.313195805576774	5.075456137824916	7.461927022523337	4.520164833362093	5.000954334605927	4.506036561854008	4.423987076736063	4.882437758605845	12.693589917598453	8.748103281367765	4.6078969533606	3.995735614065917	4.490845709779961	623.8212010819013	4.003368060174659	4.417485628323696	4.508934662492798
1555691_a_at	11.419365512798167	79.58256751035864	57.46635456984463	2649.0653083426505	12.660147354766702	14.073408739173512	28.670734799361522	25.357354579172316	10.342934966495367	18.78227930187163	17.827367379800325	24.77712657980011	20.510193059734853	30.33769170570501	2848.660969875232	14.011042050383406	17.989751865253233	15.784090902108389	30.836364402498607	16.021474778914374	12.436467094701703
1555724_s_at	1918.6950338537215	172.21479083487282	86.391106464233	109.39942707656304	2960.83396531786	872.8607443120163	70.87979388723443	79.63009934787566	569.6376083772312	118.29265737271264	4216.080071602693	98.363910235448	40.525285408611474	54.702399794355784	32.18928151736942	312.4715709738403	224.92573108529223	40.645952846635375	33.79655940794885	219.44818374496467	5269.373101156856
1555725_a_at	17.559686062693615	19.715075140535838	14.941920001656085	22.815386618316555	29.85906602648453	94.00033724203186	18.85220834348741	34.274196173446576	19.379874242638742	15.096111189065446	17.519476522884258	14.939264735582585	28.137813748854967	30.560020076126342	18.368725818557092	22.851263918981054	16.205635330247222	18.97838267598119	38.24383092431493	17.65934108000753	1603.9028179986976
1555728_a_at	11.057988028430142	18.196930216848006	38.85574306892187	13.806988386676036	11.428321815823592	10.923017246531714	28.721455085317025	19.364338657458887	12.80052588311809	694.9988424320261	10.211991579739866	115.85819521188499	20.089082968014726	18.242774744184494	12.475326668823577	13.4662127223983	157.56976922516014	68.12712412646862	13.643868900427773	114.39229946890666	11.932683094610198
1555745_a_at	6.834780006128533	260.16119170516964	3634.385751606096	568.8982810950545	5.96533550548885	9.086224764422456	551.267187598854	9.513875540051075	9.243433994268592	3165.210075107769	7.159051403406778	6988.917655160762	3165.210075107769	765.4003577336368	29.06351433706123	6.982005864267599	16.640329638066536	80.35247127590138	14.373190028995873	13.416584474298526	8.187388982831862
1555756_a_at	4.728118763919196	5.786893793529743	282.89780390320897	5.584445810787705	4.404425910086227	4.237378150165126	18.496503523304686	4.019015955590335	4.077383140848141	636.3950802667716	4.493959386653765	1751.5822447804524	312.4715709738403	1171.9234479679747	4.708151632878294	4.777589636724334	9.801649506113616	6.704182268594498	5.176038356265963	8.542384714198496	3.7989112346956526
1555758_a_at	68.80230063530227	10.239606938020778	16.307590870516105	34.78297226850449	170.91453533830258	501.9887521466266	7.982144937287979	1156.165064110136	167.04565271252818	16.622640837949533	103.86336599510682	13.40542183368942	12.094382821485064	11.646788537219138	14.688336126665806	9.81588157238971	15.571068896818318	10.78094447101727	12.676931334572263	16.104323761086928	168.18757104219608
1555759_a_at	23.33894989255922	170.38859376419109	1861.875305096849	8683.463350676766	30.068982230992518	36.0388250357322	87.56634172763466	45.74282802823518	29.25338000384754	109.69502707531653	25.562568519661305	147.19594810417357	222.21026705605064	142.66474286764128	7898.0941792837075	30.367923804928157	68.83958383550961	35.44777661562445	929.436945716956	39.34530958311293	35.93260765727375
1555778_a_at	3383.9241590386337	6.904898445614489	8.254819816259719	8.337833419521886	2459.2449005344974	1400.8024443495706	9.066627097224252	7.689070420010797	267.6057025118076	8.621650136236536	1830.8066781086598	7.0148461417670696	5.6815737038691525	9.559598295969966	7.088281025253565	2143.61353866562	10.76455747967268	8.270627342791663	9.864291838092257	18.74114644375859	2344.4907410617184
1555779_a_at	20.429233030680155	1379.456703556285	57.454535665702515	93.58569872569564	34.25911499199414	35.46068844501597	54.64820121520576	51.074645582966355	27.44495126867274	34.50090624474214	27.400594099736445	41.17541465463097	31.712490229900034	50.69393148049833	29.395477493772844	30.50075995933202	25.771649790595166	39.68279302911415	25.70143048668165	28.7155013099687	34.36446696270865
1556037_s_at	6.6620221331108205	6.889363667451081	5.842464911975231	5.918583804242194	5.48240924158075	1744.3434040758011	6.256353751741172	5.877648984545372	6.193285700078078	6.107816485034955	9.495261244665896	6.12138699944842	6.187713384467205	6.356876499775366	6.716866801128608	7.785392658749767	13.644529896786098	6.554595785067421	10.337768566524957	13.114186587697915	163.90118592927243
1556185_a_at	15.883298853517635	8.699524032839594	7.584239767001851	7.523155915665675	20.65927010712867	7.278809240997212	7.815617422978137	3.8516723435423756	6.990177633493484	4.298865522147776	10.084842990584423	22.847686624568972	9.249801160834085	303.42789161864914	7.029423601391466	5.30795152779137	27.698176935713853	5.433221238397209	6.000639881990409	29.013952748203018	4.363033055013684
1556314_a_at	6.054124867647417	8.916025151046409	11.173403685867704	7.547159554309838	6.284151724959245	96.43442414307532	6.279894660425567	8.429309810159637	6.535064700925249	480.41802489687103	5.721764604484905	26.75274718495637	1073.3989646081222	10.11912934397163	7.120345800991967	7.248988774590362	29.604304366705257	31.861070664893838	10.102054941053858	41.078661104738174	5.8092557482335865
1556331_a_at	5.462705088176451	12.703651826341252	6.904609237878172	8.522461612452476	8.2055546378037	6.303768611770277	152.062627085898	5.839056710073734	4.7144421136833525	5.871174224372652	5.3607755114971205	7.333284057505641	5.597463386348075	10.007264724445136	10.421070344458329	5.266711742085861	6.715662851007224	6.41905220455247	5.684644073177415	6.645162188361509	5.062713849970487
1556427_s_at	136.51475568882498	26.780542563889654	17.521190295292023	30.418774936169022	120.39436433395107	12.839539811595607	48.05696238079264	43.04352700890968	1392.338342367682	16.734177469950303	114.18758820243988	18.647643045528167	17.850398325505665	33.49859522507721	15.571364377148505	64.93625612693761	514.0349861966957	20.630039191752207	26.910396757854038	386.77053162770756	41.05884226453561
1556499_s_at	5077.688841007747	4.5092147686282855	4.604212525400992	5.7121985525880365	4841.583203036574	4540.205655536172	4.256528252767991	5.06978342888435	5570.8360290133105	8.000693449055714	5219.698374395033	4.418817566017464	4.7551570500032225	5.916145555552867	4.400156487020927	7255.094428666326	362.66309378108946	4.211019221432973	10.259966337746775	582.0890540961522	5226.771713295009
1556769_a_at	5.313705184389933	5.359632999739765	4.9955822417829445	5.147484736943311	5.649542267832629	6.317605783492294	4.950641546717698	7.832612353716064	4.8627229982554265	5.8301408397762104	5.204679025989137	5.596778398843951	7.298385236824514	5.428732205898095	5.043031056581711	5.576523986619213	4.918810449906961	5.095882836563833	514.8852062174957	4.263324654702536	5.501824840597365
1556842_at	4.356368603716084	4.40417221220506	4.254724725919789	4.560683793386651	4.3127024775119995	5.013108067802593	4.073915703588373	4.624229689564789	4.616614582246917	5.060580864820026	4.479360095925399	4.360162671099074	4.586720166989511	4.626603780461433	103.65598295517924	4.461769336410256	4.335573501750848	5.076266093798327	8.584463645135157	4.583857378125644	5.043073156706749
1557080_s_at	229.2660105930973	12.187262140507684	9.06507016171361	9.045864171756044	442.8267616687631	65.18835684566356	13.301664862866929	12.46041944064244	470.3134160282333	9.472413167667264	1878.377933226948	9.482375851454464	16.591210619501254	11.225036764856696	9.403129950290873	3630.4172577183626	15.708712537184649	8.029710315502928	9.018191448845965	28.287448485116556	102.36419293930322
1557261_at	29.18030462736593	37.644381404938756	77.51808437751018	86.21762587992822	23.2391409105564	40.75301809014367	65.89090919328939	76.53074498471601	18.010515852757425	12.265368106993117	16.90339348366994	16.08201049493531	34.48721573436525	39.932363448034025	148.08558505994432	33.04919408037037	61.83490977081901	26.780542563889654	2105.102733924621	83.89506359900483	40.06175548772783
1557545_s_at	4.797803164494429	5.989607925828462	6.53049056988183	7.071821032434758	5.567010377460845	4.494809362578446	6.662044424225472	4.480277306539372	4.52435215176941	5.181158982343015	4.770683633826771	5.22518757694613	4.546055644622675	5.586682940097245	195.3592034680163	4.426121151936733	6.784772267985979	34.737834858572924	4.61963215369878	6.372418987742076	5.461160218379105
1557733_a_at	4.757641349531573	5.499644752779236	245.52415051717787	48.403846855118246	5.66785675093371	5.494376752424622	24.022326822007564	5.02609001183469	5.38679204863969	4.934805875540105	5.265111247407148	5.847868098419864	8.605388018416278	6.001916595605605	9.389496097616874	4.915967715521719	5.905569236799827	5.040504493461071	56.23284565857128	5.636718190058534	5.540860741798577
1558048_x_at	5.543944043631126	249.3018289834486	1779.7408103960975	243.69613480184296	3.518911343035549	3.476248458772135	4408.121066921967	3.172556555258768	3.2457189664801707	4.752283591991099	3.5416203428183435	68.32728461942713	59.62312746044852	12.816530354340873	601.2693543903326	6.781967969035479	4.717271213021849	99.95741017828644	4.217494534234138	4.709148685028576	3.737461871045369
1558185_at	4.490845709779961	178.28800501202522	4.529614421170199	4.8508230683561395	3.9882409342541623	4.4060547978877995	4.088068315320621	4.418942012189062	4.291851755958905	4.737860547050356	4.277712847152028	4.4647794961583465	4.760746446324351	4.629995986915699	3.9141166835106147	3.958302480832964	4.176625230827932	17.348814728327195	27.42907896535524	4.030836498210114	4.198598343522367
1558421_a_at	12.745340313632305	26.90304923122844	21.34735307893154	20.816172842081	19.87206792311321	23.113852277273526	31.869095458189037	30.16652601201512	18.388441484086933	17.579626927597076	16.96928333374084	24.219003609490187	15.022754430899655	28.527297885075175	19.720534230648926	15.389283063330659	334.98280570060626	17.850398325505665	34.60396695392525	501.13586812616705	24.38722445349024
1558534_at	7.749716734878167	14.685384828449585	74.96133473579265	6.397149573420129	7.610405385301703	6.145462087285167	435.6876919686931	7.195144985738182	6.554595785067421	7.169068545474145	6.537237560170138	10.68665559811721	7.20427980962628	8.878973775772451	25.58307859402958	9.878484007081783	6.957106481596777	14.841983568146958	6.798547010400344	7.593990458480946	6.642955208474323
1558662_s_at	22.515047216198656	2848.364455355486	29.493961240793766	59.0750005833754	41.12412641149039	23.772637600675576	111.7504659717177	29.102733483980987	16.268144372364915	22.34439956917825	24.63581392987794	38.38140029891771	118.82628121972643	25.770629636672478	18.686494564771774	25.891855827296897	26.01154426109108	121.74725143321793	578.7653953765251	24.719992862395223	23.28112867790011
1558770_a_at	12.309524156781377	15.889801164562613	13.45617934028154	13.84662859030381	11.108458154003948	12.887303507513018	751.1334725525928	16.015749837154914	14.766403870161549	48.53905835310759	14.119896798111743	32.02493974847775	56.49695760479516	63.15732689173883	13.433939101043828	12.703651826341252	11.853291554510594	14.140385137252364	18.650504424003437	13.505448604227537	16.217095078718817
1558827_a_at	4.660790312194437	8.657744499412109	27.8567834538905	51.17477958914181	5.327082557477706	5.093246944006889	7.349449147682739	4.841727236130637	4.788888296555419	5.665741978500978	4.864161643600145	5.174815328550693	5.370346394849711	6.813584026314554	150.62035816300448	4.706149837933917	7.039513775691378	5.22625368991723	19.56359541506107	5.810834212701666	5.439124577142654
1558971_at	4.853838238889145	6.078357044010118	104.46066404967124	385.9383943846349	4.524487728199903	4.793387845863733	28.38575843661115	4.678651627069973	4.263324654702536	4.690891900321732	5.096169085939902	6.617994561310966	4.676135595205732	17.50514647782011	7.476459913284806	20.630039191752207	4.830950625478293	4.929268704658338	23.04305516418123	5.090324391743797	5.052333075364928
1558972_s_at	4.589542483140043	4.601719165392595	186.20802074556508	665.4965615798878	4.623145900498993	4.4864915929815	4.746788441968571	4.8879718044334	4.693867627818774	4.848083704474979	5.276561936940779	5.5983307938728935	6.174197226364818	5.129395395866133	4.861970214657002	25.913969823293655	5.373052597290091	4.856985160214754	61.440517947697366	4.560683793386651	5.109614455325765
1559067_a_at	15.24257982309758	7.393037621481519	18.09962326005229	12.894494695407474	6.945637508942379	14.294024558247845	115.12676883098635	22.440976148350963	9.208505669641909	29.824748934915426	8.757984136412583	83.02949052070821	70.17615364059408	10.930885275969246	157.12896145170083	18.469441465706133	12.269863582191174	839.9571159859959	353.00124013478467	10.160942707531625	6.951996847720484
1559078_at	10.874642574539324	529.9480954452201	24.136220187917374	27.505897419240622	11.839597780614977	12.057426659971965	31.936370274010265	399.584507952224	9.940433877401079	49.60882737696291	11.078764194570628	39.22465942681161	225.55605511204175	35.5789485236155	19.15910204363926	11.943071099128375	13.914290498408935	1475.6146418861345	126.58207778824419	14.524453836241808	12.794353199964108
1559391_s_at	20.91292622921128	8.738403684385862	21.998864309717437	16.897646206909066	10.942932641236547	7.283112907831917	395.624947053866	25.57967074054487	18.856362711414306	29.688610066687925	8.806183556679972	51.74505310314022	40.7671388772192	113.63296212967376	61.41188223990875	5.367859504742673	17.788948290775654	32.389339807988144	14.405680070610934	13.729736283524797	5.806751602754707
1559425_at	10.11987358155295	21.58414439869968	336.92768437038364	473.44231734015517	13.647400049189834	23.58376511979666	18.01927700673687	40.70063810644034	7.060569519492639	18.211852619560077	8.338881030009382	26.864634339253037	32.22171268003298	29.484875986394712	604.0888307725594	10.942291506951822	24.542106128246665	81.19199219776587	175.96940732522313	26.590761463824464	9.72563939644036
1559584_a_at	4.481117569387653	574.1574069455339	953.2593924732521	967.892386893885	4.223696150199498	3.904929951285669	1455.8162675943777	6.541371831706983	3.2113321949077736	226.37743097214468	4.804701233705752	466.9222958073864	241.39647253938327	1234.9613646825346	701.0143537839247	3.933813010603424	52.96641399012537	196.7490811951448	537.6295981036807	15.725367878717691	4.079205769747505
1559776_at	55.28606628644489	381.3750275051959	36.765188076319006	27.60496248290686	62.93137828162493	45.911806663527116	10.389377163989304	30.346987339892117	120.68070960809696	2110.4953442423052	102.94257688024769	217.02004366722616	272.0966145015259	23.44322592863481	51.587710595515844	76.93473962413674	29.567427313852644	190.94374795589417	27.108600124032222	39.91735344113403	27.007173597188647
1559882_at	6.45683344812434	8.650928297053637	75.14767923591462	28.363775869697594	8.509505463091767	10.37161145248044	4.211851979278612	7.32087303816977	9.856897860459558	23.566602200734454	6.9288366704300905	40.01440491983669	264.746858482105	14.380141004702626	57.50134420384801	6.416098866098926	11.186693454945122	171.038152292585	25.89529533845351	17.390716176687135	9.13109466373433
1560034_a_at	4.7116534530625875	9.943931260741834	24.806568341556662	7.699567200617833	4.1536565224382995	5.697904102401611	23.67329023508985	6.51264933311332	4.607455541829019	5.773769955805784	4.728675282330004	503.2523286716412	135.821659538417	51.605745427241	7.671781278169515	4.950734555248807	8.624922363783815	6.187713384467205	12.730001928661206	7.5858048347812455	4.451951711593415
1560142_at	4.414498968456068	4.298865522147776	9.411379617273749	4.360162671099074	4.409634503495141	5.706326177029097	174.94846003895285	4.426673963180519	6.356969068456705	4.218931451445587	4.775828474574185	4.700807152682282	3.689328955695165	4.580933488705924	5.9645182638679906	4.631632179010509	3.7847840350064734	4.263324654702536	4.522121548658067	3.8084437001041915	5.445114585504573
1560527_at	6.763383437760446	8.109772100043713	7.907414062184875	7.819560376199686	6.2799718677307	27.3170649333372	20.408036872024564	7.378091962498864	6.823288446769821	7.195153623325264	6.629018742733037	8.159769877768564	7.498938400355788	211.15899918156333	6.585866211217111	7.638856895928464	7.767967193582547	8.17227912549849	14.492961248323681	7.623916941598536	9.735349688285536
1560762_at	5.30795152779137	9.479114560167805	7.616393921965777	5.196811094666247	5.73368425309183	4.643159757764677	6.3255281529386895	5.217042321652038	6.062303904274285	6.128177722375035	5.552302414978718	6.069987437102167	6.910411946218945	5.132638483282907	15.534791568520859	6.099485269605233	5.290145856691842	1123.8471341982688	5.9263598744641826	5.302695773146766	5.208888626336709
1561226_at	10.2698177643865	13.480739144568659	13.321608117202114	22.635703426072855	9.712064744561012	10.90845899446706	15.652695654441024	29.720939577479918	9.138228762602234	11.136494962604182	8.239952442485976	11.522946663926678	213.19485671185885	19.414136186824617	10.40727789822813	14.01617734607833	10.146369265548286	13.801263359352276	11.024757988226398	9.787248520058187	9.555773613577554
1561713_at	4.543239848061151	9.069416933790308	17.72644277550787	5.571440903745153	4.240958392900456	5.131981714214655	163.2822224964133	4.9672846101197825	4.598587320288629	4.684709561901022	4.522106442706894	5.451838634352303	4.774946466878956	6.387429239293485	20.748032807403973	4.554923621857994	4.868630390573861	7.174848566476521	4.695780524562936	4.6637537583142095	4.306792873308349
1562255_at	4.820099216727356	6.157558718746335	17.68992649368736	11.930765086412428	4.0893318408827515	5.144013778709656	4.583529916619035	6.427284472293211	5.017624332454427	5.813634182601587	4.8359917132091335	11.16779124819041	4.772207144584778	34.13513893988022	126.87041558778225	4.651887083880554	6.008373548132935	5.976406315139453	5.754629982034688	5.652558698628319	5.309632582118898
1562481_at	4.554923621857994	6.348794997692872	7.70163101665036	4.601719165392595	4.208806660115417	4.445879841550148	10.109469083431623	4.1825267731582	4.322841092908951	4.995676982221005	4.20336557913846	6.182332557939324	9.46903110928657	119.16256819315109	11.114995328025035	4.316020201943844	5.221095150615217	18.56751859008811	5.189527416306246	4.305544022073318	4.295048242828859
1562527_at	6.146875374527147	8.340980640458879	75.21717692887344	10.105134489837127	4.776780262222601	5.680867884336488	579.0110365942624	5.109897402525765	5.282785287665548	4.366516061967588	4.946075225812262	5.894871334861426	4.766364923720441	5.1301580643919245	28.573015270374626	5.802684304855254	5.7274851529937525	8.559101538469708	4.976740714999856	4.973613033803118	4.694371819225479
1562529_s_at	25.075744625362102	32.29124425999714	450.56922613793756	352.58112206388563	11.680884725271252	14.005082100819479	16.853725220541897	27.512343945682375	9.736858805810293	12.818962506097236	14.138025986350915	15.419818434033397	20.291905628962837	15.8985585715791	455.50434219963563	11.01523061190516	20.558612287995356	44.06116348030795	270.4162296187416	22.515047216198656	11.91623396796452
1562777_at	6.667775087327388	15.188414408695522	13.684672566493079	9.82956016355267	6.6955306654164275	6.453844007761955	48.384127041497905	9.863999416684273	6.054124867647417	7.632780875349773	5.940860038040402	10.384568332639766	9.243433994268592	31.436041492271308	14.691955567239615	6.990177633493484	9.384118780233642	9.677970615161001	558.642986189864	8.452579994377798	5.808585317022482
1562831_a_at	6.642499778048585	9.15585961902496	7.723875090214727	8.861966134919012	7.883895185077285	6.6768717223106915	9.07249196427551	8.895503742174217	6.532322106206358	7.725531108504572	8.363225682082948	8.926040049080687	8.134228341196032	9.787263832193059	8.080713247402759	7.565629089910294	6.062303904274285	7.565629089910294	584.3596228445545	6.3598649361241	6.786033575203604
1562927_at	4.172812221178989	5.5514306265848035	5.080047908205023	5.153360888036114	4.245603763145128	5.45949870252986	10.359905058390147	5.225447226289192	4.048635148393521	5.178132431130207	4.5934219443489015	5.0918383073263485	5.810834212701666	7.731540099179243	6.086098921562494	4.5178698050741515	4.763530173825067	4.752283591991099	266.6768247303098	4.873998257532951	4.681291016081195
1563674_at	9.110884546493224	1148.1516164806776	78.20946411597615	49.24825781870185	9.535433462101896	8.707856559883542	167.712802467053	14.620658035382696	7.936471270846592	9.249801160834085	8.169041175402857	16.005080631894536	18.504006648222813	16.812722491532462	23.36373353416876	10.542844469663342	12.52114940157128	17.716244187008236	74.15773611702961	9.48216643240736	8.463959824185416
1563745_a_at	21.13723417196717	23.051450628702167	22.201521525760278	26.64885364318576	24.71208531282921	20.092393511857978	31.88253571631043	20.171105516989176	21.430462466923622	460.0081582086825	26.99231871363	19.06159160623373	27.29499373411694	21.09931758526737	18.45732410334472	29.66397139848451	17.843402306533005	24.83334025005544	16.193998872911255	19.958332222331666	21.486091604478595
1563941_at	5.279745655383632	8.372448279854359	44.71047788340739	7.236811856343247	4.860346576889647	5.0096650239791	508.6455098313108	6.709862211371634	4.785991528227075	5.403870448838534	4.71634987502944	6.478504178391794	9.145534258658556	7.172835079816921	40.01548245081027	5.475843168243742	6.631910599031521	13.559062623606657	6.219969930784954	6.021729251305245	5.044358464231513
1564077_at	7.580146778284925	9.681343417753098	74.44620909594721	65.22094905849887	8.285944028953235	8.45786605597393	7.343256861838007	8.76304176256353	7.8435625099107655	49.32964466732897	7.042211694806886	18.914207785307454	197.58412609962122	10.991024496752079	100.82368426402718	7.275386400611266	8.536350486740474	11.554387054010597	16.51396084006604	8.28001331802179	7.342028863024822
1566337_x_at	4.429219214317698	4.6637537583142095	4.234400214102342	2649.0653083426505	5.263039907072389	7.8357787581693215	3.4062164745857624	215.8318401132804	6.094075204818583	7.819560376199686	5.403338146963611	5.029398112439276	5.199612878297369	3.8257620864697817	3.813877883517534	6.176665847999082	5.398317215767733	4.211019221432973	5.723720799661329	5.419652285940427	5.819285339217561
1566428_at	3.717466155676137	285.1892486292411	4.304656228800818	4.101017394112724	3.656894635467024	3.710018046695985	4.281498786350097	3.78125277947657	4.2153207202380365	3.711125687598586	4.0813727557545825	4.305931954492398	3.962429574796281	4.107386616585018	4.1287962090235855	3.717466155676137	3.470760614000032	4.384599140076642	5.202432367241878	3.657979923141991	3.8521714392014115
1566528_at	7.540985053470557	11.715370589817187	10.02657408656605	12.134097897052511	9.090647328933969	9.878333547735744	9.29002285128933	11.759676858116496	8.33463103060683	9.555813363276528	7.514435742693285	9.194647730967649	11.478011997153198	9.58983508843421	9.342379413707627	8.644301911727128	8.644301911727128	401.4459397541984	9.489050106686497	8.552381013890226	8.420345166155215
1567628_at	13.981463061611752	131.2886716674898	33.79352763367312	58.662058178154	13.122793085024604	18.42388284931181	28.890387749933595	14.251843086694327	15.819553872487422	812.0309645286204	20.091678077444953	301.1780199573408	121.98776501212146	73.2053529570917	21.17971105858458	12.588526335212093	12.885197059477292	52.74724983296538	15.593323557009086	13.830135933314866	15.29909107761916
1568638_a_at	5.676655441924731	6.501283243151447	6.432749665234047	6.596620939155899	5.914852302751232	5.8909819883685355	14.919273224245055	8.448178042528113	5.921229469924626	7.275386400611266	6.274222388613131	7.025135372709617	133.90063754580555	8.802950572167292	5.793516335256266	6.05949246599335	5.8408771817294625	8.647580973486141	6.288268457686682	6.25674902702669	5.689023649677272
1568768_s_at	13.17890569364665	14.967334286445565	15.270281035793584	14.05693539339732	14.539466378974204	11.483775102317683	27.80785692034582	16.43347796185873	11.423526847924899	13.734839877467122	11.643102285727775	19.35115739154113	16.12718951953423	72.10708411996866	20.703841427864724	13.151535659278464	743.7342653636924	14.766403870161549	10.308088037686915	437.77847357062564	12.04293170701898
1568870_at	5.947723572715003	5.719801180521387	9.874376318136006	6.971388506561256	7.46483569819417	6.96526679145868	5.8943691612351135	6.6450552054957	6.599191862470188	12.42665228345293	5.60509989567812	173.11701269354177	187.57336549162665	16.065640039981673	5.802353371723138	6.621050784498308	9.555813363276528	9.826512338108332	10.229423041346319	6.883904384192187	6.028423721040708
1569136_at	4.5339550810683	12.63408316243173	228.93742268502416	140.8330528192743	3.9647743123346704	7.1815881398062205	37.11078075972269	4.831524849683301	4.953218032573094	5.16156997338307	4.266732049264576	20.819018580659915	14.15050963355718	40.83252456565329	73.27538521470956	3.990920849462392	13.151535659278464	219.04860335233224	6.948523255170123	13.426623663951972	4.733115708431226
1569225_a_at	5.6499678064204755	47.41466446726866	460.5181300511065	517.7433238815062	6.040383774980517	6.310752595637876	13.685864942837211	9.258832212655797	6.482819795738597	7.083173747018706	5.8302898650534125	8.808623492450929	8.73506495582178	62.21554851872472	159.977045576927	6.078357044010118	6.171364301616181	5.843997610437034	17.781025912797894	5.96046081477785	6.082966133439635
1569403_at	5.647384050220929	5.199612878297369	5.450095690789876	5.556359331823071	5.813845962883488	4.657997393551294	5.943248760265244	5.00392044710895	5.53115598927264	104.23379257738117	5.340378384602606	5.4495518344615546	6.514896258516404	5.684339509928412	4.9316663346883445	5.009220870671276	5.313705184389933	4.806539135319906	4.915992627384414	5.709616601938115	5.6521862291467695
1569599_at	3.7596394496472016	4.464958798991247	7.8173396473786	4.44216125365707	3.9401318616018624	3.714124024951434	410.67760597805193	3.887980672062451	4.2325488400007725	4.601719165392595	3.7494340408270475	10.72172343052302	6.120733313340775	44.82543246317426	6.522516926492982	3.6410853987302603	3.6971285214179215	4.19495060590585	3.765314076464634	3.8084437001041915	3.829938817575846
1569830_at	5.052323300441837	15.096111189065446	43.12191752243304	19.32155515805376	4.754249799713165	5.111641906417047	56.624573495968775	6.074808318249516	5.218071156395978	12.327352019840546	4.918906038380468	60.430813001655586	50.58349627954985	286.63453789988444	66.67151622353549	4.4940518345418115	5.231725557116637	9.149032053412967	5.090610400131782	5.032161025797829	5.515429617667138
1569856_at	7.251848936404731	8.532979652693816	9.00796008392616	7.806868243773204	5.935741794103176	6.883887724251963	10.227400614299778	5.084402855822392	7.160344595299712	7.511789662446663	6.186546943906999	10.37303702399371	11.316440096970318	7.3664112273645745	12.926898718763827	6.602113725982915	5.624058373690272	21.086998642162357	419.4890268291032	5.419652285940427	6.553551253726644
1570454_at	11.423526847924899	10.795214831171554	8.685910319478069	10.950953668056782	8.486646648055878	15.481327711351208	8.236884224293147	18.219496718810326	17.72286396326126	11.766385181259768	12.04698045039048	11.581775554724915	18.864635293141543	10.165433563227452	9.97139533195272	10.217655567180172	193.33529471734965	12.903743796611998	16.369029489073217	323.44482796381914	16.186237254666135
200606_at	288.4970477048009	437.1375588075697	14.059970918507432	23.39432369884057	149.92736741215577	17.315388991346474	15.231692827875124	23.542854966821935	184.07046693146302	22.797837038484293	913.90838402889	15.681300933140685	14.529613896031043	15.695318378165165	12.20195348913322	1362.3677193006022	92.92286401830027	20.9200772600924	25.370170220463535	73.1494865801392	895.3208922971695
200636_s_at	110.85842892047273	29.393116361176887	21.76346898273762	37.06228691565517	120.1005016908818	674.7904725536481	10.123193103777417	30.717158966957776	107.42661434671736	16.80205665092163	132.55457227398324	25.734666450523626	44.06116348030795	10.944747111746583	21.69496205700362	254.46086803938718	1810.2808156948663	40.86216877431088	265.8167911831423	1538.339678357146	262.70288037256006
200766_at	95.64024570955797	10.604152382249788	23.44361912522939	22.49574200855515	168.69096774078093	67.24261449115617	36.10396136461045	55.35415112381037	173.155771705504	877.385950222039	181.7093298482768	164.77728447232536	20.92865361829583	95.10246675015242	90.5670533076273	143.46354668105312	87.66945667963526	41.38190306995013	13.653332240591011	94.59453944599252	126.04814869179273
200795_at	8.79660220363622	5.255585939530247	5.829413583040651	6.05949246599335	7.393729680578383	7.076768596230451	6.879752768807792	4.73305621291419	5.3316972160171465	5.199612878297369	7.191031505398337	5.3692754926853326	7.741326953888324	5.284498714205741	6.2171031240847014	6.0808383793102605	2516.725247471917	8.033460174162627	20.165322077334576	2668.074317805097	4.975547021333881
200832_s_at	947.9918739342795	37.449053553725086	24.3176776907164	38.820413456465715	276.5372128098742	660.3041345423975	30.354562704649222	80.17301435990318	2412.9934504115513	2058.757494221591	728.0131813363196	28.96434665078781	148.92501094678025	19.237368562609863	68.116728262736	397.6779374535259	943.7802086617628	95.27554295818675	26.79754500915189	2204.2502437702105	409.9729492607861
200878_at	1392.338342367682	12.97894599610005	16.770298798948055	16.96214268220373	1046.5843470985653	3470.651506615196	386.01362624749015	16.27015626200989	1991.9871797723079	981.0079246060212	2311.8936568344343	29.955277095671516	17.716244187008236	30.97390927369452	33.85308257965717	2428.937507298124	5700.003183922155	18.251564565789653	29.073163299892762	5264.801889488804	774.756453362694
201050_at	211.42481871476582	47.32093313125444	76.43557230904361	59.72236987342577	529.9215561767201	258.4532018804042	163.98709257520773	102.23095871185924	404.3544054776557	2487.144997400622	246.5604653807702	216.11826161123477	75.26097111800915	53.827193878782786	67.58975610286913	270.1911238289513	86.63003482636961	48.56501624914112	31.72203833625015	126.16552816161841	298.1280194121118
201058_s_at	1244.336260417484	9.499709082925301	9.945952726589265	9.832998825605173	811.6344244705549	432.84182298535376	11.12582896421804	15.09314227862202	598.2673291377453	49.32964466732897	943.3661903779121	11.203805314637226	20.726323911807867	13.354049909040302	11.84291784980894	560.5751076059497	83.84354397052084	12.102644725438015	109.93283404302446	100.01461060034856	2782.681115388848
201069_at	2428.937507298124	18.768083874558346	16.500074530553576	22.05373984151926	2212.893761923079	896.6047536032366	26.5064640531667	18.984949899027345	3936.972263825885	17.6118428424928	2947.613441923045	16.73805710989196	17.989751865253233	16.52570285044434	18.21898330894251	1435.413702295867	163.36493675449498	15.389283063330659	24.501737195718903	292.83963268174995	639.8949347774519
201107_s_at	66.48322812345036	10.060974101477784	6.775668532883005	8.581627176730372	272.6090820454452	1239.4685553451518	8.133389468008529	12.173662223884847	636.3950802667716	9.448490894153753	133.87659367391893	9.619524647024356	7.72898318449038	13.069557867699146	7.347754083686727	65.80405609506695	8.140478660127963	7.708286770764319	9.486187613985518	9.552255796797251	719.7533140385274
201108_s_at	939.7377936060662	32.744250548943015	34.15066553180581	27.77839469158065	1939.0868979469944	5324.090169375871	110.13453420112276	50.127439276226426	3086.482386624635	23.78127914786932	948.2788118437306	58.764709493396936	27.409934219904596	49.832239747085694	25.821176751176225	2241.0198399602477	103.26239307871448	12.309524156781377	3827.2185508247485	104.56691518841559	3351.1723674844175
201109_s_at	861.4730843734862	8.942195383968386	10.555753500533783	10.862131975231106	1384.9957345879748	3739.6283334321724	142.9567499534232	12.180134851366445	3672.7743817911223	7.8620652287264425	1771.4637599801276	58.079612912211154	10.838991893294768	19.147511291120807	20.179155218187937	1340.3705026282767	75.55622285954418	9.864210777589133	302.45356544044853	53.80066711574474	3244.168955635637
201110_s_at	954.6305695804548	3.7847840350064734	4.3175664123479995	4.360162671099074	1351.6137776537657	2099.355503374538	265.8561530893734	6.774287504523388	1522.3719261145916	4.08104377680722	1445.386827679276	78.79631553066197	7.172069217845781	9.031596512201123	26.67049341701121	1528.0898161502894	75.6413592078569	4.004751557672481	460.83806098783367	43.466382813115594	1375.1516703540738
201117_s_at	550.7958100205416	5.846553914920355	5.528490274538462	5.1234688930822445	242.12144282806165	6.973373706615408	6.207233701233102	6.181117467053253	73.52117865125048	7.939693598927555	26.038464572979482	5.268875019597169	5.784293999672182	6.1683555065965	6.139850556587974	359.8248415399066	187.57336549162665	6.196324695014412	5.726200530461006	105.78680889837756	34.281746928952714
201131_s_at	4.8364833468754735	4.993173064831993	6.042657949084974	5.717196756139897	4.610376254350951	5.34033936777121	5.525326649396268	1088.8188549621138	4.995676982221005	6.849354537326541	4.70894533472054	5.064058941867529	25.891855827296897	5.008566181691042	4.454011171981257	10.112779670693543	7.4859201361227825	180.6807036862249	5.696160586575392	5.748420845511422	6.419139160728647
201141_at	769.3097509577542	5.576523986619213	5.7195633783804025	6.099485269605233	665.2000076463316	58.02916795713426	6.5326316489608995	38.948972544877904	5177.038294531394	9909.175885634082	1426.3047539263039	16.36247112499791	9.582119488577966	6.4228117195556464	5.452249350484626	538.2664027951902	1105.9217370710771	18.141530458042755	11.49504933629013	1928.4872889546864	86.7332784743727
201147_s_at	935.6916142620706	8.337833419521886	7.296783004645134	10.421095201338918	160.86832577080511	19.77568288687482	7.463388324032127	167.9669185178758	464.7814962620876	563.804306042099	1162.4547145627898	9.229802768101809	12.525640738209814	10.98308392678394	7.879306961879424	730.7351541871877	158.856530371409	11.381147102140854	14.456717112196149	195.80528991378074	96.97876519296187
201149_s_at	594.5581137407579	24.80436733455332	24.439836228097683	28.066451258326914	169.56252816880053	40.918712986965964	26.3823936618249	148.05869628790572	1402.282470664713	465.90650608358646	2890.013814462337	24.35844212394924	22.46816873062	35.97895957647215	17.501538275481707	386.77053162770756	69.03097991636554	16.95589173765823	20.30079074190315	108.05502486496351	118.27918232196282
201150_s_at	2088.215662506771	12.458336237671318	6.906583307711531	14.486902995130142	337.8772437638782	35.13890345743135	11.342773509556007	221.2220583415754	833.2755298053103	579.5854031930037	3088.4797953589973	8.32294384303464	16.199556393409406	16.565305582512842	8.106243911205965	3521.905994128433	2668.074317805097	7.893874475736419	20.435285786198037	2668.074317805097	114.83422728611062
201185_at	2330.822348323739	15.901269008828281	12.424408331367335	18.91873184376873	2657.126682480904	301.7370060557556	19.613531337764663	32.73517473879779	2982.4090983878846	36.00333334079303	2508.009273404851	38.50421409732351	13.559062623606657	32.572743524219064	12.450362793515465	2397.5940871036323	812.0309645286204	9.728865095265721	53.36830689500681	1392.338342367682	759.8273887405403
201215_at	2178.6367413334847	5.843997610437034	10.671321275238046	5.2427208647461185	1527.4505597101918	2587.866777042651	20.286194530840625	5.135500555096213	1397.3604334286526	5.017624332454427	1674.3644347998306	4.835804453833823	7.93295590258962	4.876684802209025	6.456197194980516	2143.61353866562	291.5588854702466	159.11362056557266	88.17771478326614	358.6539783196574	1877.1831797512305
201242_s_at	68.73287876199217	9.900579965492138	16.599844335519016	11.26289948194662	1662.0635247235348	290.4853008268433	7.633318029011574	8.913208772058676	71.45105857211345	729.4464866132952	99.87338350913843	34.33814530716576	270.9918838022661	6.672314770197416	44.471955975548425	75.34404674142758	8.555721139078582	7.20110686325154	46.78525364624366	7.327608631559525	312.02530891676946
201262_s_at	138.22992147659508	15.70309318091814	12.460528863075098	18.251564565789653	899.5791266103811	93.91086220747226	11.981682228085994	19.567347988673596	50.03297057249356	15.321367207176129	67.90170897404406	16.092893197213755	20.54313714982323	16.439656607802036	15.29751947830956	40.80476380660548	13.337800975343324	19.216686567193143	15.879215550689736	17.975584951862245	771.5117985927171
201289_at	2372.044875210341	11.584362632490242	10.3393924358829	9.663500813090959	3581.059640337782	3019.2012614374758	8.576970795290297	51.492527097536055	801.0304005195364	8.889440975479365	1448.4456124493017	9.553540347270324	12.182915731813093	9.14905614129762	12.068941597885695	2890.8033479267115	3936.972263825885	17.624654708037518	16.673945938235576	3383.9241590386337	1712.3949852482833
201291_s_at	97.3644390006936	6.021729251305245	9.089436363166264	6.281900867375522	73.79939614798283	177.27262078625307	5.1992750023935645	1997.3750916156418	61.34554060312721	7.8776897399883445	80.8797369725171	6.692385937879175	8.310049431931214	5.795086927004217	14.27409094555707	15.877026856528785	5.292607532492841	6.943463551505056	8.580891085083174	5.589972084314672	92.94386471015177
201292_at	38.59937777670338	5.068595483760632	6.205572163407071	6.05695604209156	37.429556272334366	144.46431740272317	4.435202443273427	1520.6795673761235	33.08046924523631	6.021729251305245	35.287030208079486	5.038768844452395	5.473152699232635	4.895878102219632	6.852032942041495	6.454244957352764	4.592417248728428	4.381199267297469	5.993172956219524	4.363222126739295	59.14481413368699
201348_at	502.49157180986913	15.708712537184649	10.286326179339742	12.66173529727276	1608.4198929144484	101.46009175625798	18.48528643443967	10.020137146196706	24.3152919671364	1470.3623643600831	97.12174041673609	18.93762155422798	22.94286144933268	82.66211799791958	10.330720573238793	83.54333286067038	4744.117637020813	10.811141920360884	10.283019453748931	4988.311296571579	150.84643339160576
201387_s_at	686.6137092788941	18.07928644493195	17.36563307653923	14.439776624813502	481.9658385006776	1411.7795268385908	21.37658301503131	19.82796703944995	414.8263493857984	277.805277437276	968.6629131197794	20.37963936841046	22.841697128034514	18.592445798207947	17.751353203796576	769.3097509577542	41.727316699770476	17.7949996579004	29.284657134038937	97.30177153188909	2061.5462063731143
201427_s_at	1085.2461345376832	12.707867511545906	9.937220603605581	7.896956616788216	995.3901439225933	6.494788522097215	39.33880308672152	258.73256039865544	879.2027019930664	113.99140784909343	435.40567191825903	8.264566741626627	10.01678002371866	9.397300322138907	17.118922644753468	110.50355857366507	1574.9511034891675	10.462654057362759	8.883340210182237	1580.586702724987	7.390318822222493
201438_at	3630.4172577183626	10.918068399405808	24.355013910684523	28.066451258326914	4187.779905019241	2132.7504268288685	28.056069412731816	12.016551709196087	5836.106281735877	12.734920852975716	5974.520054900164	11.794819333724828	10.176114487833697	17.357896923835366	12.494985457432897	4355.7387645973695	1028.2689618085662	9.092914851594202	118.13078750787683	1036.149718264732	2048.2796924312333
201466_s_at	129.6494172886328	43.30954579555024	9.770538689546584	11.066130756037081	236.4791918255742	109.04754740682758	8.917022347764277	10.00647242745151	212.9904813717827	217.72904254368984	110.7754975380494	95.39973066380419	12.670172099477707	11.806557711351383	13.77176859303296	173.99149077771824	1505.9471153598745	31.497376331736955	22.060682283222263	1283.0917552698525	77.00207096111563
201505_at	1120.4594370284124	4.5339550810683	4.223660716297591	4.5092147686282855	586.7747121376084	1296.7556812380185	4.1897803887151	4.634533035269525	756.7838803169573	5.194238486339091	1292.5624149371663	4.520001895694382	5.868344548029637	4.589321634811925	4.65740714400471	367.5832221106849	166.15755571332494	5.20491360096147	5.048404587719949	121.74725143321793	662.2951101471765
201508_at	1568.9285862900194	33.36216661085801	15.796021866142922	31.306789790317726	2118.6971177775376	1091.693203880067	41.52237318146818	96.84399543223071	898.4610534741486	20.066031045137695	1344.5358076735083	18.96408210979375	14.643266806612216	48.87707038753422	26.43500234132959	892.7434073271588	129.0763680224136	22.505823063460912	22.327980838666555	316.8290116875923	2743.569341794425
201551_s_at	531.4234528570414	21.75675617244884	29.8718495664728	24.284069200142984	326.5574483958869	946.4583926952951	42.91412565071367	26.98072249554951	1375.2935498541217	1286.6556636856103	310.2490267718473	56.09940196567654	26.7122674706172	45.08316943884522	74.08728976784624	46.32941368648198	19.149776341191217	37.82843832860321	25.750805677412252	22.961068777890333	797.1775535475141
201559_s_at	335.3412565406373	45.10601234076836	9.770959901463272	10.009357058935187	452.9162616002965	881.3091462320147	14.35901772610395	69.81443680971725	590.1450904098018	143.0543841453234	370.68238369901815	32.95966542784962	12.945548307789887	17.002667386180182	8.704586771162827	165.40408767528402	18.40929096127171	10.17991339246626	28.381947966687218	20.137109480711814	1129.5868103380826
201579_at	634.3445012652471	20.445144063750767	16.980295708535486	20.91292622921128	586.8821305717374	191.28458556538976	34.34614122330575	31.34940871691049	527.7344961857374	13.32421086886753	829.5157151334643	14.152852344773205	13.682393068831091	28.228835962817065	13.714361857576904	1687.9156651575167	240.88228857975784	13.24009949840308	24.496413029709444	376.9537658203528	502.0068170273354
201596_x_at	37.92172653872574	56.282486697965986	62.4108492209968	63.68273068278397	30.07681879613279	1395.1356063613343	74.35220300694998	26.990230008504522	24.552189891241333	22.5497297027658	70.23494042558863	31.374742468571068	38.57996295396619	39.77834693632116	27.544415207223786	252.47785425896924	55.552766845114775	30.779521991786524	31.39162587871664	47.082832675455066	2817.231426531629
201615_x_at	1551.0031825759606	35.100543650289914	24.819119075122494	28.787137839136346	243.82246422464635	224.74925946134965	25.764264645600072	50.91130936114578	283.43136112339363	42.93929116762685	683.798160152636	31.32757994280552	29.065884406879942	35.65934694001463	28.966624368026523	559.041497866009	20.43772621583861	28.401275619850527	144.23646937566667	25.9254866771048	877.4805750816158
201616_s_at	993.1746832951015	19.56407905165638	17.306897785585917	17.121714791323928	951.3270330433659	684.0340105151311	28.12290126738373	11.600427207472187	873.7228506090639	11.637727778648854	1554.7162030972665	12.016340524051163	16.074530618379065	20.757600011142834	10.893576956255494	839.9571159859959	21.98582425765495	11.073889284512422	71.54722737074704	29.771905504344172	2732.874167184541
201617_x_at	717.3465394210763	4.24697737075635	4.597779841535503	4.803631526893667	748.0272499614358	282.5412342656362	4.526227308344718	5.025718654905575	604.1413005770416	4.150075261697236	894.0206948485283	4.207434441309331	5.30795152779137	4.860749904261775	3.976601760015794	560.5751076059497	16.72142316018029	5.106918512676432	14.806186214550555	17.030362690849678	1162.4547145627898
201645_at	639.5796150123637	11.8203751729606	12.469244978351949	10.91387499574123	4296.89786261283	7.67675171720616	17.461367051179863	12.848660104683953	3852.9689727299296	11.715370589817187	1527.513985700488	9.628663916972855	9.804998780490717	16.323692332616165	10.52074479560456	821.6323449398177	100.27580960100543	11.007454460963805	10.090499390582192	92.75072268166008	172.6136173853679
201655_s_at	1087.8901754850633	112.48129307671782	87.76207390134105	143.256244388953	832.5728032789705	4135.973879979358	156.7800865286527	151.0554745623708	350.70132440261807	98.64897172289255	519.3854435913827	83.1998461262159	74.36157597950192	148.46502941183738	65.13683468699045	173.0179361138442	272.35181966700173	106.45507957724296	122.29279574359428	336.0704197597007	584.8652468014027
201667_at	2318.091760962291	6.987555530289692	6.302032697382535	7.104470156197782	3319.5230038563127	3016.494733690642	7.4031208625013445	5.851958393975194	4744.117637020813	6.204263671675701	6402.173381103121	6.157957242964353	7.779555865237026	6.180955305416012	9.08025887740143	5264.801889488804	1002.9649268224649	7.568511320108999	16.493673249070284	668.9111049900058	1940.2422158158179
201688_s_at	6.7287646749723615	614.8965499462323	45.94684243002756	55.04981026462418	25.511499882895126	9.872149750458606	11.13672058548294	14.98432320984062	5.750905641075491	20.944038439090928	6.68006966014952	8.372189699083744	20.10491078907343	6.3348572845013775	139.60443143746227	5.50728820077147	22.515047216198656	46.09641337328199	18.142317337526617	10.74009904036314	6.902657360310311
201689_s_at	7.278464712152873	613.9546083807458	43.808295269480226	45.97924222348069	26.448251036572803	12.136703964211275	9.043867313048223	17.845997600249916	5.808425556732814	26.813342456203767	6.713008817724917	8.77207754946305	32.64405410383592	6.722673436928201	139.0328426249985	5.538777739399601	12.689029736276174	81.377145191667	41.905071805732746	10.057149529383441	6.996350761579979
201690_s_at	10.387808454569972	1196.9912266496092	124.68959079322163	174.6797164706464	62.82794901224314	21.006603035248446	26.682445496537134	62.54239782867546	8.303674558133462	60.035421811369346	8.253947287641624	19.49791059115031	260.9246016055034	18.021867939084267	286.6745430503163	13.030661612684138	148.2741996768794	320.6069004089742	356.9129938688575	83.44145454776826	7.604414848932956
201694_s_at	441.8025367414332	79.14784080133268	67.49477192191604	44.739175520446956	260.239034485088	165.9499036897912	121.5548990436092	145.859430950341	81.05200837638156	46.62938827119289	343.57756439913646	535.8090003693665	171.038152292585	373.7770084182537	33.66722909690702	346.10347291989007	4355.7387645973695	30.258023224041043	160.52327263968	2318.091760962291	201.48263813325906
201714_at	94.53586470366031	17.007043278615637	17.67190337543576	14.155530109659704	171.9247013913654	496.6110307550993	5.93546717538386	2248.9828133741257	146.1982125767793	146.41795569384456	189.17209746940023	38.64684699059808	39.1315417987252	7.158905058695945	31.73944986363781	85.01018381658736	40.332938613898754	85.97330793113706	17.611147754306494	63.94174779874974	447.6602762714335
201743_at	25.370225046447167	22.869373690594898	451.85282859340776	16.501379757768795	26.60619135982241	25.007416149319283	6.786471207262334	10.72352996534801	43.20462554929333	668.9111049900058	24.210563399365874	3651.5958197547425	33.06605032318961	1154.10418425575	9.579272961218795	68.38900293903532	397.19156539854583	11.251098960118208	67.60856942881846	314.7948946894889	29.29532017524304
201744_s_at	2458.256187427969	4.270021643163584	5.4804252122443735	3.933813010603424	2881.1678000102247	11.551117640848393	9.104690976279313	3.5521939104033953	1859.8110528823695	4.2325488400007725	1463.0221812360014	4.384119729665164	6.6531036042407266	6.061038389613522	4.38386288820814	2385.1837636197497	850.9039909882728	4.646420758595776	4.017074340435614	577.9453875600466	794.836708481283
201785_at	31.657723017880304	37.92172653872574	36.42851878139665	41.55994707070477	26.922921896609225	700.569354105972	37.70176867375686	130.42856679911583	35.265455633842556	267.6057025118076	33.24074611538519	53.218279188963464	44.900233092938265	42.19444666546665	33.6709986618255	52.99604504725257	6301.931180465361	43.30954579555024	96.88363583364165	5836.106281735877	53.06699171586912
201842_s_at	5465.2321300184385	10.24347513994086	8.103945606987534	8.959568575140885	4672.025030584475	7709.582018625771	12.190522061181028	9.259060521951223	223.55129729982676	8.852007999553098	3192.2811228266096	9.418796644865115	10.719774458621231	9.984560904736735	7.932898151361355	6301.931180465361	2959.4150377887536	8.359405772700116	21.567941068711576	2487.144997400622	1414.9714995975528
201843_s_at	1211.134548112684	6.63478112168846	5.547062465858201	6.042887108188298	1248.2658136788223	1681.4932040075469	6.587840120067699	6.275634743041123	23.751890481735288	6.14140553900511	661.5787934037598	5.727857786687845	6.623697395861492	5.8782684720209115	6.017507657157736	1267.0646407596014	181.5655602351827	5.300154668259365	7.964229022783452	163.36493675449498	99.64174032267972
201850_at	122.47386801070903	309.53665904482415	155.14896699415416	55.83903893332649	385.35615765275224	95.31086929304792	462.2848044111573	46.53333692847014	543.8691133041937	2934.3114133579834	331.38122513283713	706.6283489438478	673.5303823872954	124.93270475401248	38.56010262132766	86.17238599057136	135.62646414896574	691.3514294797526	23.901331375043235	215.27037466165527	106.3131529967121
201852_x_at	5836.106281735877	7.239719609262035	6.3590998085157455	6.726194694082523	6036.625805377096	905.7518645652399	6.240825828708601	9.893182952931536	4897.761022882731	6.477319736296128	4473.206375397726	6.254316252766059	5.750905641075491	8.938232055182741	5.565675407198559	5570.8360290133105	467.14709565781465	6.243615166555497	5.408714687235056	652.7281198147467	6502.415581740882
201860_s_at	265.71795602901966	8.062858052506616	6.546664652805761	8.445957458236604	30.756537933090286	598.9646923295048	6.986860771853074	7.160168110464045	187.57336549162665	7.393037621481519	487.67818146753325	6.510482350621458	8.783133219857811	8.506467780451246	6.854679348178832	529.9480954452201	112.70142991576681	6.63478112168846	9.347624815103362	60.24375963166671	2260.3258660713263
201890_at	96.76376832826672	6.506355301855923	15.563937541751985	17.456040050894917	61.30068224567904	562.2728000705206	7.771856190661056	1541.8132828247283	69.8630344776887	7.83483446756495	109.23125578625809	7.342969788476873	12.373176932481657	10.166856649771375	73.71739667308879	105.09282695259532	53.648487328071056	10.292381275994783	39.05199149366554	32.2762897934643	112.53539647287116
201893_x_at	5700.003183922155	24.60044403201278	26.40188237891689	35.39867081180474	6629.450242935117	835.6362673954188	54.21082827484999	19.37867837146942	8242.315766668227	16.260692167741716	3207.3279105073216	20.879485961373213	11.53770998594509	32.634660983648175	18.563744761691424	2743.659505136546	1480.25046152187	17.29755796851926	42.73988124127033	1511.4562246738205	1570.5010851286631
201939_at	99.39328086141194	16.10978892294902	20.210054161572202	6.130995405593488	174.56012797379472	1047.983560961219	53.02684338970791	8.240102731079594	168.09098350054992	9.452100703554862	230.70318213962446	16.550263520590953	22.10470038502354	42.54354454302741	27.544382632194747	142.15123699614472	201.58115465668905	27.409934219904596	9.556045641785097	221.04880540432947	172.78649020744268
201983_s_at	339.11919284477744	8.963066508906396	7.7158680536721835	12.178060667155483	447.89260478157905	40.11682347227364	8.533201164674093	12.789751380002786	1270.9234932342638	12.885197059477292	661.972909025909	13.518866139274927	11.436581064165132	9.75609024356514	10.141761179184627	147.83144975598321	29.18030462736593	12.403679302336373	12.304704803857398	41.665595824103924	372.0508030154365
202037_s_at	117.42013655825328	15.220509571420639	11.974849827897192	14.88394489347767	14.383637464089988	58.20447200413286	34.24253542291783	10.649880691605876	129.16789997532567	8.128530486845387	260.61454181048845	10.436227969776464	14.456308600616318	18.374477834426948	12.106820370293011	27.709472716774346	755.4774597855865	8.959568575140885	9.612905755288732	455.3779691052009	117.4071828369197
202052_s_at	349.4664853314168	7.90866194269948	8.07190262732251	6.430053910348305	322.3488365463974	669.5040028021108	8.552462858407239	5.616402419587726	347.8526497070077	37.77237666331983	591.4313494739552	7.512508101556482	6.927378300401293	9.771649648577856	12.622409590384208	881.2783306573848	57.768490105576774	7.580146778284925	7.798206246653288	50.295400218390604	391.9468386427987
202095_s_at	66.83933799123578	12.574889979799517	17.629750093050625	24.365468019369146	41.32116950910256	395.70093060775696	19.11191580791044	1157.7547369562853	99.2727925262423	21.120452987233488	72.14714692966245	12.196328762656542	12.810308234542921	25.6686416656972	16.471553927612852	21.665909607786165	17.553116500527565	9.736858805810293	20.75196113349653	17.303635019701485	140.97240875761736
202112_at	21.893415671292658	13.914290498408935	17.176341247071107	16.634793013714333	18.072098667630065	1767.970315874708	22.26797660018423	17.760169311138092	16.95589173765823	38.47528734813472	18.30231273083568	20.69094303198803	23.693929703160535	30.452996448241514	22.138552678429615	17.775760905610536	1876.584041311753	27.183462077946256	328.1058355934137	2890.8033479267115	19.520064279735948
202133_at	568.0922539940201	7.4892091614307175	6.229028087337572	8.644301911727128	749.6726090354825	1024.7921938546522	5.735682272416192	8.051585531088868	852.7581590432762	11.79627343964271	2070.8261395452173	6.483925825831358	9.249801160834085	6.939880461314182	6.232841840780029	1470.3623643600831	259.65476348707966	6.904898445614489	10.486814426589003	216.78318828693568	510.2022503288308
202196_s_at	90.4881832837403	4.187736125805038	4.390965514334892	6.075465496831044	72.22790276186412	121.2106570876195	4.354888580612775	5.831771839972678	722.6882890836376	5.427816179588032	219.4187566697625	5.2840435359404365	5.326122417084952	5.81934199686958	4.385108268018417	300.61104675593464	13.436564446758007	4.203687978347721	6.14901685074111	10.473206645540227	528.0644347468888
202202_s_at	516.3131033186862	5.7951991319157194	5.008532555153714	5.023000988148399	388.2567636945654	577.4424537901103	4.653276974517938	6.266665981246958	718.6334866623043	6.430053910348305	1006.212229476151	5.570593908328021	4.417485628323696	7.270558752018289	5.199773715529769	122.89347098085544	512.4988478181834	6.008373548132935	13.530268687269496	547.611681460821	99.28260318533644
202206_at	98.39965304359268	171.83269238424592	1657.3085939024813	1136.2954257200224	109.47655025861296	31.170274039579184	1247.2035756875428	15.014700061843872	149.03505406827026	95.8762852803215	536.4333595813005	166.03370872170734	714.7845579706006	36.74691984525285	4536.428438116793	638.5153315293381	20.92865361829583	909.9699836837675	81.26663033449788	14.932874010014407	235.05463420648778
202237_at	2982.4090983878846	12.121118121885036	9.87473561277361	8.356207023156383	4130.60629757729	1201.5939330865692	12.06544788508964	8.08269668346912	2058.757494221591	7.089385291268045	3610.9082719088224	7.843345629512586	12.959747333828034	10.61765658837573	13.488559043718471	1495.6086042000804	1655.722066922517	13.382503978776292	16.99022019672237	1667.0086584302878	493.0354307416596
202238_s_at	2088.215662506771	47.3928124414884	42.428170497760846	36.036630213451126	3189.4060284453562	801.9854880374411	61.936913509416954	43.55499412802839	1810.2808156948663	18.812737527206153	2890.8033479267115	28.66035005481964	32.36154713640554	59.47769394085558	37.17582020355316	742.2918384017433	398.55159612978184	32.8315851135643	32.60474867090112	504.0214160710628	395.4827987432534
202283_at	2078.0950550752273	36.92170708850768	105.3773564765705	43.28841930225323	400.3692872458087	53.638312270804505	16.715812631949742	29.78260367850047	3760.5532635743198	66.87408733193325	1851.6999252429123	53.228392369712836	440.6465765066348	46.82476796155146	13.048811682301718	370.1565292895799	1876.584041311753	4988.311296571579	17.581222643788927	2428.937507298124	20.707872717215714
202291_s_at	552.5442425908607	5.9972382374256	7.436618503449942	7.782323915876938	1215.218171355043	1029.8055106004267	4.987303411617077	5.459746530134927	10.328719903398172	6.979313786356029	226.09573995786064	6.171567543076709	10.084320430851664	7.378605322728898	5.564721550552899	55.867296697219345	462.31501282445583	9.53250279539215	6.778413199052147	391.50007522806465	790.8465291914958
202310_s_at	6130.52454074442	5.189010872767486	4.270426772647225	6.123152055476711	6988.917655160762	3946.6075443769428	5.073512213594437	11.127661313791435	5077.688841007747	8.641478309150367	3459.1501317809634	5.584680387337653	4.940302600989385	6.610877511487869	4.332690792057682	6502.415581740882	23.45309429038796	4.791956148136901	12.581763065345136	41.05889767401626	6872.701279645056
202311_s_at	1435.413702295867	11.291569051361007	7.745305343320629	8.680299984482053	1845.6327643361965	381.38150600804886	7.152178672711063	20.21524108378552	568.8982810950545	9.622635676918872	605.8080328799834	8.305376355907413	13.109164399449813	7.928753366507964	7.727947836994067	1859.8110528823695	87.09911630858889	10.71595213614223	14.0031883359272	108.12213451035832	1042.8783795895529
202345_s_at	152.73142663962503	118.04632863823313	95.56577517377815	270.4685907680684	341.8374207178164	2329.903571854803	13.667328030869616	56.18797080380012	75.04517956685942	3034.3895400168476	244.76465597195107	194.90390168771705	554.9784685435803	15.755409735895606	68.50893331461316	43.4229322233592	1151.4143421754652	409.87281627310415	46.54585728394696	1357.4972672468168	408.39226426846574
202363_at	1133.1915081908078	11.694446033401148	10.58019227861357	12.345546311591507	864.3589187015912	913.8410599691031	16.663634085017485	15.504884578811156	746.3325023908715	9.492895398373953	1592.5414125203147	24.477342138188515	18.903428708055454	13.798445023459491	9.689325129979114	1170.523502128403	45.79202036670409	12.051607816377627	22.358944498031804	45.04036053131202	671.29708963134
202388_at	146.1982125767793	195.45113030954553	1061.4266039612562	248.1094613012443	197.687008807088	77.95560921624478	5127.363567769571	20.608467257756406	89.97598820695733	132.3361076072036	86.5907587534273	4438.123700771503	1599.219121308464	9336.412564612994	440.4009735915632	67.39339932675949	642.8860192041897	945.8623410226722	323.0166749448048	520.6551632668799	79.61295036117662
202403_s_at	12028.57392494507	26.01154426109108	23.72578659223435	43.65197724490941	9909.175885634082	5373.937161772352	36.169837678744635	80.25918099604361	12028.57392494507	21.522650826682618	8789.36416564061	21.29355507603306	21.69020766893879	45.621175971034575	19.185095783836722	12028.57392494507	681.7721618893083	12.047492354334624	36.15352830532278	1038.654097503117	9336.412564612994
202404_s_at	7553.872591899187	15.58238083203368	9.937477024066428	13.254320757102906	9336.412564612994	4602.01627101446	17.627177521673374	18.82523333402702	6756.484904129352	9.552255796797251	7404.4835102827565	10.90223750539843	8.823099705571149	15.743497208924483	10.308000899799026	8683.463350676766	767.959579598118	10.611256748640468	8.994089962199562	712.1872240223156	7865.2914453523545
202409_at	53.886856329197556	11.116443416138683	9.965593417847387	10.772491455477837	1134.129761645445	558.3495219595444	12.03211061817361	22.217663331805134	19.351444589137643	12.85712723724797	168.29653997415818	10.79169365225294	15.281688562530102	13.989028915958468	12.58453723960054	1302.8064118107573	427.8531238185746	15.027923016307403	52.379295755731846	395.306265049188	23.75207119506061
202411_at	141.74445422751813	6.960023401720697	6.765668744578111	8.128530486845387	22.931696689511384	626.2926719085478	5.218548988181837	96.29181854857711	35.23178432333978	9.995696572051656	16.519925450109902	8.40314660760519	10.217655567180172	6.762607371532468	6.552556887663197	17.769386422225402	843.7857091080648	6.763383437760446	25.228307038021903	985.8912828537957	57.571269003965924
202436_s_at	952.4695214830501	16.495255458647915	50.747942454816254	12.940767458721199	1986.885948606613	13.93485479130836	18.11190054814628	69.46592813472087	1279.4122967586698	3034.3895400168476	3829.374507756991	1412.005524281289	18.942057968539498	52.54322672671879	14.853322479917843	4408.868090374822	481.71342580683097	14.466198235542905	29.43874958213131	156.07389498082034	407.9109806650897
202437_s_at	454.81897282615455	4.98172164119037	20.573660372542953	4.757641349531573	1411.4447809403027	6.096141573793552	4.898877944317154	36.14591944494968	846.8967335677373	1981.629006792854	1960.0146509396732	772.0668660124393	5.054972986106454	9.102965318613819	4.729828014389989	2253.862706716071	212.01307241490522	4.657788867058251	39.2793919298236	108.05502486496351	294.46009562863225
202450_s_at	1963.454473501215	47.437205136651755	49.50694376633062	48.44623998009735	833.3888510096975	37.04828314369957	149.3268641180666	56.86398860317329	7255.094428666326	556.6876111136504	1534.9491561714292	105.08809303172339	59.97508826393686	80.14946734816962	44.45437249094077	202.40292424925727	983.4463220463392	42.79073832156987	57.12712554701821	2303.797718503687	101.25842901439678
202458_at	1371.2672639620944	17.836027833136352	15.421401872865998	44.92323146843332	2166.2563753815202	2461.373656497026	24.878378706975113	14.834591014520829	743.7342653636924	16.9753470740039	2013.140540994021	13.360858044526644	8.858664475216358	19.337072350899923	558.5693252733236	4083.9930786807404	211.0460646621179	10.73603892293118	72.2166147830484	246.46150688185338	2350.512127710548
202503_s_at	527.0187895360075	14.560970474453745	106.66409053323726	105.02492469634947	559.7198181492455	1576.4594456739421	16.46572350471388	2572.832386663078	2001.6904024393016	15.824707855578048	1095.4133135725829	14.886096859564312	79.67689163472473	19.65093935936887	86.29487001170988	67.50408443764204	42.6346515001281	15.714237261760648	43.806704024404446	47.57682549594224	623.7174131697843
202524_s_at	20.005086351995843	433.7936863092892	2074.968769521898	1248.203121887748	25.115271028997192	37.25952920332246	45.69568992757719	82.807819970683	27.824700713578686	45.35933234669698	30.249073593514822	78.98960888656356	77.37283048977235	114.71074713826167	1126.9512380552167	34.78297226850449	129.54990233248236	40.586166570721595	288.0155158460086	97.78403339974949	42.361145880949564
202551_s_at	692.5632664584514	33.56595909803977	12.732040151417266	9.604834367725653	345.4659106155094	2027.0913478818113	53.494964562415895	7.421878803697087	405.39469015982263	121.26015939441578	501.9989142049118	15.940005014162043	21.298252185911007	16.94648115500526	135.46697410094484	315.79010516156893	284.91375645642177	194.149399038395	8.861570461940474	252.47785425896924	937.2938500095917
202554_s_at	291.2298871352457	8.150057817973348	33.88651855172949	44.94816895953389	701.4709417297186	312.7953760179968	11.920020582718948	5171.245365248275	550.0268869398684	30.153257477455096	396.87628149006844	10.68686701661464	7.523155915665675	9.353520003080304	11.877303576892174	529.9480954452201	312.4715709738403	13.007383425323898	157.96308088192654	382.727751984811	209.43123490622008
202589_at	248.8093704441227	18.903428708055454	39.68036826775359	40.332938613898754	257.19063235858835	1891.4485975699072	17.4997509065798	3207.3279105073216	843.7857091080648	36.92170708850768	452.951538657218	15.96834695680729	61.642140259464874	24.466321770239645	84.32117839748713	101.19571294315386	71.77032940951055	28.401275619850527	52.15983147537473	57.36890819853214	624.9489632980243
202619_s_at	332.09175353864606	9.705072037148456	10.326882889377753	7.822307577204294	974.1476622351852	1291.7442437091097	29.49016356570605	24.752975638337787	126.62979920580405	10.116277882151916	1162.080818869109	9.145304640304467	12.885197059477292	14.802625997498833	8.618410614911735	950.1183565323696	30.606795480199818	7.828904212886979	228.54508694102663	33.63253314600519	1551.0031825759606
202620_s_at	600.3392224755858	4.7144421136833525	4.808385982154985	5.142105345239498	1620.4980504360901	1347.5392384931083	6.376115664581674	23.250354366849688	212.60129414419927	5.5816919299329655	1554.0377290207014	5.697189893706298	8.816779109333757	5.02246410259696	5.663773682589854	2303.797718503687	455.9472264279052	6.187713384467205	577.7910472520891	532.0936124611609	1157.0172892773692
202627_s_at	1902.3089214838342	34.391231501431335	19.25348973544357	40.43222042341358	2292.612183004995	6872.701279645056	41.60659562195377	44.85099392781088	294.6573735892138	50.52651514815572	1907.8114261544247	22.800920561120716	22.560466583818968	45.20884042486932	24.18696566753229	1533.1081683526463	23.263307336206466	15.248301723743674	72.4610364348667	34.816696121149256	5127.363567769571
202628_s_at	1196.9912266496092	11.896681174513871	8.548440953052463	12.278504436762246	1931.8369144742255	7122.006041913544	7.567136977521933	14.691955567239615	225.75080217649173	38.83884471256437	1445.0211202725827	12.110327406658204	9.489281616544657	13.414624946830886	9.197382903904654	3034.3895400168476	22.29940231312218	11.186693454945122	32.12572895538401	27.709472716774346	4639.568924458488
202668_at	13.17890569364665	9.485691771600658	10.122144259815103	9.659739701966632	90.29728457368424	729.9226600582783	34.55986850045871	9.015032682684694	57.669992176578035	6.755842919366472	140.96659250592003	8.810835932235195	7.263437103086145	34.91712130481031	14.586561329422882	156.31396280263291	424.58944759565003	8.40358290682552	79.73512519047428	337.94350673488924	214.38772449726426
202672_s_at	59.137683750972755	20.19882698197196	19.548985706859504	19.357990645876544	96.1211541428118	37.49212004498375	20.171626862966917	128.7079152048193	21.931569529713258	1298.448111603512	23.231704253314348	37.83782561026757	37.09475568250264	25.42238808601169	20.82442043496225	198.73657245402978	6756.484904129352	47.34566689252083	131.34705796313813	4355.7387645973695	84.32633560637933
202687_s_at	56.013514230293424	263.2405607932614	989.2732177119251	317.18238100166394	9.48499960830529	45.55855611546386	78.83555251157684	13.700763168837248	9.075779255120244	24.093840200741237	22.504418331151086	1615.87745719015	301.92010911390355	933.0507239550902	331.2116014415754	10.239606938020778	123.8260066462357	20.5352134652301	151.18194846965355	130.0891087677297	10.268778292934826
202688_at	57.86614171520468	265.71795602901966	694.6600914471054	218.8371664773822	16.662073427770707	141.06594849555998	59.42631978484562	18.188270515593018	13.264585115038777	51.041430671709286	30.43990627374835	1364.1875578948325	371.4548464710548	1117.310180810034	243.3290583754934	8.631457054339172	162.43577393034727	18.105937575737794	134.47270809792076	149.6869416098596	10.782602231361416
202705_at	53.528600882252654	13.505448604227537	20.190703547773268	34.206255642820615	52.6234506221185	495.74842323754865	15.626899064712804	1646.021623468273	143.256244388953	28.174121584310488	72.33702954415719	14.787189317103934	24.751267303302683	15.989710241110886	14.685220451034255	21.273280757715458	20.558612287995356	8.312772648729286	20.751125262217954	21.976407720484588	130.49309733709643
202708_s_at	31.988711575346308	33.034846035336464	28.144672593317637	26.043031541141065	33.57263949575792	19.82141100548435	104.95355306442676	25.219262776798967	41.665595824103924	36.59244403888111	37.49451042880553	55.42076692672168	122.0676463408015	234.22511408474526	34.183468710951885	66.73252945876109	137.46749973761465	359.8248415399066	3060.4359633207414	142.0434146452183	90.85919961813002
202746_at	57.70341916711545	153.4193732769922	1393.298191378361	1082.2526866618612	56.89023563961031	508.209640855903	338.3330237905608	110.20872547250426	4.604764899254537	6.579381017077814	5.050351384758203	18.974479052882145	50.398025027718944	38.41201156310487	550.7779771519286	5.489099198360999	651.6350708196125	58.382358503658246	808.9546844869346	508.19215491903054	4.872718970764323
202747_s_at	67.24083501227543	195.9736640552633	1895.729467883355	1511.4562246738205	88.4094904021235	758.3913197377985	534.7863136229641	172.30553955992104	15.033877976163868	30.635212864196536	18.267927434748422	42.19025381341405	37.0081013181192	51.976376873560085	649.2047417087103	37.52387494008148	260.16119170516964	39.89996398785951	560.2911787413557	293.11244072360876	23.402006998570982
202761_s_at	18.994269243616	115.15287865709182	263.36181966308413	322.7004138162858	17.373761520774778	26.97238035017891	1075.5582716515712	5.771354735052984	21.482411829655227	6.678953221463424	10.0452920097255	9.965440213376441	10.417380793995228	171.67486575796687	1134.440729193636	5.6685284679556895	78.34645158088367	125.48002161183764	87.650728459857	68.12712412646862	6.327899007133012
202765_s_at	1827.7806205114887	12.007380610667186	7.95056533662248	12.827563348159568	1204.2006545882973	405.12350629677576	19.03139495471754	16.54650969378287	1085.2461345376832	14.129883317637695	868.9084925865684	12.145415837644538	8.297058740438512	12.617823360280859	10.059727728837313	705.8257411488185	23.08742536295172	9.611938395060692	8.677653680442194	23.499502094745072	1721.6075854725077
202766_s_at	3985.97463372286	19.105694993014865	14.395088757468235	18.910645649574295	3555.6153113630094	1331.4832308159869	75.5712278133042	24.321710747439354	2828.390374231983	14.124063755002773	3299.5864966032955	15.520691437212712	31.361108666298122	22.522451304602175	19.751833862977016	6301.931180465361	1495.6086042000804	21.994113370718832	14.629230782210207	1062.6546925185905	3827.2185508247485
202768_at	16.199556393409406	17.159659488943042	22.86744331013682	26.25387873517388	40.3166161338607	22.02713471650276	51.93117519873208	25.457240508968685	13.367408460679753	13.825454466523269	15.387659977213033	47.77596354510986	42.89558625207973	340.786894493927	18.48208106337223	37.73523344279364	2458.256187427969	20.76625300853988	15.543647168217614	1918.6950338537215	16.797746056237315
202796_at	32.701123199201184	62.93736410556321	13.93978323440723	17.586057624762034	75.54094953228162	304.449384984673	23.222290889184542	19.203854044506336	37.449053553725086	15.790025200867268	136.02506076288154	13.264858823153823	10.688801091542977	19.593225227342195	10.919678376769511	335.7262467266477	1267.0646407596014	14.772055936146375	16.95594667359009	1511.4562246738205	146.26420417508518
202803_s_at	13.729736283524797	601.2855060066843	2402.6183791814565	1225.2991342174487	73.6042150139441	19.79998606083741	3540.3720924918616	30.232651526457975	13.114186587697915	4355.7387645973695	29.85673970064053	4157.766966214064	3489.3448988844416	2234.605129320217	4244.95351246119	58.87901844308769	185.10806220644739	1049.4444576876926	138.13833346483113	150.6824410532847	17.07569779505835
202833_s_at	6.482819795738597	6.898685632742116	404.18159621693223	8.984251008098049	57.98683386781532	5.858386922287792	437.43569365184135	6.591990646819603	7.130214074391942	499.7179040270343	13.405045431141554	2319.5232351679106	148.59657051166266	2605.130144635591	6.940518236522969	5.571440903745153	11.003974482312858	5.536421468506105	10.396510903821884	9.626258050379546	6.21255899655624
202859_x_at	17.14690015848711	8.500827207001363	15.15506083460824	8.062858052506616	33.88729918790575	553.0325524860431	15.058757472853546	9.877192051083789	7.324444580398808	118.74958220809434	11.2593483828628	115.47170296622363	8.395123045513134	3684.9417193061163	8.839873405352344	22.66184830661428	430.4563346291275	9.397672424014791	15.724296597629657	225.96327568649494	10.239095669306842
202870_s_at	54.08169012409087	9.81232653731003	14.883981322618286	13.061747590571347	40.54874663635614	795.4307188306622	7.481335445618124	1517.0837447984786	110.12096467892405	17.815118764011462	61.15361219484262	9.648039038948081	10.060974101477784	12.359336066293421	10.569826978259151	19.500775043535633	17.462883600006045	10.417380793995228	16.48540300885328	18.402479822007823	209.3135658127351
202871_at	64.71963510459216	141.0366568906951	63.169093163613	49.534933553130536	117.29627436236589	110.21146361318617	67.65907564126664	56.7621029340073	63.048333108759046	49.09629843243867	113.93814491046295	43.307819740758255	75.08991507093096	66.71830930710702	54.03072796382757	98.21651486831611	51.93058592222438	1517.0738363115388	45.427639596234656	48.403846855118246	147.99394092939752
202878_s_at	19.120262715118656	21.976407720484588	296.41831374652236	19.209487937754147	9.250742432378523	2673.6524318847673	13.458321767615484	17.754021573617358	7.309442242860628	18.44460527556882	7.772232125256819	2029.0652385603244	1592.8663533399804	907.3860949483261	86.93712511750584	9.864210777589133	1090.8959915580722	130.65828996095507	141.73572876402727	808.669160958857	9.71570824240625
202901_x_at	8.997815313584015	143.57099330718043	346.4615866926873	42.425352889950716	8.01583602059566	5.8436814809529	119.80942444772609	8.029271179881508	7.35975652137843	658.8513836791658	5.8161217429138805	961.0084136536323	117.9691590350833	445.2674922749786	57.87168177993556	7.98487977793994	72.86665270958012	105.09282695259532	175.22380592077292	44.30460049587023	5.0419106181498705
202902_s_at	33.00570658450481	1972.6995636231152	3672.7074117138627	1090.8959915580722	34.462389604864406	39.42395399062306	1633.113889869376	40.492849203393206	41.38190306995013	4818.659115726537	31.53153712107423	7709.582018625771	1751.241940818035	3981.983255661705	680.725680381586	31.874955474075023	338.71256494322245	1177.1099610830279	263.6015164187256	238.41006337332982	19.822503554572155
202917_s_at	8.37598934969727	1218.2437104158519	9336.412564612994	2631.800133896561	12.55922220720056	9.378006566916838	7709.582018625771	132.386191671953	7.919714545270687	1737.5277972336219	8.75016054349291	12028.57392494507	2614.692082565308	12028.57392494507	44.10356439633527	9.362763151229702	1681.2652829086135	98.33865483446141	1642.0967886917138	911.8388689488494	9.392137460267087
202949_s_at	1255.6405786353448	16.120525432666692	12.928024850286764	26.26465868516772	2349.1591217302075	1626.735684576163	21.12385215191714	777.4081290506962	885.1450906109789	15.719825353641564	4451.326097203639	14.63234342445681	25.57823053183182	21.20240250653017	15.728956833595568	1918.6950338537215	300.90668603294307	12.80543113566573	532.1601696183961	268.915575870039	2117.7458567544627
202953_at	13.285566971851626	10.554537965067071	9.790782175394938	8.169568345844397	9.294338818022213	10.944546694096877	7.665732961098858	10.501171888735183	11.637727778648854	236.18498344021947	13.18178346857741	22.369733945920572	14.750307118263796	9.836456248269238	13.623206887286035	13.69234875320792	409.37216935484054	12.894494695407474	11.70192110079245	355.85307493448875	12.316812843996965
202992_at	9.152572857735215	38.34563331353785	22.536237553442156	20.191031298776785	7.380868541192063	13.43895295614405	51.020193926943975	40.7634395727522	8.32835756490088	11.79627343964271	11.367073175741265	18.563448212951407	13.966825123428896	35.27814184027619	21.606719660432162	14.281063548941395	795.9822237514747	19.013835080584702	18.473815140269927	278.8848842814906	18.79226966563512
202994_s_at	1022.9186745941385	17.586057624762034	9.82085622258312	18.820004893000956	346.9862339772201	49.930873933050194	12.349720353772717	35.03598583930241	1025.5983616286017	18.82717974971554	375.14356243286534	16.44110998830437	12.313581856110888	18.559907335988054	11.796570332291608	118.36197887140338	428.41870112451886	17.878767644930075	53.44768190256643	237.302361465287	142.51612086139255
202995_s_at	933.6894810911605	5.357149614578393	5.439725784216582	6.9655205672189675	332.7838226206826	21.089243002298858	5.713047183347454	6.518712944558114	1426.0462419518565	6.684076907867285	394.10334095470796	7.371812159866639	7.547159554309838	7.105878313398261	6.2284349794180836	74.61804449681875	255.91441416659535	9.39427459801817	6.055540454869488	228.00225213183296	158.02119217385376
202998_s_at	1157.493622604831	18.14831531134799	16.30294620446217	24.441138900215808	1294.9970580946974	1581.3086313151841	31.174346700997642	23.837106473116094	467.8348705544814	13.65841794134154	1442.617588245993	12.868393500875811	14.805214426852809	19.705756255523426	18.705198829792124	2228.1904186801867	72.53042079082533	27.950419656781946	15.834943606625092	150.5644131304813	3116.14430719706
203001_s_at	323.7998880163624	5.903068962233617	4.772110510167331	6.279013404322147	5.924959565959436	6.019618393396101	4.778828154124626	6.773940088565937	46.488327483276244	5.737572546337398	98.52836577899268	6.312480438923124	6.402660310318477	5.391897348017556	4.8929379900613	5.6790438020836005	5.274545428660379	5.212964443320682	7.120924394164785	8.264202963361331	6.413264395520299
203040_s_at	108.6820226140337	109.32408776975426	90.39286618316683	174.6797164706464	150.39733567757088	163.59689975351563	86.15198737453022	4586.619465711208	133.8078614019645	120.60544444352682	141.9198503895869	120.72465593932736	157.35490425251197	54.56500597880347	67.89441447646352	137.1845094248751	152.8416442036128	116.86169294853143	50.37495263132033	170.78097771438863	186.4975642835964
203065_s_at	2088.215662506771	21.45637002869676	13.733922190968034	18.19061237258566	904.1462549887439	4028.7922214451055	18.838972452394906	15.140347030203307	3086.482386624635	11.952031667202089	2227.8750418899513	15.051994466923308	13.091135936940603	21.615141504682114	17.512088434183575	1076.2337470356729	501.83780695790114	17.217965707447206	147.88231770183194	783.867275900556	4327.424374362436
203083_at	1737.5277972336219	23.357705678390595	13.395778734140453	21.179715770406762	1101.456459758019	156.73009875902775	18.09244065808552	27.086975853342384	1981.629006792854	14.081870817646198	1878.3269758776419	14.54152171571286	10.776636028286807	25.377583310565715	13.648930934431633	2703.8580093878904	240.46083715922043	15.383229141564373	21.88849225814184	244.6245675464695	1196.121554802862
203116_s_at	92.65073333567494	34.83302172732387	44.612499969280854	66.12287276479908	128.81827526279042	120.59361695130723	80.14349053891648	3471.9395624730287	103.79296505864804	176.03801345694214	99.56197383755065	69.3413169050468	128.56445699209692	38.20994588299595	108.65675424885785	117.01711027414996	100.72429463150863	219.62937366263833	121.65796327505572	94.87786928493001	98.25848882190166
203131_at	1955.9491343217157	20.383930280623655	19.654952508800395	17.553116500527565	2540.65599201628	25.041463740785787	65.07808713715096	19.877412835050404	4130.60629757729	15.877026856528785	4064.0208980297234	16.52582475087383	12.151214220253197	22.78240208631764	21.628407166522123	2631.800133896561	875.7131459550346	13.92543358454389	121.0230398101796	913.920586442517	543.0827239987302
203213_at	59.5245151374981	7.958860352525729	11.884253510662806	10.053648535637162	54.03471012180209	303.9845293836606	9.191032637320209	1113.1685813106008	44.900233092938265	13.8111431678413	57.00926120110114	6.786451071316219	8.264202963361331	10.081982075224262	12.683409740538874	16.827644306448207	16.248828741756512	11.770599784863157	20.517077246041772	17.289772846236943	65.0484642533687
203214_x_at	42.24550190515776	19.587348963192944	22.52584630041533	28.65428164311079	50.54773401609097	292.7054611925598	33.117070894184835	798.348181263567	39.83845799996981	14.026473124813924	48.24010653933119	14.515756357181004	7.20110686325154	21.721678677417664	15.597881744084038	11.698567692830318	10.088160477204159	8.065872430026527	17.596407115929807	11.719437106339699	85.81956395178781
203290_at	9.103675398213365	1586.2241966634328	104.86932626177364	16.008916084264516	10.191184219517666	11.576650137549812	12.027852208009161	12.094874920921264	9.229577815782916	41.49735703315443	9.669492564698189	140.66706566012436	3034.3895400168476	12.075618107854158	9.417208007254555	10.641989502335653	26.142805364345428	121.01166008262288	74.43420945825963	38.47528734813472	10.215258322993044
203296_s_at	6.562680713771229	6.940769118732439	6.997494860560515	7.725531108504572	8.14184154475692	9.733367934569376	10.246471890857602	10.006583330782313	6.73415698329195	7.57757319327448	6.810209744536682	7.080936023427624	10.97558722885522	10.867780028676991	7.975894140365455	28.055761123942226	334.2601931136661	13.310535111401954	5.478416504637039	287.04037161886566	7.182592165390356
203305_at	11.034719027288803	22.12942512863748	77.13041215785137	31.657723017880304	13.524291741946987	13.994945682806884	33.69803564477117	19.874694597947812	8.297058740438512	90.541967685626	9.426611847073623	488.4567759626493	501.13586812616705	71.75341731204567	23.736873441883198	9.638499894479262	350.31115954020623	164.51719382307644	4536.428438116793	249.9912559049614	10.406224126012436
203323_at	392.9698728769723	6.1257480450176605	5.371387118317553	5.295069274302094	305.43431150102924	943.0344641380832	4.5567118766584525	5.906728307115829	316.51017918419103	7.213021752085551	330.5362711967472	5.772608187736862	8.287055072586599	5.479706116047981	5.490600330121629	669.9919498201086	244.6245675464695	5.419652285940427	291.411217212694	314.1422901181861	764.4259362075645
203324_s_at	702.2411823464646	5.071092596008599	5.9539795053230975	5.3316972160171465	735.7754666521093	1381.244362054862	5.49874099035154	5.098565495123401	836.7385467363027	6.426950945128229	684.2646124096607	5.465295864037676	6.935736400851862	4.807021647558075	6.056377151335979	529.2419923094589	258.4504092387454	6.949275366074295	691.7326610172511	262.2354774518475	1726.3421759195526
203325_s_at	965.4237314235241	12.064554149781278	9.589285972984367	14.831809818842645	1239.2257073620924	710.2376604710449	9.184587260663964	16.716496037739283	786.9954156073011	14.445669825368622	1073.4130811873772	10.604175804167063	15.918317272873509	9.935766255022342	8.340296589524126	1937.402035320224	133.14896029325382	9.652609856718229	28.019432620597247	201.419678984977	1158.9552492912094
203381_s_at	31.774583810063593	33.926205771452686	32.5307043878132	30.912474831946014	57.15437148903017	40.91861333219215	42.39666760269588	34.12540920985782	32.074873417603506	3630.4172577183626	112.20959096030666	29.607490433562745	28.866320015434688	37.78431555952052	34.998689728443715	41.27681798059427	130.55571163064482	31.497376331736955	49.61807468258211	329.97294301150225	46.28306862450855
203382_s_at	23.292003622317008	15.754089915124675	14.257483379655202	20.944038439090928	42.136384205851726	25.02009910952535	12.883184508369835	21.554043775162206	21.800272518752774	1827.7806205114887	61.64360050748885	26.039518527795458	15.548356071223969	17.417427841211747	21.437212283618603	24.9688089323933	166.28912927757543	22.05373984151926	14.895721027171824	465.90650608358646	26.14459580611934
203385_at	65.83703012806852	292.18655433917667	1289.5032780896895	1038.654097503117	94.02319607628118	149.81556299979115	108.74254673293109	226.2600314791371	91.47558634485104	65.97811192533305	109.42769093694507	128.4440760764587	219.04860335233224	142.06489498662026	94.15930255193072	118.04632863823313	20.630039191752207	109.69502707531653	87.19810030413096	22.325908226030943	155.97847210393266
203400_s_at	8.991440128869048	8.552381013890226	7.604612599956727	8.706361070966244	14.476147882493603	10.665874079152221	8.420250598142982	9.729006619601506	7.456463891449256	9.12113979545517	10.473483067646	8.028614623790636	11.926377642002587	7.515856739212147	13.20858719760274	10.34643158510352	523.5575661608125	17.470360228654965	7.109085858012008	461.6666147698161	11.145760756053686
203413_at	11.634038262916057	22.235777274854826	930.8338741888007	2385.1837636197497	14.916618777877986	13.389993031730283	26.117560777488585	31.723957807483583	15.524988494059002	22.39738022866738	14.423923585674466	29.789061205817696	18.91873184376873	31.632945338470776	30.4890283368586	17.140935228934403	25.67397638950599	13.416584474298526	497.33094118871816	28.589832154632035	16.68058107853496
203417_at	456.54102157679773	18.312619571989657	18.575906331163203	17.069553099715474	1129.1269244949826	361.385291409955	22.63769684994625	19.507885493369038	571.3731224002664	24.007416993210743	351.4254450751591	20.226333275675458	36.74605332744872	23.63491597359304	21.29823209763152	458.2836200784451	79.63323031381822	23.548288357899562	15.46822823347852	133.98969013692485	222.88641858656086
203418_at	26.971241930768528	7.520398789114548	6.950629528435446	10.353525110815376	33.30053659946624	258.95907486421606	7.080936023427624	567.0498758897902	44.507365633622484	9.445145618436188	34.453107536010926	7.077498388268836	4.5637498172285555	8.459484790499658	6.694529054206754	9.626258050379546	6.298125261056213	6.731357137152386	6.096937743254417	6.05695604209156	82.22618731284025
203434_s_at	958.8636132716582	7.571377154716851	7.773315874709928	6.6531036042407266	28.274657040516747	12.468252996670955	7.710225802573071	6.485680483002633	1298.448111603512	12.034258879305048	68.85904303251309	6.60859337021742	5.383974468905279	519.0309677300946	6.11105338731344	20.904374783333285	154.3278954770508	19.660915922453384	5.810346592135349	159.58168500733512	5.477253599378289
203438_at	295.23200035076593	19.105694993014865	15.421109861805764	16.852926777721436	773.5087899411342	150.40868601669783	29.501379096226177	18.567899850829377	902.2778386801411	15.83733459744295	907.4839058742726	15.290072325729572	13.760566324813919	27.57255653526198	17.278297782607748	1218.2437104158519	20.82401106647127	17.19861798814544	16.624739694880425	22.742899092981737	1300.6614333706652
203440_at	167.31039635578415	5.323732340632166	5.127195523868474	5.191523562756188	5.178607370106292	120.90828871889099	9.304116673684558	4.6460730247928606	49.35379833790536	4.7551570500032225	194.3298090904643	5.284807351481236	10.942291506951822	12.915546341676496	5.638298121947263	294.6573735892138	6.300680040815133	5.709616601938115	4.601541198223529	5.381098757425573	103.71206789003809
203476_at	1157.493622604831	29.591603716891097	29.994986692737086	42.723678724443594	856.6154639937135	115.48372217527209	45.5164042892701	28.50902875640419	1946.3731360604177	22.64436681691226	1305.4824652320272	32.68420121293414	19.56407905165638	41.44310286363971	20.708741380457887	976.5429956679027	136.30850430992436	20.005086351995843	22.947116917517363	93.30724215652387	877.9174327281798
203477_at	474.6432334424258	7.384833490295456	6.8328258311913626	8.536350486740474	193.1092639003146	5.670995100987152	11.594131376290918	6.397043335802861	248.1094613012443	14.955682694454586	8.448790111324339	6.159328048647484	5.44155718109469	5.856115144681118	18.60170980246607	1450.5832229298971	284.91375645642177	6.573563390568482	5.607015229002473	349.0730211008012	6.098759568324035
203485_at	12.382063877323528	4.043979094558958	29.83747006409134	4.734828132333634	6.591821271159333	4.61595174450783	3.9868465014535643	4.81749765714715	4.468026811628913	100.79151568472436	4.350833131775143	386.54242039031556	852.7581590432762	19.209252294904466	4.454537635301689	6.36722850102921	314.1422901181861	5.422269659095329	495.4880986693753	221.8419710266442	5.296337291846813
203498_at	191.12315633571635	17.01324660214932	9.494073386149921	18.312619571989657	43.76264574468766	10.499339340962955	10.806569902402819	21.83527696759974	2216.5078322775425	13.599016309174042	147.17955318785738	12.160118788485	12.13841286651694	14.55901232737903	12.562565534269066	614.8965499462323	187.26961656187967	11.283696736114848	9.762179886288058	210.6990143330162	57.432945309318335
203510_at	60.368398250677274	15.588334632477777	8.430805119240905	11.04205858006953	235.91839017004997	358.84340209725394	9.536970077432507	16.06105084344148	79.81594326589517	11.162890771321704	820.5105469563243	11.105014887375454	17.076256732910597	14.581557527520777	7.402643225762697	411.7781253564363	91.03207053431262	7.048619776846111	16.895898128658303	87.71681774057495	865.2669697232105
203535_at	19.25432624158525	194.31120603465666	1930.5734353889998	413.8324147576113	20.14379681261294	28.189348671833706	5126.556593030191	38.241276678973705	28.212554439440822	866.4664617999451	29.26472064276652	10655.081587285778	2290.9471790974912	10655.081587285778	36.4436285583818	26.480794630712488	213.19485671185885	63.94174779874974	47.29343476878967	98.82783556027591	28.87730608048208
203548_s_at	9.29857731274804	9.593947918937909	10.808957426697603	9.798267750467565	7.024701954183078	8.453340407617771	9.135431514314831	10.330435188719978	8.088103565469757	1207.527921489921	7.392664392097897	24.676767817930354	8.156806407479873	10.006053607259648	7.873261637667413	7.218770739476515	773.532363556586	9.99884477532279	9.393313206032659	790.1023730943822	8.02867037469563
203549_s_at	12.230194904387682	9.86037288869064	13.19581805052498	11.74375134341687	13.441792446231862	10.611804158999908	13.062864320458504	15.436364002430324	9.18386054586829	1335.890079098937	8.080396374077598	29.127664520538094	10.281287384356505	17.412982118687786	9.394207739807758	15.484676765849736	2982.4090983878846	8.647580973486141	30.96631315757236	3419.397019101959	10.824384440487073
203561_at	11.120858994509753	44.44167157680301	70.90134488435028	13.673165174187625	7.733589139660744	8.973045865157541	577.3581863928439	64.72074691507252	12.543554434601605	148.04843113334238	13.24234163505487	671.7786018959046	306.73125550123814	1423.6614124821626	42.41833646051113	14.492202361630032	50.21533071554137	19.48573467359537	57.23110983159237	37.07804404577967	8.532165151948744
203570_at	785.5059173121515	8.02009138997947	8.7905555822246	10.160942707531625	1826.8683823139131	325.381011232428	6.434988503983917	7.984045265297746	1082.2526866618612	8.588309694259497	1819.6370704612689	7.725630717572019	5.952628311391693	8.289589446759503	6.1339464217178525	556.6876111136504	40.92229905057959	8.366061923389253	7.1474361822905985	46.65159366744574	1682.879084121122
203571_s_at	168.33249044344979	10.17991339246626	10.914547832009351	15.124154613889578	406.1838341662016	71.35634138091122	11.4620965912025	15.551195478492513	1127.0263181747641	18.306122854274278	1170.8886646557517	14.687651343445896	20.701363964784655	14.614330390283737	12.343372697629414	55.07923316125085	2385.1837636197497	24.16323177682595	19.804773163509935	2204.2502437702105	456.33634241903604
203585_at	29.346065715681384	34.18907487996627	58.524210526054105	46.2422787472489	45.31653349329868	383.8652185399153	90.65241992954113	62.797042469109684	34.030739991648204	108.76111741567213	37.207331938173574	315.1451609878536	76.93473962413674	283.7179421505938	28.992024189941077	39.7405572143215	43.69621675443306	138.42589591389597	3985.97463372286	47.6051980442183	83.55575682979409
203591_s_at	13.026281748245399	14.244613850501976	36.85518465378483	14.653846963049407	13.185842297486557	26.02888615385703	20.218688672515466	16.195962109794632	14.900095846331604	134.38928125832544	14.791037433272994	520.5269902145044	141.46124841560467	2428.5296541585803	14.147825313002894	15.050898358589517	25.5442559714902	20.43772621583861	22.01684568442107	22.10470038502354	18.926622262512907
203645_s_at	11.251098960118208	19.90385709714452	103.34402269515988	17.680680072608325	8.840709654217054	9.997788336430158	55.511151868517246	30.373456986278047	7.8776897399883445	186.66426584066613	10.204108508060752	1038.654097503117	307.3852686432376	43.06930019812428	11.857926341249552	19.571891358015574	481.71342580683097	17.572323854152764	134.4015836875024	385.45748717862335	8.25410632250664
203680_at	17.397387516296458	10.069224950997269	23.27110051505403	10.328719903398172	7.8106531302474105	466.21039053806624	9.32843929013655	717.403156268821	48.425747118270365	50.770300434266424	29.699869048173067	60.490334294546145	432.647817191281	9.34857172187592	15.89332186565232	10.046501370702892	391.0142572019064	206.94193379016846	3604.024151087234	378.2702303538388	5.645981668667105
203685_at	15.901269008828281	441.18140844987573	542.178352220618	519.9474498466028	7.565071523314776	5.935741794103176	9.886644981835701	8.47644110567216	19.0360986557387	26.01154426109108	11.128032549310394	15.47252174142832	79.14784080133268	11.684476816013566	187.11159844873646	18.74114644375859	213.92749958068268	10.56207346714476	296.60883905090174	181.8360649873024	6.028372162777661
203691_at	10.772491455477837	15.906975496884128	12.09847245285351	14.905736789731298	12.7473883391139	8.405878409592535	11.892394627337492	14.29895397600066	11.299823884820414	13.002503751047088	10.151307330805242	13.060213417215897	13.739749291582005	788.7083588404087	10.078692714100715	11.6260172488899	16.021474778914374	11.419365512798167	14.79825532173972	16.15637867836234	11.884969486226604
203706_s_at	140.732384329692	6.995862629272662	5.982893436354466	7.071821032434758	134.2547174884166	6.726766745190062	13.0349134553455	17.31426831610458	334.61643815270685	21.153533465180022	343.14917314775766	8.039631912779662	6.045852509183243	7.859996506738648	7.244871405964709	698.4464205955039	160.71869242938834	6.298125261056213	5.632909760004175	147.17205524977973	291.3088976628978
203753_at	390.0769925955074	1103.067523732089	90.91698352710064	21.290798264725858	178.37906437890547	400.2148020714741	18.18029086513312	27.49131904030562	263.02718180020725	48.132111005508264	257.0663594890161	88.16463108027602	202.23704526214755	14.839111810813112	57.490508634280914	102.48070741626813	73.80250312096345	3165.210075107769	232.3953894555869	78.77256095725747	76.10365621277504
203755_at	26.547369484766303	11.719437106339699	10.876590730320789	10.473206645540227	28.647965357115602	383.4492221927084	7.97650341280414	1836.0028327064101	37.37904853033451	14.592866749886607	55.927689167033485	8.850372328898835	8.650928297053637	9.340187346185335	11.415848586795287	19.337152763722777	10.149559751170663	36.32030621285026	11.053850925394014	9.69117647037179	62.39764818027005
203764_at	31.988711575346308	4.4940518345418115	5.81310660663911	6.849354537326541	18.632075604128904	404.3529110200011	4.654834044373837	1603.35418800173	46.09641337328199	5.884243548057509	38.98806381159564	5.563088177053254	5.50728820077147	5.1733176609041145	5.760976021630511	7.180388049722285	6.032852844900023	5.173049512540606	6.086977098347642	5.846553914920355	67.24334351090513
203765_at	12.818962506097236	217.53614500190355	269.1857941521746	57.03378222817952	16.938317535560035	13.597897509681353	1712.910255671206	171.236015443393	10.368489101445173	282.8617486576959	10.43190981187048	894.572491862099	529.9480954452201	2547.2598972640576	11.033940114148905	19.550337629839596	251.72672120018063	190.4884229918107	328.695148083375	183.3173480143216	5.861246469765064
203780_at	4.2153207202380365	4.51218210552126	5.3557935910958125	4.887943960892137	4.017183175968256	153.09061508631862	7.90403091829115	4.2307484121901275	4.249807083971922	4.660790312194437	4.125410516894075	19.59019536696125	14.349351449148955	18.092214506264327	4.536270955266255	4.062217813368443	17.12840166258817	5.1643015193192126	4.689431814795855	10.802382235422524	4.057797376283876
203817_at	32.78904683923776	17.121714791323928	19.213269991406058	18.010515852757425	38.08198320173829	11.022675729357761	13.67651641481179	46.54814040007268	142.0434146452183	29.07875364130784	29.352105798494094	20.737749887291663	73.4792751766518	21.73611936525153	32.07309089444153	46.2422787472489	101.31577767513866	40.44949825030583	2030.6241332672853	69.59299049775878	36.86439921701056
203819_s_at	13.734839877467122	25.999369906198837	21.972965990704754	11.194394254739302	6.0533447656774	409.78692624071755	44.4641193338997	7.139485634154751	76.04251088445803	12.16922090456149	80.90499709197542	20.08284670915484	14.451253628835168	27.203904221257964	15.606712583528692	50.985769982324264	7.239719609262035	8.078685063691838	1289.7449817746797	8.245381100954422	76.88403953310035
203820_s_at	12.072881410781388	11.6758449208427	9.649962814459247	8.009911888044385	7.359183851448133	556.3755141703339	14.391536498311194	6.629958151133332	84.49511492267999	10.387808454569972	81.32882318602339	10.777723296771399	5.750905641075491	15.583699364079136	9.437850658194037	46.58308763400147	9.853687211417562	6.924595995897819	468.0227376160432	8.013220666432781	58.11002883650423
203828_s_at	50.1410820701326	19.32155515805376	700.3999870114337	1290.7049506652797	41.984997988429825	376.15223280544467	20.47469466973049	28.85489837971634	26.152863460999455	32.46630342912256	19.005920408265567	27.642664063301353	21.740235108151648	56.75083462635344	294.7073225579608	17.328386143788503	15.198639626822915	16.578321366459363	33.75339021266201	17.49012952997757	26.28523365753587
203868_s_at	54.08169012409087	11.457730949414154	12.766731176250502	13.32421086886753	1056.522447812368	173.0442340391056	46.325445644083985	10.994047428233422	11.136494962604182	15.473672349127831	759.4548902384236	11.91993618838001	15.942971325841784	15.297932597532693	13.715322961385786	4988.311296571579	677.0335557063851	9.995696572051656	13.211124519624924	547.611681460821	11.768617884707137
203887_s_at	48.61525575069103	12.27385149048014	14.963135487924777	12.403679302336373	12.374406407322848	165.5355695893091	11.91077567813048	15.520161785920006	33.68077960225186	26.658135416116743	15.064465775794234	76.42488682349301	477.80309937580853	407.08666521020126	11.223235192910424	13.785832723120018	995.3849980261169	251.72672120018063	19.207164189271623	502.49157180986913	15.330652085649557
203894_at	43.22386795021682	26.881126924631968	40.72082979597461	48.886299034752724	69.24821222176192	36.8168874127082	31.537621550051337	2269.1068019719223	58.56127259274552	33.23830598816836	59.61087451726513	21.86352036548584	30.829484742062448	41.79107138062197	26.181752392257515	51.49314319702168	56.64784876168735	55.22739059221614	27.31710190848429	61.80230012419593	55.492869717659545
203910_at	465.90650608358646	7.083173747018706	5.69771487372253	5.8816697652034176	702.5371775734131	2315.3792680331208	6.574207690227221	6.616954816580788	816.8789684543328	6.462058774998601	187.45401508828274	13.19395890797573	5.054972986106454	8.29729725085829	6.023130639558121	345.3411122080798	251.48445096536142	7.988207800842867	9.704595460512875	277.02190048016064	746.1188208683972
203920_at	30.950602487289558	14.354651711307467	13.02504547571456	18.0925367146643	33.447475726017714	25.38733860084157	15.825161455503087	22.861455143335647	36.20350078743221	553.3915158594676	33.04615565036695	30.92903577308715	25.1521189286482	16.36332070251837	42.62503634645405	16.72142316018029	81.10012072200804	9.9293300002817	13.218536750730324	140.31946796384494	36.90661767959138
203922_s_at	9.804998780490717	295.23200035076593	165.34945422331631	27.698176935713853	8.292403654073064	12.487856375090807	263.17841844908133	16.064763598346794	10.228926517178685	397.6779374535259	9.308347620278184	1154.7270003190267	81.28280777796483	66.86927838111994	14.063574823451784	10.862131975231106	39.009046064914244	418.8939322568585	53.275451936674465	30.326372389234173	13.80452210921648
203923_s_at	12.574889979799517	1154.385926997177	388.7050463980364	81.05200837638156	10.979092383396678	11.221493793954082	1593.6047276210502	62.11722373100716	9.48216643240736	913.920586442517	11.148322658127235	2886.801550084134	653.6558300385938	188.38264838399937	24.231851119742867	13.33299305179527	148.8077680279149	2143.61353866562	61.321625024333414	79.3918694414354	10.715749572155445
203934_at	17.115367821974043	26.310316815282004	17.63281417758997	23.482449954122192	26.97719757266598	1149.8157157967066	17.139367527318377	29.342292873404396	15.188414408695522	22.726391339377514	15.028956236086653	22.79935326287744	22.255280579497686	25.51550414420673	23.252339679458938	18.098693814995052	286.10470479630834	26.409790121985782	19.078877474820352	360.21068256910945	17.483722962872015
203936_s_at	25.95838238446189	26.971241930768528	36.8457769023715	50.82261058154872	24.471771748484855	33.24552559107451	29.379265870053377	28.31161540027753	20.904374783333285	4026.994247497524	24.3450955879796	43.43783021154158	23.930209589213504	758.3587202138933	23.442777685638966	29.357760213809016	332.09175353864606	22.308375104691205	20.750508492349944	391.0142572019064	32.071785527812054
203939_at	939.7377936060662	514.7284257724142	21.296363353256893	170.26580369189125	685.5394087796051	634.3699755852833	10.426439355528341	23.705676605542557	1533.1081683526463	12.885197059477292	1981.3798196433781	15.882774855464245	12.588526335212093	16.335633509207245	13.103396591231274	712.1872240223156	73.88491024932732	16.199556393409406	61.36276279969829	66.05049644944269	831.8878510110351
203963_at	274.00346803721123	22.67941264564539	11.127895244726332	44.17046747720082	590.4154467265964	62.033722688730364	12.130050205660815	36.464945139109176	184.51734735338275	18.61670484292107	1554.029635920907	15.812946051009732	15.136173517137092	20.813698084154474	11.26619509502581	697.2147896753114	60.035421811369346	20.9200772600924	26.78297444353249	110.92894184394738	625.1356441301367
203980_at	17.829396684311504	23.665686259213096	16.619464592955183	16.92976967973146	25.8542705620411	523.3888892501923	32.83397945931269	17.30726202843636	12.462939280367928	2178.6367413334847	14.648769057729215	23.082322267458512	14.519345929132005	17.701169052043888	17.5458517527769	8.591885425949648	6130.52454074442	14.249763580409285	58.82920633427869	6301.931180465361	96.5561729222641
204006_s_at	8.140478660127963	14.375105482286854	271.27147174797653	131.48641603029287	7.148296877641538	9.108308263355129	14.2148951615406	11.57366227879763	6.658977822398432	158.03324916337755	6.921738297083628	502.36389332881026	8.826220466920526	5905.31316831802	1802.851219897967	7.292872176058711	10.084320430851664	8.113132880220533	9.648295438829942	10.281287384356505	8.832085353499004
204007_at	9.173828088699006	14.087445629902072	194.02470886982428	63.649038424895636	9.517288298136815	15.692462689092832	49.74612907182966	33.39894309697233	9.448490894153753	54.397429268782865	8.346959961422998	175.12283066286622	6.607422948003122	3674.560330504194	389.9241114874184	9.335459781096125	582.9574854995356	9.05281683474924	371.82096931172583	250.94458412028914	12.190844480906321
204017_at	927.6340777112716	9.075779255120244	9.215769432485683	10.459104656547899	1866.4118297106456	658.0227985006641	10.885384843109833	13.359294110338254	1065.116403830109	14.691139161650373	1374.8873305593766	8.083284705798818	12.716719603591844	11.165716550628545	9.627052817577113	1076.2337470356729	154.3278954770508	21.222880537495378	13.615587184585703	153.64075591564387	1776.597391075782
204018_x_at	26.590761463824464	536.6833620377287	465.3124921987703	325.62327173591785	38.56752948731496	46.196064055268344	79.77984346460954	6559.721097952591	43.18517308089008	43.761009605034886	38.02801086100392	251.58176097674004	71.60889315532597	3112.3237961297687	342.7319936457496	44.48646200270329	1649.5320321475372	35.70436557728265	139.65851574833673	1057.660527677835	38.207534492481024
204039_at	33.895101877797686	39.495748029788054	86.78899255501763	49.534933553130536	21.160256351998733	48.1166341672761	43.08220940613098	89.65024899405276	27.195609659010596	881.2783306573848	48.733556891923364	394.62273174287407	270.9918838022661	106.3519020738004	59.65626896265775	37.97757113207378	2890.8033479267115	25.79500469420984	62.861223003950144	3285.8903599314926	41.12912224865926
204041_at	21.347889143038287	25.42938224143437	17.01319984724055	46.67847075310389	118.00695673887168	11.869764060298664	20.155309557781422	81.50957899232847	13.095837067377415	16.0521251262175	25.24528096693802	17.70735928077521	14.800099808695494	28.083771688852334	15.91187292937422	68.12712412646862	1388.1412647351779	13.407015612625438	212.697499593587	1426.0462419518565	15.344153017093246
204051_s_at	417.2834726254798	9.99884477532279	8.922629040767514	10.368489101445173	26.664507783507016	14.502695104100598	11.35886291746206	11.534952899821278	11.836958063644857	12.29187410042401	144.76169552732784	11.081458787289641	9.766093021337134	10.565227616581597	11.261221352334989	142.0434146452183	99.89192316500524	10.9386448055552	10.718468923110343	117.50069583633123	11.289378203398527
204057_at	27.7676887902776	2068.4991185380727	446.23776893249106	70.65397258102307	26.22371574393849	33.39093436173505	43.949933934216205	25.2342712460174	12.07691732085511	699.8231448787476	22.711039809397704	685.9516613254368	3191.368874458199	30.500790698163357	310.2253858639184	25.284530562326857	224.51293482901224	9336.412564612994	395.3404437107631	167.71411401969246	20.24185417467862
204069_at	47.98686622636239	8.674373469439812	7.5698353643022696	10.421095201338918	28.03079709963142	36.07917451689519	11.199161517664214	15.676584585852725	146.62794996985548	8.312772648729286	53.27549554639096	8.848669673211806	21.740235108151648	13.599527917543938	13.895683777695478	36.21930876051295	59.62312746044852	21.3813505496758	1242.6541755877265	46.58308763400147	94.35870671505454
204081_at	12.675123869882354	21.71547444875741	34.930057057672286	19.989773166016043	16.57523446631454	66.4139964350714	17.75245683923479	19.567095993535474	16.138314882626755	67.73354630858896	14.181462617419108	194.43216299362126	320.6069004089742	31.362780990855505	23.233548398050967	17.140935228934403	19.081935242964583	18.761129788337808	2012.224126429894	16.872247346001224	30.043710310627766
204083_s_at	1708.6369792372238	10.157461492966657	70.14961491367814	44.691804206841596	1517.6542710007047	971.3346128999572	6.637298240110808	22.547896222507937	1667.0086584302878	16.664765005427302	2664.23080044143	14.042952169752358	35.61964481686443	12.862175744712003	32.83962697326236	1517.0738363115388	543.8691133041937	696.2289718198197	11.583341025399406	560.5751076059497	3894.9706182779073
204103_at	13.775973828934509	59.5245151374981	66.39679252444881	775.0640175873162	14.088997412272288	17.201022013703067	4050.2890565235343	29.022478532032558	15.918317272873509	203.65664785953808	16.2203759998497	60.643861903144774	29.675356992731995	804.7544842773526	3419.229192550125	15.30997840879984	277.2964983615432	26.22380448069365	67.53986313472456	89.38125776120906	19.34852604493343
204105_s_at	64.0094187963461	20.5352134652301	20.385860756297596	119.4630813801285	26.34909737250309	545.0179536854691	30.997663118467756	14.962737735140152	11.533539974695353	17.65248651802806	12.158542916233785	17.26759458344644	16.470998685137406	21.06597593083573	16.724484529740398	23.607421671465556	12.889642042272515	11.845041701016777	29.533940436828374	42.85340515677924	14.324064824181608
204114_at	846.8967335677373	6.329582072846473	5.503508524980347	6.149487272363237	510.65180286043596	531.5000462831196	6.403827085819982	11.158813650120251	127.0542550928814	6.962565147541174	713.373269352825	5.980284161566264	7.444328480818854	6.6193455924996405	6.927760765067068	299.7196481924714	67.66219793737159	6.042887108188298	84.92473040676143	81.97404835083331	1376.987248106997
204115_at	360.60012294647095	41.77193751932006	11.411249185519612	7.91711202187402	180.9710495015796	2770.2768764135426	5.697189893706298	6.492716101652604	651.6350708196125	7.797577466479957	615.5443121923881	13.770492790508392	88.09352444098532	6.411107482624921	10.152277998543019	73.64386208146496	1186.6817016992738	30.674695293076013	2946.8632255733683	1046.6194608868395	1345.8046879893081
204118_at	15.918317272873509	2385.1837636197497	3939.9816101137267	3801.468128919567	16.3546618160467	21.2535355622718	886.3324382116967	55.46258712574045	16.628245736368378	606.0803442340459	16.379512033333295	2524.8350458768045	2502.444321977526	302.7354121213603	1977.1642852079844	19.730189290415986	95.27554295818675	545.2942851734276	595.0432204858715	76.13258746987304	21.645155761173292
204122_at	16.684635735023964	58.1101563553098	1551.5204598197283	248.35760221212948	16.99069811792888	16.25051098618713	3123.996649978526	36.163278703540655	16.187568714262305	3285.8903599314926	23.698659702182177	5465.2321300184385	2595.4707956494804	4382.303427486096	3099.799807562308	29.591603716891097	457.6671867958499	2442.5566770674254	98.28661385404465	499.01026616133356	23.213494274911007
204151_x_at	2595.4707956494804	73.80250312096345	72.30640924996715	137.74986157668147	2063.530244360135	143.81522302628434	123.1072928736611	453.4588849790788	3630.4172577183626	81.42697221407134	2441.4173024242787	46.71476475523255	47.41466446726866	72.552618895732	62.407296864710055	3419.397019101959	3985.97463372286	40.90246909009377	132.95379588749978	5264.801889488804	583.6170329314184
204154_at	68.28094766720947	13.485514202463964	11.723867465159838	17.115367821974043	240.4985030745949	10.748224091047431	30.251067775708528	28.356056633072328	66.76783579616118	7.797577466479957	237.6232527179525	9.240221354950805	9.822956122964898	16.334084635169425	8.52771940778613	22.028656551707957	587.5557195519157	7.224545174251585	13.514123167668725	489.9050100483408	12.180691440779716
204174_at	26.021825062160726	1114.5928801094926	1579.2890993903657	2763.0105263924797	38.04682513103644	49.58818977392938	6138.225617682762	70.1905659024826	21.98582425765495	243.47037053053003	28.242346495313953	993.1758701258027	323.07721457196243	5365.017009753621	2589.5934018396124	27.79078830285612	90.37385623556365	5974.520054900164	47.44629198463925	86.57388225576514	22.751094673643834
204187_at	17.185781806748775	12.712191714488828	11.404230522522314	12.01674382984501	17.601884530591672	90.53480304904008	12.575188896573183	1089.3930835215679	57.954836444326524	25.055583747466226	39.58202517105857	18.011456542752565	30.084464346264184	17.716427998793062	12.927484349645667	30.962511371978987	53.162879852825554	27.824700713578686	1221.8225777502416	51.904959541484196	33.188155208152885
204192_at	7.002139641791714	1248.203121887748	175.63219432066654	1366.8811194584807	6.2334525766385545	9.663164355309117	113.30842053332606	52.92029116017914	7.289897746729473	460.54375265682864	7.984674739632952	418.0596868955534	95.8762852803215	354.36773547066434	97.69387948934472	6.546066617273202	9.045864171756044	177.15966604371658	16.56031882236134	7.166247119948748	8.121498991533487
204197_s_at	11.646555020663182	379.5657946240489	467.78080404509876	1055.0652218134198	10.274363121489806	15.197801160331286	367.14896444315144	33.63952998751015	68.38900293903532	76.93473962413674	17.87369522423989	180.19047371493892	487.7689681709802	86.90087265882596	2291.0145629805725	43.91881147818346	66.33863632926825	157.68160314797208	169.53750015591837	35.1644293914376	15.083001101439486
204198_s_at	10.195396517691004	392.46860212562757	547.185642064549	1028.2689618085662	8.128906387051305	10.48814738499076	420.9179181929274	31.936742018757815	45.22138227460687	71.24708908739906	14.935725811534512	219.55633176268034	734.3355766545626	96.55917521706249	2530.9530870769086	28.174121584310488	47.79571287608923	177.02475431431813	239.18734969407612	30.565339908489975	10.928837087774065
204223_at	162.77990751299228	26.22380448069365	19.422941201274543	39.7405572143215	2805.194315069149	26.12662432068636	42.38528391084912	56.83766260835101	185.9120750599533	33.98558332996308	37.349104174322946	24.861720888594583	17.925724931745396	47.97332406548196	23.511044049639015	230.49082916613608	227.37484174605865	22.335190687877045	25.547981046583224	216.9792518083069	38.166812775994345
204232_at	18.75522208366055	65.58581930133585	1330.0415222727665	306.43437072753767	22.886906315997628	15.919695013585418	198.6765728027695	39.51304766504331	16.268144372364915	3489.3448988844416	17.54330052643225	4055.4936630891325	2442.5566770674254	1092.5444621024033	2178.6367413334847	30.193602198599912	253.46392532597645	2631.800133896561	719.0127431021473	204.16609729072655	19.320806264769075
204284_at	185.9120750599533	24.215726851697735	22.749512041932057	20.510193059734853	1046.783702385998	57.61743358209752	53.936077899257704	24.562406122877604	324.1394559112026	16.31534121616493	1248.4426929301226	17.556167885669645	9.663500813090959	22.57853681591795	15.893535384036968	2097.7937930333555	82.90009010591216	14.620133783804711	21.559802737716463	84.44585789813897	916.8739260702175
204298_s_at	1910.5691570980025	10.653666990869253	10.074341901752057	9.965562742592194	1548.394759796478	1051.9184061651467	11.5029790363904	13.081345616058073	1681.2652829086135	9.176970940390197	1751.7579120873547	10.080579643087217	10.680514313659435	13.093758128952198	10.539200411718888	1038.654097503117	32.84479024507352	12.336527129847418	9.006924702959076	50.985769982324264	1841.9504666470198
204320_at	56.848121981006045	6.776721580535986	6.657393784391307	7.177361948469525	569.1529380122223	6.029775066837127	6.53091907997759	7.901850727229753	5.269158037373898	7.183183557734173	55.011294986194684	6.781018297693013	4.348982761313324	7.3246971128546186	5.72230096583513	870.1987163072023	7.708286770764319	5.558970762076664	5.756621844994985	7.498938400355788	7.334002155936002
204337_at	111.21678934770642	18.84176558058271	14.579431119559128	14.608988751930326	79.58460478411268	2925.58207452274	27.115519688914056	20.892266792577946	59.30278851746487	10.436421384509554	741.9011832714747	12.082155041742702	9.232201145422426	20.72062014197359	11.343796102508072	2595.4707956494804	27.11822476014215	12.129662055495682	12.774624967629236	18.934309851476684	5836.106281735877
204338_s_at	23.442755398246856	5.481108137319717	5.075721262894447	5.884243548057509	14.217316252660465	1144.3370418590816	5.1335663140197205	10.339035644576612	29.265977253305902	7.35975652137843	225.09997387442752	6.246402466507392	6.587871889095702	6.866363851889851	5.362196636127267	45.72605523616825	6.06498104829661	5.370346394849711	7.8997923262963745	6.529056648288191	3470.651506615196
204339_s_at	20.26165889015377	16.002854390029814	14.772260434264751	19.70050070225508	21.962352306186673	709.7555430929383	24.672483733610783	17.587802647709562	34.391231501431335	12.116719137840683	132.32932966254532	11.453907256631682	12.462939280367928	18.554608146664023	11.378873550114639	200.58210189749212	10.296381715135684	13.431996121778152	16.29440343568213	10.466308148237783	2659.7475884888663
204351_at	14.041329585832688	11.120858994509753	50.5487772946359	19.776201341194405	16.22740449964396	14.908537377361807	2092.5435955630655	15.087837075571755	13.521188362930632	29.957610235005884	10.376508624799873	163.50025543924323	21.079139496553132	2973.446910985106	14.859126778383416	11.054013560309164	52.71852274407989	11.8203751729606	19.898157639417427	44.60653519544929	13.58379096871968
204359_at	527.7344961857374	6.874926380796057	6.200052384870581	5.5260584939998445	114.41605722704571	253.62740661518296	7.493054390961239	6.980815928174005	383.606415766406	36.65780082859258	172.12754956521647	7.167246942009111	6.645162188361509	7.960593670634784	5.342487538597613	164.12650291239854	62.353649969218246	7.304182655134361	7.579892609361959	58.662058178154	45.80095044840678
204388_s_at	20.726323911807867	10.584947479578128	9.700042615352494	12.638173559646274	108.90079014523988	162.99737458172717	12.367355153173724	17.73331231741687	14.327997136731595	174.5413023528483	12.527814326965059	10.319962231993815	12.331709733512492	10.67338597889568	10.61307404824845	44.532402129447235	731.8203808149448	9.32772461498049	10.200879164769486	732.9566773171543	11.309811254007144
204393_s_at	5.8272408506604325	6.251200960707653	9.046525915204331	6.742692035989411	7.05527406890848	6.0929285618100995	350.42252066538924	8.676866976206682	5.8054576631303885	15.281688562530102	6.080611458969938	61.42324546625396	64.75592488864714	108.90267170713483	5.71070126742545	6.755842919366472	11.26289948194662	6.045852509183243	5.8004317425624405	7.426270382587329	5.3538797979206905
204416_x_at	36.97431387329593	97.12521093063727	51.14888099337586	106.25309309550023	43.0764316467946	60.34074348736324	73.53185329398785	970.2776849988945	33.04919408037037	3760.5532635743198	49.44852790334929	58.36065764225408	56.97187724448066	94.22354463370242	34.460200178164854	47.24933461884096	90.92668574059647	36.151591493403494	113.13398305964375	306.73125550123814	39.364730000580806
204419_x_at	19.56407905165638	45.061553522957134	41.11313996042574	43.267044372770016	32.61254529203111	31.537675325629884	59.85722062235884	10655.081587285778	33.390798210387686	30.071755924431542	29.64489821313518	39.419426046715216	61.04882477454553	114.42492006248813	31.086109452954346	31.267391484219317	168.59208998919783	32.81630681683523	680.9596515347528	125.90419982360675	33.31904184834099
204424_s_at	46.77416201681439	12.703651826341252	11.191949945846211	12.395038799894307	14.419617542019264	18.994175457632963	15.151574847324328	16.573365069856095	15.332290398767766	13.221220252117243	14.171499232120077	13.363790974392824	14.208395254549703	15.343370300723087	11.137954621404187	16.981614999899612	464.16998064056315	12.670172099477707	11.332807220199765	351.8145102729292	20.06180029465089
204438_at	7.278464712152873	7.145599468778951	10.581930955793162	7.411190422885691	9.506047073940442	30.644284879198693	10.128930594267171	13.64774004463436	5.5514306265848035	4467.379311168184	5.121383497009482	19.58244379644387	235.35909660930426	9.20456772902528	6.349362903200815	9.045864171756044	375.64395056664546	27.44495126867274	19.370141013028746	224.72174643639238	5.722399808720121
204444_at	31.928785774116765	4.817591142863626	5.360806326838466	5.040504493461071	17.44626120581879	84.96730433325135	4.341321144917661	583.1802464153902	31.401002753677147	9.585900210705438	31.78376931976903	5.157601646704721	8.116239684259451	4.385778721178761	8.356323981192043	14.385264111782881	6.631910599031521	7.030801276179267	6.13327538338037	5.84932856439426	23.829727787141344
204446_s_at	8.023313592207565	2487.144997400622	316.22993141374246	71.88786843706771	7.808489002963216	8.971086789261166	3576.161625923398	31.301387592808798	5.528512917826882	596.4299610665996	6.434569507675261	2487.144997400622	1392.338342367682	2121.989805342471	10.095435028226358	4.797803164494429	130.75639492291606	7.312375948727138	667.0572243220811	77.98967718505655	6.446882489211241
204457_s_at	976.5429956679027	8.40358290682552	16.51227746457182	9.630770836942068	703.0555495652104	7.193914901528373	76.95801796733642	5.506931567155064	1475.6146418861345	10.98753706839844	1029.0150743179424	9.744959755076692	8.17227912549849	10.829437026493938	64.61328237602297	291.2298871352457	1123.8471341982688	22.18751856542159	7.252126529448841	950.1183565323696	10.732350661341993
204466_s_at	12.435108210602062	21.482411829655227	29.383406448119608	17.36270595060133	11.213091626807053	593.4124403632635	24.454522689342248	1591.0741014464875	145.03975749933625	121.83679020971088	12.291110877751468	175.39531150542234	106.9961516781253	55.389419567764364	22.49477003794373	15.354075634923362	174.8140765049517	191.12315633571635	2558.425729899721	132.8865991045889	15.075992347532914
204468_s_at	10.436421384509554	9.52893577601782	8.327962157777206	10.491167518877683	7.327241123016542	1087.0037651000093	11.428466262210483	19.472219236689835	10.406585664496227	61.83490977081901	8.478376804855325	9.083389971269568	19.065648854130597	15.192290270759853	22.33276498837621	10.566209605533288	87.66945667963526	12.525640738209814	8.127583726489364	149.15162972918617	8.59515371408883
204470_at	19.609538482462753	7.683725763968808	9.10367492850925	8.826220466920526	55.13845785581263	315.20916603966396	6.761298926278988	8.31949492548298	9.619376804326288	8.72882255084501	16.579914834455813	12.416753720425941	7.278464712152873	370.0303406980196	7.656153432259202	8.17227912549849	50.244534105415354	8.193564568133864	18.262504365298582	19.500775043535633	7.887155423243536
204475_at	106.86207511285478	5.12853550648617	4.7912756166003785	4.856985160214754	14.944851615616132	7310.888174740853	5.1935346711407755	4.982107948154249	4744.117637020813	5.704029221036323	178.4181777617849	5.250252014649924	5.2021704725971025	5.509957274910918	5.434605269587335	13.697612048128521	5.771568058891112	5.871174224372652	323.0833646104743	5.753543211089977	6169.260931738379
204482_at	16.80205665092163	69.74579639792785	47.379408066803336	65.10910278488785	26.960761367775405	611.0639863894671	78.31189981895943	78.63433869766547	27.580948129983298	42.2654702960516	32.787208838808525	48.504942866924125	46.32941368648198	79.13948518885007	46.62231266536163	38.76768931734278	1460.5832469268157	42.10023188646061	299.36028738481616	2385.1837636197497	40.44905210640495
204517_at	1379.456703556285	14.223613068774267	13.17701869083733	17.01324660214932	1985.6070449330928	694.543428697028	13.548426672564677	16.08283188536368	868.3612979822661	291.8795081706618	1525.3907526374883	13.03771317579603	13.071268553322339	16.27922180906464	12.982862457690224	4818.659115726537	2110.4953442423052	10.210606559093858	23.564468686176834	1937.402035320224	921.8430085256603
204529_s_at	8.994405280712215	11.419365512798167	26.859751326761586	75.26097111800915	31.054421199348972	77.25740475806631	6.696027914094513	4.984273887740006	72.98685516878497	6.035412601622509	26.69430140169003	6.9914831650676295	100.93298199853132	5.567397259675127	309.5224664847278	9.839681833152033	7.523155915665675	9.712064744561012	72.42852069258872	7.278464712152873	28.09554325549876
204562_at	24.936906289821195	477.80309937580853	101.95653094256083	70.77740011601277	24.01284319387308	20.034755763562842	47.32855794830347	54.69129657958088	19.550337629839596	38.95269059379637	22.070917659487996	87.43364425321448	297.83072312699835	51.335233833682295	53.03777026787655	24.978781146945217	62.28604059217289	1715.7240437029836	50.39733933159967	47.17904029069795	21.195140364779064
204563_at	7.629717586910942	3454.5342260616158	3442.769553196177	3255.1218486739917	8.966538552166769	12.365248827535131	2487.490717449943	29.329813616484905	5.5048007413344315	18.42366634936367	7.779203699838323	1956.2343819570206	2502.444321977526	3891.595587354156	1485.3032068490782	7.284714596874917	286.4157385719783	4299.109984127502	644.9841176442746	89.54010518148648	7.272687387931498
204570_at	478.42329366315994	21.438664574396373	9.022020667109086	18.65795699288024	940.7726913388942	529.2347543192884	13.639450076729203	22.313864033047402	431.57726259274705	18.644174168695486	612.9836532467161	15.425992811431055	25.556415199882693	20.11677382454399	14.090855729507329	287.6413360845882	2442.5566770674254	21.04592435835674	35.87576271499703	2722.088829232536	742.0369404693413
204581_at	12.670172099477707	548.4625537053897	15.528237262346973	21.807784767988586	14.333252402808231	15.85986382852354	11.965703114126175	23.59168542866793	13.085779764961233	46.30764328610338	12.702139294528656	19.678196977867767	19.19441265795141	22.120406827776563	11.48784356446959	14.155530109659704	12.403679302336373	14.471501337481168	57.69896315621173	14.540331785098585	18.864698140775047
204602_at	1114.5928801094926	9.359446955706053	6.399148601743324	11.312487662950959	194.32597678955233	2107.9486960159056	7.013670970710731	12.564289928030435	721.3121189802999	8.47185007743633	1187.6990689425786	7.84703896584036	6.027548780796083	9.562983883050585	7.043615709710853	507.4882770463054	17.436231670868434	7.922952683013974	12.0806644447177	19.17149295568616	1558.7959406800924
204619_s_at	480.41802489687103	7.420452961229938	117.44962833760403	5.6499678064204755	249.34071201556327	63.50025217741957	6.375197049119217	5.865369388808185	179.9448961095081	6.921861141078892	491.3538512683814	1535.279853844624	200.92524753183412	6.212482076763626	6.292285227707255	582.0890540961522	33.42377985591084	8.033460174162627	114.84852291772887	33.09526441473035	212.8238101333149
204620_s_at	1955.9491343217157	58.7851221634139	791.5507407598209	52.88537336466733	1250.6677328428523	602.8109331455711	8.981551267088403	9.819634508980704	1067.6981601138716	18.532048913111996	2144.7671869785154	4272.0317482943465	941.8260481775426	24.957531566322768	11.887452593412819	1094.0864178044203	146.10115017245892	15.918317272873509	317.6491955593908	155.35959653643553	1180.231097034641
204627_s_at	28.62804806687225	13.254320757102906	14.126237671318592	11.401821004091337	10.575355586442011	156.90828861254604	16.636869621056892	13.464240357176125	16.489162566272082	27.468185487232127	30.37225325572244	14.135663230719413	17.335392281243735	24.239122846924147	13.177459981267692	16.968755124929647	13.935394705947537	10.108591588216195	1865.0447709976615	14.322806480855771	39.85224564085768
204638_at	15.901269008828281	106.72702425223584	43.01661225999692	58.69310861203918	13.378786705762195	28.09553064237886	74.57259451228938	39.22403374144685	20.486236092129875	3555.6153113630094	18.173388509629547	63.02809547022694	31.238593602586043	45.08955703784493	30.188292397617396	14.566456798645966	153.64075591564387	82.75948119343323	35.851287160367335	166.67092871331334	24.389024912426954
204641_at	10.447948561877848	18.476011210655273	20.43403796082471	16.421418099019117	12.13119668031665	53.50187951479239	45.080578336353135	814.94414722515	24.43148011222959	6.062303904274285	19.183365927155247	9.701513673155265	6.040489604599101	16.476795026088567	15.427839216278452	8.391728427014709	8.445957458236604	10.511167236156671	6.911676153843076	9.286781087747928	13.306932825415974
204655_at	11.541532088685102	42.4500345693195	462.28272364058694	2132.7195192867807	12.372187045877764	11.237768297369255	38.42820054811101	6.24687924925283	7.378793547063267	52.71852274407989	9.195652015939304	50.89343320580737	154.20547690961968	61.244502205610104	2385.2249401451595	10.364890644755144	65.25675940886543	28.351020764449295	2391.388925361691	51.8538909475421	10.177005200599993
204661_at	17.821772457593678	5700.003183922155	5635.419606467733	8683.463350676766	15.566784172407335	23.779403685035923	4960.577965776103	63.271277019009844	15.666722262412293	5465.2321300184385	20.12081943341306	4115.4640730920255	3318.4205759302013	335.21781464351443	1962.5724057573832	18.29272672865621	74.31849404162959	978.8177616369196	277.5686675197599	57.832532035112735	19.203225846093762
204677_at	8.267574929406807	8.984251008098049	6.278937201482675	7.939693598927555	7.993179266762013	2445.042574151449	7.29708577395164	12.0144744940286	9.079084712204839	11.905036568948809	8.064505848981474	8.474114376998642	7.574517906397375	13.590825192734805	8.635726927712918	9.743721791669762	115.84594024767604	8.516497885740797	10.154393711654963	161.21044076495062	10.398724088177548
204683_at	25.729716867349147	345.720232298234	544.5225814352368	500.4462186960192	22.198118045450144	2235.4704984641003	73.09425423684863	133.96592597145528	24.9688089323933	50.320580726193334	47.70440126366096	240.93334661294043	183.61571582367438	47.653456274432656	523.7880932283787	32.84479024507352	113.91562334694824	54.161521880520446	84.75879107718166	130.55571163064482	36.628906290131724
204684_at	12.638173559646274	17.729228383859027	19.429216168306148	29.24097198180968	14.397119739008005	19.403647879849856	16.743487748364984	21.231957247230884	850.9039909882728	16.482990716149924	19.598995918838156	16.294938774105532	14.011042050383406	25.043087541170856	20.691869450889136	12.530347412413285	14.555725092738843	14.738599119925388	19.989309173910733	16.04618937139101	737.0310365423248
204713_s_at	9.962461915103654	20.685218391649084	135.46801548119623	27.79078830285612	13.168250279474648	12.14391670343748	990.8432701872216	19.55507608977963	13.085779764961233	15.730499727978476	12.697599036128011	251.01129052106876	16.734177469950303	285.18993984458507	17.400473455543658	12.763832762350729	13.706237502054304	17.007043278615637	35.476417820389926	14.05693539339732	15.272008663466181
204714_s_at	8.542384714198496	9.445145618436188	83.97023199854655	18.53905918792611	9.761577361746337	9.779197327405	545.3208680154056	10.736489470420961	8.813388874335592	12.30501456870176	8.83187680036027	249.57653586840559	14.461457717594126	269.35155627133395	9.767545243053382	9.875093860889457	28.703575005701055	9.3460030615837	40.39098998532273	24.48245742475366	8.61029434250362
204719_at	539.0516692988557	5.481108137319717	5.350781527753713	5.566806744774256	34.057905334272554	46.449026794373424	5.836327924278306	7.096519031535465	7.911485876832138	5.968476200870855	305.76931658369756	6.21530275421922	6.154465545868512	6.180400546652162	6.250127573530579	440.6465765066348	813.6765030338862	7.6508679937830655	5.143338458923863	485.68570540790614	89.74727733035965
204730_at	18.43095751170796	23.741045573279926	27.933630027449855	30.688642842890932	14.138991580358828	13.690750031052794	16.49349230539091	210.95406263794484	11.663333540049658	25.67397638950599	14.418212758948759	18.86144192307553	34.88074433394733	16.830787952917625	21.287079634092805	72.6992526137652	33.864864166032156	1120.4594370284124	62.52551089190308	30.00757853337113	13.639694633248974
204731_at	404.3544054776557	10.436421384509554	124.3273940788574	365.55393973461736	87.07504411420385	38.07336892383864	10.11703053908897	9.632873596076543	299.3670781843601	12.182915731813093	167.1757291672826	11.195240688879863	14.534987656395483	14.513738074805211	1880.4492029134608	99.69603785532857	322.7004138162858	58.87901844308769	93.55417260933243	284.91375645642177	104.83796797161403
204748_at	29.039928183282406	5.073712474527045	7.833078589770574	5.274545428660379	143.47263999023994	34.16131406011812	20.200132516483517	5.746717940178891	37.50441743471147	8.235757064665451	26.581951832538607	45.54319657334528	29.381563516786922	1554.0377290207014	5.6022776547782875	66.83933799123578	81.3322647626485	5.183722294533917	5.348237405362464	42.34713035827211	165.2626122449169
204750_s_at	7.3305344350398185	7.899941181102399	8.942321347317352	7.266604428253737	9.237297629016304	9.00958690607483	646.9879573947001	7.903386338646486	6.940769118732439	14.805214426852809	7.72480147946264	35.21855012627093	6.818222993399684	118.2818707707386	8.5726270703076	7.922952683013974	7.60967222785966	6.118349204419958	6.634861348248781	8.003563841905413	8.019799671140783
204777_s_at	7.887066323210389	16.809290901572414	672.6406060007376	414.8263493857984	11.808099145827203	15.823327576145953	12.210266342957103	17.93814496521007	10.600378490386914	12.777065769605082	11.302406696813698	18.70795154948597	14.229069460120577	15.81788056631733	14.78120867054228	11.231788998874801	81.00257043553249	14.983505979514188	208.95283229191259	49.45922052675317	13.776559317416602
204822_at	18.69969892781947	5.126008192269672	4.964395598038449	6.503965293086544	15.725694586766089	87.32110863220547	4.941573947569583	577.0240137884725	20.7576663226919	9.79046113994718	23.932023538756987	5.02672817926746	5.4838127650565305	5.691819549018398	6.717252250048107	6.259455465184787	5.3344287116229285	6.623697395861492	8.309042052137418	5.228756876473254	19.27434034395816
204830_x_at	80.54337215622714	8.83557916820885	6.503668432373864	9.428029191213056	7.145148939971763	8.516027453974381	9.608202201198985	13.068991330804241	1843.8525168214703	9.626258050379546	14.091841097580106	8.135110332572776	7.713938516305142	10.65478303595905	7.2038091637087565	18.319375043822408	6.962565147541174	6.1905944101830155	20.498246353412664	7.074777876052115	565.5522759536948
204834_at	40.350492090511274	61.769302607930385	649.1797670923265	39.97639085353027	11.790528107175263	13.937264158176138	1336.6040586889956	8.46097517706919	7.859146511668228	636.3950802667716	9.827527108697488	2753.2730762547067	2530.9726907608483	2118.6971177775376	142.13470500247055	13.071268553322339	388.5922540798922	54.31084047101311	282.3153820665658	469.07154198592553	21.70338207816099
204838_s_at	40.586166570721595	30.139437532297812	26.05607754856795	31.043378601772403	40.391590537909394	25.095117036013775	17.797044989027256	30.209970434600685	25.46960198871363	35.51467390155738	54.24072437231291	29.194355145194773	59.589912564388804	13.103127809228816	37.78608490538821	39.80051236441347	28.98795819469441	34.975947257795504	2775.23960173226	29.96991808048567	39.55181304555062
204848_x_at	20.87160735594461	59.854495220115844	52.64432115728009	57.954836444326524	39.17547220491949	46.601039472081425	72.27860666115737	10282.12873645993	37.698841495520945	32.98970384671056	29.146884646403542	44.238702755047456	60.30882431553509	122.51087738504656	48.14598771642037	33.09526441473035	152.73142663962503	47.15483097988715	392.24750535595365	127.84972047195326	38.63174846502932
204860_s_at	11.634038262916057	139.22126082119541	200.9277749674791	103.19980758072113	9.781892600144698	7.416328779615295	102.48883656578334	13.135090368898652	8.366061923389253	115.47811374703063	7.295384195541308	741.9499992489443	636.3950802667716	296.7260462761636	116.43311485818131	6.628941537615427	15.588334632477777	82.31779602681465	13.623396556761323	12.538966352434443	7.139244953271284
204865_at	5.01488721487759	5.737572546337398	5.674409226381906	4.4840708350240615	4.986653240994641	5.759705300242176	5.823062179555901	604.921154197265	4.44216125365707	4.387890577092795	4.200137837418611	4.521362970491291	5.722535119741879	4.814082012860722	5.499724593494467	6.69510174564425	14.160287258868019	6.582210463848377	7.28300462182556	16.138314882626755	4.603338585704014
204881_s_at	333.5401592850253	290.30926675741324	268.7278161460778	128.0278506931548	516.4406505531531	482.7899429892072	24.09990114409063	126.26561234600413	369.31073086529284	378.73200430671153	431.4884601735969	53.76989301149123	131.85837009259217	107.26828800087216	80.97422783093427	357.024474647032	37.50441743471147	3936.972263825885	46.57129927761574	49.22251340373774	645.0663057911811
204890_s_at	15.708712537184649	72.40627335020012	1237.8188628166306	1248.203121887748	19.87896509295328	21.826975190219912	20.558030504075482	23.148487050580947	20.005086351995843	20.61536483756903	17.131469599773794	22.134261085281697	28.427826844020707	29.975801486406947	1042.780633602465	17.88557151420213	32.51237537121751	21.347889143038287	24.356642311281487	29.504281119442865	21.22457276976455
204891_s_at	10.292381275994783	139.93124865428157	2640.432721119606	2357.4564298787677	12.132219167506655	15.08777357007444	28.916441160829756	31.654302676830632	11.444645592212838	17.44974286813923	11.199443076530445	35.187777455003015	39.2271385580975	51.787929269997036	2185.6967610973616	13.68718467799552	68.69683443136383	20.582542696722978	565.5233541174421	63.752791902190175	11.746204281632
204894_s_at	26.64885364318576	16.90966101338141	8.457646583178928	11.01523061190516	21.811949989208898	8.43106585707601	5.902070935626815	51.753829595647765	15.765646767012344	25.202229489193762	11.005211900132512	16.111766427970437	10.97558722885522	116.58470590833957	6.165384272334633	22.970024496859196	3255.1218486739917	7.321628179074627	40.209292919488654	3165.210075107769	13.067444345732078
204924_at	23.879020670485087	76.44271207576939	191.02205824542622	82.95302552466134	47.15388285065694	41.085371792982514	93.09099378511269	53.56823617039936	31.484382362507333	203.2751776279882	26.096563218222634	1414.0868879680306	475.21942549045735	1712.1805114701037	34.83609347111727	38.01537526501435	97.66038224447328	26.163261455928435	117.34045549940925	86.63003482636961	31.225948652158927
204932_at	34.598224008838	3.540728505224205	3.5850471579330137	3.350529860455241	84.10743740757988	5.053163650020217	3.81855801541266	3.1919443750832706	300.02318783012817	4.077383140848141	82.5563908344742	3.490052979037616	4.161326762336117	4.03019068044702	3.8308651965462173	388.5922540798922	4.295211044247064	6.016132834106698	3.8347655053338885	4.211019221432973	129.89258051219997
204933_s_at	103.13076310343757	7.420452961229938	5.805999413378039	6.599191862470188	121.10408371051116	11.807876488627631	5.88938449360175	5.444962544524019	848.6759015388348	6.520288428712887	183.40165591049913	6.61968099113151	8.42709244136947	6.3043198174895725	6.706739631698527	729.4464866132952	6.52605114575991	18.685983679024208	6.343322116245764	6.441128748037165	523.0081779213461
204948_s_at	175.47633228017375	54.397429268782865	40.15387420439128	53.70953490646029	543.0116749302597	190.55987455187335	77.99751509474834	78.91362123465305	861.4730843734862	31.95764984559127	573.0302277954031	37.28971226878541	33.31616055569492	84.04613678233466	36.245809945857374	1701.8585206375205	167.97474037619148	26.658135416116743	26.57560094743308	180.38992458254415	2282.273241204948
204951_at	14.691139161650373	990.7638714773873	835.0467552700751	1044.1283013888772	15.981559202480605	20.329672562054306	784.0081474012247	46.23411871234464	18.54594104284425	24.793396532687396	16.50775461466052	36.00066640463392	31.44364514872212	83.06086367726486	203.76726867670575	15.204061416415195	59.6918093003991	57.00344499561528	184.60527416961332	44.5598372665753	15.458900542962716
204955_at	1229.2540158264567	5.199612878297369	5.788279110500733	6.048663784504447	398.50269337586406	2098.1187117712593	4.974520735321908	7.158572739772843	2783.2806742009598	8.677429832189144	1880.0048158822467	5.034973816448132	5.624058373690272	5.571861637993662	5.973768039587428	410.3155443658131	913.920586442517	321.2918310810654	14.698625446402897	1177.1099610830279	333.1131937041275
204959_at	7.275386400611266	191.12315633571635	966.2581475785629	65.69543748676392	8.923944964071527	7.245164793812327	872.4902306350281	14.004403173692644	7.968911344657624	1133.1915081908078	5.846882621297532	4107.2996881290155	2330.822348323739	7709.582018625771	13.656029683872937	8.793038970492105	269.92558906256545	31.834414894913508	225.791642915368	130.75639492291606	7.284798150850894
204960_at	14.155530109659704	1044.1283013888772	646.8478994368053	917.9837491322207	17.463619824242098	21.73962754673707	53.10497394655382	33.01367640517839	19.609538482462753	30.220709728631853	16.80742001673242	38.01955633197525	55.4658881298497	44.36731780858513	1130.0573262569915	19.439911620066514	23.28164081694467	303.60099233959926	49.74218626526441	20.36134807078525	22.539647579352973
204961_s_at	9.871641819602843	646.1644406594792	121.9532952100439	43.06646753198749	11.49766528975077	16.71317784536049	1547.4138627542723	13.372547701883763	13.633993304100121	82.85652623380693	16.123674299044055	694.3447288833011	112.78041871792017	1048.0039340484416	15.955600292866677	11.605545268622796	85.27020115669508	579.5854031930037	27.83663974752767	66.66405211083837	19.406845795868975
204971_at	321.2918310810654	21.298252185911007	1510.2245159006184	94.81494338387213	81.54286353421514	11.958740043275036	115.47156908358305	10.6351782877419	42.723678724443594	2265.792220869952	299.8541186110706	4244.95351246119	2530.9726907608483	1758.8084518525902	16.88367152830186	481.71342580683097	401.90754551222517	15.924982720456775	385.9413337428371	481.08496158559524	18.400208042399484
204997_at	25.275728765841855	31.387533428741033	23.986430435613162	25.629889315288594	25.035904352299376	44.50352992144093	33.051667598417936	31.512275121576742	25.57823053183182	41.078661104738174	25.771620440872212	27.75122675822392	23.28164081694467	28.763282958547673	27.583690996629475	21.490037981142386	863.1213850750484	32.29124425999714	24.806887512099625	1025.5983616286017	33.158180719171284
205033_s_at	6.801709787161774	61.87053852817097	722.2623341315793	226.15633031697	8.655783737179885	11.821431783396847	1905.5538040955275	44.1189689823571	8.433749186978423	11.812150235918793	8.200774716814033	40.36228447751414	648.4127842881121	534.5247579810745	21.499582097125906	7.1358522063154535	20.43772621583861	19.029159058549208	16.33226534325314	12.954612182069395	10.363249680843118
205046_at	24.661330399548852	12.786576030977614	15.535801918886662	16.752027081076115	21.12402244382303	53.77820059078995	18.44039408261568	853.6119504036999	22.011566282214275	16.943068613095793	18.861262346281933	10.580758856946078	12.399255290328574	12.395358220406205	15.047536682449724	11.879457581901647	12.730197027436034	22.088069711444646	17.591613251496234	11.702828783942513	24.693370343619495
205049_s_at	14.863278692987514	1517.0738363115388	27.016708038950046	60.006466697276885	19.75066324750817	31.719114195136736	10.231133823992376	33.5231117488007	20.36912576861465	23.042314406073476	17.962856029579264	32.38439677025999	14.081870817646198	30.871396868547283	15.227046430477634	16.080086200672806	19.17149295568616	30.538922486539523	51.47428711998232	18.098693814995052	29.787603755467572
205099_s_at	20.415089957787966	39.32513608348926	131.84825608724373	66.05049644944269	18.518353201353325	23.58540639747929	220.31341192398554	32.6659408583829	24.15259378390231	997.8520789530834	27.896507352259214	1127.0263181747641	138.42589591389597	1094.1192512594343	74.2029246456101	24.65196822188263	106.66679670300341	148.04843113334238	79.79366603627186	64.54089225716865	24.41171351173262
205101_at	9.955017303044691	608.9509457853432	62.051041139319594	18.82717974971554	11.82585200862233	8.879974893431143	90.92604607051109	32.091477742717814	8.494814830699115	64.28360016874825	16.209068252589	162.53242192198726	1500.9389260353607	22.189681950133092	13.449762146504362	10.942291506951822	26.19392754848139	210.85915240059245	113.00582555859549	28.021571860126183	10.233588670120742
205119_s_at	26.17339323197438	65.3621430994511	440.10919358122044	88.89999128722897	25.41815335512671	32.43879371984003	1596.143668585662	40.748014058787646	22.096501732815888	171.83269238424592	57.43387193942983	2869.5839016410987	473.44231734015517	7310.888174740853	30.74368361521684	28.250673998879446	111.53545881198473	25.641889787508347	104.30768371415112	83.20803992002315	28.49902035766385
205147_x_at	14.529613896031043	260.16119170516964	104.36528336541019	53.21717958621698	16.312469232887967	15.98605490089028	1684.5904740330652	67.76163480344859	16.646873189015366	443.5365441515124	16.367113012895203	423.77909331624573	164.37134449537788	1772.1815372421747	18.40501307660115	23.548288357899562	58.662058178154	259.65476348707966	43.23663225573213	63.860802372797586	16.103178972536153
205159_at	8.725325610296933	138.22992147659508	180.41328644661868	23.272656911510957	8.24844390363532	101.668144673116	3164.7670400465504	28.08861872375251	6.174197226364818	585.6371980741907	7.274580980025503	765.1522750192389	747.6965767717177	3305.382946780079	23.15530181160326	410.7890517451959	245.52820463611636	3138.165205634902	329.38556419186693	119.4630813801285	8.299575508914259
205171_at	72.32520822925896	94.81494338387213	368.44601336105256	898.4610534741486	37.680133041999945	86.47559060311022	35.47108320857673	126.74896148354323	32.54268033505323	24.691276353715217	39.35460794363342	45.80304655087615	56.22392071316611	28.394963143858803	1978.4382003352894	56.25325820306878	15.164628340889196	61.3116495032021	101.76891514992218	16.021474778914374	36.69869018001111
205180_s_at	14.113331887213782	120.8473239144166	109.54925343525129	136.77774097560723	12.988125309974695	24.422134139995265	2650.3230782515097	35.76144629764006	21.90352896151353	39.306970881144075	21.889882697981285	152.10541259237021	531.4234528570414	697.3570533097541	575.7621364595173	19.70050070225508	73.11499157642963	38.99038036055818	79.69475863653288	48.179748280136074	26.598111563976033
205200_at	436.02408541308216	17.328386143788503	16.989159703900715	17.397387516296458	1050.523669261527	36.22290680085676	72.13005984780568	19.046402524486727	168.96222883753595	39.89996398785951	101.60003088534512	67.85682812147519	50.348090098869065	23.721830862862657	15.47267758613289	234.11790612077246	1366.8811194584807	31.743974842097252	20.135090099448576	1636.20627266614	223.48735562176586
205220_at	11.13227402496532	11.520493691325566	28.52745017604554	12.373176932481657	9.83780766028908	15.038317961106987	46.6450421712446	26.94848045225179	12.430922610244794	81.00257043553249	10.104915110235492	63.53874308893836	15.536735197087426	2577.6096576028594	13.45873876972376	16.199556393409406	651.6350708196125	13.193126223256476	49.781743306137116	665.4965615798878	11.106849440280822
205221_at	7.791768337654024	9.622635676918872	10.820602029633847	10.676998387509448	7.455013525571245	11.58456547684004	9.981630716135065	11.312811455922033	8.449471337905806	11.046133464497295	9.814805211795502	9.928965782227564	11.575660797309077	10.636529712228427	10.10152165290811	15.666722262412293	11.167061090619423	10.788009662292671	491.29500164964236	13.049144603346662	18.146858430467603
205234_at	50.03297057249356	7.968911344657624	5.981355083926444	6.957106481596777	108.05423325308752	14.320312931586601	6.903674541049298	6.789249898140989	44.82954924463205	8.053927033849382	384.71354248456487	6.736903355098512	7.411190422885691	6.643596225154308	6.5505755755555874	111.60808988420594	16.609913408155794	5.553918021158881	5.8596897518037006	12.988465739835107	112.49564124401783
205237_at	13.568955309854223	85.82025451291226	996.9022869020939	85.32290762961178	16.743518626538467	17.824299115839658	48.752728028101274	24.78597284419135	16.104323761086928	59.55621229585428	14.641383611412651	7122.006041913544	1290.7049506652797	941.4537700792206	27.305936067044584	15.022754430899655	453.6542341021015	22.14810065542934	62.56477564815002	344.5044419389625	20.913261014083105
205239_at	6.943463551505056	6.3514810404326	10.407881546949039	6.467402159099914	7.222681299877726	8.464782526019036	1088.8998618915377	12.806843096263396	5.892254940728115	5.494332668372121	8.74546750516712	8.412488034581106	47.94119516994597	9.708158935427582	186.95057877634173	6.1257480450176605	267.3596321127392	10.573740147588529	5.535267839459246	153.30318109682668	8.000221841649902
205249_at	25.46960198871363	14.333831567667923	11.982731791828902	11.808050345319264	39.040496851125695	11.407980959672157	16.76450078281514	20.563118824713072	10.421095201338918	1490.3559521762863	27.96907503615695	34.099748829615955	23.930209589213504	37.30437819955242	12.704433552219797	148.8077680279149	227.37484174605865	8.872711134628991	16.578172738341337	154.3278954770508	11.708562220619076
205267_at	6.30885539978474	2828.390374231983	30.65770904120428	41.87470317075874	5.62641797792586	6.1496995112770065	7.441260359091347	8.44661408461276	6.45683344812434	7.711044921326864	5.953007198249199	17.144180756200694	10.39136861476504	8.43697808880092	7.057122070601798	6.408235018759139	19.864599395330178	38.875018874603654	298.83086137867514	7.013477720455642	6.385527928649512
205268_s_at	10.942291506951822	37.41182530729587	15.494292562584269	25.075744625362102	9.47782291486244	13.987673998928464	15.809872335491413	2549.4737621746317	10.712216346993198	12.485371238642868	10.34476610356716	15.141529529855369	10.523274322457189	16.963464892053786	13.475769712822961	11.791645376260181	13.221220252117243	12.494157068637401	19.909708435479523	13.629337941782174	12.634107008726687
205278_at	4.717271213021849	4.027390851482789	4.09033145099251	4.260342049928512	4.680086208511408	4.408278793160614	4.638575882759358	362.35730135308245	4.737860547050356	4.791956148136901	4.44073539170994	4.426239836311678	5.409305146775144	4.687800731111377	4.421340443218489	6.5651913413442395	5.696879389431222	4.348982761313324	4.609422738466004	4.830950625478293	4.257034242963932
205285_s_at	10.898283862658582	13.878142199246895	1589.5452750017066	1148.1516164806776	12.546145559768917	13.366024825413163	1050.654395010854	24.24494665157806	16.697102712869263	98.64897172289255	12.955286828672827	542.8271255720445	56.16622864516274	827.6335006394106	400.73348325931624	13.280662357355677	7.865320951190586	57.954836444326524	72.77462254056368	8.994405280712215	15.144582401635704
205291_at	24.074702721626736	97.06680680473863	440.391305957248	1480.25046152187	31.643111639314174	32.786566881333115	104.03294826275135	123.93550229906414	28.64102414910487	42.34713035827211	30.440277399262307	73.70382126268424	74.18567229111757	126.9575577069827	6756.484904129352	37.5415196943875	85.97330793113706	42.528785319786856	426.31097221413313	65.62221572486358	37.387208489299816
205297_s_at	17.211621655786193	2253.862706716071	95.1518905333328	77.28780676214083	27.369102703236607	39.29496390907576	26.45911543664757	41.99700779641558	33.895101877797686	25.075744625362102	23.284729774878127	71.9240489094662	44.900233092938265	39.21610041576483	85.53518813890571	25.317948058803868	51.80437226693651	33.534880110506926	67.20731347506839	45.35933234669698	33.30591343634223
205306_x_at	7.713938516305142	303.60099233959926	21.058439771413983	19.23200739757215	6.933686738034837	7.336716281134436	19.207022890936138	9.426508028033073	6.238380155477817	479.7956849450221	6.413912737289204	69.3895531990303	40.78581812253484	13.188000764023027	10.323720453876312	6.8071943211217025	14.755605574281262	184.9548489429632	71.88801513202345	10.339135298353366	6.699940593523591
205342_s_at	5.0929036763961495	4.760746446324351	4.925072433717503	5.367859504742673	5.265161545707835	4.933589865712035	5.048781140715841	5.279614715333441	5.223786490193714	72.36246295850908	5.110735837441889	5.2428425605322815	4.706149837933917	4.878278466663113	4.5518923500348105	4.998212554414827	5.553918021158881	4.785991528227075	5.326964198153172	5.561511989327862	5.079951066167791
205347_s_at	11.812150235918793	5.446740881495473	5.079065816767282	5.846553914920355	9.819967611951567	16.21798638166529	5.867855038288019	6.957979558099283	22.46816873062	6.337499703018237	20.774936606910096	5.927715262007356	5.112584018644098	7.239973034659937	7.778692621870039	6.496248909730116	15.553948593152572	6.69510174564425	431.09415631602803	12.038476579974287	8.462574998785234
205357_s_at	76.93473962413674	6.41099631039719	8.25292824563877	6.6184146755531	46.03888581591188	7.897230482047617	25.213651812302736	6.812536817034147	40.84186281948171	6.0808383793102605	45.91531486755018	6.410548606020533	5.671198782752259	12.871648546282007	9.402627705871964	192.387038395256	383.18149187345847	7.859146511668228	7.2539579485903865	527.0187895360075	148.15198693659437
205381_at	153.8700700300018	11.887855409201304	11.269487994877016	11.845041701016777	12.797715015590118	205.63959977489702	43.12557007285842	9.846610679881337	14.555725092738843	9.663500813090959	323.2055641549976	9.832794303112568	10.057149529383441	10.687197453371983	9.67657520130632	97.84773956652049	26.626601066051148	9.44209507436972	13.77556238741249	29.957610235005884	1243.5667963548046
205382_s_at	513.2715829707283	26.747043925308823	248.31536719642685	39.45754025807249	32.71363757479892	26.61603830418715	2972.4519935668854	23.188403666992784	117.09386795918084	445.32752967755584	94.75282542844425	1210.9729555628287	154.3278954770508	1778.5965755248526	23.339598100259433	306.1090862426756	9909.175885634082	23.61662467881164	52.48011119573495	12028.57392494507	24.6463059571531
205389_s_at	6.394273228900426	14.857394841721028	6.65936313146687	8.085006158062559	5.5553763984391225	6.889860720713189	6.212875643191926	717.1868782657033	6.849354537326541	6.973957387886539	7.568728051283902	6.650131807131146	6.356969068456705	9.074040404533331	5.980950764581382	7.154494335475062	7.568511320108999	7.3684227372155755	37.14083205663486	8.22883187418494	7.218267900362427
205391_x_at	19.783763589165922	53.27709373319489	28.297757456824762	62.28604059217289	26.36650550805741	25.417752555392234	24.30887629747066	953.5988693887643	19.105694993014865	23.216520320493522	22.89473586752502	21.950783426371714	26.724951806023082	37.83261813991834	18.571165182835323	23.34827830271148	19.000870082361928	24.862712794778624	81.2239966152618	27.79078830285612	30.02483823198441
205403_at	33.04919408037037	12.444418067799129	20.476701801793126	13.830135933314866	26.58493318007929	12.503619844081328	11.319854479270951	25.692825348735575	15.429081703571809	52.52478588041302	17.676659315355117	81.77567086671039	1460.5832469268157	3505.6254465064376	9.15498047105423	15.656137978586859	50.61011072215309	12.94983942585066	17.963771812104877	38.241658461943786	18.38705472031461
205407_at	739.6534821527155	23.930209589213504	63.317322037940684	58.91103241717066	953.6248898005333	163.53284980224254	5.591627332565816	5.806772246797543	1757.7731580504965	14.509081274632356	378.6961814000562	41.85102090228161	18.00418259177659	5.644700436642338	83.71170912171289	590.1450904098018	60.368398250677274	41.25704752905761	60.81871351892127	55.89747559914644	231.93412183252997
205419_at	7.926307681539588	567.1159228142665	571.948962404301	900.4384621960647	5.982472511728037	7.472871344969342	341.02249684636206	9.790031296178883	6.1257480450176605	133.2401749422991	6.584336626469527	74.6460697834421	318.1707824165217	59.011162126659016	42.57713905368516	6.018803904135543	57.03378222817952	1406.913046475999	295.3309877756084	42.9799416085878	5.938132746080416
205422_s_at	577.9453875600466	7.593990458480946	7.698815083502194	9.128382313899701	416.4489015676819	70.64235240766243	7.423915116871641	5.561634308013554	457.0988106519894	7.8836001607329615	1388.1412647351779	7.833224103325884	7.958860352525729	7.635537649327606	7.372086520089399	3419.397019101959	20.749169198558427	6.543526840294559	7.754967149191179	67.20482186039987	125.86517460025897
205440_s_at	14.701548100881173	9.769513464121552	7.981591973954588	7.994461904972724	7.640401526153575	8.850747913876363	7.8131165378072955	8.298388796191524	2.925358489635828	4.690891900321732	6.085016671827779	6.756982711403699	9.74742816582865	8.004819778954973	6.658807863610134	6.971388506561256	281.42327545535704	8.876132935194024	5.0353952165604685	333.5401592850253	8.471550405004422
205442_at	90.4285866243597	6.924595995897819	8.586049789137352	10.40269368803474	79.88599360738607	11.191408223406604	5.53296909870685	10.891108882626632	23.998503652209422	7.738278209547346	37.20987070938217	10.259360974732923	29.12958088756753	13.89008114434422	13.231741614625133	118.2080406748377	11.858040108330037	7.107492814104371	4327.424374362436	11.866978410870962	52.86845489298632
205471_s_at	6.259455465184787	6.673564074572231	8.213885366644368	6.25674902702669	5.921044312557489	11.879757482018	231.09395285708428	6.540076067422629	6.408235018759139	6.369954591640317	6.169535884686832	9.96236598234814	11.179038595369589	13.78427944034468	6.812522117258242	6.820632305314177	12.0860707079091	190.17466131261529	8.576833270715222	13.58445567204813	6.366345161341284
205472_s_at	6.13346509321663	7.022280417477818	8.37625592820432	8.057134906147917	5.90893295646168	9.230519856892892	289.09989213812474	9.487433235868046	6.032852844900023	7.547159554309838	5.775535620159101	10.390699272105838	12.36784892010693	13.151395958401404	8.298663816156068	5.918583804242194	5.8625608026347855	175.34863648272542	10.295264404933143	6.375057190050185	6.25531082742086
205475_at	340.98799954119875	9.3133832230979	8.598673130750305	20.692869498090268	4639.568924458488	8.203859504786418	10.17955011344983	13.10534011635576	9.43511112553513	10.831105359763612	84.78392055853537	12.616210194929643	8.391728427014709	12.594915841169561	8.739695307158904	317.18238100166394	18.560569447427273	10.398520508193657	7.869111933393288	10.176114487833697	195.73435116727504
205478_at	12.922889353023866	14.07099554490864	14.610806527777246	13.407015612625438	15.982953900359938	20.13960796620182	11.754696778392097	23.054536167071518	21.69778667872747	25.782601420017226	26.12761066018897	15.379229982155538	13.49064298484577	18.979645232456598	9.907097205086655	35.181169078974555	1485.2801033348094	9.472413167667264	21.913204546859046	1884.2548389889782	24.78822607772525
205488_at	6.313718767513501	9.40115229454421	431.8052559291722	1918.6950338537215	6.744649604006327	9.367635990950841	5.483861672113763	7.338794259620666	8.945817236518687	9.719226617249326	6.2007076874219305	16.802283806963857	17.821772457593678	11.13091393197603	3936.972263825885	5.9109222140956215	108.98138655876664	7.946045523852907	222.2670858684763	66.87408733193325	8.154481297108699
205495_s_at	14.380260855803726	36.28670284527814	382.40632092417206	2828.390374231983	16.17242756897822	26.849290269606186	21.00261915262542	25.556746554620133	19.872684981798432	22.923339742705966	19.752534618647996	57.80774727097301	37.94027383257779	75.91559338544421	9909.175885634082	17.224931882315644	113.31017271422239	26.626601066051148	181.25874091326966	105.16031575009977	23.05416159714169
205498_at	76.3044372043834	3.995735614065917	4.191682642510273	4.096514333482071	49.88857134433802	7.137671222311152	3.7910535787063644	4.420004904866816	25.56722063635077	4.004751557672481	68.01075442991073	4.055707309773376	6.246307434053558	4.306124135510482	3.9982144447073567	36.16885395424399	306.73125550123814	3.819564455410786	9.05913445587063	321.2918310810654	25.171683092284994
205523_at	6.138978960686693	4.00961243531167	3.896427212726997	5.792622768017667	1063.547538756804	26.51617929402675	3.693688804859451	4.793752166411159	4.411186672703969	4.122402275983769	158.18362129086512	4.2015284230215375	4.235875384047108	4.647098069163077	3.8139322539209224	142.94896583023765	3.872726338895063	3.540728505224205	6.207177758273048	4.266546218474406	167.8401731017613
205542_at	559.7648772570067	29.117127431344542	10.281626240223904	14.104017499782662	829.9925972073501	390.4011994424652	22.849169435519904	13.246868062288847	804.1252225062464	10.284771548761555	694.2459369547469	9.002293109595318	10.669756471876326	24.05205413628294	11.328660517569634	120.8473239144166	103.19980758072113	10.634555610798165	14.524382688371915	132.05969167723663	190.49265443521904
205544_s_at	5.438601558467484	281.42327545535704	15.994530014103807	36.08583505857967	6.824595299398205	6.427743453699142	18.524954037600857	29.638422075440022	5.009220870671276	6.924595995897819	5.233235162823799	8.265445695962445	8.657744499412109	10.322375441239068	7.9696511267787935	5.475843168243742	6.220402526575286	6.372418987742076	20.967804066452572	5.576523986619213	6.364584536858213
205547_s_at	2132.7195192867807	45.76776545294572	21.110691253136174	19.90385709714452	3151.687640371336	1036.9409855119397	16.669418241915473	25.81430174304571	656.7305886091941	89.43426571577521	4730.278223748237	46.22765287647487	48.99022324504844	18.727748606751145	16.748011009563868	3936.972263825885	1586.2241966634328	28.414629712492697	9.229211461934973	1617.3362336821567	6443.504722436886
205554_s_at	18.651088072225555	99.5711496398738	78.50520334124764	33.47390029463741	12.7928889383439	20.94008012544565	27.87809097680934	42.58078346981797	19.56407905165638	65.77297133027466	16.437222013001453	29.687682581633354	1737.5277972336219	34.77772237143209	20.20746292807346	21.422841443118617	111.38154290936875	2303.797718503687	24.071911150363732	219.24167994646893	16.17513928241563
205568_at	21.665909607786165	37.902481279387565	103.31215585688327	44.10348739284915	21.498047764009193	16.964463773559054	48.40863099700347	35.19358355804506	22.45035454308927	2397.5940871036323	17.308464011218398	832.3686875829356	18.375567014629475	5635.419606467733	19.621692615392824	20.050149356181254	62.28604059217289	20.160896560053637	78.19048806150846	56.908471261673135	20.85461003260228
205572_at	15.99169743619781	11.79627343964271	9.987750216028026	11.350942561062242	10.885270138359832	384.05047069918265	10.234939424797478	12.377620404902594	12.159904556909773	11.78736276006457	17.716478376620966	10.538553495874172	11.600927783585481	10.690772572333046	10.243970524595145	10.889961962772276	31.153130648312583	11.145760756053686	15.556955393770934	36.10077716559788	12.89788915245375
205573_s_at	467.8348705544814	8.507466172885769	9.03663903968539	8.109772100043713	572.2039972081541	560.2814951846141	23.605554446176665	7.760403380039174	894.6286783333052	8.356207023156383	761.6686696968849	8.820704043148247	12.458336237671318	7.631677406938266	7.0767802952041485	972.1972183563004	163.88386360274106	6.482819795738597	10.123875045713575	140.11616607323077	319.9977625331702
205590_at	9.44209507436972	328.13513644253334	2577.6096576028594	1629.5811039339867	6.164448694130777	7.224113005438406	251.57552329518487	8.295157418276537	6.582210463848377	65.58581930133585	6.824348000237153	22.984535096963018	26.938118912504336	32.65323697913987	1960.364499764105	8.674373469439812	12.025527584994386	13.755502713811685	759.1512383559557	10.318744486848917	10.092496992310773
205592_at	25.401118973124866	54.397429268782865	45.69648702033682	63.25585242309059	39.57660206805021	41.674524272444884	56.745448677506765	5936.383604739336	31.112000645527445	34.44073600528137	30.257257756817275	34.2073119711672	31.429695123221634	66.12153495594107	36.11235395765904	31.902293397097864	40.06922077889607	30.00757853337113	65.53224411601592	44.37038742329147	36.01895613917469
205612_at	5.040504493461071	5.561511989327862	4.318415996160222	4.774946466878956	4.583857378125644	492.4849622737478	4.267101568772192	4.9385084321919	4.9237596628992915	4.384599140076642	4.640074693919291	4.804338410439375	5.20760650816956	4.669416998004403	5.511660893164024	4.239427808675994	7.304182655134361	10.210606559093858	680.3344957451561	6.895550747254298	4.812756886252296
205619_s_at	5.9870680027729275	5.895034653981169	10.689531783173198	9.43176834368214	6.465887892960935	6.152989937733537	5.060337966311052	9.532701352469669	5.104159913207262	6.149487272363237	8.525858412942078	7.318616269160083	5.96046081477785	7.110705815813272	7.042356269462731	7.520398789114548	325.30990309034854	11.896681174513871	8.401514623206504	457.0988106519894	6.347745401809231
205627_at	20.54313714982323	13.990636141015521	49.41721546368444	22.29940231312218	48.41745097503335	30.755253675512776	257.88747522276407	17.38275507839019	18.6241249231056	122.80673994144168	26.503122072727344	414.7556926250734	8.647580973486141	852.6127557043783	9.891552552499064	23.644506691618876	15.204061416415195	8.650928297053637	13.754944628296009	14.07667940717191	26.190071582132706
205632_s_at	10.410272169879219	169.72756851943524	16.674506021829476	14.707254297910382	10.653847483675762	8.82621348515109	269.72160680706133	1013.3856717191145	6.496248909730116	17.115367821974043	8.136350931016848	33.27418841888233	20.879770095762087	98.50490050653562	12.031985746801254	9.92216029627285	49.534933553130536	49.43414686896396	137.364929563889	30.57755457676072	9.674949885159805
205668_at	7.849772981875066	400.48700417807504	521.7948686029205	431.57726259274705	13.527714539254472	27.87359569090426	202.39621968299036	12.560719197170748	14.07667940717191	220.03006580803677	17.974455571056243	223.20973757478254	967.892386893885	330.8920300905769	496.5939918868976	8.10379895055542	11.120858994509753	294.9315643749711	245.02044468157737	8.366061923389253	4.907738089772592
205671_s_at	13.039700897618404	2458.256187427969	58.61363963366522	142.8499688808044	15.568237964322039	13.387265186354862	47.9005524040066	39.58029780544179	13.68718467799552	18.888302888385	16.632961746269878	48.038012712479485	963.1472032760695	51.63980126696397	31.53356010641604	18.375567014629475	39.32513608348926	57.768490105576774	218.3931023851996	23.860032741713734	16.867334881164805
205681_at	6.763383437760446	160.71869242938834	278.94442603544167	177.2845062047691	7.766314898907618	6.0457926952467895	3150.5984843901742	6.0563287336517	6.790297824716894	978.8177616369196	6.414667821117858	555.5558677178649	95.15152039492654	2107.5569565574774	45.55432448106311	5.0929036763961495	18.462717852857338	12.703651826341252	19.40001117714533	14.524453836241808	5.3329479223376985
205713_s_at	1167.3578574318933	10.202616328222604	8.624407288841672	9.751458662979363	3842.540549450674	13.262713373791	8.462414646872293	16.724982853365695	32.84479024507352	13.071268553322339	79.08101900607522	11.136342697393271	9.51018419878299	11.90228270691263	10.41376327253236	2167.143278424513	19.09004473543404	9.265342225227439	11.588635896133379	25.130143595643265	28.107327657735105
205758_at	10.712216346993198	24.113376331134326	64.16141820745301	3555.6153113630094	18.07919551545409	14.295097566976139	16.88557406389344	44.03442480942742	15.000707867565907	24.22545673715437	15.152717903983262	35.65881474406665	37.043307903374235	48.53148690458525	710.3051495597095	20.784062718633173	75.46831545122461	15.942971325841784	255.51224192160976	31.374144503040068	19.573993586348116
205786_s_at	9.81588157238971	128.99465702054488	109.05238662528973	180.83788471617854	11.506337046767282	10.281653904467227	1776.1308953520434	13.102961967614053	10.191536082920347	1723.1146606465263	8.520221699550802	996.3752407706903	210.85915240059245	700.9988833789901	1617.3362336821567	14.972750891264852	245.7768788508754	34.3126157521162	703.2400211598401	142.3584784282039	11.791509662167304
205789_at	6.904898445614489	97.48215074802577	28.61080986545955	6.23358244492896	7.3127084238154065	5.340671316620951	4.578118870814702	10.037018955722196	5.20760650816956	11.329666813372295	5.813614573833529	581.2766029615887	833.2755298053103	21.22347793864295	5.205053011691351	6.776721580535986	11.706845203114451	6.41099631039719	37.464794250294304	9.638499894479262	6.4948465630191015
205790_at	9.142235982922063	130.9442475544772	334.81643291927406	582.9574854995356	9.782337789744211	10.756058667709283	12.489691244737873	21.661760149961225	10.127644159043443	14.783550906754602	10.112457796092652	15.23158899028846	14.445669825368622	19.114314102174667	446.3072478970762	10.042524995257594	14.805214426852809	16.309924360691834	73.05830948336313	14.19860515564144	11.418925959101099
205798_at	25.45994507802776	62.48789359221548	4272.0317482943465	3760.5532635743198	31.74301283142468	25.826673014739725	49.298286487194545	36.48892136455906	44.580501205473084	39.32513608348926	26.030796706929156	64.0123563422606	115.6943701959643	72.54430452274082	228.3082560651369	26.021825062160726	18.71416246942439	18.0179263494665	344.7268084876563	17.14690015848711	50.972140061943975
205804_s_at	14.696574160013379	925.7681428556562	1684.2761299009992	1955.9491343217157	20.839993907522782	22.26660934067667	317.815169447692	27.900289334088733	15.650784173042675	39.81918706695047	15.95684151207168	338.63675979002005	358.194837737369	129.27537699113034	911.8820458388475	20.050149356181254	34.472007954949454	319.53775617690485	617.0457913918069	25.48988814223243	18.283475790556132
205821_at	14.255149115360494	167.84952078047493	116.39947514774207	3489.3448988844416	26.856128525469856	21.695297218375586	43.96317237683591	60.877352642122545	14.713052194623556	32.23664295486278	43.10674569821175	63.172341741869275	38.185982151138326	73.25331371318359	4187.779905019241	16.90966101338141	49.73651879284217	34.030739991648204	587.4785517835071	34.171612476175355	23.45731447621796
205826_at	22.12942512863748	24.074702721626736	38.58711584251256	22.742899092981737	20.72831414780042	12.895153235709445	18.94335822605703	26.055483559214778	15.158973893306248	21.60942272598238	24.814268284892997	18.368100502574347	24.48245742475366	26.13083130400784	757.8677906385269	41.55994707070477	115.39134643313271	24.989208200827985	169.5087105706259	143.67349703798644	21.081620453726615
205828_at	38.820413456465715	4.543239848061151	4.896228301513384	5.3547279664003815	80.39205096414042	5.119297899361808	4.565771158335142	6.0454739846045955	1876.584041311753	5.258519823986769	6.6716081202319035	4.983223684941183	5.000954334605927	4.973868873355054	4.693394614506866	5.252958712268364	4.7144421136833525	4.806539135319906	4.795599486949632	5.1559794714218095	6.035167457072594
205831_at	11.346381653511248	19.329662056628624	1271.0697460623596	2502.444321977526	13.438863950372692	16.16230677696572	18.252415649257106	22.503323805971796	10.752558961992674	50.93058877251058	14.518988362843789	41.249702832199375	258.69301750568417	62.81048960918538	671.6896151673952	19.149776341191217	48.00965771087912	13.160403909163644	338.3613794634281	30.180528751987705	14.992613584986186
205837_s_at	4.2325488400007725	4.101017394112724	4.1322251214412455	3.898531083178064	3.8403745138679826	4.089165817610651	4.014162111959233	955.4275740276821	3.746606497609136	3.962429574796281	4.097256238370639	4.073421826139894	5.250296227536152	4.651972872651635	4.131875247330398	3.8024113360685945	3.861991529416348	4.187736125805038	4.254558951783669	3.7657601843679926	3.8697108951815924
205838_at	7.160344595299712	9.565823137926117	8.8719940108047	9.428029191213056	9.451675793525869	7.39064509951873	12.363504901072252	1258.493719256614	6.998620777426921	7.520398789114548	7.308951477041823	8.55332861633083	5.971129764035404	9.058427834526945	8.248203401795873	8.27687307116704	6.826235078169922	9.56244021918947	6.554192801544875	7.160344595299712	7.128767129802922
205844_at	5.789694030911556	5.032161025797829	9.207326537554465	6.610270743004093	6.83630234754962	5.840759245426277	4.600407306094057	7.161480708624238	5.644695220519423	35.61964481686443	5.248346019146787	231.1949888529303	31.597418797576683	153.37925749971396	4.8243805103744695	7.1358522063154535	9.798267750467565	6.755842919366472	129.8404621748688	9.784018337724335	5.742870500849801
205856_at	5.652558698628319	7.236811856343247	7.978323596008883	10.065133563819217	11.8123881422502	4.625488448789176	5.168102389598829	140.8875877307387	6.993315618816884	5.417042250162588	387.99988085342835	6.394635714399655	7.318090986460439	5.7237476939801155	19.88964294478552	48.5916253230091	5.231725557116637	7.971862158272807	4.843779964581676	5.586988432676352	5.9626743708510315
205861_at	12.146672656246635	660.0388828760538	42.671561473207596	47.41466446726866	17.533512621572818	14.974504151923757	20.384645867892615	31.974768188494465	13.32421086886753	16.777176560485177	14.10262070780086	26.416455917366324	34.92575889310723	34.7198112338428	16.91583648424391	16.84663193707328	20.999378931695585	927.6340777112716	85.61860159273593	18.12033651688095	17.514736241296404
205863_at	7.309442242860628	13.085779764961233	1043.7051186734436	113.68882695868261	6.151993019331873	6.589522748443203	8.3173579476007	8.65074493585874	6.236154269033323	8.398307015001302	6.601004253578871	4502.461985794407	136.9758824883842	2523.7129174651095	7.244447567482978	6.44910592951832	78.17198168360008	8.057134906147917	117.72748761108134	25.760920761728123	7.0937345913693495
205898_at	6.209921153996818	29.785375767710605	667.436483483677	1586.2241966634328	6.87265051959748	6.014432759886429	9.037298250870226	28.52687424993059	7.370968365230565	8.667737077507287	7.884059912582259	1825.4460964207274	1120.4594370284124	170.52333559435593	6216.22786060489	29.516445843107135	55.552766845114775	28.565511356289186	1297.7668609095272	34.50090624474214	7.086232619468632
205901_at	9.2792606088937	701.1167692930408	16.00302857436237	13.86231567915988	11.193280978427044	12.210432394502497	11.234140955616786	14.5246544233514	10.009357058935187	12.159904556909773	10.970918968765506	22.74427471578823	13.781017817215607	14.1660195550584	10.60599184285984	11.59230882400109	13.382503978776292	393.46981858072024	46.38924789322721	11.579575735257185	13.378003485911737
205907_s_at	24.741686035220727	8.369268995289843	6.213514318451066	8.40689976802052	229.5937450578981	5.427510633435922	6.232055269860192	9.286959024019975	12.716719603591844	6.514896258516404	9.406359441008712	5.939982593148644	7.693099148888617	7.386939431840844	5.5336792504956085	6.520288428712887	22.424423946633546	6.491104668104006	8.191308110297886	18.812737527206153	5.871033046612929
205913_at	21.922658164359245	62.59310601186838	39.97782200450437	52.305318159848895	22.294532407060736	17.653162699531922	125.45561623036392	49.484212847126585	13.071268553322339	23.36670891791545	24.43802836584458	33.28074212946825	21.87610475567294	53.237862243845875	38.13922280470911	25.805477858559353	3521.905994128433	20.59910085999414	25.908328547606338	3034.3895400168476	16.132920890381424
205922_at	10.112779670693543	172.4912784816511	187.64898047460213	194.62176052974547	15.642122133613672	12.334957547286029	26.311943579409593	29.017186371316576	10.558369080555096	47.34566689252083	11.596825359795483	770.491688548869	55.952562661749354	3614.1948465770656	112.61240103155656	19.28420340572895	151.1292158250221	35.73760816987142	92.58343221531437	65.97811192533305	14.182347261941603
205931_s_at	17.115367821974043	13.436564446758007	21.20015570589581	11.719437106339699	36.56538649845183	10.901543263954554	22.679533631260146	13.436838608600736	8.829346532118322	10.56207346714476	9.490087404361804	209.77856664334763	122.89347098085544	644.4713858697457	11.185447246604886	13.270137566697686	13.653744496755424	15.377081987284665	15.248532339501857	12.908569301934623	9.705647903401442
205950_s_at	24.680820151267763	57.27496608430912	37.91589799040747	57.73578264488383	37.19706620332994	32.34232605516049	62.22386298739971	7865.2914453523545	24.522625094679697	30.51364864287787	27.389927774320537	32.403877322315196	39.89996398785951	57.72737077003566	29.76180914590119	33.30165813768058	32.81630681683523	31.97358867846512	134.29128086254494	28.09110595140312	33.61430513304562
205987_at	19.24679241334414	591.984055993812	152.25261266024626	58.94179005910957	32.33686053219197	23.388233884034385	45.61456449477758	28.936383433055823	17.871294150649316	64.08017472895246	18.196557573167436	224.95945613921248	4408.868090374822	40.6980579066892	23.382096201271263	27.306648375726304	108.12213451035832	27.195609659010596	181.90524853590605	78.12688328806318	22.259409090317
205988_at	26.377632659900865	291.2298871352457	344.07024923792693	687.8849494586325	31.365890544269313	31.311910317872236	327.6919809300583	84.52535538602156	27.530824876195652	2253.862706716071	33.59086225670346	271.7253196589512	249.3018289834486	103.61757509612892	59.07260987044807	38.363762244752806	85.1157502841612	166.80283511850172	251.6124877076988	139.53323181260293	31.667291090378928
205990_s_at	423.50734666835234	10.206653664833784	9.741468692283433	14.4119121032135	768.7282314717023	8.17818958720308	12.649494255416922	8.818909782997633	791.7295144117614	10.101740012638013	1322.7297372852272	9.75139072406282	11.934835807811213	13.624753217751564	10.231634755371772	900.4384621960647	49.534933553130536	9.832998825605173	9.703525322642161	9.187548438256535	465.3675024604089
205991_s_at	711.0517658854526	26.285931769695623	28.79620894393068	24.719992862395223	227.93390717708223	33.015362048736705	91.28113500890422	36.11952325446617	933.6894810911605	14.311894911710072	334.13302865163877	16.244200892250298	11.069945585938859	21.04776135059391	19.069578105586565	82.70850997806986	15.147912196793976	10.30770693508185	13.279584559337543	15.338804272310295	595.5476249643123
205997_at	6.2487101931254765	1286.6556636856103	20.88036784786589	10.116277882151916	7.322384325067041	6.344500458940907	229.26400934995024	9.429590668194404	10.406585664496227	47.05940985419638	7.004000769591533	57.78606965808798	793.2249384992081	83.38210036578378	63.2128762712547	6.913337476575237	12.749952789738268	45.45039666548562	113.0285138243955	7.871886190463293	7.31842597058577
206011_at	12.448961825451715	165.152859321363	418.4536779118277	284.91375645642177	13.884600756443808	6.957979558099283	316.1642343627401	8.60719849513916	46.2422787472489	131.95582032885156	11.69655379611839	994.8548436334145	791.7295144117614	473.5152494104575	309.12440033813766	14.229069460120577	100.60171765611325	14.093098786494009	69.16005796093441	71.60889315532597	8.201231058974983
206026_s_at	245.52820463611636	12.265368106993117	12.000889552714783	12.467155570510213	590.1306300359201	25.226298924507685	21.945557668752087	9.317739317358457	74.14307770385659	49.379017476246574	243.15285283631425	38.26039083269958	5.676655441924731	645.496675370508	6.5263738219248	246.71118503639906	27.505897419240622	5.150739784319018	10.530231247584684	22.235777274854826	63.39432931785188
206049_at	18.17666772133708	44.39403151102978	39.93900718362521	62.00268867504711	19.293970540366338	29.354695339399694	55.459754155933936	49.8344343671955	18.332111104551657	24.24663024667789	21.948781090277286	35.885475894250675	29.701149505575728	80.31694566993268	31.26843354235683	25.65239143235385	97.91181992006067	27.02522190332199	2039.8927287572644	59.88464463791681	21.01244346582081
206060_s_at	9.390767918102231	227.81608217758978	173.56631034501947	361.8444745784743	10.854757696414762	10.7194784825007	495.5519335739682	9.929202904954213	8.80641063642114	121.98776501212146	19.435373515428	126.87604078618719	308.9602972218613	60.53604556269762	732.5231921719962	6.673564074572231	8.591885425949648	207.97996316689154	30.320981698349655	7.378793547063267	8.276726711152413
206077_at	24.862712794778624	37.57577183354061	33.82622798503479	68.95562898845134	35.9547939478221	45.504114197699074	62.87781726054876	1923.3645300280257	35.86871159837111	44.99337813087412	34.39122812651184	36.28929975598622	41.85334085479609	54.49566114960338	30.14814523485992	35.083620600779305	28.62804806687225	30.220709728631853	65.3917676535899	31.238593602586043	36.584224939942686
206100_at	24.730925301836223	15.495551590224585	12.45447858591228	8.458374518408798	126.13791540087087	7.16743477459666	6.512205427330253	7.164574893493238	40.608075595975315	1221.719607477321	16.779973257604528	117.91300023484672	53.91175577125002	8.86527894944238	6.060385856059593	6.852003937149285	118.12822864735713	7.939693598927555	11.949767598547927	159.98613691926315	6.630316746607552
206101_at	194.470762492825	9.059306026713184	7.578959738688326	8.369268995289843	441.6803178997083	5.88071028686236	16.886403980348938	6.73268464803367	34.83302172732387	6.982005864267599	114.84725085736375	6.941553138771995	5.879026393937339	6.982005864267599	9.284979902439137	871.9499816034463	808.669160958857	8.06889807854112	10.446420784494574	484.9958288547646	45.36866435748722
206110_at	12.252471886681947	13.893057279877944	11.52628269778501	10.798727857267744	9.825472506595165	14.514714794760373	10.878399498004528	45.54333832177031	9.875093860889457	11.457730949414154	16.62659865495262	14.447336975596691	33.442414523659835	18.933591623061364	11.41883685821924	24.113376331134326	22.020492089885497	10.469690661406444	5321.135212274916	16.150053721854373	18.220692844124663
206111_at	6.7011614979006096	7.514496907901412	57.52502630462893	14.614516507318816	7.091536149595999	6.467419544238898	2850.7864090109506	10.19176817037031	5.999822431630072	9.846494508298315	7.123465135684356	408.0003877299404	195.80528991378074	48.223302833100156	5.831222228802423	7.3360405712966195	9.43176834368214	9.187548438256535	19.070805103518488	9.81588157238971	6.655791793818389
206116_s_at	527.7344961857374	13.207354468477593	13.370397671583028	14.755605574281262	918.1022405448077	1642.8898214452079	9.131698060132663	237.72163046617354	355.403871840872	23.462561596184987	2344.3972326737603	20.727946406806538	43.73777548179229	18.02035877301685	20.86516689169379	658.8513836791658	137.37853495418676	21.71547444875741	149.41029970925086	189.39553762130316	2414.6659872880896
206118_at	29.30186701916079	46.74983641772703	490.8668749092112	1022.9186745941385	63.39166662701632	12.546187081488377	84.13781034409575	13.290192627522611	12.818962506097236	25.57823053183182	31.036096956731203	26.851865143221914	33.25452197153435	56.21525649270906	1082.4484544168074	184.66798324699263	30.084464346264184	135.7251312366773	255.56960722622054	32.8315851135643	26.2543199025634
206120_at	14.338407477508044	29.812474369495757	83.10838675900492	24.83334025005544	18.740893095092446	18.63021103828	24.515572864032883	26.167790503297226	14.295275992839782	244.6245675464695	15.652759081713427	590.5892168502533	813.6765030338862	71.99807246426292	15.855033804552612	17.217965707447206	23.472866155311394	31.252938785863147	58.49518307886359	22.505823063460912	16.87918785007823
206134_at	4.86554668080666	8.475156159630343	5.485535420870122	5.569155132395192	4.3392909177925	3.8600507884550472	25.14300627871789	4.940836144958643	4.429219214317698	331.36361155136274	4.1092136857046935	12.985419423580613	4.122402275983769	6.504000919381315	6.103737394581928	4.842474365765023	5.556359331823071	4.54024591602239	4.388016181999696	5.446740881495473	4.322096902780194
206145_at	3.8930943359145824	4.062217813368443	4.960341161510894	4.226040284081543	3.512264482099159	3.9550823914782978	5.432754602609456	2128.365898204356	4.027390851482789	4.084954474246106	4.068426043068557	4.000266642387031	4.551880231202621	4.592372491940189	4.038471574694883	3.9141166835106147	4.625213464625891	3.574242815845137	6.353368039700926	4.150075261697236	3.6281935281700353
206146_s_at	12.969175879360305	20.36134807078525	18.47547549291829	39.1315417987252	15.017699538162883	31.721264698556187	24.371838329652494	2495.066244113328	19.76056448681605	20.477186998234984	19.690960802636212	21.6067562034116	16.286630177300815	33.266665635555114	16.990044666296463	17.10261527533462	17.680680072608325	19.93419757303533	43.17038326883939	19.379874242638742	26.699203565664043
206148_at	15.93160981859392	54.67495361739747	61.11642460616247	55.867296697219345	18.057267198675227	62.25588670085537	90.7598870592968	80.07450255999342	13.633993304100121	35.48120225889718	23.9008890364549	64.41224621295845	35.36676731455928	66.96024240510373	28.466603731167904	25.610004267683557	75.17477630452777	1015.3448006036585	66.3949274137839	90.4881832837403	27.147671935671077
206150_at	15.062648185060915	322.33244175477773	1294.4820861819935	838.3880328244885	22.61565649995744	25.583209733783125	25.881308716703053	24.713710670589712	15.997311902062886	24.48245742475366	14.611040609586752	28.92385168173609	21.054347708805157	32.78107434020346	33.56517788762069	16.646873189015366	34.76813377500129	24.16323177682595	32.119403087987685	22.21653563806869	16.36828478839402
206157_at	4130.60629757729	4.760746446324351	4.70334277702063	4.191384039131172	2675.3991927810453	2447.86502283963	8.211247672500992	4.911859416701676	1362.3677193006022	58.69310861203918	1353.9661233490397	27.619022988595813	6.405148894080047	5.512683715536685	4.7338751733951	3801.468128919567	57.89604890251702	5.277263782545932	9.559584587839229	65.77297133027466	2426.071080013012
206167_s_at	80.40131028671759	20.73370208584331	16.75032486819937	8.832354562411147	25.917446609967733	10.083901734820188	53.498919237990656	60.54512138087012	72.86665270958012	33.01914779255182	62.29954189581774	25.177085023080988	28.125861700110747	18.338716105579003	16.024180145331233	44.62467645233884	141.0366568906951	9.853687211417562	2132.4685357289345	136.9758824883842	21.078393189365745
206176_at	31.698610490914106	20.28384244965609	12.66627220056368	14.239340187513879	17.413726811559727	669.5419092372146	19.556477963293773	16.902943290617134	10.24718011425928	15.759835152618507	14.765209451567099	14.836326285798673	17.232054277853422	41.094096002471986	13.247613875613258	21.765941034082566	49.534933553130536	15.102721260603646	744.8168352958938	71.13433673804519	14.363490757227705
206177_s_at	6.0831533045794	6.866462145481402	7.505654747981495	11.77477789033191	4.936100260888582	6.4054397180358755	5.642133445945025	109.21268910401726	6.042887108188298	6.642499778048585	6.8313148518695765	7.340205304045597	7.025230630754845	221.44534239513825	6.187998885115399	5.616044100983302	8.464954156133146	5.398317215767733	10.952435634717887	8.245381100954422	6.616185497321699
206204_at	6.199022899296242	6.311312884597988	7.183094810948873	6.399913916744607	6.290582427643525	29.185131220220978	9.803056486716464	5.983232984844067	5.873685936577082	5.9290053479627645	14.575214916766296	6.4660998644448755	6.815507224318583	9.144039510510314	5.611434789642325	23.607421671465556	12.503535775101271	22.635703426072855	623.9635337091454	13.554444360314726	19.46863866207929
206207_at	8.634312880771272	42.28657600234597	113.45873855583034	41.43891751652622	8.249689708282363	10.74142006412611	12028.57392494507	19.03469883899733	8.548738939365615	22.282254170677465	8.9901381914823	32.396444283598555	245.30397702002298	830.1258475619612	37.11372957588498	9.900579965492138	27.206289119178173	12.875564448588582	56.00147331246443	36.30507957227728	12.12718726829209
206209_s_at	12.327352019840546	26.45567447836381	22.235081246998877	16.347443004763345	15.102086345740517	15.605161572580979	34.68153463776977	22.96857137170299	9.77667551244069	12.30070557575106	12.417300956290584	14.85318093124483	12.011873767492913	241.36499954172044	18.38613323316747	12.221355502182123	663.289691454928	15.661225949841564	17.649422773082275	885.1450906109789	14.66731633862877
206211_at	4.913220610611373	4.940302600989385	4.639237166102861	4.646420758595776	4.898712681446956	7.777719673634338	4.4692616935505	5.24548390395643	4.780298264335866	4.745967449915473	4.524798584356071	4.31137627543836	3.68157961883592	4.487356620686533	4.143700739136769	4.687698569512188	108.98138655876664	4.445159529902294	6.186079581455564	71.9309466756087	4.658426561455553
206214_at	10.33569417423015	8.17227912549849	10.110512104157927	8.637739300120217	8.108503647371068	10.205888888484186	6.3146318281580704	10.576141047597279	6.872133620450596	1757.7731580504965	7.048511136126247	209.12747351089763	12.827563348159568	10.047625723849553	7.654040556813728	11.486807471943841	17.40416490199903	7.339036570861576	26.351801207543485	21.949320346254797	9.896101576545208
206222_at	9.638499894479262	11.71151718204167	13.650666325618404	12.698478785085204	11.50137439383841	30.29817690819753	84.0225301372921	15.133135052635762	11.8328616241056	14.327997136731595	10.584897846987584	23.33731170860224	9.545628863307805	481.37619886500505	11.752234851084307	9.984442758968136	13.857303144218324	8.413637188832404	11.7967051923248	12.91853430045051	12.929520226243344
206243_at	27.937891255088502	8.906202058480128	7.591386369869011	10.413777045724387	308.9459921664372	13.822781925347801	11.328122941011094	12.595208365688093	17.788948290775654	13.739749291582005	32.503036076370435	8.185278361675284	8.624922363783815	12.097063445599908	6.064469934576495	29.771905504344172	866.4664617999451	10.827325747075154	12.232189616948407	1103.067523732089	11.97315669875481
206254_at	5.378102330091955	5.665741978500978	5.014477749743174	5.644695220519423	5.45179192200906	5.542844669639373	5.236735730005448	6.3857786605128	5.414274339154461	5.753543211089977	6.999473119736763	5.7854035922041716	5.274545428660379	6.621887980515908	5.250222004901103	11.938995540540628	5.691654498037261	4.709148685028576	487.30583636997375	5.634272776601714	5.551142480906
206255_at	9.794512426112052	453.6542341021015	14.354881823812576	13.471055869342868	12.339734779402114	12.50183277828808	8.690206297665934	8.834393554443427	12.734920852975716	13.128117371301878	11.825140196433038	12.226254813216862	11.8203751729606	9.570437085539256	11.190895246453897	10.146369265548286	10.39488019447426	117.80229001956519	16.0538775383591	10.506892349356175	19.005368629944684
206283_s_at	10.480549827587758	12.107138563218024	13.112300766098876	16.552707873874876	8.811658539501762	189.6038543256947	10.083275970182605	2595.966140448907	8.478331880662237	11.698567692830318	10.604009801885145	15.65157471420967	101.62489482761521	16.47448691323821	18.08195266878181	10.795214831171554	157.79971979487854	14.026473124813924	2216.417774568591	184.07046693146302	10.371433963382582
206290_s_at	6.8548437170576175	10.057149529383441	5.3431388662918655	5.38679204863969	5.176330987583012	4.371231634184472	7.478761721578142	7.304017213071953	21.513819358334302	4.803631526893667	6.785675071842528	4.903065096978768	4.915967715521719	6.141376020964665	4.617570509048001	6.6184146755531	5.20760650816956	189.09126011157522	5.836121416308115	5.115287381322451	50.32720171431856
206296_x_at	16.795627868544788	288.4970477048009	231.46768712891537	253.21183542457504	22.504699277441798	20.727401169906493	54.09288624656945	41.98840175147268	18.986106251048003	27.996611956175958	20.664527505247598	88.53129134286982	824.8531184480038	31.987371681310464	149.57137079722395	20.92865361829583	57.182090967125596	678.12300893765	128.73470121270705	45.24649603487201	23.228405876952785
206307_s_at	89.26548421348282	8.671174403811762	7.042378096310589	8.693590300269193	452.5576533645029	11.672540524312371	10.844903780170222	9.724461775185652	480.41802489687103	8.799586221805809	325.6594059511574	8.394667871682241	8.906202058480128	8.526557984570445	9.519559987400406	414.8263493857984	10.191536082920347	9.362763151229702	7.6246774269395505	10.898283862658582	126.06720039371035
206337_at	11.372000919654349	1867.7793710359633	3086.277372825875	3165.210075107769	13.041431664222383	10.83747204116353	11.699518836887187	128.39776261567692	13.259512538871153	43.35303023048105	11.832842208777198	44.11829413089356	35.11610269282847	39.77609117515851	35.40736083476939	14.89488265783704	23.263307336206466	109.12055066018098	345.39786431710564	15.645839938825468	13.913600041674359
206343_s_at	8.612078796835947	5.753543211089977	7.700035135734556	5.287797617004011	7.673190893242641	33.12366654949908	5.826538744148076	5.412421605793714	8.963066508906396	5.191523562756188	41.56808935184269	210.44339801499882	5.758471738282959	6.2790209321635695	4.9220680101773695	28.102805466705696	8.20914745760723	5.234839283176255	6.918827093834782	6.36722850102921	12.60754186353633
206366_x_at	10.704144547094632	17.940329229201176	20.12002317247365	405.39469015982263	11.949791570954849	16.88816886257006	20.701958241776875	15.203257251133675	13.057597743621177	15.045216282571623	10.13585478246453	13.948323598913566	19.88000379857776	16.65720031944471	1682.6280379252603	14.218478103652808	14.081870817646198	12.444418067799129	43.41747449896036	10.459104656547899	13.614368471424463
206375_s_at	9.46527814910693	11.800105819547683	8.842061318290114	11.735704133724713	11.312380573397485	11.270135733984631	13.186432804736025	12.101429852117462	375.64395056664546	12.4533075203327	9.662086931650553	10.507366219046762	10.368489101445173	13.258864973312209	10.457609098003616	16.414708282725766	11.026757520688419	10.7846063892972	22.90665565354198	10.101740012638013	12.958016743346883
206380_s_at	22.255280579497686	23.811981678348875	336.08390983743277	43.30954579555024	20.982819773440802	29.917618402688483	37.29055041459696	23.001949711043174	23.09707074385439	75.99570244443956	25.584765964198418	2879.9304336562536	1851.5301833412734	1004.1180713360902	23.634414491796534	21.88473693758526	91.63822739788542	48.79336541285897	46.146522767213334	65.62221572486358	29.46774526410335
206382_s_at	48.179748280136074	6.241040477593061	6.758413878457327	6.883904384192187	29.04695510928883	53.13289777550804	5.600504760598214	7.063649445593367	35.72099575062522	5.497109380976861	150.79121836331439	5.6219356503038	6.68669032205049	6.4951604181212055	5.886963024084402	137.55552192942602	8.932207794655188	6.877788513856219	24.533068344782546	9.265342225227439	436.21992206446
206385_s_at	10.752558961992674	28.90272330809123	131.65131489516844	29.516445843107135	44.984685224280035	67.86412141898604	7.709563941364042	4.582320396174815	4.9710870694292515	5.96046081477785	130.38570432701613	4.979678162035709	14.555725092738843	5.775274384818486	11.562725560392863	717.3465394210763	114.936517448168	6.364756164249061	187.73179149121574	96.42067258637213	447.9124845533123
206390_x_at	29.00100774078902	78.86755162181952	85.56950612620216	69.16365499078083	44.63705635415465	56.26934867983165	31.82115283324617	25.131677543351508	27.850474452676515	35.19799925577868	34.75786897839319	105.5999135080817	660.0388828760538	54.02294966076266	84.83616689723638	25.9254866771048	77.58368109125412	40.03280455804219	7404.4835102827565	60.07014842808279	38.57234338224821
206398_s_at	7.840865123251286	978.8177616369196	14.468941214625623	15.576886057483641	10.057180069395603	13.052129305047107	10.461062799753027	12.916722181303612	10.802382235422524	12.064554149781278	10.294462603988157	19.899177022071346	16.88480058101558	17.076522219964787	12.069392100605313	9.039217833580674	11.579575735257185	14.390126335908748	24.257758538799468	9.404300489700212	13.297483884776948
206420_at	7.588584909105116	13.888495611919186	185.89152616836148	12.146672656246635	6.826897933040329	7.174343893281564	76.17364702722915	8.546636426174523	7.660453768141973	1203.7022007098058	7.851580268466323	1554.029635920907	841.9080824300005	1431.3503533638825	10.147919690150296	7.20110686325154	38.363762244752806	128.65014864133317	71.3545787692579	31.01458154729114	7.692901611807725
206423_at	11.554387054010597	17.007043278615637	13.90104310230359	15.600374153994212	608.3566409033333	14.391810098619246	22.26829404696096	15.00503892082832	12.151214220253197	13.235293515346251	12.942557836832746	14.85009782751355	12.959747333828034	20.211712758522047	16.414153257615865	13.407015612625438	17.871294150649316	14.165288582614682	12.4221890982959	18.382599293577446	14.56950377740479
206464_at	10.009357058935187	13.872602135591793	9.491262562127417	14.81564176838517	14.366146313696218	915.5037158168255	12.995635262647511	15.391715422609455	9.059306026713184	12.07691732085511	10.44218461035764	11.258884910042548	12.403679302336373	79.83253290125026	9.710943430350484	11.804207764688279	35.31941419884758	11.46190120244957	14.7411419378132	29.357760213809016	12.554705693860981
206465_at	9.205175613305281	6.852003937149285	6.559899875989905	7.825503229176128	5.826440658345032	8.1294411648113	6.209175885053893	84.64317491196961	7.547159554309838	8.803064767911934	7.406745291355729	7.117544038639261	7.785392658749767	7.0117387856822795	6.813925963105761	7.988207800842867	8.337833419521886	32.872010563465054	937.5020245710257	9.08584032094298	8.651811842386131
206471_s_at	8.464954156133146	11.96423359401854	11.604554082404	10.296381715135684	7.556147659559445	5.783613952025609	53.34338903155842	5.385609769013268	131.01948284932868	77.76513696193973	6.702022301587389	78.84987715739351	11.630286294074846	493.4168179063329	8.196769029642192	5.427816179588032	5.2427208647461185	10.834925683496913	5.410034213732357	4.548912599504303	6.149283167178394
206478_at	8.49155128290654	561.3829437670256	17.448136371073147	16.501379757768795	7.478463186622697	11.122838664263043	16.85305894023002	16.927448092274396	7.663478621122935	9.787248520058187	8.025255216997067	14.097759010447412	15.661225949841564	16.086526715108526	11.649155997440474	9.421247712384005	11.38909553224646	165.03737512157429	84.74033675313132	9.291085479748299	10.539058661760103
206493_at	12.91853430045051	35.56662334229692	40.97070540776561	47.22653340379071	19.26267889334368	26.652007609820778	80.504769862215	113.63165206778875	20.453232445680232	25.805477858559353	20.142160996975548	41.0361667030824	87.25969817494081	72.86600296410751	34.5132157564948	22.99643128985433	44.739175520446956	27.217457358402918	3076.8530640124973	42.38711074623041	28.659673578210096
206513_at	10.023896508114639	1193.730029416742	56.92059555647188	103.32356659917812	12.267298530137936	11.641544617670451	12.300684569305531	13.85226731334174	10.798727857267744	14.417196284359239	9.422864818710256	99.63149659460214	123.39249870115614	155.7780754601169	11.237130388479441	14.045887045596501	16.16919260003619	14.05693539339732	47.31041047876017	11.8328616241056	10.745461525996431
206515_at	5.133818193334467	5.8408771817294625	7.472294293032688	7.5858048347812455	4.7304923241379315	5.242563251262663	24.643505343511915	6.1222457875400815	5.191523562756188	5.597463386348075	4.962267771441592	9.152455961678701	7.281394644125555	1126.0282242315145	6.30980317525289	5.285457064434807	14.34384357242499	5.6790438020836005	6.591335672921896	7.35975652137843	4.986051452922571
206522_at	8.765825447443333	7.118926015181814	7.939935951561891	8.22883187418494	7.63777884837635	9.43241705636991	411.6871642457229	9.469242106113809	7.113243733845121	8.955957587536403	8.415173111378666	30.08701939229445	7.994461904972724	1703.6525950990167	220.30955578350438	18.518083505205105	20.71771290763666	7.565629089910294	14.378299346913	13.114186587697915	11.881443795433611
206545_at	7.962249494023339	8.316129676790831	374.2365907513771	291.5588854702466	7.796936376035836	7.1850917194208535	8.770995988204362	8.904064644094838	8.147088657520777	10.918068399405808	7.075010075737152	9.005806158879347	9.472413167667264	9.524216387379655	10.68816400700178	7.738278209547346	38.29262110000247	8.325568987947717	198.91292811638016	17.056452767663203	9.315345420144954
206618_at	20.800263534222058	8.754884745406649	39.23376954921267	64.14979696757818	15.657297482068468	13.97601645194796	356.3838647595617	10.961543521610112	8.581627176730372	10.42450737767508	9.473946871856263	9.991941889645197	201.74436380535545	98.40641491953511	332.9183262582188	50.877626397506674	19.05076478031511	583.8312990052407	18.43563900703468	19.013835080584702	11.949149554443359
206632_s_at	15.270623450447227	5.2021704725971025	5.163360069466524	5.543944043631126	15.660190229874074	64.70682412817008	4.476777371777839	687.4839745094469	48.61525575069103	6.562680713771229	28.674580677552576	9.839245172204635	7.447797375534767	5.268065315969032	9.100403653120829	9.708397876730611	8.391728427014709	7.071821032434758	8.797018767152933	8.612078796835947	31.673470338942476
206637_at	6.45683344812434	328.13513644253334	44.694011490626664	24.284069200142984	5.188498570363332	6.753024533097033	2017.0220946984714	5.160115127163761	5.755815676576225	6.4381683149646465	4.229709644898454	11.842168772942717	604.1413005770416	164.0257321529842	8.742375502479018	4.277241849531036	149.6869416098596	1544.8343899151023	125.74822227371604	112.25399582188625	4.863950116515635
206641_at	5.449597789378182	125.5620831190732	10.211989803443908	9.69795519367738	5.552391905960711	5.680329217751523	5.933707190953867	5.983263738425273	6.105030612773252	5.701599356555691	5.969259429965344	6.900441931323945	7.20110686325154	6.339635253295729	5.551396725659484	5.569155132395192	7.91414355849436	160.48334858941192	9.107027323524687	6.281900867375522	6.350925052034357
206643_at	5.618966518968309	18.54594104284425	16.671562345619442	13.715483988734016	6.6381083816283315	6.68078545392795	24.45519882352337	8.106588515662327	4.763530173825067	13.981463061611752	5.946996498484765	216.02526083092394	12.173688999169	723.4268591832114	10.224590617429072	6.313718767513501	10.019999554076211	9.722456550902281	13.52679893750241	8.555721139078582	5.138985249283601
206666_at	9.736858805810293	11.800105819547683	563.8061279247966	3086.482386624635	9.908952970990818	12.589754545257492	10.10942615580232	13.146411266305833	10.273186342016476	15.883298853517635	12.283235181634812	22.13763321575359	15.321367207176129	27.458938730685595	400.1046502933075	10.379913031661228	83.69015587425504	10.819321976248556	108.30669614500738	29.66397139848451	17.958490627951747
206674_at	12.548119466814097	15.040316684802503	32.24371463382741	19.344766000537316	15.506886760041684	16.18455435058479	24.135350209841437	23.669112026111673	12.011873767492913	19.431973724796613	12.552183842615449	48.075558555688914	1079.0822856243028	21.5107378791722	14.26758377100344	17.54020227929047	14.401066722699387	516.3131033186862	26.88267968708898	14.713052194623556	17.35967277581833
206682_at	16.268144372364915	31.743974842097252	89.39303293518947	19.89660386335974	17.063824302716675	33.02512735809039	27.096347440314005	28.375818981330525	16.92976967973146	288.8090140435382	24.713568164734852	189.45398582777105	2265.792220869952	33.043643517277914	21.714050657577083	14.625412314976419	184.51734735338275	23.529337165640296	29.32975490812603	128.74069595253837	26.081274174946515
206698_at	4.546055644622675	5.5048007413344315	6.28856933268918	5.735258175637862	5.6008953686961735	4.870675402881458	153.6488970736474	1772.7961286844409	4.530723875492659	5.158702800373333	4.88481675913155	6.286733440088735	10.176114487833697	14.538941068118119	7.718757441429266	5.258519823986769	6.731357137152386	16.943068613095793	1523.4037217951243	5.717196756139897	5.138100995965096
206715_at	4.926741490741037	17.88557151420213	9.879359998862054	5.639308946369584	4.127376357269101	46.12180128395926	4.923503182420557	6.453851677978815	4.481117569387653	556.6876111136504	4.443781115595131	274.1544568481762	75.34404674142758	6.753155468521673	4.870675402881458	5.290145856691842	12.072881410781388	64.78845515976104	11.40215954910217	10.23268776931601	4.575347694945085
206743_s_at	12.80543113566573	15.062648185060915	21.23069279786783	15.672704560817865	10.271134244670804	23.841296584309625	16.5562287627117	14.46802324271739	11.955952429907972	15.883298853517635	12.385731520056273	318.20290887441325	63.649038424895636	20.68798389341839	13.137761238248274	10.30770693508185	19.864599395330178	13.639700387139822	13.440916433144029	23.644506691618876	14.66307649365843
206761_at	6.829375114417797	16.476865404042893	154.75859351086802	279.7170076767099	7.425458446279704	6.040902168002389	21.622422075392866	9.78470861885715	6.101985181898592	8.202958966784733	6.588147947592838	9.187779454551345	8.464954156133146	14.040225267531856	234.2800940553677	7.711044921326864	7.0861676008200805	6.846573560667561	89.90744607183366	6.962565147541174	6.680686988995003
206785_s_at	6.30885539978474	11.179038595369589	15.93038324836773	341.38150238621887	5.497073215537629	5.67613198953349	9.89446099095109	7.0688586977031935	5.931795344250033	6.292507151304797	10.397719672375274	8.124188689143285	7.060569519492639	11.277931459620937	2216.2497240247776	6.099485269605233	10.97558722885522	6.485764839952427	137.30510435442926	9.11763221764394	6.09192287149358
206804_at	10.700505950294621	18.51089624699768	1457.6608030587222	2471.8755446974114	9.07259595902132	16.974417306803996	11.892766629906712	10.50741237173996	11.54550727318269	12.945548307789887	12.336944644983507	21.875763260123364	19.0360986557387	16.56811763531233	58.58690883843973	9.545628863307805	11.21939434520155	10.112779670693543	202.15322188856453	11.520493691325566	15.174605338823662
206828_at	4.7551570500032225	5.4549009115910705	283.89810229677124	357.024474647032	4.607600951267773	4.988601257510851	17.874794270516723	5.367574402248259	4.998212554414827	7.3305344350398185	5.106723599153504	6.554108235144788	6.681438180665902	5.688704530800581	790.2561799258152	4.560683793386651	4.995676982221005	5.2427208647461185	9.151411665069734	5.3344287116229285	4.859617973857167
206834_at	8.522461612452476	9.472413167667264	9.774541925774475	14.717920193512976	8.424427956062818	10.855817034923279	12.764976611015946	6502.415581740882	7.648066661268809	11.97765418918667	9.116979268953884	11.142916007779384	42.34713035827211	15.305814382451075	11.257988551884525	10.662178559750767	39.85883117700355	8.565690843665893	26.841034860172584	34.79938020110875	10.717130415754776
206851_at	22.67941264564539	34.237412404017135	41.64965270869078	58.69310861203918	23.754389833750473	30.46200396449194	1199.465116531435	36.128745088212575	20.089082968014726	24.81541887636803	21.893216561984033	57.38668127922003	64.57733414804845	70.33533793739636	31.507254035208504	26.724951806023082	28.809403650336343	49.277012648482355	32.414099511410996	24.87362214668553	26.642322895803225
206858_s_at	769.3097509577542	34.472007954949454	16.371574002052526	11.74375134341687	445.40913854589553	6.241598395182839	80.08463747218218	18.548527449891722	1314.7371012800688	4.592417248728428	492.24235121888773	8.485457348193577	6.298125261056213	12.246061635380883	28.030813594631287	453.6542341021015	101.69224700142225	6.995862629272662	5.942346500711555	218.8371664773822	12.876149251092919
206871_at	13.016564895559808	11.022963940999864	11.92943292668402	14.81564176838517	12.98538431169102	11.002798990014693	10.894308974364659	21.33528827220062	14.550743631457605	13.254320757102906	12.377002151646739	16.090945162020937	214.48448182401265	11.250326068975468	9.443730598962611	11.782546425797566	15.883298853517635	23.518593074000556	11.75176979107379	19.84041495159565	13.827494473164776
206877_at	11.879457581901647	14.175014770261752	17.026942905951877	16.008916084264516	14.184406543306691	21.19017713939186	1032.1672306386527	15.3353846100751	18.05895307044661	16.36531215410319	12.534734773168324	73.5941616256529	22.43415746239588	738.2024969534705	23.6879427300935	14.428463653060907	17.44974286813923	17.063732193853212	14.785214238497897	16.628245736368378	24.699804607167223
206914_at	4.780298264335866	5.357149614578393	8.688947736791622	392.016998191892	5.120469368590182	5.219880627313234	4.408446463725381	5.62170989687511	4.8508230683561395	134.0800046647972	7.458889786387309	53.24320644630819	37.07804404577967	5.412467003604867	67.72502819052986	42.425352889950716	19.120262715118656	5.1755426913103415	65.52804314378533	9.324035580535035	5.348496708296799
206937_at	6.086386002227662	6.8548437170576175	5.962289709720849	6.52605114575991	5.8204507070404325	6.03928166140963	6.576969892559102	1812.346603564429	5.758471738282959	6.303108426973308	5.946143191830497	6.410792696525258	6.784772267985979	8.008084390298997	6.321505975885124	6.79865315762558	8.458374518408798	6.8101791241479175	6.6348911400286665	8.075461477350682	5.821572997115039
206953_s_at	104.23379257738117	6.41099631039719	6.382386742589113	7.169068545474145	11.861661075849785	73.8964246513633	10.960647871061521	6.105995056647195	91.53303346844586	5.541408584299846	251.49048012659074	5.820961518884341	10.009357058935187	8.247804495619114	7.924083428750587	147.83144975598321	31.267391484219317	8.42709244136947	6.6367531400935285	43.445015959614345	642.9347122707967
206978_at	8.775949628498795	45.49657937819143	323.891549760491	215.85833343552343	8.817053487230599	10.134302672459718	10.90865330040958	12.658012703109417	6.0135001365955505	12.265368106993117	8.133251436432916	1571.7002702596778	1117.3184804636571	20.102851526588182	18.41194494837061	8.47185007743633	21.179715770406762	2458.256187427969	225.83391760938798	14.124063755002773	7.885788609783117
206983_at	4.893123300299899	274.2663046106499	26.982160759091478	22.255280579497686	4.726321027434814	8.360079675765132	5.098453014620931	8.48804504761879	5.287797617004011	6.30885539978474	5.630381171667423	7.285308476832494	95.40524756361648	11.60448084222038	6.603733562089175	5.889644234008388	6.408235018759139	10.160942707531625	14.042981605864036	6.319240298398098	6.561464702363887
207008_at	9.839681833152033	16.371332025793624	28.55064287061123	21.522650826682618	11.104264284478596	13.981295961411774	99.05405974477188	23.42930291152573	13.673165174187625	23.70239086468095	10.833101745194337	116.94225920392762	18.774685212186878	4673.660283851577	637.6715589018511	13.914290498408935	238.41006337332982	37.42987775613693	278.80972324068085	64.14979696757818	13.136533016533294
207018_s_at	4.657788867058251	3.9191590366330558	4.450293588364117	4.004751557672481	4.66127324212011	4.389807622416119	4.049924955414216	4.0161278194004435	4.800649664922138	4.022463591483389	41.0273698207283	3.995717313418176	4.774946466878956	3.969717162278405	12.237832756069803	4.164647847043961	3.9673124137883278	3.8430804728353714	234.58784483754326	4.084954474246106	5.277813669512582
207030_s_at	195.63067911311853	9.513512426956403	7.935172196767525	9.736858805810293	684.4607346073666	91.12311547900546	9.965639700060954	11.213342419731923	963.1472032760695	18.80484167727768	104.10615453092991	8.467407444718482	10.314842253658663	10.125568673132769	9.488979478813453	631.1817434579503	873.7228506090639	10.645782548978264	11.942488435295566	749.0001798619858	72.08623752290757
207072_at	14.104017499782662	26.275199333144634	79.26501596811596	228.87150871982786	16.52420432685473	14.891658606894092	487.9392671103143	19.43633791761046	12.030397051615717	17.878767644930075	13.799647390966124	26.71581535685198	66.37776900435142	696.0553335969033	2925.1091928577325	17.533340940303102	33.954712270062224	147.38246002619962	255.00763815810024	27.732226980464223	13.642910970929812
207085_x_at	8.605388018416278	12.430922610244794	34.61937500945413	9.794512426112052	10.824050367154252	13.314553032435148	292.27816340680056	12.130066858200024	9.75509936832681	196.2882494454256	11.381256105747042	387.69499915123413	166.03076851790354	346.99559634016185	8.835744982369125	13.961799941178976	14.851874128630069	203.98026028823975	12.37561024434305	17.082368636979147	14.614088132693581
207087_x_at	18.820004893000956	60.85336544378359	29.298586766170025	39.99363152319946	31.062278362313368	29.067361267934917	25.937916911318027	974.5171408474096	17.6958573395537	22.19679402010903	26.478158058120634	20.19437661936476	16.175155719135333	40.82326560380007	14.376884234247544	22.779150786291606	20.677822341359192	23.142456387280408	77.11733994398243	26.39922149373814	29.994988670793056
207092_at	30.432083938718254	18.16948085847068	11.353861425806326	38.506810244553236	150.63535030201197	12.693129271506734	12.44155984002495	23.91037299148001	9.039217833580674	12.278504436762246	9.647068198020627	17.467536782892847	12.689029736276174	20.69998469742623	12.80442255261471	104.05029923976755	1867.7793710359633	11.097425268096877	18.800512257542795	3109.8280943221494	12.027976964848126
207111_at	9.552255796797251	11.341913911680777	78.15203691594756	18.272858599107465	11.848218743077005	11.154877656138991	1815.5738596740966	18.6313628881112	11.194394254739302	15.303889125151123	9.449790705347361	267.695880355544	33.156078316195945	156.15779864611724	12.048869340718904	12.954612182069395	21.522650826682618	13.37278039769177	283.440628392295	15.321367207176129	12.364548718403586
207156_at	13.17890569364665	5.4786393901735835	5.1657610813660755	5.109576344464831	7.023295620693043	8.03721680730883	4.4686066715167625	5.5150603506228455	7.809829374645059	6.582210463848377	9.760271493655544	5.644450927791006	17.533340940303102	4.870614195231636	6.0600862750603826	7.402284766259059	6.901661072300318	6.372418987742076	1149.7829793280714	5.518105498265979	9.596311222628785
207165_at	33.25452197153435	7.693099148888617	6.354136174623346	7.580146778284925	20.175989255685753	171.50610345704808	6.054410692862973	809.4165191446909	33.648268054070236	20.685218391649084	43.604367605733685	5.951706605165418	7.955546989075393	5.624243245912453	8.42907912123239	7.169068545474145	7.711044921326864	8.260811040559233	8.037892159035456	5.8272408506604325	39.001478442789875
207172_s_at	1406.913046475999	16.280228230632527	13.118776892345481	14.789203505971908	999.1562681754465	55.04560753706649	17.460729034614953	20.12096533346638	506.1285679702548	18.23903691508003	1101.3541613558148	17.040206612432307	19.357990645876544	20.751036496420912	14.621079221661788	615.9156057010053	15.281688562530102	16.465200629698977	24.849284601915578	20.027861387509923	440.63945956701184
207173_x_at	3034.3895400168476	8.654375424731573	6.497515881607565	6.709862195621889	3138.9178068594774	104.03378014939159	9.560114404366482	11.182692761924354	1937.402035320224	6.120733313340775	3436.965622581787	6.78859464623176	5.7814669077572365	8.640384945472809	6.484752612129167	1737.5277972336219	20.089082968014726	5.158702800373333	5.662966641473513	27.138903725125907	914.2715387435933
207175_at	7.22169111899547	8.621650136236536	6.821220431970365	6.070669728472592	5.430101392213308	5.988763170385427	41.20071767691198	6.298642873832501	4.785991528227075	6.2283871665744055	5.6916139044325815	6.571199206311212	7.674745558956563	8.727444667964145	7.764453749067017	5.422269659095329	2982.4090983878846	6.332103140011279	6.396789253959323	2911.075356859933	5.30963927476154
207177_at	103.06402701505388	13.919843899671543	12.178999475578717	15.69655633921421	407.47863303489555	13.563412929393278	11.164466163458464	14.00769657608962	487.09349353994384	13.270137566697686	225.07176843553697	11.820455998614573	16.92976967973146	15.346508369600532	10.204313149611199	83.25667676849993	15.085141494596188	11.990257078772242	16.228740820465774	20.19882698197196	59.361201746367925
207206_s_at	8.125742002593594	7.699567200617833	8.36457594738662	8.081599089336509	8.895629591394826	8.134244442710848	7.174625750246767	10.279756339040441	8.47185007743633	9.839681833152033	7.839039565398034	10.031494608456622	9.52088566608067	10.199675595123812	9.615228994534764	7.800478353943807	7.988207800842867	9.593947918937909	804.9338310140593	8.078685063691838	9.342557636851637
207237_at	5.913709528158633	145.2450213323684	253.17939520862092	145.77787751172843	6.662229325070773	6.649408258543254	5.975964560308483	7.5430907391801	6.225825103397717	7.192318021809345	5.642494967451158	16.249012668519615	24.32573712768937	6.999363088862443	67.20549281867909	7.16354241955823	5.401342157283119	40.62763168951337	17.265367490095763	5.323732340632166	6.931660527668811
207238_s_at	7.746997660097618	1764.7686866815882	2161.1251399995526	2253.862706716071	10.713186760463572	8.553481716753812	1991.4644194257849	85.52330338573668	7.342173246894338	650.5762354688364	9.313164480836754	1498.2737651177206	1270.9234932342638	2279.5558004612694	2420.965478854838	11.355663881304611	17.42997242993641	726.5798760593441	198.95508364836476	9.107247231488907	10.938933220408721
207265_s_at	718.6334866623043	43.87185860860565	26.586975474360216	25.202229489193762	1872.032945935674	752.2089385642639	43.1872241056031	41.349190096016805	905.9507256621779	34.76813377500129	1165.6875278440948	27.96852923361996	28.974532535477667	40.73841723692715	23.99910386952753	344.94917503635	89.05646134356603	36.59244403888111	47.95486006312502	116.63662415300882	1617.9652768379922
207313_x_at	13.270137566697686	20.976231787696126	18.102355442277236	31.928785774116765	15.516719450132403	16.39913410282649	16.853113028161694	24.393188607475523	14.560970474453745	17.982662736374273	13.914433089136939	21.52761707985802	14.777926578317796	24.364605651819474	405.89380070112173	17.933082870415987	14.005928147679708	15.400678526702668	35.21798727098007	15.204061416415195	17.010256763412976
207314_x_at	7.890430522563497	18.80484167727768	14.26761380825728	67.4282717635232	9.080830382131381	8.305910706777883	9.755489099467692	15.314479950591597	12.30070557575106	11.8328616241056	7.98001695644844	11.864669968977395	9.028613849846604	16.368587642190647	680.707665922964	12.837367670572132	8.494814830699115	8.097401533646456	37.428557976812286	8.803064767911934	11.657930560628284
207315_at	5.20760650816956	5.3288829237729525	18.154563454537822	17.483726782153088	5.699975064430443	4.892453919428885	4.993849058831461	6.894354222350534	5.605451905630791	7.074777876052115	5.45463404452126	6.500873989401088	10.2698177643865	7.943645986888674	91.51412508393938	5.852229006857127	5.337008190921727	5.897971988613942	539.1545723968921	5.691654498037261	5.420628822355747
207328_at	5.9972382374256	7.342173246894338	6.355281649215701	7.195153623325264	6.414571914248814	6.902513619829337	180.8927142377388	7.822269585208997	6.784772267985979	7.93295590258962	6.496885256288014	7.0926478058271645	8.772505344520969	34.63443492027322	7.351986558610058	6.174197226364818	6.267592027939057	10.17991339246626	10.129024951839936	6.637272423774061	6.708271159377803
207339_s_at	24.70088342171867	3985.97463372286	5181.496576450585	1643.064200336004	22.00461616263148	68.8323796267744	1462.884832129055	100.51222179441837	33.803542734543626	63.903925331147086	39.07714693239946	236.27110444722652	218.66109527326984	1097.0244171172653	229.1408637272986	35.637720051433114	392.016998191892	1151.4143421754652	290.69832488851586	175.20632281904264	43.52200852222088
207351_s_at	16.50734591728069	21.75675617244884	61.40933773653838	159.71539366304123	21.71048024973147	21.996531206761304	23.33676492674629	28.25094267735204	14.588152134570203	22.255280579497686	18.09334104105062	25.69616428061308	23.84019072574106	44.435598250438396	718.6334866623043	22.71663909235173	19.942367728936752	18.265703834266006	54.094137016751134	18.476011210655273	24.107204558335642
207379_at	18.367751048311817	12.548119466814097	13.609846673083371	13.441359937259278	114.44856385103631	53.764818354109224	47.11804458976296	13.31138730973456	9.611938395060692	9.575721060997916	56.49833522318366	9.606252578561378	5.104159913207262	15.6975776527551	9.432753425864968	33.31616055569492	7.819560376199686	7.922952683013974	9.725726066652452	8.100652319301153	306.91008749617714
207387_s_at	9.794512426112052	15.824707855578048	10.809718493143055	8.060071557327296	7.926248035345601	8.916248974529188	22.41512918088963	17.628517472971918	32.304271576594836	163.0070541331377	9.54468956528724	59.30356609977393	18.61670484292107	411.49173872737083	13.631601080875836	6.949275366074295	7.806868243773204	18.774685212186878	31.1137796236356	7.284714596874917	13.116424154128628
207414_s_at	25.19149271308893	14.184666184000722	14.083331460324107	15.29771286053039	17.92273115393175	13.934743336995112	27.93954391127069	20.7053931243865	13.60348104896574	23.069658692538	12.596356138252448	12.831668577530962	16.35301456403147	17.037079107581363	16.89432800732658	13.446421670104654	106.58767127884984	9.445145618436188	1338.1218027386722	32.72836456913868	15.186761474386827
207426_s_at	28.952086964114436	22.27342054132374	15.41292714536538	21.851615523486277	15.114103319469066	437.48784322019753	10.776363756773595	11.16818310590535	12.561725511514727	14.203620978242112	15.313396317059738	15.242426874565668	20.76625300853988	18.851398319383136	23.82160925474131	128.56445699209692	19.164601024832958	42.89558625207973	2436.1643805101858	13.750002263137038	45.6084729256623
207459_x_at	21.405574584761325	44.48646200270329	31.3071721736733	55.952562661749354	23.80228713470626	24.287611548760445	62.07673399512299	1665.3434219970259	15.708712537184649	22.57017786010587	19.221492155466734	29.28200265825629	24.64238855171243	39.390234559136296	24.637550659425536	18.353196038496414	25.837389909477288	25.275728765841855	21.67375464065396	25.00040835587266	20.843912886569385
207460_at	15.188414408695522	19.400413405831603	54.44666276702246	250.49355197648072	19.401655566459354	23.732493610937905	16.203178140152566	23.830655767287823	17.02498379136766	18.127417094595973	17.223931683036625	19.10072044990109	21.249225207557483	25.434265826007294	584.2188912888892	17.1923821245296	18.23903691508003	19.19441265795141	17.09040025861235	19.514685189344377	24.07934770982229
207469_s_at	84.08670933305932	5.719801180521387	6.703326954464205	7.00482695764277	47.77861741510536	905.5251749834406	7.142073270343803	115.05234566544429	50.03297057249356	184.9548489429632	81.07752041899062	7.233406337720739	10.573740147588529	7.567487755975751	6.752615837399202	121.58706789164401	151.37731838139987	7.7736740547225835	10.513348224150771	175.73565720441383	104.98433977555909
207526_s_at	14.179482165041296	8.312772648729286	9.018602007046258	9.69117647037179	11.352383936278075	904.9497395505916	36.281306677443574	12.125908145144482	8.497824385069872	9.069416933790308	8.092643482598842	8.780275656255263	12.200087652272707	16.637557753867956	8.925996648835824	45.26813363206102	18.78958725274176	8.591885425949648	11.876928103578628	18.07928644493195	9.807081302027367
207550_at	10.311034687869496	11.51651224951855	10.80585553582376	12.693589917598453	12.866608174258515	11.9029250125786	14.553784658884565	8.936861143171665	11.149942481749042	9.955017303044691	9.541435770248466	11.134413861493126	21.086998642162357	12.136164856751236	10.695739778240945	9.142235982922063	18.13429587162215	10.23268776931601	883.895021477781	19.93419757303533	11.325080993798434
207601_at	16.728076468225076	28.50281877702206	47.691098037172765	56.013514230293424	18.98800766203255	1002.067054219074	17.659751840689097	34.58710188496791	19.25432624158525	24.76266370858853	18.95476958851011	68.66700385161262	31.874955474075023	261.5790349828085	55.19754489102701	23.76222845443822	16.29245392378903	18.761129788337808	43.04585285037557	17.864439869070548	24.50405226837628
207610_s_at	9.268701290774986	15.108154520730272	70.87326390332318	11.085755932136355	7.327349682411593	10.492555532790947	2226.358259748816	12.740375004814192	8.187236769041997	188.20544520241637	11.574838375871302	656.4333202558992	89.75054070988948	1128.368629268992	11.180351458589747	9.042729042830032	15.226069016535781	93.36023733863505	43.60206208926723	17.211621655786193	9.077118433900235
207651_at	6.737114339318336	16.584820247039765	744.1971582394082	993.1746832951015	6.922102586825851	5.8975135336994144	95.47398987020799	9.727239213255693	6.2758568745582295	11.938995540540628	5.923831482686431	13.126170792098534	81.87655687591484	22.99489621007081	110.42936408500162	6.454244957352764	13.966825123428896	80.40131028671759	246.3157242334424	8.122729261930955	6.162716569674268
207655_s_at	6.973957387886539	1918.6950338537215	37.66700969716195	26.927397414172507	5.299185897131382	6.00541474823805	8.345573616657319	6.937021780741983	5.473152699232635	166.28912927757543	5.870629325348992	26.853588279610168	180.0942896553022	8.856534705145265	7.1512068880638875	5.860001282505109	27.272406401295612	2595.4707956494804	93.44728698019796	18.141530458042755	4.9405386127092825
207674_at	4.766364923720441	5.131386087066061	6.208335942409848	5.297578960955015	4.644705637634015	4.725603704350053	12.520286659452665	4.656784743367137	4.004751557672481	8.475156159630343	4.608505367940618	92.35925897510364	4.8508230683561395	227.16230574777444	5.174802909993174	4.322841092908951	5.231725557116637	4.728118763919196	4.421340443218489	5.017624332454427	4.49376995596126
207677_s_at	8.942195383968386	249.9912559049614	70.68854374086831	37.37904853033451	10.509927758655326	12.045502905713938	1531.2297036248906	21.633892740925702	10.353525110815376	324.9145011978499	8.667029373000009	404.057040395007	201.25120726351386	1514.7907350622243	11.351617660912684	11.406292966125635	85.56727287431167	310.48418634287384	22.624413670678415	71.60889315532597	13.302240759332832
207692_s_at	30.432083938718254	27.02522190332199	22.252997874005125	29.25338000384754	537.9731760639281	29.818165878957778	24.79382980301478	35.57055421445139	29.167904806331517	27.862602007818936	29.09727694174216	24.79522859690653	26.13058644378483	33.140196398846584	22.88779606701469	90.4881832837403	18.127417094595973	25.629889315288594	43.216317744675976	21.405574584761325	43.93384760908607
207697_x_at	26.613494995391807	77.28780676214083	199.42014796573923	54.61761314027726	22.041811539623936	34.06473748834008	326.6684549267331	38.571232727949095	24.670128639906856	351.0946914336005	31.813477294288283	1003.2174505901767	431.0503826439045	765.1343981380055	41.47618014059286	27.260300469090904	45.402998890621525	322.33244175477773	91.21316007201676	54.91010648453661	34.96821666698537
207723_s_at	4.397201476428465	5.5048007413344315	5.36548496692752	72.4892864306589	4.313659192884394	4.433346639056362	5.90000924370108	4.667148944565904	3.8930943359145824	3.8831497727473936	10.390001849501292	5.540093161849724	4.958206414476838	5.647621799205671	324.20164284501413	4.44868914907338	5.2102981531103625	5.389895506848358	6.626109283323853	4.706149837933917	4.654953943687662
207746_at	7.865320951190586	10.498958854202375	9.248513483752124	30.552483372508462	9.1396362796184	9.667648422418756	13.1574866437067	356.2093487183348	6.485764839952427	10.56207346714476	7.51691417288143	7.976046172000683	7.782323915876938	13.55481057820236	9.377712247511628	8.608559303403055	6.935736400851862	9.24627709328133	11.82679530941095	7.520398789114548	8.112945242014906
207777_s_at	6.168512974978392	455.3779691052009	72.41864566262879	90.59276434720037	6.065593511926698	6.483855132881461	19.78354584264628	9.916750655063236	6.402660310318477	15.270623450447227	6.015145550181742	19.1971904029191	114.22217264556951	51.33361088408124	107.65119279419514	6.509302191006665	8.949124620064103	7.822307577204294	88.79510007103227	8.391728427014709	8.49147588993153
207794_at	6.018803904135543	8.926044384653387	20.675743189279622	21.307472261678818	6.016911631834359	8.774357714134014	10.472811414996986	7.772203840075031	7.025230630754845	7.5858048347812455	6.3082565536701924	124.37203123549588	11.206915126131953	8.742768841598402	6.704234831923736	6.193285700078078	6.073283294188208	52.14311629554877	7.558299499821155	6.035412601622509	7.043959914643127
207795_s_at	12.081289539943171	28.224415780380962	42.81949148171355	1097.1987487197432	17.84755402626496	13.525685359069623	20.757254870218027	20.803388988232484	14.244613850501976	15.479030259333658	13.516117108789452	27.18663034152236	19.654262086680596	26.34443045201333	2869.9644361190867	15.045216282571623	15.366064754163451	15.754089915124675	76.64070511445604	13.940580430927112	14.465754549024943
207796_x_at	14.322806480855771	26.25387873517388	24.825654039613195	262.51649478023137	15.80587897985205	19.037401900767662	34.260105622591425	21.286399939784552	14.598282752899257	17.383523477386564	15.23966599920398	17.738164751758113	19.337152763722777	27.1130196733181	814.7685536770417	15.360178102577553	11.022963940999864	17.2633686954816	27.193676872386014	10.866418846878247	22.384411757905898
207815_at	4.154034324883428	3.574242815845137	3.845596505571339	3.496569892038659	5.125485012543386	3.564467182595749	3.7174330565102984	3.350529860455241	3.724212621671041	3.6238046765797653	4.186607863098506	4.250247313989584	6.607422948003122	4.07338520165818	4.142297494387101	3.4551232068838096	4.263324654702536	4.035254886058448	2330.82979325231	4.133729456362815	3.9064285574845865
207828_s_at	37.41182530729587	18.16282447815502	25.003769604758816	28.335883572679037	31.262997303151614	182.17216295025213	32.37039982320728	1538.0926220466997	73.2306843292369	22.371848320967015	54.86903402236007	16.00680457325138	25.718667108116133	17.112811227725523	22.365716461379975	22.888728116405417	12.94983942585066	22.530922981295102	27.703869427107612	14.566456798645966	78.87245413874949
207840_at	9.43176834368214	15.085141494596188	14.859636829700474	285.77610290613	9.395610994698252	8.987804306394327	8.110301459994838	9.15438880158535	8.137294285015445	10.228926517178685	7.833661976886525	12.62103803000327	16.584820247039765	9.95495076712405	2540.1194345168624	9.947946001467889	11.59230882400109	11.804207764688279	209.89268892917963	9.722456550902281	9.345685433971695
207857_at	9.44209507436972	16.0688093379034	78.77178087232073	12.63408316243173	8.766981333820919	13.41808237513687	177.28521475946314	14.68962088860274	11.36071488490982	419.44766644387875	9.720162416924449	927.9161623532199	590.1450904098018	1065.118068034576	10.308401229933821	8.51025234851467	68.38900293903532	27.494539823746585	46.237464668982085	67.97690603683145	13.14950345323257
207858_s_at	11.782546425797566	11.816139534793884	9.663785037620862	19.127934842930898	15.605188190957161	17.969882215952016	12.504157900935404	753.55778737169	15.32656249886862	15.812583318650647	14.934350032625318	13.700247343406211	11.419365512798167	15.029320817221135	10.486847506311719	14.889657633524632	10.206653664833784	11.355663881304611	12.42653929569149	9.965562742592194	21.3962964346525
207861_at	22.742899092981737	33.91141706246473	28.6398554331254	53.55582227026966	25.096974295391735	37.350820035702846	51.838476710427	62.89485887695811	23.70239086468095	3138.165205634902	28.113188938758263	42.63957240023926	33.81818328163089	50.12939614208843	27.853961997788417	37.5415196943875	45.566237162952255	24.48245742475366	36.197426359122076	51.17477958914181	35.40833514523803
207957_s_at	6.995862629272662	2290.9471790974912	789.6902210906312	976.5429956679027	7.208601726322716	8.23132908414003	802.1002833903977	44.2533097311417	7.224545174251585	227.164213237129	7.401023318172573	795.9822237514747	1000.4604573978096	489.3037641449262	1100.4646781506121	7.039513775691378	24.354364471892232	2442.5566770674254	1187.9755426014815	16.45906235513042	7.299440148824581
207977_s_at	373.4897152239318	13.58445567204813	12.943882139851432	20.469544697383885	2081.567149883288	34.99012894411429	13.825138030901321	33.8473885859213	1517.0738363115388	38.63737814841578	53.02860219074198	29.818714934310727	34.171612476175355	20.77759032051273	18.861100795587692	52.69243771260127	1097.1987487197432	36.99258004708215	15.434784746543354	1580.586702724987	35.01705374506061
207979_s_at	15.389283063330659	37.026654670844614	58.89637706072235	1701.8585206375205	24.43243405877521	26.743234817517727	34.48324426052817	75.44387627549597	20.816172842081	22.95293542086761	20.480340102288373	29.466622646398775	23.07794240526653	58.04878069900303	36.378139401603285	22.011566282214275	58.813050300483795	21.0061983666759	80.45741613650358	50.47386320704034	26.119712524101363
208018_s_at	12.221355502182123	135.1889828447667	230.35203973186657	18.798162670634028	10.829884642530686	12.262073407201122	1345.1729582480673	13.480542644974886	11.655068182721385	1154.385926997177	10.068263972130286	1462.8848272360767	1141.8551402125079	2167.777502657318	13.250349235046187	33.22097476139999	73.4792751766518	81.19199219776587	36.253289599136416	64.89656645589523	14.69889141221524
208025_s_at	21.548638352585154	7.0861676008200805	5.8402177680878875	7.553299330778343	38.56496654929609	779.5017831599371	5.659697209026899	73.42876928032052	81.77506623033217	6.421373046199045	303.67958106038145	6.150440349718866	7.911485876832138	6.668966832055421	6.690811628877029	36.40647205947972	5.8625608026347855	6.2730467896921045	8.697901257677628	5.663226630826733	208.74930202586353
208056_s_at	9.936737508403201	146.62794996985548	27.437463606114402	14.509081274632356	10.563557953302528	18.22275677583097	89.53841888111063	78.46070616274984	13.14189952108694	26.51372738470256	10.505952286997928	98.40660739683864	369.7411771960427	108.90138622425036	13.714039967153777	13.426623663951972	63.15915226026612	755.4774597855865	38.229156596503024	63.3259087680821	13.689300673002066
208121_s_at	8.504435288154744	73.2306843292369	14.171017807128813	8.163354771844853	5.466376547043012	4.484630925752364	8.203142037256713	8.082568863501784	3.7720759521090907	270.73970998430894	4.656612024879081	33.61771461320574	38.63737814841578	8.925590643185261	5.813243753478732	7.405113322914066	21.171367430808726	90.70324465222942	11.502951252561177	13.14189952108694	6.1463345548625
208131_s_at	2502.444321977526	35.083620600779305	26.30280084827004	36.815674679580034	460.67523266992043	47.22469923213204	69.83223016010793	21.52359148752546	494.60326090357455	13.295585827007496	746.3053748347938	15.691168605618008	11.72764809297015	18.50116150512374	20.596797233837812	1214.652520507006	406.9070290928465	14.733467465808719	31.42001724835695	466.490066104272	48.708447936449005
208146_s_at	15.79494952418549	13.893057279877944	378.27913659191995	15.849388178457906	9.339495405460227	11.200586642310213	8.619274796599608	287.16464281841553	8.892814235003241	660.0388828760538	9.604628829764009	1906.9930383159885	3852.9689727299296	13.797307210885304	10.885839280407595	11.109110662325515	242.32438578189957	156.42455995359708	136.55997812362847	147.49166902933388	10.754302797422062
208161_s_at	52.05688067419703	22.388393698322382	25.342971070607295	40.56725070538235	254.44701462084777	17.760701389406805	14.20886152665112	25.542090010905135	41.5191583682851	323.44482796381914	58.16404562339828	79.0685881905396	24.194578684584634	28.304143924520805	14.16949191346705	211.42481871476582	25.65239143235385	15.411862488907927	2237.2179434946793	35.2828895801338	40.102384109168966
208168_s_at	12.230194904387682	13.39221369828142	8.765355595935464	16.684635735023964	10.421610151850125	12.641781442584744	8.388559378729195	13.760864756362583	13.801263359352276	810.163877330525	11.028504118677008	12.05689772562933	10.195396517691004	15.870603207705962	10.177076017995422	9.780386113825234	24.263647012742922	10.78094447101727	10.251946539035089	38.69122653862813	13.777469296271471
208186_s_at	10.550310681910391	17.514889728100176	11.537792847991145	18.218484255182922	18.556035149072194	18.619962848728008	10.666259964068567	30.446934605020633	28.91443663959186	31.597418797576683	24.661885316469245	17.564240498687585	8.036938155684764	15.379024346900296	10.671422816910049	11.871131030323376	392.46860212562757	7.699567200617833	13.759884594748048	584.7797760088998	38.776217693326984
208253_at	6.298125261056213	8.20914745760723	6.416355490260168	6.628941537615427	5.821160503109434	7.049205502491292	208.453631151213	8.255472898785193	6.8130286544450485	8.72882255084501	7.512382180779021	7.1960235151154865	7.90866194269948	44.81016629125217	7.023507461209398	6.259455465184787	7.324444580398808	8.06889807854112	7.597946149440931	8.251330481371925	8.681214452794439
208268_at	5.071092596008599	583.8312990052407	12.140956039107401	9.198090310534514	4.63583345526866	4.633669577762241	107.46877152241774	5.872012425190105	5.0432387997793535	7.59711839108716	5.418785769293356	20.062300254492044	105.44364827770106	9.845493314568422	24.1673761216912	5.057739372016458	6.48823986971508	15.812583318650647	8.533522514237536	5.694136425020439	4.6752047622630455
208283_at	6.570887692767313	9.54250339102806	16.602262677324102	7.104470156197782	8.928385611196319	7.70549656857849	297.6490767167749	8.319888681103755	5.846553914920355	7.9654373607502365	6.818882359936722	7.204518285932547	9.032000946237797	8.101286666778066	21.36346892440771	7.815989235625138	6.973957387886539	7.559601041083655	7.949424424995447	7.746997660097618	7.443507718067554
208304_at	9.619376804326288	16.36531215410319	30.055130970903335	26.377632659900865	10.012857132812961	10.876801972710938	3581.059640337782	15.057954405643127	10.447948561877848	14.461457717594126	10.36198471114205	16.664825106893815	13.893057279877944	673.5127527632469	14.08878855090383	10.85059613596872	10.862131975231106	32.67327614347091	17.120079824190213	10.581314885814937	11.746163524532792
208335_s_at	15.011548835137134	23.005896387596668	20.32103110177635	24.680820151267763	13.000555530501817	19.201865095874666	19.126524773307786	211.26425846768106	12.327352019840546	13.697612048128521	11.640913065066623	16.525582276912957	14.831809818842645	31.045526865320518	21.5259829038624	19.187123929750452	449.3952845880075	20.71771290763666	19.640899158255387	456.54102157679773	14.869579020076564
208352_x_at	23.45309429038796	56.848121981006045	30.898809464074894	60.81645850548167	24.880515190947733	30.80832142205742	25.84474334599711	1152.694715801544	23.76222845443822	27.409934219904596	30.374406502341017	24.417108680050866	26.547369484766303	31.25924748974247	19.350821881939897	30.20702616610901	23.70239086468095	30.842513382557136	84.84065567201215	32.528252667908724	32.77300940660885
208353_x_at	18.32546114645124	51.63472809546645	35.93323980201524	56.76018560794958	25.245909008484148	27.95277909340699	31.939952121277464	1480.447372610472	18.644174168695486	22.18751856542159	25.274369322468942	21.638191715354992	34.816696121149256	52.09269962132771	18.145043193352187	23.162207980473806	25.739616033698105	24.709945129982618	98.74647575877418	28.414629712492697	24.502395272679948
208383_s_at	6.089244677330649	4.420478964977362	4.381628326730908	4.795051870098714	6.455684731845782	5.383131435121036	4.329199912931843	5.872654519406346	5.467886639898902	5.39549782427889	5.8721152839191015	5.037163785915535	5.194238486339091	5.044044749477454	5.332967838143951	5.255585939530247	340.5947651154949	5.279745655383632	4.825238663397635	121.01166008262288	5.520159693071575
208394_x_at	11.120858994509753	7.254963878748081	9.569432859702225	8.147088657520777	5.203720484744552	271.9412920676681	16.517876992118033	7.842656719373933	6.949275366074295	6.804441328754117	32.79136172339014	7.793907951423602	6.3514810404326	10.170283156200334	12.118375818846548	53.96405528524671	9.17035415400307	7.7736740547225835	20.13218540917446	8.352905905092841	26.45632382058129
208436_s_at	30.340036821604034	190.32827310361725	254.58219788224903	91.80413962740197	74.27403502851655	75.83486435511418	221.7926626970186	62.95114207092476	56.703447972221355	99.8276797897979	46.778992734763335	263.18637779541206	221.8419710266442	303.90323194783764	184.1287131362416	32.55816532670189	66.59367644667569	3521.905994128433	68.63031411973157	83.25667676849993	54.119017734393026
208450_at	13.653744496755424	17.54020227929047	326.755550323405	29.516445843107135	14.364811743009097	23.444954519122327	10.61567538873954	27.129451032513046	16.90966101338141	69.9051748759103	18.809937938355986	2066.074823886339	2397.5940871036323	37.6823766735302	16.77327743444443	15.258561038070429	60.68502829220946	28.19953581330692	130.47749090908792	68.01415100561319	28.440714378443715
208501_at	11.401821004091337	10.364890644755144	9.243800975865	9.40115229454421	13.085788536174979	19.6692351510793	151.14064448299706	611.5272843559674	13.956301880208022	11.605545268622796	13.069031541820532	11.042473141892852	14.76145864445927	16.48105195700239	11.945345719987033	11.491436149645493	11.715370589817187	12.786576030977614	24.562132043261187	12.725326647389522	17.050307552626805
208607_s_at	22.476748907925966	31.988711575346308	18.219107904607622	62.10698707113226	76.00671117417237	27.185494607424268	18.260008582685224	85.64010657561532	21.256842971664923	34.328742319442675	18.607635848207522	28.282820296437837	13.867575514947433	53.1719321853749	19.55593671719295	33.926205771452686	1843.8525168214703	22.308375104691205	80.2312608435296	1592.8663533399804	83.90153516558397
208650_s_at	5.6417611463180775	553.3915158594676	5.894511134860265	12.85712723724797	12.288182934147963	7.246387427890009	777.9004365648341	5.731839280089378	5.269158037373898	5.706983656112064	6.523830389085948	6.753054126679026	5.701599356555691	13.730951737694745	4.7970537560270365	11.167061090619423	13.114186587697915	5.3547279664003815	12.620643606589269	6.165907661537113	5.5957218632038686
208651_x_at	19.000870082361928	725.1999422648969	15.195640644329195	27.398962562695992	34.61006474436607	21.802388460974072	988.9358593372617	22.664987476351	16.309924360691834	18.388441484086933	18.354796712926937	17.571138729377573	22.530922981295102	37.80554112305946	16.063880655949003	22.68816677107766	17.32180070811832	18.0925367146643	25.58470841884362	14.390126335908748	23.994356447994242
208712_at	277.02190048016064	11.520493691325566	5.890870258095038	9.283229052615162	295.4796145072019	666.1686959002571	5.768886119542056	12.413034518214104	460.0081582086825	14.733467465808719	953.9444163091855	7.513430104166037	41.74988003643733	7.12633419994979	8.67606356557814	1937.402035320224	323.7998880163624	11.026757520688419	14.690811323729008	480.41802489687103	969.824070858659
208747_s_at	2545.1809266819	18.60276286685269	21.715682933790312	53.162879852825554	1757.7731580504965	23.647807227600943	24.803022037305656	40.47726740593597	2577.794547056198	31.861070664893838	1536.687554345276	22.015333717441408	21.0061983666759	32.29384689562141	20.589484299493492	2959.4150377887536	2343.5678255423286	25.79500469420984	35.516063261235765	2357.4564298787677	107.1250881375785
208782_at	4605.4775650654	10.413777045724387	10.472439326660457	11.6758449208427	4701.102196922162	2601.011267978712	10.966142774294774	11.478734807964893	3318.4205759302013	11.350942561062242	3559.8810783014023	11.157766778986886	19.23921446603087	15.624789911239187	10.71430974329217	4744.117637020813	2502.444321977526	35.44777661562445	1143.567614450894	1551.0031825759606	4438.123700771503
208789_at	1279.4122967586698	55.314891852695055	70.33920844806019	54.10838751758723	1553.1197211265132	2504.232123030516	125.88592739051967	89.5958461246451	2191.815709176935	55.69071090271549	1834.770426360987	37.73425648831528	64.68478325331355	65.11571456706469	49.110955386739086	2502.444321977526	4467.379311168184	36.23665773109889	62.46705206609865	4988.311296571579	4531.806314093863
208790_s_at	371.0141983581764	6.375057190050185	6.9720852620502045	6.593489344573348	281.19544705081853	306.38383265778253	8.616995403511197	7.181833949920747	300.61104675593464	10.806751276219073	290.9116995594323	8.645061600608143	13.382503978776292	7.432837639752741	8.482564234531807	55.02494235174186	32.33355639053182	12.16922090456149	8.629661011609485	63.28842047253561	824.0783763639445
208850_s_at	1544.8343899151023	30.233595125707748	22.41164241708305	27.801916863002045	1099.9195073235878	25.64820486824469	29.71070475058813	37.27925455993697	1661.4583495240606	20.352924660727354	817.2398909295242	23.97451055567942	33.52082234911056	24.514794701931876	22.442039765892694	506.1285679702548	81.67403717510797	26.388926981413444	25.995216266296822	126.16552816161841	779.8013411459165
208891_at	102.8012376606361	72.20535696911878	368.89363018849815	37.644381404938756	97.15119909617886	616.4189790776115	1075.0250192299773	12.365946883470949	68.04962442058434	125.5620831190732	479.33394867805316	2724.4823001650957	115.77109809001784	1255.7260436039965	137.22409920001917	399.4437454847627	474.0266669530144	86.57388225576514	668.3248832458116	293.7252098335068	95.7654962649175
208892_s_at	68.62132129672128	52.196138581025735	320.40892928668893	23.042314406073476	47.522316691847266	266.5379709793627	1107.8533850360636	5.330105421752739	31.401002753677147	77.94287778281969	220.2474503749042	1757.8481428345026	81.52410010314688	987.1783991644503	113.7478132613968	192.85720900460043	128.0278506931548	72.53042079082533	265.66323836483775	89.48352270285035	46.252030274233064
208894_at	12.225908373240461	7255.094428666326	3555.6153113630094	1366.8811194584807	9.520547344069518	10.889125086274344	2371.907899367645	23.90945117419873	8.51025234851467	6301.931180465361	810.9934221346181	6052.522297822292	6988.917655160762	167.8901240372678	46.67781673255749	32.48260190607723	711.0517658854526	4818.659115726537	61.19025719627808	828.2007877450881	9.150914810444956
208937_s_at	607.0548388107526	7.732250791539446	8.095813670236037	7.180388049722285	630.0334840359785	1438.5588857701573	6.566471870111009	7.81882256359493	101.62489482761521	9.559219272085867	991.7843554835214	16.494775610099705	20.7576663226919	6.566788094674124	14.437315562000935	12.740272369847453	365.95293695428376	9.194673419947677	6.569039381500197	467.14709565781465	542.8429771514393
208983_s_at	12.579109095853136	154.09366850518737	177.37284974343544	252.72017128895698	16.82785048061952	2348.0569581839595	347.29459992611237	24.64513995948347	18.55308580288595	467.8348705544814	14.269658522185502	808.1062428163126	227.81608217758978	790.1448665483958	103.44224201043653	12.624559778255827	59.62312746044852	490.578832798006	83.39877476795382	81.77506623033217	13.712083979370533
209016_s_at	143.57099330718043	8.823099705571149	7.55498645945066	8.075461477350682	29.716182950420706	1844.6795124621926	7.285789305723043	10.281942805539932	13.446421670104654	10.292381275994783	45.65041084366513	10.03234993076667	17.283372387023057	10.070986209570993	8.47719869501939	253.93172048937637	15.022754430899655	9.239498259227807	12.40270422861009	26.142805364345428	125.7135099596999
209031_at	9.489281616544657	17.716244187008236	20.473982373981478	22.635703426072855	20.87556233460259	10.784743538909705	32.009488622249194	13.448280719707302	30.753273682452765	9.79046113994718	14.231134470111696	13.970410967143156	483.6201314935983	16.02687842178452	33.87322721443266	233.6702083438341	21.50572806435143	19.24679241334414	12.06589799563642	30.193602198599912	8.836026732255831
209057_x_at	97.06680680473863	64.65045979782045	367.147113176008	66.33863632926825	35.05659404660357	103.79893753508767	1912.4394107871167	115.09408503076125	57.89604890251702	42.6346515001281	58.16573243484379	55.28311435908259	207.97996316689154	89.22094519972288	145.2770867761352	29.319264546491237	25.130143595643265	73.0760483346075	27.402243296927836	22.290665647411775	82.66544903453142
209070_s_at	19.507105163756396	24.773844818887724	14.803038068133896	28.335883572679037	39.77972697385057	100.33368561093351	30.366795423131947	38.411065711989636	14.653846963049407	19.372147138632275	25.116604907312986	22.049406877871185	11.093969995047889	24.27366107458374	15.160875958445288	32.872010563465054	64.6116275619828	10.40269368803474	21.522244195082422	70.41192080745303	1657.9905069932533
209071_s_at	15.371676320190126	19.776201341194405	13.714859991750245	18.637410376719068	25.35060620211969	136.5256944452103	10.712247704972377	15.158519252153942	13.235293515346251	12.345546311591507	14.861250673252265	11.998883975526095	10.967100843270284	20.596004678064112	11.419365512798167	45.04036053131202	287.3491420363024	19.28420340572895	19.337234961237527	304.55240071491124	1987.1949830312083
209083_at	12.931494016741775	1795.4216241010674	2610.2916284299035	1379.456703556285	14.202563651972085	33.74452969029291	4536.428438116793	25.491129511319805	19.24679241334414	225.55605511204175	15.566313268429946	1677.4621617939024	1876.584041311753	1869.3840523247763	2297.372448800589	17.462883600006045	141.36485722322286	1218.2437104158519	67.89338512338217	102.59688630292946	26.129768927116213
209086_x_at	33.489407370287346	53.303709076108674	35.81457851716828	63.860802372797586	49.6540841019098	1110.9254138307124	84.41691104679818	52.02501476428392	34.18907487996627	41.95867188053067	45.445898520288964	40.44384999345136	32.48260190607723	75.17357003309587	29.831744439823446	47.6051980442183	58.174464386140414	31.226202934934186	39.88177151375011	110.64988843398311	110.24372700714719
209087_x_at	26.848743116071624	12.04284633961993	10.646325345188604	19.462685997801675	38.059636374186226	2353.584457377791	15.98190542476527	67.4460772874677	22.071061585045587	21.5753016260092	50.2014597485708	16.767068018837794	13.249209339103254	22.23459379310645	12.122251905613329	72.9063637615719	780.7726601072204	19.93419757303533	38.84243314174503	913.920586442517	165.02233175442615
209094_at	1674.5785705243768	20.415089957787966	15.657301546250473	14.051820495882312	1265.2731770441412	1562.9872608463133	33.05515827581671	13.593682486563853	1327.0750218138567	11.457730949414154	1253.8696077049267	11.554638579140857	11.124784921471003	13.646099251706902	16.803064941440848	2047.9706346904416	139.73636209842388	10.866418846878247	305.6754003246215	147.83144975598321	1666.8486364858038
209101_at	2121.989805342471	11.308480510589382	6.111170435679096	6.005441221716893	3863.377074675199	6872.701279645056	10.277443524670565	7.567623259688109	165.80145339355587	6.626486685158453	3635.9324968271762	6.880747349497243	6.223305961935745	9.40673591193211	6.36647118171852	3350.1727056363716	449.3952845880075	7.9654373607502365	8.856328885771205	436.53611558736173	2592.399782638507
209116_x_at	14.794442542106573	723.9203474368422	716.8811844979978	310.48418634287384	13.626810076945798	20.9125361271179	46.874152469848696	8683.463350676766	17.25670594455302	19.127934842930898	19.659055647937215	262.5270665442745	210.6990143330162	3436.0393498824023	168.35472696377076	14.846771641155774	8683.463350676766	30.817214461783887	929.6510377338615	9336.412564612994	22.55704285279949
209120_at	447.0161629566003	4.039755532143841	3.9569931354787538	4.18406764569646	37.25767686907815	515.4861546394261	3.714093058222528	4.6404502472301346	294.9315643749711	4.848083704474979	311.6820960818947	4.255151012729443	5.518105498265979	4.175899592762638	4.324136112554191	591.984055993812	617.9114194415405	4.471367962410535	5.062458428546655	559.7648772570067	397.2394526479782
209138_x_at	18.96370268497979	3419.397019101959	126.98900717535668	1030.8622740618052	25.007359665064737	36.06516047482567	45.72912222664921	53.46746465431723	23.548288357899562	31.238593602586043	23.403241716639418	133.49275187358148	141.36485722322286	45.29355157594685	40.213491396684034	17.871294150649316	194.95325883626646	1141.8551402125079	118.00249095486265	92.7051920286579	31.35571140207849
209156_s_at	2132.7195192867807	12.313581856110888	16.092893197213755	26.52484475013416	1966.11273683971	204.16891248307206	14.28311914161717	13.180539325526272	5465.2321300184385	37.25356453723496	1038.057667088774	15.467390776860215	17.514889728100176	19.204156124153712	40.93801266083236	1229.2540158264567	45.4244396867755	19.149776341191217	12.350613313004192	122.65593514401549	2869.9644361190867
209167_at	12.386041958920483	10.700505950294621	12.232270911382672	9.871641819602843	433.68325153862565	9.509640073901874	5.713943985552909	6.967016138439634	13.65841794134154	7.298385236824514	7.334829855843697	6.4410623797728075	13.14189952108694	6.422022935625467	9.605390753807836	34.79938020110875	32.528252667908724	672.4135561490497	11.452737806708072	34.391231501431335	6.356876499775366
209170_s_at	12.134097897052511	6.8071943211217025	8.605336734684382	6.582210463848377	733.5931640642625	6.948591302053152	4.534802441012188	7.340803584712335	15.69058306300547	6.979313786356029	9.945992549239957	6.660284778282821	15.55992007938924	7.388769634600762	7.215995773331763	102.3421173566905	89.1139243743447	564.5944079557866	12.199269120677211	75.6413592078569	7.30303107460449
209183_s_at	254.46086803938718	6.311312884597988	6.200838704630552	8.109772100043713	231.1165847299173	589.3696601314984	6.512171393015189	11.274740877747774	75.86757499857073	22.57017786010587	102.03617834182506	7.44082305991266	12.345546311591507	8.031866147812236	5.645981668667105	201.74436380535545	1605.8228797333163	12.866202209578011	31.09467130927235	1757.7731580504965	180.22328038960882
209201_x_at	14.921776524482375	3521.905994128433	2360.0078982016657	2019.4743653503547	10.618824730605077	310.1586434705744	5530.855545852237	39.11135351897431	11.54961921462371	534.4400314895906	10.349343897538226	675.8834195173397	843.7857091080648	2117.821198481293	1933.3640996560732	15.40603314752145	281.99290395833236	1232.6643640447355	109.38169617946426	128.65014864133317	12.507004460900339
209209_s_at	496.9610661230904	8.344305964697599	6.70723642781694	10.084320430851664	640.5019564048993	398.5172416921822	7.146006034370017	8.622844266598918	210.1427584109858	8.075461477350682	227.66194120624692	6.771950998413938	7.233629006124746	8.110335524951795	6.92716768742825	131.58048859020488	28.04468627668691	6.037899998672019	9.375914875127437	32.54268033505323	1097.3855386837586
209210_s_at	1955.9491343217157	6.990177633493484	6.523535551841647	7.074777876052115	1848.865272792451	1542.633080003106	6.460874970918628	6.351751730850993	799.3335171782924	7.689812552549037	1170.689413139121	6.727950774628283	8.225444128076012	6.637552002835373	8.689245071506088	3191.368874458199	1568.9285862900194	6.755842919366472	8.218689031050094	1416.534524613499	1804.2317239783663
209278_s_at	116.13692979205626	6.09674255646066	5.551464379575167	6.110684602799258	81.76663842560285	3288.9373277052446	5.801435887742119	7.175979770809065	214.3048202844056	6.6620221331108205	1169.7732433446272	6.355516275202761	8.775949628498795	6.237653936244003	6.067010787592091	172.33872880169605	154.65840415784567	6.579381017077814	40.68872702809595	208.87993419557614	3468.1118782287404
209283_at	945.8623410226722	30.472882487766277	19.379363370208694	22.522570069100116	1734.7472107898789	122.27482367105264	27.679318616111335	55.20438232518938	476.46143532903	18.637410376719068	357.62803662918225	21.82494215420679	20.120911057405202	31.888691834814203	17.469019374127058	344.5044419389625	665.4965615798878	21.765941034082566	16.707522265426014	1070.4364854859596	1814.2786687077141
209289_at	391.0142572019064	8.789524367076432	6.604824734011385	7.456463891449256	304.03722051732746	882.202769014948	5.90326101538381	9.462440432159276	48.00965771087912	6.413637626472585	94.058450506703	6.075789533982957	6.432696521041871	7.09524470576209	6.0766636503126	98.21651486831611	167.4491468906359	7.12750626343808	354.562797933758	165.03737512157429	206.6829287277954
209290_s_at	375.1953116563033	6.68669032205049	4.8619123043855	6.298125261056213	218.1679932648621	893.6779669529033	5.992095230426958	4.795152421448213	32.46630342912256	4.432446704416426	84.797734300269	4.984649811922039	5.569155132395192	5.484586935520584	4.355099931632743	58.7851221634139	271.2809204912355	5.326122417084952	517.6411816377178	280.2928870446702	278.2799686262215
209301_at	7.420452961229938	17.082368636979147	10.11043705329475	9.152572857735215	126.6770209361456	9.244300340606461	10.657970537679411	5037.399658707062	7.837861332635348	1352.9429072794949	9.153815539099377	47.705824739962694	68.08627303820555	37.701976152122555	11.174715872074943	8.215708530898302	37.0081013181192	12.827563348159568	1662.9163911898224	36.20350078743221	8.72052302252128
209335_at	1435.413702295867	8.41663628610342	6.619867997006546	6.877788513856219	2341.59560055169	50.36272660061209	7.3640548870496705	9.197399220147359	2703.8580093878904	8.293871166809556	481.2372931513909	7.748044116983547	7.396162697134992	7.997187449120916	7.096556115373616	1383.7113962767198	568.8982810950545	9.08918711958855	8.949937180359758	427.3134831832242	133.76319710901763
209355_s_at	1810.2808156948663	12.749952789738268	7.709514856360542	9.936737508403201	2639.2986307622195	108.68460638589677	10.840451301238154	8.31585229316572	2178.6367413334847	476.46143532903	1722.9239216928327	11.676549184233021	8.631457054339172	13.857281017296515	8.993040297574083	405.9491450570753	67.06038782974629	10.607736589334662	8.25255866004093	96.938769379169	1494.6143265147296
209369_at	66.94768002820705	4.455115526773836	5.2374630035718575	5.895034653981169	8.936114634583806	545.0594844935616	6.516882170720486	4.7369530990487085	18.23903691508003	4.6374338915285405	7.582234554153067	4.4807716479799575	6.035412601622509	442.385492059631	4.174139564474321	14.087445629902072	480.41802489687103	5.104159913207262	158.07264069198698	474.0266669530144	7.679646789459154
209374_s_at	22.46816873062	6301.931180465361	123.02980736314305	607.0548388107526	27.89800128586661	47.73566948061257	41.08983832285416	50.227909279963704	26.803078614340894	31.834414894913508	31.112782854216313	101.49256290112933	58.0470061452555	54.923993996413074	30.039191762823872	24.709945129982618	94.70242482433127	1028.2689618085662	100.06973669059283	37.79319052270093	42.02663589672322
209386_at	105.91351554958594	19.493561397549573	17.637521277143755	20.36134807078525	916.2402125807876	2826.112226927284	24.259172120981738	27.896767322342306	13.310535111401954	16.008916084264516	2586.632671352839	16.555798226030454	12.239238232970708	30.53850746585679	17.014511166483917	1025.5983616286017	1314.7371012800688	15.594575774926254	96.19917889351275	658.8513836791658	2165.872726102506
209387_s_at	23.693929703160535	6.562680713771229	5.727276716731014	6.163154555838443	279.24586405142395	782.4564411977245	5.780524414786807	7.54007400609067	6.182488272736384	6.394273228900426	713.2887179728722	5.64781098044652	8.190456550920898	10.457572135848544	5.840100878513186	231.07187196320228	244.6245675464695	7.905642118308206	7.477161230460074	183.02435292443616	835.684171537482
209392_at	1611.2010723660392	11.887855409201304	20.173437070247694	13.629337941782174	1880.6515076489766	9.329044295476361	78.70651142043911	8.762933140448565	5264.801889488804	126.96441505588398	905.3185556989793	14.47076299962227	153.52245035835517	16.108977176441968	10.953418741372966	1267.0646407596014	848.6759015388348	1073.3989646081222	9.86626981580673	1067.6981601138716	125.5146301917656
209395_at	253.46392532597645	11.243484457046568	9.698911775393196	12.481135641574898	4542.60592733316	7.278288763113444	10.519344985556208	14.188573405242991	10.131345448984383	5700.003183922155	4270.333199724104	11.867055382058531	14.15050963355718	1617.4833444950834	10.174883115979053	21.893415671292658	31.712490229900034	14.545735209509305	9.423841387519571	57.182090967125596	11.408643267978608
209396_s_at	194.31120603465666	15.594575774926254	14.378190186679113	22.589036536040474	6164.830078905077	12.65465500469582	18.364103864037432	19.161489851909792	17.736263404322017	9336.412564612994	3592.6961439791003	15.940067714326927	15.400678526702668	1232.5204293422894	12.975777129135023	26.17339323197438	24.730925301836223	15.548356071223969	17.058967521107764	30.565339908489975	15.448862406623418
209457_at	50.398025027718944	28.236373251954113	68.31534170314374	28.679063901085453	228.7257018577377	83.54260497509992	62.579381553983964	17.531286325054698	45.566237162952255	63.048333108759046	50.51794872391073	53.14134346062832	68.95562898845134	74.42012968693749	44.538384029601126	65.77297133027466	166.03076851790354	1533.1081683526463	20.195284322217383	95.46422186667328	93.88665910999111
209458_x_at	21.601370340325666	417.8010772384159	367.49407777599913	255.43523324800339	27.021444061711115	36.989031389415956	62.82566678714396	6529.208042297356	43.28841930225323	33.17210878491818	35.99298550345686	213.48755756268645	54.25100250068047	3128.838243286646	344.84386506671945	30.020809630777382	1592.8663533399804	35.93584038063083	110.41927069095388	1028.2689618085662	39.944100949763495
209480_at	5.719801180521387	835.0104775862886	85.80782501129906	17.821772457593678	7.456607659246668	7.61288670381365	14.622840810944847	7.168856665891967	6.426950945128229	412.23495719202475	30.746938668936817	411.6394942277028	2155.893280150627	17.771129391260246	12.039213355227103	6.8810067399755	250.7043273578166	662.2904050429619	173.82397279081283	342.1648019393421	6.548335409706606
209496_at	514.0349861966957	44.972791756090544	33.158625160160824	66.91065530819498	32.62909441814486	23.841468988641175	44.61885468138882	53.2606992265371	75.21842874046135	21.104374228236065	48.34064896171515	28.797693535422994	31.293921231019137	51.45917196858045	28.93219465445036	45.45039666548562	2442.5566770674254	34.04820329023339	27.5492090315607	2934.3114133579834	37.176303676161595
209550_at	394.8146104267923	11.921933074137526	10.206451517959977	11.54550727318269	296.1651839632142	16.429152606060477	11.783609673257867	20.60666653536348	235.35909660930426	33.442414523659835	412.1729009689549	15.33471009989153	34.53402806922089	9.171095635114447	9.45680983245828	415.2765022770259	1450.5832229298971	35.93584038063083	18.334068561110684	1225.2991342174487	16.485582843502467
209555_s_at	320.2657771986491	12.512347566694723	201.10556125412967	6.784772267985979	5.303148534325398	4.831102267431847	33.447611484558166	4214.940573656015	6.362237877336083	898.4610534741486	5.530589417807358	1557.619139727286	406.9070290928465	26.158860479943414	6.109588292578229	63.43530179321203	2722.088829232536	765.1269571481149	849.1214815956027	3591.399286099282	39.67212187848017
209581_at	98.02540712501137	12.534658484067139	36.063623885254366	66.83933799123578	153.30330704737617	118.3910944718458	10.250142767405489	17.755317312694064	50.985769982324264	25.70653025679776	186.35786588053656	102.52361110299006	14.766403870161549	13.363648280107613	183.43371669643633	170.90224625887944	1203.7022007098058	305.5017664660861	49.33512482535054	1314.7371012800688	100.32722747089561
209582_s_at	16.872247346001224	548.4625537053897	12.394790465938112	17.134716786695005	8.530833456413434	25.8889240563658	9.974539329042642	10.012547138276116	7.994461904972724	10.353525110815376	20.865285101679603	10.672620782527165	10.042524995257594	15.107717167018414	9.343481968009515	15.34420672128158	13.216871541802798	9.376698528133941	10.664362650440752	11.913708715235655	12.73528142210655
209583_s_at	26.837806418889496	1151.4143421754652	20.530676674022452	37.663500731088384	12.176566195987606	75.60734138335079	13.203080941789498	19.972718850235886	12.782118816410426	14.365382087579958	70.97330211920624	17.320977461741457	42.425352889950716	16.534450909033037	11.052290253374679	98.02540712501137	86.83394390495538	17.308977274574623	94.33123443309782	54.020001122252445	15.588499074377225
209594_x_at	35.14831151439096	14.680122560918928	13.246613701119806	16.904025586433093	11.951429493968625	12.404254987273639	19.024852545960485	21.335849563894442	816.8789684543328	12.345546311591507	13.564126592600628	10.044730568845551	9.601405681757813	20.963260128082872	9.63064322352988	18.211852619560077	9.91878347055023	8.693590300269193	15.490492217575788	9.418039443068787	289.1603492200114
209596_at	829.7268975795827	29.065884406879942	22.23585599191222	43.247462408461864	963.591834776254	15.468026855680165	48.52469075860168	31.885207860069066	2722.088829232536	17.089356597747244	70.35313152317383	24.200590583501583	13.285566971851626	40.25138587274302	24.589291714268548	418.8939322568585	92.7051920286579	14.234388651802083	22.446149047850955	216.22418922143171	19.74086971059089
209604_s_at	12.323240792878606	91.42208294465097	1496.568621569716	1544.8343899151023	24.186827276412266	90.75689271282037	87.96416051250235	36.735314580417565	11.21481541845437	25.317948058803868	10.708267090057305	54.023638698406785	51.8317188893433	68.80158012932588	1285.0586237119746	18.8341954350662	63.903925331147086	20.14545863088271	311.0754789008925	52.27722608420661	15.30381516757965
209612_s_at	543.0194814417097	10.031310145699745	9.453451597092926	10.889961962772276	46.20980581982516	8.549037166234342	15.255787051997187	9.87469672786043	766.5534590768125	8.926044384653387	23.26477515885045	8.60657173201754	10.091198593600849	14.46989327095233	9.116926565726988	8.823099705571149	3489.3448988844416	8.260811040559233	8.364175775346256	3350.1727056363716	49.91339338531637
209613_s_at	373.87457087214557	4.345702052546557	3.7885694798875234	3.7782580139805195	16.139440310627954	3.637413953009589	3.8675798424358936	3.5469499003285048	378.73200430671153	3.903543145364027	11.208922958756627	3.738442935983289	4.530723875492659	4.352734162586032	3.656566816137465	4.719901220223777	1065.116403830109	4.551880231202621	4.170229413272239	643.930588111593	14.225194931347692
209619_at	25.827715532204085	6988.917655160762	2058.1565511443678	2722.088829232536	37.32256077257321	14.6608854026146	1040.2896011359867	103.94989726282975	22.76953836715575	6756.484904129352	412.2166058255973	4746.159699789057	8242.315766668227	503.3684229517934	449.17177915911543	50.796343491342625	296.9042876850086	7865.2914453523545	766.8937982104883	340.98799954119875	27.44675119322129
209642_at	14.093098786494009	6.236154269033323	6.928798432229822	7.7887375721565135	9.195725775535802	149.79652365804802	7.134568385474955	792.6967159051642	30.286518119070543	9.257690636047498	23.376882216129594	5.200910857933275	5.2102981531103625	6.0775596258516025	7.646356211984025	5.362360404843913	5.258519823986769	23.78127914786932	5.872049511255548	5.373052597290091	26.61114094299689
209652_s_at	21.129023904964264	15.548356071223969	12.427641967550837	14.21379702971743	16.27065817787881	815.0994128532482	12.223858310809264	36.71894420312975	98.33865483446141	16.211485748533025	287.8238091637564	13.55448344036489	14.466198235542905	16.75877604012419	12.486762384049186	37.41182530729587	34.78297226850449	14.31699259073107	28.110631302832743	40.12518059467294	23.45070839890508
209655_s_at	797.7503517547115	10.929910306674818	9.706777916209504	11.271384969195706	453.4977397914031	137.17883440455907	12.58230117246325	15.073685888929539	722.6882890836376	8.945817236518687	365.04081918772584	9.711883411386367	7.713938516305142	11.165097248596721	10.642726714936375	506.8161289656634	26.120247585206275	8.036938155684764	12.086219602500112	26.25387873517388	681.8899428500997
209656_s_at	1211.134548112684	5.626491324454199	5.669675052197121	5.12853550648617	1267.4293927866793	439.7846179186464	11.585177941376784	4.348479948281701	2068.4991185380727	4.876931556319553	972.697220528921	5.657048266478306	5.347106936526986	6.166635675645052	5.626634773715649	2343.5678255423286	437.77847357062564	5.818552303222958	5.2032454394842675	475.21942549045735	1318.9614098760699
209670_at	16.120525432666692	78.82124848732099	4083.9930786807404	4897.761022882731	17.304064121013283	43.57249848005861	21.01460253799293	109.69265795819788	28.798504902020778	50.52651514815572	24.972148797036752	77.79894764266203	45.26813363206102	118.22104033379034	122.45542251653967	29.319264546491237	104.43574430081725	14.89488265783704	498.6242480998527	87.76667056451672	39.97973374338574
209671_x_at	19.0360986557387	82.90009010591216	2337.912747280545	2178.6367413334847	28.152396994301952	44.65930726215778	54.359712946443594	80.83010028047228	19.423236544199437	43.18517308089008	23.495723229356166	61.7299796684252	38.30829734808021	122.6398624763683	96.04811164263168	32.68593782067349	32.24990575104819	31.238593602586043	64.43206799829218	29.10422242496645	27.619134124834474
209686_at	6.562680713771229	10.983580831036944	10.401519235678624	157.92315656917907	28.84169688080226	8.389556526871075	7.47446024979317	13.004258148413388	7.537712731412132	15.34420672128158	20.04008045915792	12.145828042487402	98.70482977409243	12.461510536875778	97.5913679840665	10.74009904036314	351.0946914336005	13.945400859401529	40.66257631971805	517.7433238815062	7.405657174541464
209687_at	1318.7463382305277	8.779661356482498	6.62428163940595	6.311312884597988	947.137409970041	33.82822586526341	7.393294782550857	11.305840059413601	3383.9241590386337	6.251200960707653	2107.325387186109	7.85263186197678	7.071821032434758	7.029555175445738	7.4074112555689124	2027.9477337013252	1751.241940818035	6.932737083946643	7.799013243947654	2241.0198399602477	4549.928200809091
209696_at	23.12409972471691	26.25387873517388	52.673659802245474	30.869274185991994	19.45324993484075	32.89880488588324	658.9439809645862	17.252581438686637	16.02721133554063	4083.9930786807404	21.611720771299325	282.19682980033207	203.2751776279882	57.69951461927435	56.80790008633939	20.944038439090928	79.24335940069139	94.87786928493001	39.17762657157513	90.4881832837403	25.585008558306768
209699_x_at	2191.815709176935	44.900233092938265	46.219487410129915	51.66419872301141	1497.2587648269464	102.59063579156437	80.69759107620894	343.3613072971493	3191.368874458199	58.97565163186493	1879.5823229544887	35.3828655647674	36.33921113084979	48.53804415817511	34.89568579813386	2631.800133896561	3034.3895400168476	35.80142964482607	80.46435290068133	4818.659115726537	523.562824309657
209708_at	299.7196481924714	35.86871159837111	23.634043285931767	28.60159943940644	118.28401563431086	22.935487062752244	43.93961246319257	30.44708478868626	1248.203121887748	15.765646767012344	127.70146824367768	17.667864391773286	21.096315068102683	37.91921299286109	15.91458866326481	184.66798324699263	36.97431387329593	108.76111741567213	19.701593488349488	39.286186980722995	51.65823599502177
209709_s_at	28.323621231278594	12.665638836084904	11.508328855946644	18.43742022434366	24.354432224874223	215.6715077454747	14.455740875874493	1078.0129229627728	40.03280455804219	26.747043925308823	48.75475804482051	10.273514386532858	12.36784892010693	13.077518889032756	12.955662327243227	13.697612048128521	9.44209507436972	11.372000919654349	15.41784409090982	8.555721139078582	39.92897709013299
209714_s_at	48.302346553877385	9.980476025081654	14.293661169290424	31.097826873273362	81.32749815440518	709.2634543278057	8.967181686361968	1117.2822373858055	133.90063754580555	18.345966805821657	116.27516072096427	14.048343508730193	13.08046534001989	12.907818032443583	11.130504365423615	15.183195784058567	22.476748907925966	10.902034903823948	19.30954882727353	17.716244187008236	199.02889321402984
209727_at	33.26914516364854	52.96641399012537	23.43043632043878	56.76018560794958	47.39847578751189	49.9901477894358	25.680383439614083	57.67810735726384	57.48391521274401	779.3474483327917	40.574686267738656	58.043435084591984	32.6154898689694	37.80932022445036	23.025003082361	30.660837425141377	18.12033651688095	30.660837425141377	36.193964219622615	25.410988417490962	52.24492467079392
209728_at	15.901269008828281	1500.9389260353607	55.56568897186526	41.199190007854796	17.093502908746537	18.385822820547617	118.46708968305968	28.049200094336854	19.815824996152777	69.47624571340386	27.834851288037186	526.4099722569119	3591.399286099282	46.20081737473191	72.71867915321161	33.42377985591084	48.156293542258425	746.3325023908715	128.9090568263835	693.7908765247279	18.914688746671512
209758_s_at	3489.3448988844416	9.492895398373953	7.381279146575627	10.615502680513723	404.5589266115527	27.200905786388123	6.499631310756501	12.118403127446266	70.8973815910553	11.98200105710786	632.2240045244806	10.211676076498936	8.955957587536403	12.663572996736745	9.390902654057925	1991.9871797723079	474.0266669530144	9.548902983226208	9.942341754935544	522.8203796727025	214.91642532786
209763_at	109.18901212913426	25.500397716901468	13.419621227992042	23.77162185148889	21.68770705615697	8.59141660344537	20.682670456638547	21.096873795550692	9.915338055232848	7.0861676008200805	47.58927039580912	10.97005300436331	8.293871166809556	24.757151855857906	9.603246265473668	38.57996295396619	1480.25046152187	28.577251153004703	9.668160736037565	1946.3731360604177	7.239833105118773
209771_x_at	11.998860024907428	1715.7240437029836	19.566053313713805	225.55605511204175	64.10214435119195	26.438011862301206	2220.911865773165	35.46168178596588	9.00438195145413	18.78958725274176	20.11481957538195	18.104701548860724	16.77071342057702	110.3904849929659	8.171104564770625	108.54171021661308	57.669992176578035	6.607422948003122	255.606932232247	29.604304366705257	10.185213839167552
209773_s_at	171.97233004743083	25.95838238446189	50.371244615044034	64.65045979782045	132.74724948956398	2735.814840475767	71.96738399233143	3010.4517255910414	331.0337518137814	14.938577613054617	242.20945451826253	14.119637459597765	17.49611372601216	19.899002374352747	102.98089312342972	37.3249857362617	22.99643128985433	16.746284297957715	85.27044829420802	16.981614999899612	432.14981779104005
209795_at	5.290145856691842	364.30111439026894	805.3265681920047	909.9699836837675	5.2617197921952075	6.964542575298172	898.5003651307384	5.869321035742024	4.0694605114316476	7.116261903512864	4.9906695487133765	23.656933604906794	38.97103634767173	58.2593855141392	944.0845607669685	4.757641349531573	168.96222883753595	8.046751720729326	226.67327966758057	65.77297133027466	4.481533451953295
209813_x_at	9.69795519367738	20.26165889015377	250.65119588386187	1723.1146606465263	8.70118813165173	14.065570702264221	53.141190967758945	21.565120682607123	10.573740147588529	15.011548835137134	9.886758243903689	31.583930227605784	24.87362214668553	40.715830054003845	1923.9855962091133	11.299823884820414	23.442755398246856	11.54961921462371	310.7511748163888	19.097648932937904	13.092950133882326
209823_x_at	10.97962340673687	1643.064200336004	269.3366795247387	65.94270785074042	16.25028158650761	12.733309189061707	41.82804801631593	11.837889559200665	12.116719137840683	420.48556111527733	35.550755015965976	551.7236068909638	2722.088829232536	20.868850398475068	23.520071218372202	18.490392835791255	160.35322496790897	299.0473143361619	70.72861302857385	229.2660105930973	19.057133877932035
209829_at	25.284530562326857	1661.4583495240606	1741.0796374181919	1450.5832229298971	6.7994852654030264	7.449911718077219	1224.3961762317736	11.190629314466122	36.23665773109889	9.082576226262299	11.063462643538294	709.9515393794745	433.2346587727234	1250.5383286481597	1113.61695105249	9.30601827093609	67.73354630858896	521.3743980999238	770.430543296726	36.85095113155794	9.469798311776648
209839_at	10.080803813218361	15.627861613970312	19.205270219087215	12.155842152932866	8.18146427510419	8.033262481316306	28.304090718142085	12.001643851178823	9.822956122964898	11.381147102140854	8.536875800535796	12.32546930533714	13.342573457784226	14.61526727061456	15.560679565659157	10.304254563897326	41.43891751652622	9.12113979545517	1169.7732433446272	32.9446681204503	6.79519334118552
209840_s_at	14.637371078211977	27.095841709684997	721.2026047374927	1105.9217370710771	12.963818576475447	12.942705878873591	15.790850138484448	11.342555789687683	8.608559303403055	10.357098858850689	22.593762064936772	14.349129916650316	10.696556386113379	18.299756271323556	10.413866048157349	21.55751194830824	25.46960198871363	11.097425268096877	80.00172008198902	31.44364514872212	453.6357491516631
209841_s_at	16.897646206909066	16.43302784620198	481.83543752695397	719.9977697381732	17.695557186415826	14.742727220971101	12.46256414763361	33.964909748710355	20.16810908669621	15.446252978398165	36.78693537504261	17.184907141464997	13.825454466523269	17.048452384343058	9.209166511761545	31.02865939221162	36.642006901854835	14.733467465808719	213.00354533787652	60.006466697276885	380.76591953328114
209875_s_at	21.054347708805157	8.43695841273642	5.975657360130617	7.47096299312187	7.267166684048343	8.80908198465937	7.904489326234932	14.416892782632807	9.222793989289695	4537.544660420631	65.42059354831217	7.9067077935864365	8.297058740438512	76.94330745449255	7.394759870314109	117.17149214290194	53.44051333067435	6.940769118732439	7.315497991685204	37.88270645846484	11.358814195044554
209901_x_at	26.837806418889496	59.6918093003991	1559.0485392939618	251.72672120018063	34.31228889472255	46.13446249104847	135.10263742048022	48.23105519176575	43.69621675443306	614.8965499462323	27.306650038867907	3746.293787594447	2110.4953442423052	1835.7260952471256	43.03942022807924	30.93824826029079	69.24382801253562	187.57336549162665	168.1646408872935	59.8226515047175	38.33251676062304
209921_at	292.83963268174995	8.829346532118322	10.010946937805379	7.902830205316536	220.627628661907	771.3110338395093	14.567246794804387	234.11397309779653	26.960899325337955	255.43523324800339	73.3828359881816	9.028555538073526	16.628245736368378	17.81600266804448	8.372916580716282	1661.4583495240606	8.938719870122949	624.8779776010564	19.45929900901833	8.34989462031271	368.0017584297578
209924_at	14.129883317637695	27.984098981230485	14.5150920446969	31.056956663627382	8.577513971307377	18.13098243106721	24.56462120124094	26.728258968449566	9.261570553309735	1145.0553854047566	13.0787132891863	15.846137534518647	20.846807486222012	19.892292307492344	17.975048427473283	16.453116441685097	50.348090098869065	12.561725511514727	28.27421900605993	40.645952846635375	16.919253790286973
209930_s_at	8.385390330443682	8.889440975479365	16.00365215611612	10.296381715135684	7.540329239061538	8.393774790243246	110.61584048942767	1115.0469209534267	11.845041701016777	17.843402306533005	12.538707309230809	218.71962519960573	82.22843636981266	641.9010378901362	9.368324497035102	8.225444128076012	13.796108833095012	10.33569417423015	63.94879137999389	13.480739144568659	11.784060032948089
209933_s_at	18.038521820914717	86.21762587992822	449.4396210569689	504.68901749275335	21.755567239119983	22.818949117613663	2247.017340276406	80.26490395073778	26.44416919014725	329.2371969865576	20.87948123585207	1286.7614814843148	1623.6598671900233	2004.7883702470895	4105.960941174181	33.126798161231065	123.05708991274707	1366.8811194584807	165.3841321868985	139.4220751905906	31.583081783175444
209949_at	9.12113979545517	70.3674784746767	310.8263207709435	32.51237537121751	8.788798310593673	8.731190700145934	5171.245365248275	18.01570623897852	6.454244957352764	2204.2502437702105	9.235108234479135	2429.5949363054815	1055.0652218134198	3581.059640337782	16.270844516055117	46.87149072047339	91.9711834838081	90.87609399045618	128.87258007672568	101.43400999272592	9.018582473250788
209955_s_at	602.2892078988091	15.085141494596188	12.286378608974454	20.11350423411143	576.1580474193388	89.83263030991934	23.643412146245055	16.589115352252577	1810.2808156948663	11.162890771321704	957.0461406348583	14.255386084861073	15.377081987284665	25.712596028421878	12.113482246798348	823.3036342798853	28.137813748854967	14.456308600616318	14.79720896641236	42.95907953234039	259.5207944264539
209962_at	11.414837616921169	14.476198911964019	10.070230350801975	28.728641000682664	13.611185427824296	33.46426251046269	8.936884934142281	906.3223302235458	21.222880537495378	28.843255582183897	15.177195085777235	20.716321294552603	11.13227402496532	98.34650597474334	10.690883634724882	13.729736283524797	9.67089533277831	10.19920192751759	37.316560104021136	13.320060910365092	30.405183537063138
209992_at	7.00482695764277	19.415986269281266	10.750924892212876	9.585900210705438	8.04775277283343	6.650282851063847	57.76999772360123	17.547258327848624	8.977033168089596	15.77159503085127	8.763702003488987	15.368008067350292	9.622635676918872	30.745667184743382	10.83942733603093	8.023313592207565	8.109772100043713	390.5891434035528	7.922847685751703	8.356207023156383	9.124716196659294
209995_s_at	12.363504901072252	3852.9689727299296	91.75413151570443	296.2404937606372	20.08343483671827	18.89870355477716	19.60342159411837	21.331929313594962	12.417416472939324	16.752027081076115	15.16934918438387	30.57235610330963	19.306719926976978	21.97439884415743	17.938244371156557	15.69655633921421	20.775266074922712	2869.057519385796	277.16082117010615	16.18143332621636	17.470423625182395
210029_at	18.469441465706133	28.46582427000946	36.52732382082061	31.01458154729114	18.708544476164665	20.109113761911296	1383.2856055258844	28.634371436133897	16.634793013714333	28.763195508002173	25.301602936238208	31.050167632699893	1397.3604334286526	106.33961887544277	23.492948725505148	17.44280015887965	88.69831869587469	50.796343491342625	34.79059423384084	70.93327179282137	20.637286016565287
210031_at	15.198639626822915	36.62353180501705	1428.982234388316	359.0487870232451	17.343069528608815	19.305072600603975	30.48448912504042	30.480025371887116	17.030362690849678	21.474765035150483	19.793325722121114	34.25569123496287	56.13451418522295	47.78038798685131	5259.331149824346	18.345966805821657	50.420548305397574	30.538922486539523	65.10166433489614	45.10601234076836	15.120073665171857
210036_s_at	12.261589597756974	34.328742319442675	31.45265539220715	40.92229905057959	18.940190102600873	17.348025336381816	103.78077009378663	2337.794170044777	14.31699259073107	17.769386422225402	16.39721232898649	18.418179820806458	29.289183663293826	54.59474682942329	17.863834196816754	16.15637867836234	23.860032741713734	16.470998685137406	25.79378790218267	21.281787150335916	20.219439503793367
210038_at	12.530347412413285	29.850790975600123	672.3944891947949	762.4052611528604	14.558825867838609	13.820109722382742	21.692210375705365	132.6020044062818	11.541532088685102	20.383930280623655	11.185044531184245	26.790462751906283	52.85886273333212	43.51160254860857	657.5104047517066	15.057134084222849	16.634793013714333	21.5753016260092	649.5430481769482	16.827644306448207	14.489650305329311
210052_s_at	57.54472436667225	8.602279573934187	9.457421173419778	14.270523193569149	65.06313809720788	330.7415029873565	10.001003368540546	1617.3362336821567	94.59453944599252	14.370694618721338	88.84331315575173	7.998723691998565	13.480739144568659	9.759304317027844	11.945107425798248	27.813379695619684	9.194673419947677	13.342573457784226	10.105621940567987	9.390767918102231	344.05050120331566
210078_s_at	32.54268033505323	9.039217833580674	11.86307022200516	6.223305961935745	22.384290540860494	72.73821822108525	37.06161345277748	4.902184085191303	11.25505862736006	13.021268005129283	10.01972356289014	8.6887940089292	9.915338055232848	7.845668565148214	16.197117934400403	23.329873322519813	363.88773317273296	24.773844818887724	8.271822027218363	248.35760221212948	14.48336788040356
210095_s_at	3555.6153113630094	21.976407720484588	63.30541766925995	63.649038424895636	7615.616710914494	2925.1091928577325	87.7705377527891	17.95148084499263	2372.044875210341	16.297649563564693	6402.173381103121	18.856526122960762	22.961068777890333	23.130181760061788	33.47988557262177	4184.927634850838	1802.3893765564087	1167.3578574318933	35.37456262132089	2097.7937930333555	3637.1593573265172
210096_at	7.523155915665675	6.8101791241479175	5.791996684936499	6.849354537326541	6.8800816793570645	7.999634760333345	6.20906340842397	7.876747117233608	5.7299791999852445	7.719786670252495	7.256187974226126	7.027431287155276	9.839681833152033	8.037622663581493	7.044041001674331	6.305969474213825	214.68857648580274	8.225444128076012	7.71268761805344	261.1957030446866	6.989283860121246
210116_at	6.626486685158453	9.582119488577966	248.22988359960243	618.7985600546971	7.104341125233796	10.341653310213403	12.891805638680673	9.268856483666632	6.776721580535986	8.637739300120217	7.956408642403298	10.417799958937099	16.16919260003619	14.309041236847776	741.7544110012414	7.479996515472824	41.665595824103924	10.153913159345116	62.66051986747891	15.650784173042675	8.235338496283749
210119_at	75.91166841802567	9.194673419947677	11.61197191211485	8.303674558133462	34.559849170447485	8.565923850319688	9.099630929981611	10.446582968639632	64.18472695357266	9.359446955706053	56.93000054381348	57.1977923003592	9.411368437362151	1452.1877161573702	10.269352508032874	31.874955474075023	55.25560354867594	8.661223183442887	32.97093771962317	59.10502245006835	9.312714337864726
210140_at	12.954612182069395	22.388393698322382	177.3601502462696	1694.666170813885	17.497954669261794	17.39215709849028	27.50207103608875	15.836890140656838	16.513854007574388	40.41204573932124	14.99807860452983	26.360360166260783	287.3491420363024	515.5081703303754	4058.290465650075	14.685384828449585	46.96447543690794	22.176698458306657	55.10021045154026	30.728698425019743	15.37387276119695
210146_x_at	5.499644752779236	8.20914745760723	88.57960616400189	5.9972382374256	6.372455882117592	6.014358360407526	188.35130465816263	6.030383957853253	6.517581266949292	54.942876520529055	5.811982746019487	989.6378642783644	117.58082697158018	581.211931770091	7.271417783302364	5.03467098009275	8.872711134628991	101.76422173756157	68.76323081941533	7.942786073327537	5.689822471351713
210152_at	7.815989235625138	11.61387968373163	15.009965738890298	9.659739701966632	7.977566543911253	10.66098329806438	12.059029440797943	16.14166113372871	9.674231812511762	355.403871840872	10.320067938522648	75.78886776724704	40.961045580904816	24.96048276656461	10.537286765963259	9.342820415743377	11.663333540049658	295.23200035076593	13.428625815774021	16.229852025621145	12.413602244593362
210164_at	7.12750626343808	10.566209605533288	281.75730063869696	866.4664617999451	10.687940904772361	9.974659523924693	7.219896173602868	6.859042981743822	7.755429424412479	13.446421670104654	7.952195092250337	21.725975899816806	21.77502249216923	8.055535475848913	7898.0941792837075	7.593990458480946	53.765620605661674	8683.463350676766	147.1492148300266	54.53728516506785	9.843826526205799
210176_at	7.902830205316536	61.24578176589795	50.11943855777678	17.90645436373583	12.085982330210797	9.507583279644752	30.328816406249494	7.550270592056639	6.298125261056213	128.81514225168877	7.794930740365935	271.0860058311164	153.52245035835517	790.4075455058073	77.79276489306267	9.180395289270999	27.468185487232127	87.4174721308003	30.962737856266443	25.70653025679776	8.069190912485807
210215_at	11.58860653831266	17.410492962348098	14.434607841755799	18.25843089611591	22.59732581374378	17.22008195257144	10.580799938726724	928.9281689670095	11.731571383385905	11.33341807212702	11.388552642349342	12.598446229740153	33.88106694347545	9.647497237482135	24.41862048423797	13.407015612625438	15.69058306300547	18.71416246942439	13.66754808546877	16.495255458647915	12.790716311059327
210222_s_at	13.221220252117243	18.71416246942439	42.09175249530324	19.601697828439203	17.316596268954342	23.15791806625219	14.497768413203097	38.36154801434501	15.193796929241326	105.91351554958594	15.081444616017034	386.3544630061712	836.7385467363027	53.763807113065724	16.62429680785865	14.19860515564144	71.45105857211345	14.820943549916663	207.54532633541794	58.91103241717066	17.63106496865975
210261_at	212.19811630780814	10.85799141465074	10.61378799597278	10.696556386113379	18.801232678904697	9.225002916167433	17.121804660801352	10.363161568009595	705.8257411488185	8.664206319465402	207.77801377395974	8.853637526929287	12.217187054943626	14.816374601430535	9.53225909838142	47.770705051680075	8.779661356482498	8.664206319465402	8.96931445713961	9.082576226262299	426.07327638980786
210279_at	5.658164487384924	379.10662366419604	68.20488115682264	255.91441416659535	4.844879004749114	5.209615944884953	5.683647159189412	5.977539928127875	4.589542483140043	6.883904384192187	4.491380280988212	14.04302680930012	107.92095617832233	6.97769123013463	121.52723403847853	5.115287381322451	14.333831567667923	40.1458913693594	435.52106688740696	6.554595785067421	4.843142519516325
210288_at	17.6180578461972	61.904791148598704	198.84012773552973	1411.6392513225621	20.539530489210954	46.4988310900419	69.14475636165761	45.84167130011983	15.812583318650647	29.850790975600123	20.71473211668818	38.69025146718649	43.4229322233592	38.86724248336535	545.4440039131782	20.012231578278502	28.323621231278594	26.547369484766303	31.722257713336525	31.319599791036563	20.152113272966076
210302_s_at	5.502503047797726	6.196324695014412	6.253331552105616	6.779700854157495	181.07307571817054	8.068668315853905	7.037851870250606	7.163292111095261	4.934805875540105	6.094075204818583	5.896258654560092	6.446306949698966	6.590808671304396	7.019371726278976	6.758556942878341	343.7646535579872	7.251848936404731	6.73415698329195	5.292953897460249	8.181370851426566	6.5629588053330945
210313_at	12.16922090456149	92.86193835334247	115.29728748255505	58.01531780807141	17.173323336819784	17.51115145827652	38.67817052526043	85.32011295174726	16.002854390029814	29.66397139848451	16.386430670753892	29.64068622200417	46.558038789991706	58.41398091800292	19.736455070000073	26.949628498270506	20.453232445680232	3318.4205759302013	85.67765305602119	24.730925301836223	23.607516040955275
210321_at	10.906191148138278	28.335883572679037	143.39794979541034	2058.757494221591	13.468172405856166	14.413370106632716	14.664399772973944	19.41319862912151	16.10978892294902	15.571068896818318	11.194041553675318	28.621494565727644	20.322243784099676	31.31607034624448	3337.2594338879753	13.342573457784226	84.55203360909252	45.72605523616825	253.49816497962922	60.43387681036244	13.800942806640325
210347_s_at	14.175014770261752	963.1472032760695	39.23126927959373	48.0578057187538	18.513957955761192	14.192057738009638	12.486277072541219	197.71131009862228	22.31732193324655	67.4659336320997	17.516395550511422	80.52334983283934	370.5907316305969	27.704937332883695	13.642937058898415	19.98147224439824	15.258561038070429	1893.1190347909585	94.71601417324587	14.648046516175308	20.76845217356059
210356_x_at	7.971862158272807	4184.927634850838	108.5488886534706	544.5903646683536	7.170565739784081	7.607986560211901	28.59110436807154	14.082629027927524	5.895034653981169	8.674373469439812	6.160996743656842	38.233954272650365	8.702851542533002	26.60157385024509	10.604442519227225	7.544220858300476	11.655068182721385	6.532322106206358	158.8570725442197	10.034947928846128	6.126040766201696
210370_s_at	6.128177722375035	117.09386795918084	84.98384854219567	224.14162197075538	7.475010046532466	8.482338067537516	7.08373530339536	25.660506722728677	6.883904384192187	25.140913166367366	8.070675967199426	11.741058483452413	9.663500813090959	11.084578382216762	33.55930471279271	7.373589532761019	6.889363667451081	100.3468193302465	13.10101359328517	7.042206821133736	9.086047135969212
210372_s_at	67.97690603683145	13.841638188510998	11.255122519654707	10.942291506951822	433.01959926240954	18.618571129796386	17.929758457172937	11.713141154727076	10.566209605533288	15.99169743619781	142.7195131542955	11.701912516674941	11.449119568066134	12.970362878668077	13.952130398264044	55.25560354867594	21.34027283039689	8.664206319465402	13.818892187691823	30.674695293076013	52.31544528034395
210387_at	6.002693682143463	11.246861335466765	13.957109457782888	22.028656551707957	6.387948159585811	8.295280764591013	42.31627143809594	23.75408452131351	10.210606559093858	8.966384534941003	6.862979841237607	11.435475273879643	13.677555269501637	23.233306808844137	10.791907332577551	7.180388049722285	10.142691780148544	60.30882431553509	686.5629930998871	10.519070998225535	13.782531912271118
210426_x_at	46.62938827119289	8.016579296146725	462.25262243383054	462.93015612823575	13.73666285380542	15.212651184305395	5.226779216188412	6.608602241116896	14.486902995130142	8.433749186978423	18.659225384337176	8.099298335393957	7.189476209318704	6.754863315092878	607.6178862109091	84.08670933305932	19.24679241334414	14.354651711307467	313.3840771844598	22.46816873062	8.855955304939172
210430_x_at	17.843402306533005	47.94119516994597	34.87959758782719	64.68478325331355	25.172602330612026	19.863473483795538	62.91875087815099	1701.594766988408	18.812737527206153	20.784062718633173	23.373132007872208	21.99667598972517	17.64593439917595	40.41099881304584	24.41091769717412	27.161301121524772	27.972018337704444	19.831933466360336	70.46508576032446	27.530824876195652	27.6310251215602
210446_at	17.303635019701485	26.054648246785447	24.231191166675686	29.117127431344542	28.315657907405736	31.61458898825996	165.68072505472634	1046.3944281850545	26.52484475013416	25.253430062290207	24.522208992477317	27.5249427836696	30.153257477455096	45.29970506920803	25.72892836501015	27.260300469090904	20.73370208584331	28.427826844020707	54.16224570783497	20.749169198558427	40.54911047751682
210448_s_at	21.71547444875741	3454.5342260616158	181.4750309594242	201.09098662356666	20.786550000057918	45.24191943489177	84.22412781498949	33.76501007926174	18.105937575737794	27.65197906377132	16.805098948945506	51.66046170282539	110.85842892047273	40.96551291207665	76.00851910097936	20.019414047595887	24.093840200741237	42.223641972343145	383.22584101902623	16.872247346001224	38.391154324282226
210479_s_at	57.669992176578035	10.339135298353366	503.1090566835135	454.19182883942784	11.76185334783466	14.054365862155702	5.8276002072104145	7.422276262941445	12.861958471862085	7.390318890423693	19.089897730049664	7.828510619739426	6.832287463007889	7.600891723209973	655.7897517469562	107.35044145328146	20.57526864869723	15.057134084222849	349.5823370602943	23.40488934694735	9.184508811720402
210484_s_at	14.582207248600083	13.796108833095012	22.76857826578538	19.550337629839596	12.338111977067161	46.758980277500754	107.05669020553522	19.440413600967354	20.784062718633173	19.815824996152777	18.02520854994516	33.29212566614554	11.53770998594509	960.9891589574363	10.360612728031835	13.061747590571347	12.072881410781388	9.40115229454421	28.047199395847777	15.209327521540432	26.988810458847766
210495_x_at	9336.412564612994	20.91292622921128	17.524447744524387	18.78227930187163	8242.315766668227	10282.12873645993	32.34991553862531	102.40242929925216	8683.463350676766	1046.6194608868395	9909.175885634082	25.381057002131993	21.31548679133303	31.962512515997062	15.78515183062284	9909.175885634082	669.9919498201086	19.26246776393453	34.17096832229184	473.44231734015517	9909.175885634082
210504_at	9.12113979545517	10.19920192751759	7.514875628271108	9.871641819602843	10.66992399242045	11.633989605737558	7.77644052066973	2143.61353866562	11.634038262916057	13.226028764560072	8.981980741054276	12.10311500040201	24.622047352920934	11.684484430472251	9.714049134509821	9.008107958585112	8.02009138997947	8.235757064665451	12.85262929193942	10.277072467064627	11.398492142534643
210511_s_at	99.95741017828644	17.165814659278936	11.551432071835428	28.49047064187025	111.75777945912942	34.94630411340029	14.225254982362058	15.63364016787206	21.71547444875741	39.91735344113403	439.79140326426534	15.951933060345624	14.406432589403739	21.68411205753349	13.08435825423524	1460.5832469268157	29.701149505575728	13.421263843544905	19.0542198646556	28.61556497873672	1230.3973350881715
210517_s_at	465.3359453191241	14.338407477508044	22.781986198079053	17.289772846236943	849.9054753019377	1953.8908437864056	26.819832442394855	26.133872969241096	439.5298698195553	9.035497992904233	786.2623323409721	12.758910269387965	13.044874210533598	15.816127477917991	11.755140026662136	407.4136037285985	609.9385321069958	6.781967969035479	13.558889565177504	448.2338046355122	803.315303935555
210538_s_at	7.849772981875066	1002.9649268224649	339.0495412455358	185.44278065171292	25.07368996042025	8.917324078100183	38.514076372980604	19.43448893595298	10.277072467064627	44.418420173755486	7.453825074502733	66.5915131330822	65.97811192533305	19.508170794885274	24.24412186333423	19.09004473543404	15.429081703571809	20.307441293790788	314.1834971092443	14.717920193512976	9.783339401615569
210549_s_at	6.464797569789837	7.118926015181814	6.740498610329638	7.057869212068314	7.50363981657202	14.934462624619073	230.1741663981389	7.859883036162092	7.645135691582019	21.36394872359872	7.744080187849441	7.869637460735186	6.976666600884681	9.754972630224486	6.919179060253945	7.671878396049413	13.221220252117243	6.416098866098926	7.465015514888783	13.310535111401954	8.256047157657553
210559_s_at	65.3621430994511	12.810308234542921	20.63692412456978	19.329662056628624	69.15376552003279	536.6222453922607	38.77636795126476	1213.2445967702915	53.32829014050182	11.845041701016777	52.66936730750854	10.651923751023531	7.492456608137083	13.322852126013405	14.231412772367623	11.022963940999864	10.23599408519622	9.035497992904233	13.151766813963086	11.211458828180039	91.95142301197737
210586_x_at	19.89660386335974	34.122373068158325	24.6403962794882	33.26914516364854	29.104700116341284	20.389070860546354	35.175916074796106	1892.8291200029748	21.859204140639925	21.104374228236065	20.565181227699924	20.743311295655584	14.041329585832688	37.52896343917246	21.236030174892413	27.90010273701644	25.879734852963175	17.514889728100176	72.22603582374975	26.285931769695623	27.50827308086231
210606_x_at	10.570342335446208	21.11267032587561	40.59143662332011	1375.2935498541217	18.091690894206145	11.359043184873144	15.733039029385246	20.520333327907863	11.905036568948809	15.074690943133966	12.97407544202255	24.825447542281637	17.456040050894917	30.032443484174507	4134.46035676579	15.069039821793952	22.088069711444646	12.146672656246635	110.4989665688033	19.40687909486245	13.116424154128628
210629_x_at	16.489162566272082	117.88983275255165	680.7645164947855	75.82392970788416	18.350622530573666	33.08431956357104	2659.2750459765994	22.468663315667733	18.53905918792611	323.07721457196243	20.991833881408063	1988.2860180541256	1605.8228797333163	2111.637133053209	48.85004021796032	23.08742536295172	65.14306104485797	95.03557346947376	41.63527912760854	57.182090967125596	28.616343496570934
210652_s_at	7.148703992988146	11.141331883323353	10.884161497058358	11.566816152028315	8.999353165116952	11.96886286646061	11.628593292063439	17.96118637311303	10.645782548978264	9.079084712204839	8.071182834390648	9.60407656645646	9.124759716031033	12.852957128074781	9.160294514510191	9.853687211417562	15.479030259333658	432.647817191281	9.642810939190813	18.80484167727768	9.554768857188668
210660_at	7.806868243773204	13.883552389583944	47.43450981162297	14.184666184000722	9.61951604649178	10.000631360782524	99.40262540458377	12.831786835618313	9.239498259227807	15.315632459781334	10.313874433086351	524.8139553539982	193.16866229977373	235.00305081421774	10.750981061093505	9.722456550902281	13.775973828934509	30.432083938718254	47.61054139935709	13.188000764023027	11.560690819423524
210690_at	4.126513563367464	3.8024113360685945	4.021743424366554	224.51293482901224	4.183873090468483	3.888054106463481	3.6951891479829078	4.0700795096585445	3.995735614065917	4.109558002495171	4.129169487765248	4.210142482902905	4.725671075129438	4.5113717000744655	146.51995731558645	3.898531083178064	4.145986282540482	4.461769336410256	4.334076358696366	4.018272193787377	3.6761055431644234
210724_at	8.32835756490088	14.905736789731298	20.171805815889122	17.808630325215155	8.26983864556337	7.91043397013299	786.2861934159998	16.795364435809663	8.181370851426566	14.051820495882312	8.26798053314911	66.54784470402004	16.383068906833092	774.2246067235196	10.956728001480872	8.2480489351928	11.251098960118208	12.19648175534525	14.944097351112973	10.135226819489883	9.835373664670715
210744_s_at	9.042729042830032	12.340887667600585	13.447315825410168	20.904374783333285	14.100388758557926	12.589050547305897	1317.0466267361844	15.411389374824374	10.428433381768714	11.481891959212357	9.53198914704019	12.453645182753679	13.421263843544905	67.39168758147042	11.807068688641682	12.030397051615717	10.328719903398172	10.013359768241832	10.895614500803235	10.542844469663342	12.107934531519437
210746_s_at	12.34982988961837	20.19882698197196	14.899646841190322	28.60159943940644	15.552646591570351	18.941746751124818	20.493085649733864	3604.024151087234	15.708712537184649	17.592637722444813	13.510260653684568	15.818702743827536	19.807416612824834	27.12305464265851	16.65515506050489	20.005086351995843	28.298120172146714	15.656137978586859	72.18828792161307	29.167904806331517	18.00629751898517
210753_s_at	9.925604035202223	18.651088072225555	16.67469038416625	16.80205665092163	10.305842938840874	8.50998011568363	22.246426499502256	17.320910928821846	9.092914851594202	12.767818100513345	10.664460083513447	10.102519711339555	10.673345808280521	61.00937425063505	10.427854522579192	8.966384534941003	9.107247231488907	542.1550027870438	14.570131693629326	9.291085479748299	12.118743634004826
210764_s_at	1421.2765830124688	11.82430336900598	8.2698042018964	9.48216643240736	2940.9123553857244	2164.3745348691837	14.441151146232958	20.3769709510431	562.1202586762759	15.819553872487422	897.2921036104094	11.52216022614282	16.714808846015035	18.7442856042127	10.689078904152554	317.471793499072	137.74986157668147	12.111790450768353	11.053910066470827	112.48129307671782	1850.4207634668455
210772_at	5.860001282505109	12.19648175534525	21.34556802278597	9.33912128584164	5.345665107878456	6.15689189821534	25.15356566813418	7.887358197889915	5.808425556732814	11.465933110662135	5.9757108729915345	103.82298176299423	7.098283260760476	1010.1253637264863	9.495678859297257	6.128177722375035	17.546753891674236	5.082188900161622	9.673266340386864	11.36071488490982	7.158301675196764
210773_s_at	19.09004473543404	26.678624893744928	53.85926852671942	19.17960792456004	16.30671642063461	23.485466811727136	53.664209873927675	21.673759975090366	13.8111431678413	23.34827830271148	15.322787308404758	139.69944398158609	15.141870908616859	1844.270329446013	20.611017744648528	14.772055936146375	19.386132182477013	16.936266495178057	17.520083849607914	20.26165889015377	18.48480369610396
210809_s_at	5700.003183922155	7.871886190463293	5.937722292756	7.911485876832138	4613.763603050679	3419.758802260407	6.240722483688373	6.792922438436856	648.4127842881121	6.579381017077814	4153.990913216644	6.87212532966881	6.8548437170576175	7.1158833279735365	6.954772554327068	5836.106281735877	227.164213237129	5.838288247313099	7.477485031711085	371.0141983581764	4326.153473009512
210815_s_at	11.3977214062555	6.408235018759139	6.915035896641564	6.849354537326541	10.02686668870762	272.30433200105267	7.551897607274571	8.357259217711048	8.952625168560987	13.940580430927112	8.182391271366361	10.501912075022474	16.32196050165932	8.101804681289977	8.602365975369928	10.157461492966657	12.340887667600585	11.478011997153198	8.268191900278394	13.377899487618178	14.14221200167605
210839_s_at	586.6203199597485	14.434332618645787	17.052751667286163	14.97817505450609	877.4297822986524	11.793959407951444	39.4743622707529	9.782367265705417	3034.3895400168476	68.65863473394754	309.9730689277842	17.37918429204648	63.12321897733503	13.888112677330614	12.342461542810298	471.51921225159714	155.13630121798985	352.58112206388563	21.476070610605547	210.50951259200522	90.40463107151024
210861_s_at	4.706149837933917	5.02611925302753	5.185569826177437	6.327114894639718	229.66579762871254	3.8543270975521815	4.65598807102242	4.844221007411431	4.4940518345418115	4.748983924252322	39.11710204936048	4.652203660542895	4.646420758595776	4.742047575953766	4.494509623562372	99.69603785532857	4.54024591602239	4.520991225566168	4.8927344881665285	4.420478964977362	4.305265113717294
210869_s_at	17.2633686954816	14.461457717594126	13.806024467464322	22.308375104691205	30.444139725632454	1508.8611843345823	10.945464411447213	20.081476211665056	10.795214831171554	13.397248274714046	38.77714678335758	15.150379979834874	18.949518871766287	16.104834421491375	10.508737383431404	21.593015007188267	83.00229169321499	12.988465739835107	18.863520052848337	226.76533004357765	79.06058401569462
210873_x_at	7.195153623325264	8.706361070966244	60.9515377178855	10.410272169879219	8.00114935490236	7.6050230970240005	207.03482223601614	25.88319960502555	8.37598934969727	32.20572785113016	8.263570628271188	956.7678342433856	12.257063420048702	1460.3591504961355	9.692711928819847	9.407763635212692	46.44298116893315	10.743972687448766	205.86765290539518	18.61670484292107	8.408290518612809
210889_s_at	10.318744486848917	1060.158397550504	23.626172527613505	14.588152134570203	6.582311727278883	7.467878958188002	65.17006457246809	23.885468149717624	7.1860011522275755	654.5982704742444	9.614287089095512	90.89852342364748	393.46981858072024	319.6070562953937	16.49156245551808	10.696556386113379	112.92870841902005	8.513223982902284	32.43811836279252	99.33219658741447	8.369088138555068
210895_s_at	7.755429424412479	243.9222658898458	118.96727093281018	13.244918027395132	8.266538518329382	8.441090430534526	16.4788630396642	6.400562531043069	6.823288446769821	954.6305695804548	6.578673172981293	950.3576894964862	970.0917568832301	10.9986433353668	13.057946077554321	7.523155915665675	31.401002753677147	75.59891005186878	32.04631032211817	24.43148011222959	6.648418848531589
210915_x_at	12.782118816410426	559.7648772570067	5126.556593030191	4605.4775650654	21.91925513553082	83.14339042812786	20.439527284272366	52.64162178997769	15.553948593152572	30.193602198599912	21.820091965837157	70.69311965830778	62.797104189656885	94.8282385762223	3164.7670400465504	18.072265808769163	139.93124865428157	24.783521907256468	382.0228633522202	75.6413592078569	73.76113563893105
210948_s_at	5.518105498265979	7.3305344350398185	175.40581084651458	194.149399038395	5.884854772605516	5.349373955884444	6.829052390775292	5.87517545444028	5.981604402547371	5.2021704725971025	5.444099673922834	5.5721558307802805	4.833557624367691	7.26272973657677	10.647685884185144	5.706983656112064	4.745967449915473	4.993173064831993	5.343195093047793	4.471367962410535	4.625551342101722
210964_s_at	23.472866155311394	18.75522208366055	15.162284769310885	16.558648706408235	16.54780180931847	12.034269554321632	37.879111246438065	17.516355075361652	16.936266495178057	13.337800975343324	18.104701383593593	12.867074629895653	15.61661535694428	23.677068145196706	14.701984264201538	31.657723017880304	786.9954156073011	15.108154520730272	15.838490436983799	755.4774597855865	17.690535828120026
210972_x_at	20.24569941250467	114.64146550021977	3178.289474782984	4184.927634850838	28.46800424985902	46.05061186400161	50.61775808385627	84.74594198545356	21.566743865844362	38.6732017261338	23.14602792828746	65.33296739159553	49.02172389547886	135.27620552689663	131.6306618273473	30.180528751987705	33.34754332261579	34.456118477805894	47.92657074204787	31.80481272068291	27.59716750448431
210982_s_at	12.712191714488828	7553.872591899187	3107.2684432313727	1348.70111271874	13.010820331940277	16.765066559573356	1885.190104990186	29.20971034726974	8.245381100954422	4897.761022882731	684.1138817268545	5974.520054900164	7553.872591899187	185.82479349249274	46.72996041191608	33.97046517087214	597.3659419924738	4467.379311168184	147.65766614596384	826.5357896024127	15.598347681582421
211138_s_at	7.588584909105116	355.403871840872	22.25340602628617	13.986019623561136	7.484019936702773	6.965027662695415	10.681849390315012	8.548977753221912	6.943463551505056	499.7179040270343	6.2413891385712645	80.72713920291577	47.82286563417191	13.458169722417368	9.019364235395164	8.06889807854112	12.823368083094145	203.2751776279882	68.05647582254385	11.499965261453367	7.619832457543595
211144_x_at	9.641791454147937	22.442055138585268	234.83065088775052	2068.4991185380727	8.702863574867827	11.298800331504726	34.523055992615	15.044486696494188	11.508349374696234	16.02721133554063	10.089094268276677	28.504845577878832	25.641889787508347	38.48662003979213	1292.0466004933423	10.142691780148544	18.56751859008811	12.191862377121135	249.87432766332472	16.414708282725766	11.235998034166187
211161_s_at	4130.60629757729	5.597463386348075	5.062497685918274	5.234839283176255	4356.166411814687	297.19009447283076	5.858140361017564	6.536145349629898	2561.194980928532	5.786893793529743	2156.7027821002416	5.356278603780228	5.178132431130207	6.39064953669835	5.434507057294249	4408.868090374822	475.21942549045735	5.54886157716848	5.239660589880099	581.2766029615887	2420.075382085529
211163_s_at	9.681343417753098	8.86537415239188	11.07862472540679	11.757807889078151	11.220762304593219	64.38210909713099	399.23484451650813	9.610998094487952	18.60276286685269	20.14545863088271	12.654401469813624	52.854900704823415	9.958739759365981	1990.6673486488648	7.31592992015086	11.194394254739302	30.45920272711131	8.769135113265436	17.108205213859996	33.66293285389983	19.043951977912027
211192_s_at	8.516497885740797	77.19802635058929	72.39550456381586	238.1705584240379	8.607555728797827	8.970626025193008	39.51671168057724	9.083047636521535	8.959568575140885	338.32931175532696	6.969116002118483	60.28979377125864	20.976231787696126	21.373147326498856	17.670284174734896	7.615288152607723	6.804441328754117	14.492202361630032	53.688325406292236	8.522461612452476	8.100294154419121
211210_x_at	17.483726782153088	42.65788374108421	148.56860346838056	1557.1763438559228	21.192625414036684	24.05789254864408	53.530704380376434	35.34287413127801	18.942057968539498	24.365468019369146	21.96085513390996	33.32321417163804	24.502764892834275	50.02159419774915	330.2942469973628	24.773844818887724	20.20651513649812	27.640382708109584	39.89946524142878	19.942367728936752	23.877629307577468
211211_x_at	13.012289690081769	25.67397638950599	94.76232072042704	508.19215491903054	13.886408327101755	17.154864330966355	33.1435125422948	18.90902438401926	14.63116701095465	17.12840166258817	13.31527142444691	20.569775498596137	21.5753016260092	22.525266840965095	190.97565832772335	16.651703188804426	12.72092665843526	24.142606872197476	18.744126039025215	14.390126335908748	18.418823810497685
211254_x_at	7.849772981875066	13.729736283524797	13.337221443364214	14.717920193512976	10.422665067183408	11.097306266352621	23.260320713726863	1529.1449834005484	8.239107346105111	10.696556386113379	8.737188357508003	10.864382718932568	10.157461492966657	16.658611618887058	10.638812443535393	10.53875471818985	9.134950813503739	8.085006158062559	10.697032091070472	9.43176834368214	9.666358490522603
211272_s_at	23.76222845443822	75.6413592078569	298.1908380167393	229.86914526006095	49.71435333761228	61.46463432856271	13.007162780093603	60.12294570512037	69.55555449677158	19.0360986557387	32.38975801246993	35.21284319139681	15.045216282571623	60.88431599265855	21.346026368866724	28.212554439440822	9.694901727507014	15.435169403758879	8.922430723760812	10.088160477204159	75.34246709263728
211302_s_at	13.216871541802798	237.96859025950036	85.79018284139329	149.80580360376385	35.681020338109334	77.08614326341342	52.50274902417547	13.470966612658847	17.308977274574623	13.426623663951972	27.691265322738058	58.6759989346121	33.22097476139999	562.4331672845067	26.765097391197244	10.704144547094632	27.150398544375594	78.45091840109015	14.203283131736935	21.129023904964264	22.562583002920906
211339_s_at	8.143741482116818	15.678485110278363	2795.573174309166	3034.3895400168476	9.763402661682573	10.071688404743643	10.495253424456738	19.96528294679098	7.666194430029692	9.881806821417669	8.996923164572934	16.045340016410442	21.389324551929878	25.20929522113118	1377.0800202631974	7.732250791539446	15.610780176921608	10.361303998559666	398.6881083873103	11.316440096970318	7.423081840464128
211340_s_at	17.41750389004194	8.175784426971745	6.7228468491785485	8.507466172885769	25.033126500978078	1099.5374233238317	6.525461302509516	10.077787857784902	7.683725763968808	7.269217628246366	38.716500164791675	7.040860298412557	5.7951991319157194	9.232360180699894	7.839281492145504	42.223641972343145	603.0915395333759	6.040489604599101	8.5309722579478	762.4052611528604	75.50998685148755
211367_s_at	32.178280788631305	182.41476841267442	477.5306291696484	283.43136112339363	30.994975259025725	18.313892288904132	327.83976444616206	11.001881811989168	167.58354254705077	234.50528354159007	36.770685677795086	1061.1776898064932	595.5283272309852	576.6228988406629	265.92839498555134	18.574523348662332	22.515047216198656	14.669594710191038	46.97453654701273	20.22967208438113	26.80718451398394
211372_s_at	10.300333661517094	11.440654600179979	15.909962101559977	9.784018337724335	10.558759784009135	10.008124383970856	17.304514626949427	13.771973307713465	8.106809352593409	17.32180070811832	9.146927330979704	27.692340651601565	218.66109527326984	760.4997099123627	10.805608716015263	9.892368821862934	13.648463740742216	10.339135298353366	13.88180921073344	13.531139390679398	10.85566014572229
211429_s_at	15.124154613889578	24.3152919671364	798.7360769811511	44.75847936717322	154.90524518318713	14.32116872507033	827.211634567879	49.66566675594541	18.451145497382434	643.930588111593	28.868096161049127	3207.3279105073216	351.423118901224	4948.173978367142	24.429886888121732	22.505823063460912	47.770705051680075	20.23742836432423	29.587980286475318	49.87345671437074	18.52928296882079
211430_s_at	13.421263843544905	1255.6405786353448	94.41011844874927	199.92113084323205	19.2786187703952	16.364640638400495	18.52619137060033	56.62584479714786	13.4662127223983	19.660915922453384	15.063045041049786	46.506437030473805	26.480794630712488	40.22076579807469	21.859311273025263	18.80484167727768	371.8012584375157	505.37862388039133	36.61355457020397	159.98613691926315	15.31172853650994
211434_s_at	12.011873767492913	11.478011997153198	10.671522911444296	15.017595787370803	11.645657130230486	42.763462291472024	9.511816278427727	103.07720285119132	14.07667940717191	538.2664027951902	12.713231647792298	66.61945248118718	23.069658692538	17.22291233496808	12.054440533103186	13.4662127223983	141.36485722322286	12.265368106993117	35.0506677298921	119.4630813801285	17.68730933021616
211470_s_at	5.7787124714600395	5.9450246592834946	5.711596551626132	5.486176657614565	5.304269430810909	5.158545529724954	4.974547343328673	5.357523670836526	5.414274339154461	117.09386795918084	5.793910949966693	5.763794390451842	8.34989462031271	5.303676223671401	5.265669424400863	5.362360404843913	11.355663881304611	6.236154269033323	5.58208774861453	8.745145884062925	5.416531685137667
211478_s_at	171.83269238424592	6.5517953501969375	84.95722936555526	50.6335511351768	34.929876394157546	23.46401176224733	5.936423667745478	9.1332583021795	667.6793303922252	8.251330481371925	51.40247335203274	7.051657228943856	61.80230012419593	7.9689375210672	8.290234676429604	31.54212795720204	20.345245090017173	108.39755693589626	8.231431636481581	26.580602692731567	92.17640455187825
211506_s_at	9.787248520058187	6.852003937149285	9.41345370410109	6.715662851007224	13.47868677917309	268.32558361947514	10.288832961497445	9.831733047102547	8.075461477350682	49.30144542565073	9.517427123606343	26.520886792087136	8.932207794655188	2348.0569581839595	7.184162461500922	8.529696515748416	9.705072037148456	8.58485650309114	9.659993653619658	8.732174618520062	15.682742591739528
211517_s_at	4.322841092908951	7.013477720455642	8.425297800784412	8.359405772700116	4.818651322780581	4.565214734544378	737.6586667132606	7.253310281025009	5.660757791944178	5.569155132395192	5.302679414623501	5.487420601193473	8.013220666432781	34.481517522110224	5.647563745279667	5.665741978500978	4.839488288654814	5.694136425020439	7.254855193199821	5.117878445334976	5.375901613780002
211532_x_at	5.60255402990105	7.35975652137843	7.694504455077948	17.369778490646713	6.318188226380823	5.928037131160092	7.025287926790089	9.537595462692583	5.553918021158881	7.588584909105116	5.080048971098369	8.113005892151582	4.777589636724334	9.817814740114963	289.30163365098974	6.898685632742116	6.639608093564616	7.033429092343066	14.762764821926769	6.321752950455932	6.5865052303102605
211560_s_at	14.713052194623556	27.66283397622295	23.5752908527949	27.354596548826567	22.293481712455637	22.746680098317842	33.337167837591885	5361.707907782318	19.609538482462753	25.684832404406126	20.835839956668515	27.646180885940453	22.70679613214163	58.177070957032996	25.03714100267787	20.662200603261837	89.1139243743447	24.173846528507408	48.970911943109456	66.08700478543821	22.453307991337525
211565_at	5.918583804242194	32.0903080858234	120.57178617028445	48.329882374909566	5.8638426033309425	5.947041676196628	617.1868918379273	6.712065108327657	5.02611925302753	6.21255899655624	5.225389025882983	10.608682927763411	5.753543211089977	8.317346295529573	54.224262566788376	5.7761243997614855	4.932024782460694	11.206915126131953	5.265671944456509	5.1755426913103415	6.245306823878583
211571_s_at	1108.89112636991	19.79136167973042	253.09429669095994	17.019629722335928	690.797653384028	433.80023061772863	16.089864212396765	21.063097984384147	734.3355766545626	14.036662478541135	1310.3799356785194	2541.307896525051	215.27037466165527	19.37215341105732	13.44201892846688	158.9802590429193	14.300723432075166	14.648046516175308	16.560912247641028	16.809290901572414	1364.2558836817273
211581_x_at	17.508021634059734	113.99140784909343	776.4871676465057	98.5302862332751	27.899983275853415	36.798170475683854	2331.496027153916	37.64931048101728	29.10422242496645	373.4897152239318	25.06353362039705	2048.7847102127907	1851.5301833412734	2030.2431491551902	49.57824113155323	33.01914779255182	45.79202036670409	121.43434027089633	51.52352855139209	49.30144542565073	35.03792319686218
211582_x_at	14.794442542106573	117.50069583633123	815.7791363081972	97.72584075666109	20.06098467881397	26.208947153332907	2677.0141958714044	25.43652076572152	21.78354521274678	452.4495078922363	21.14973479018397	2402.6183791814565	1928.4872889546864	2261.979042302083	57.51792418961985	22.560466583818968	77.19802635058929	116.48434017742346	71.1712791867242	66.48322812345036	28.97132574568682
211597_s_at	8.955957587536403	188.04532342667926	240.3406977306517	956.5930958837403	39.04908343401529	20.71701329185396	11.529736504516443	18.164278983522905	7.91711202187402	27.755512012337153	10.497223718855121	19.7311762606032	28.85489579201409	23.332121005312842	3620.3046987092293	16.29245392378903	81.62739267033646	9.896375186388761	198.8337334399512	48.5916253230091	13.748271906842145
211637_x_at	9.513512426956403	634.3445012652471	15.176553838794245	25.641889787508347	9.335068516126812	13.363565938050794	11.361205038392274	12.005821122948	12.030397051615717	11.97765418918667	10.452059152235172	16.96182765438451	10.854244094529449	16.24779998052725	10.868471706813736	9.908395601310524	11.109110662325515	21.807784767988586	11.50448195228017	10.74009904036314	13.71215445622244
211639_x_at	8.046751720729326	261.9678185204166	12.936322239858772	15.473672349127831	10.141700750787656	12.311544249004099	9.250306692928547	13.441966760903483	8.882961782652643	10.116277882151916	10.997946095216498	13.727341424888644	10.634555610798165	11.829170127456642	9.136047938599251	10.023896508114639	10.85799141465074	17.666331561565688	12.910558699538658	10.776636028286807	12.196367049950187
211643_x_at	14.841983568146958	697.2147896753114	43.14472440449583	128.9008433176305	16.743988439162855	20.287549808838527	38.834047466915536	29.79628671436003	19.776201341194405	18.91873184376873	17.152636931192767	36.22980211451526	23.179666302526236	30.621693659482695	22.990815648247995	20.582542696722978	18.32546114645124	52.355820899134585	23.564745721933257	17.72286396326126	19.95664309854692
211644_x_at	16.56518265152564	1764.7686866815882	77.63850626705761	245.52820463611636	19.51197355926031	25.55220593453074	50.084155621313954	32.99851167341177	15.967524128894821	19.872684981798432	20.71096476154476	51.821131257599525	34.975947257795504	39.87965498771939	29.159995907777258	18.67863922942369	25.379882420571185	86.67901965080931	34.939002207101666	23.998503652209422	23.11062931411592
211645_x_at	10.24347513994086	1314.7371012800688	23.97584656194389	39.68279302911415	9.244029616606554	12.628446248327673	18.265448560577994	15.68152246693614	11.046133464497295	13.734839877467122	10.495131970094047	24.011663180368874	13.08046534001989	18.640847485313202	14.534882009164829	9.888913093784444	16.72142316018029	30.273759318324796	18.497023345609584	16.040013827696	11.13152901111884
211651_s_at	560.5751076059497	5.691654498037261	5.686572644682034	5.605451905630791	233.29886653644732	1139.0752829662651	5.769769723831216	8.789828747459337	441.8025367414332	6.573563390568482	990.8311356816773	6.103221657227398	6.295260927995086	5.828078175289796	6.1797266283158026	222.02923379213811	88.19835261024551	6.954527738971567	5.404142712779658	73.60559500738843	765.0998891457137
211654_x_at	17.821772457593678	1876.584041311753	422.52907973791616	182.25404936368233	26.318020507441943	32.10453487950576	115.51104538313051	59.86890614912224	24.33472156993469	1180.503511502311	96.03248367797212	1034.8905681448864	3555.6153113630094	111.10621983558347	76.5091380578365	34.88074433394733	597.3659419924738	1170.523502128403	121.80782642246928	569.6376083772312	29.034944920236306
211656_x_at	22.353360085915348	1910.5691570980025	363.42364793734265	213.19485671185885	35.425841099923005	47.999500444349884	80.98401919274363	69.62527610782121	27.494539823746585	629.2667449494884	57.323226424829386	689.5323911796488	3760.5532635743198	89.61938748912422	68.05010889144492	32.81630681683523	443.5365441515124	578.7822675633221	157.21654718884417	474.6432334424258	39.00477423000849
211663_x_at	56.73129695195122	73.39680922757901	64.2013548927585	71.77032940951055	46.500825002236745	62.40896905044791	94.7045323709986	30.16191146544223	86.4171874615892	96.35876644230864	100.60493753631016	30.23488042966823	22.625873240161187	41.709734759173074	318.01174026489304	73.44009299042898	141.46124841560467	1629.5811039339867	30.73387573531414	85.2145188662019	40.619903329429036
211687_x_at	9.082576226262299	10.98753706839844	13.003571492725397	28.401275619850527	9.602856951247965	12.251964994113433	14.147474690979198	14.103155431876678	10.684791588343414	10.996058322314944	8.999613563513584	12.597781988608046	10.971150302469985	16.08011485640362	478.09527035928147	11.757807889078151	9.331647834648695	12.476367755262562	13.262483240683983	10.325487132769938	12.563030177595415
211688_x_at	10.40269368803474	20.692869498090268	14.982811301302295	50.08791275341639	11.94000210463167	17.158824440897416	11.331824542272464	28.641374509088735	13.867575514947433	17.6180578461972	11.798565494922556	16.484695111066586	12.159904556909773	21.2645222343255	401.8602090741011	13.653744496755424	10.296381715135684	11.061982342785841	39.749708215871806	11.231788998874801	18.00253107475121
211696_x_at	16.95589173765823	881.2783306573848	1032.1322467063726	528.519392550381	14.841831684024548	17.912198177709016	150.33046852750314	9909.175885634082	18.926335967530665	23.19881195489332	20.895344686042996	410.69440171996325	527.7344961857374	3401.6605890702963	250.83751737896446	15.276332520822047	9909.175885634082	30.00757853337113	1428.7221694699078	10655.081587285778	20.812057640026488
211699_x_at	26.343803753464513	470.3134160282333	293.73593988720086	311.49088298418144	34.10519316290494	30.300514792434342	70.39751379587722	7005.789666397839	25.140913166367366	35.248190787544864	25.668209786043178	191.48660669430274	63.94174779874974	2786.0249396842646	289.4150887126676	35.837087057051995	1445.51920273624	33.74029050449662	116.66430849556721	945.8623410226722	34.92499288411702
211719_x_at	7553.872591899187	8.542384714198496	6.407501005332474	7.183183557734173	6756.484904129352	9009.937957644881	9.853518985002408	8.92321113781334	7553.872591899187	919.9475154370314	8462.889558672498	11.710466213425644	8.452579994377798	10.740390287690719	7.849107748870008	8242.315766668227	669.9919498201086	7.98487977793994	15.672069304062495	462.31501282445583	8053.803606010291
211734_s_at	8.823099705571149	24.741686035220727	874.7303186298977	23.059669823065086	10.577425042880526	10.619860154287446	91.05991299536156	9.778580512423957	12.85180130718034	12.964398198065723	10.475378648043009	404.74153783020563	4744.117637020813	14.707741839741104	40.56211170355515	8.131588757163923	24.65196822188263	1505.9471153598745	36.78505519625547	17.238227216160862	10.75882563685002
211745_x_at	19.379874242638742	640.7701524392696	567.0807467390146	347.4215964288226	29.074216248208284	35.421866378276846	75.52734767112065	7122.006041913544	34.030739991648204	34.344045598162744	34.62773130022475	283.49559189657975	61.510267423478716	4751.619293974065	481.6766432042457	36.5440359166263	2385.1837636197497	36.21930876051295	158.68924315051615	1435.413702295867	46.06329124382481
211748_x_at	250.24695018004041	129.16789997532567	288.7971330730022	196.9106930117768	198.24169377054608	419.73187315269377	149.36557524935688	99.996570966512	409.87281627310415	540.6675427401484	598.4341981152224	91.89139660798635	89.59476293088709	122.84201535314503	2081.543952007987	310.48418634287384	1435.413702295867	7255.094428666326	143.17114278255804	475.21942549045735	118.10496882884549
211794_at	16.286630177300815	29.628462600886902	369.0724260332268	180.5380497372534	14.66370130128616	25.243755709090756	577.3520367994612	56.089530156034414	22.653287526028247	166.91455812205172	20.629085659614226	1658.4293694382545	356.6516440528252	2041.5974539327103	447.85543456617336	17.211621655786193	19.3141853370997	307.07924712265077	1715.7240437029836	21.281787150335916	27.588536341421936
211795_s_at	16.82125888776599	34.816696121149256	3593.016284540686	1876.584041311753	19.34956399756839	22.095294825620456	2982.4090983878846	50.38599444460186	11.684498199093472	269.42994107056876	15.135557179262747	1536.5584074309252	548.4625537053897	2479.1299540538184	1596.3607537912171	13.775973828934509	21.994113370718832	397.6779374535259	1261.8260757760108	22.226396415828987	22.14660412563225
211796_s_at	11.077974033495513	1366.8811194584807	6502.415581740882	6301.931180465361	12.990041829276997	183.2300797118615	9.638922366217564	45.060858462970714	14.717920193512976	20.307441293790788	14.131965365221607	82.81263211334058	54.67495361739747	106.82766037786558	3170.8021176493135	18.685983679024208	117.42013655825328	17.912595611209156	207.42774991300433	62.25188160760741	142.50696514579334
211798_x_at	14.514321190307317	820.2945791379266	36.18560327340337	51.93058592222438	20.945482920615113	31.77401281932796	27.6624634723835	37.46212239499208	24.037183081882777	30.180528751987705	25.3707714524961	35.769690481660234	26.590761463824464	38.638900853030314	25.217650113918303	20.453232445680232	27.887950331057528	34.975947257795504	61.07060486207224	27.887950331057528	32.89672231465669
211806_s_at	31.153130648312583	17.80164281297871	21.07493565735311	35.23178432333978	20.649706517217165	13.403295724377912	23.980893071678892	33.25116742392201	36.440296535733324	14.967334286445565	31.66401495653501	36.4819803865905	13.540615569157122	655.513302276491	14.181917571866286	16.286630177300815	15.860255615501284	20.999378931695585	17.533594820751894	15.955094463156172	13.819354262030407
211813_x_at	5077.688841007747	54.79105323504698	37.79464851272439	37.644381404938756	5703.471155374594	718.1835346693431	56.83879828002044	53.40005222376742	7553.872591899187	31.834414894913508	2670.4665320416034	28.540955508600646	24.611849600639985	53.02071973513001	26.51489909811408	1893.1190347909585	843.7857091080648	28.008453883741165	35.12888592238875	691.3514294797526	1512.7671632095323
211820_x_at	5.258519823986769	6.681438180665902	6.041801515853658	6.343018539099882	6.068166264848095	5.641210855905697	6.190214775052391	1536.4072674743989	6.241040477593061	6.514896258516404	5.299832991888172	6.371925820164025	8.680299984482053	8.611403970064588	5.270648226236472	6.416098866098926	6.2730467896921045	6.149487272363237	7.450332506752719	6.535064700925249	7.311509457841574
211821_x_at	7.051904519544349	11.410668978926509	8.399844928393637	8.657744499412109	6.567119631851691	8.041385480559002	16.79419629201614	2069.152038123301	6.846573560667561	6.496248909730116	5.493050400567849	7.488132880077089	7.713938516305142	10.355943121344087	8.325543764526715	6.8810067399755	6.426950945128229	8.458374518408798	7.583590016234162	6.976666600884681	9.541231813945505
211896_s_at	3672.7743817911223	7.21009703890324	7.445640815363966	7.312375948727138	4943.036159727155	402.82073796511474	6.82813887868011	13.928922323290355	5361.707907782318	7.874679868997744	1626.4308516067406	8.387762317784896	7.4830520686451285	9.723956350709322	6.237753308715123	1490.3559521762863	510.8928244190286	11.51229435444582	8.636165846428243	418.8939322568585	742.8984755320812
211902_x_at	20.863527912458864	83.0524054792297	2267.299796619917	2412.9934504115513	27.930976674867807	43.25938077170093	42.57787483977182	81.44044362305047	24.773844818887724	39.495748029788054	24.197886997460778	55.975936853655796	39.2457429179228	105.02808133597006	82.21769924310476	28.49047064187025	31.167955500668374	27.836554104907165	56.56619598741962	28.879410966730674	31.777569157359615
211919_s_at	15.502152206801261	3891.595587354156	2475.7983127117586	1884.2548389889782	17.657143944503293	360.7314154568616	6402.173381103121	53.751493252472294	14.456308600616318	721.3121189802999	13.06286464750481	598.4617947038878	527.0187895360075	2476.4636127641243	2112.19619934435	16.65833837811305	101.69224700142225	1055.0652218134198	65.72674866776195	74.71006874318343	16.54048542778103
211959_at	850.9039909882728	7.764493748456513	7.294867969522901	8.532979652693816	124.48181219591285	42.72594210970391	6.208791608744432	8.065028780812519	21.994113370718832	7.716704195282063	448.22250169588335	7.762323510056993	8.689892224746124	8.321497710117324	8.270756845299218	1533.1081683526463	1379.456703556285	6.692195575186199	6.7152414734945705	1145.0553854047566	1881.273775337596
211964_at	1214.652520507006	13.039700897618404	11.007569560205587	11.706845203114451	1117.0353482551666	5126.556593030191	13.788324687974445	15.253234703721855	138.0340697140344	25.968837175553872	1361.3733194357605	12.303446654833536	17.72286396326126	13.146223748898699	9.971414852258924	1937.402035320224	1015.3448006036585	15.530765220776415	42.02542872722594	1617.3362336821567	2341.400107007097
211966_at	101.69224700142225	11.211458828180039	8.480863999656922	8.17227912549849	175.2781669757733	1172.4517017058765	8.946804433500708	11.894562427227399	31.139233330883656	12.151214220253197	164.4361002625205	9.205665934716205	10.918068399405808	11.144829751858477	6.261634903324669	317.471793499072	33.36216661085801	9.045864171756044	9.040286352339052	63.3259087680821	669.4269162001083
211980_at	815.1627759486769	18.60276286685269	15.37791438930032	20.10491078907343	649.1980955165855	3713.1585813551633	26.027126433292683	22.239898836876343	35.73760816987142	9.773135008758288	669.9637092613415	12.921170816977067	12.257063420048702	27.044591400120773	15.64816516780364	3383.9241590386337	939.7377936060662	8.337833419521886	27.485674070235476	1251.9315343655223	1876.7629671719299
211981_at	276.21019202171345	10.768572034572198	7.247883042065412	9.652609856718229	252.03587423246165	2537.951442299116	15.681695634437851	10.252779553532168	13.08046534001989	9.219469103377437	277.0894841650977	9.6997871735512	7.520398789114548	16.19978858832884	8.66247026080752	829.7268975795827	275.08137595774986	7.56292655049148	9.300551892993571	284.34333861654653	1481.6600734900667
211990_at	75.91166841802567	6756.484904129352	4157.766966214064	2343.5678255423286	128.75086542801432	24.957874412078013	394.6578114854731	36.60215738437475	8.677429832189144	6130.52454074442	1260.0359362727104	6502.415581740882	10655.081587285778	42.50466775844056	630.5366502133062	108.6820226140337	1802.3893765564087	10655.081587285778	1750.5311077444053	2078.0950550752273	7.6267367080305055
211991_s_at	33.06605032318961	4244.95351246119	1443.3787418707548	877.385950222039	59.23396729673338	24.98383123577792	110.82634866953882	32.73081548908188	18.24559599664317	3801.468128919567	386.34322448075466	3436.965622581787	5836.106281735877	36.3500950324786	219.22009771621305	55.52404748091884	435.4187741316282	3760.5532635743198	214.0197191455084	570.524759059244	19.933225376122703
212013_at	740.8495909998338	11.973697424067137	10.7579619986195	16.08557757005456	439.07147844790154	1419.157959745709	9.608429554355137	18.397240549188425	159.71539366304123	16.120525432666692	339.0669384784002	11.220709906720483	11.073889284512422	20.807411847149194	9.873645095654084	1450.5832229298971	225.55605511204175	29.117127431344542	17.13809497132011	327.7566128403265	756.9276574731387
212020_s_at	12.30501456870176	12.841969816660756	11.38407488699568	14.967334286445565	18.29918435008848	45.24267768396559	14.476922337713159	800.9973667342541	21.430462466923622	11.320917806599335	17.986469825716398	10.015477759891787	9.54250339102806	12.826246948765725	10.770351457107715	12.561725511514727	8.581627176730372	9.309564158907676	9.73715512278044	8.205894397934701	24.571055437504704
212021_s_at	30.71511359386123	29.516445843107135	35.46425443224395	43.466382813115594	28.52674756345278	249.28780295841017	36.122346229719454	1439.6600002384002	56.37196226494738	27.206289119178173	50.48461234639671	26.06224782516432	26.18305029951837	42.395147281940496	33.658501990920186	24.914583120118852	31.34837009529332	24.305613540443215	23.409570693605325	27.801916863002045	75.55932501310792
212022_s_at	25.837389909477288	15.530765220776415	16.253371214857314	23.33894989255922	18.865293251936908	176.41354888964332	10.043531511627044	1092.8699417038574	56.87947427934712	12.530347412413285	40.359559809759475	12.113084655374543	11.026757520688419	12.206582756732004	14.391142424422524	13.883552389583944	8.786427925323444	11.943071099128375	17.88071917155937	9.40115229454421	61.455930347887346
212067_s_at	1430.3623488159844	16.426915519497033	12.807411493961972	16.383068906833092	1282.203334540415	40.73618598235316	12.756547655029769	7.578922562157166	1270.9234932342638	18.038521820914717	709.8526651367886	16.654046751894178	17.185781806748775	17.526739268860982	16.203949740675114	327.3518080836202	586.6203199597485	14.592866749886607	12.291076159936427	678.12300893765	100.34559420306097
212070_at	23.76222845443822	50.93058877251058	93.03462747529244	810.163877330525	44.719339358702285	509.5576365062795	58.38979920382641	171.3949326830467	58.75502521909155	44.5598372665753	63.665327763468525	51.067937690907236	61.83490977081901	57.45306904359128	5033.000068789663	63.71804718467349	162.05778971083683	36.25520867644824	432.12372554538314	333.167105634491	185.03530007543586
212077_at	3936.972263825885	5.533732071164025	4.863538326279704	4.791956148136901	2837.0429416262064	1890.627276070847	5.864519605480128	7.072300309751085	2545.1809266819	5.264014384392944	4034.9838562018003	5.534399942587214	7.537712731412132	5.137958012642784	5.053196072301967	4355.7387645973695	1475.6146418861345	5.133818193334467	1502.2528023312711	1445.51920273624	3286.7712123020965
212091_s_at	611.9025029416177	21.949320346254797	17.83331841503712	25.23237185447864	787.8718734938598	107.07209629417781	20.195098429156307	26.266777236156322	1310.8892129398496	49.04525852160933	409.28556048027053	20.35587006482848	22.742899092981737	23.22934330693846	20.095673446724245	75.77784286092492	34.110159781565336	19.48573467359537	24.13587801367529	76.13258746987304	1490.9320749825833
212095_s_at	38.63737814841578	9.9293300002817	11.398647974537475	21.064524308597303	16.952572440586103	521.8558111884378	8.103586789278687	14.245688538375685	23.83106416274422	26.971241930768528	8.135553574071784	10.638170945889168	9.042729042830032	10.178317819145178	9.578216378528936	16.0688093379034	16.36531215410319	8.306874931462742	10.510829907494848	20.058515611753492	36.20911365350898
212096_s_at	40.46887897268526	14.524453836241808	26.102541511786733	47.57682549594224	35.4142512640281	1101.3560618451368	21.34527975633968	13.395372322249754	53.162879852825554	122.47386801070903	11.14600303553081	13.837339594023772	14.744595740119129	15.187914950042638	14.54358015446207	13.174230249494444	182.57959328179226	14.129883317637695	16.856504561604126	154.09366850518737	66.84683950069322
212097_at	2631.800133896561	5.838288247313099	4.842417829221581	8.28344549242139	1843.8525168214703	5090.183511754427	4.24051797650449	7.386732333810515	4605.4775650654	5.7787124714600395	3034.585517066226	6.879614113586955	6.892515880671148	4.7432240511348915	5.171501128956409	2828.390374231983	1876.584041311753	5.965471930427288	104.85666730551746	2357.4564298787677	6138.225617682762
212141_at	61.015694671639615	42.85340515677924	39.90748850166827	47.98686622636239	38.194688386998266	189.02465254855872	47.219582894205544	1733.4992461722136	40.66597071738317	48.53905835310759	62.01574216497103	27.48579453087605	29.701149505575728	41.529525350504144	38.064907334638676	36.133741810181405	17.680680072608325	25.24286016608798	55.16583074370729	20.96056550289595	118.91253012576594
212143_s_at	1180.503511502311	16.746284297957715	18.137943708222203	27.505897419240622	5269.373101156856	1250.3596231724118	16.974131376094174	17.662719406188604	939.7377936060662	13.188000764023027	2828.20012129526	12.71874246859457	13.254320757102906	25.05970526379605	18.40375680110413	1211.134548112684	134.0800046647972	232.31752309146594	10.570928811945747	225.75080217649173	1833.0075430941542
212154_at	530.7074857592983	6.7503107665116415	5.567925004922416	7.3450714234312535	809.62006480762	56.487005184205444	6.758908482198745	8.384211975170006	199.75765910847005	1772.737352709607	225.63606962924558	10.679400959316743	10.894018474248744	22.812214414306517	6.764048703989238	587.5557195519157	157.1348435862858	8.832354562411147	7.6794698740785226	216.4213281729483	586.7368573955159
212158_at	793.2249384992081	8.980681336713287	7.987961243173286	7.711044921326864	969.6775660553606	46.505057478998026	9.905576146206581	11.531012890005334	219.04860335233224	1902.3089214838342	324.73068054274745	13.817584801199724	26.275199333144634	35.2920305419282	7.588185506771612	2228.1904186801867	484.355166230469	4.772207144584778	6.322589672013653	501.13586812616705	582.5449060243916
212169_at	1251.9315343655223	9.39427459801817	11.005709407569721	10.436421384509554	358.40842714866125	465.9674188962179	12.71239549593556	26.184579520768494	1145.0553854047566	60.78141609827146	759.9981844009393	30.78530265325263	18.0179263494665	41.18904676901539	11.168701803956282	923.836304449812	454.19182883942784	13.84662859030381	40.089193259063	558.2751004784567	466.490066104272
212187_x_at	164.89180418748927	72.28125777807317	181.3966298159238	107.48797213485005	158.3360303647337	279.0878375400171	79.1797308924566	52.969265850528345	320.9557807155308	332.47831131238485	399.2359432013054	63.93602193368494	66.8053466900547	68.67710002935672	1314.716180030102	185.10806220644739	839.9571159859959	4818.659115726537	67.8638724585806	286.10470479630834	90.87732977129852
212190_at	4988.311296571579	29.957610235005884	52.06965161580493	57.24438580459185	2543.6136653394374	806.8387288752949	65.9299474468146	758.0394972303873	5974.520054900164	17.88557151420213	7709.582018625771	17.599985484580664	28.667281304708595	27.11749838006159	103.84949664981444	7865.2914453523545	311.15751380776953	17.808630325215155	440.66620328049424	167.97474037619148	2747.5059289709498
212224_at	11.136494962604182	8.922182249106214	11.182400785603528	8.762198166580582	8.56590261131789	34.62240234948609	5.625316048170525	395.4716674145641	8.674373469439812	686.6137092788941	6.748301123433811	385.2555928380525	37.84585337862822	11.829950229899056	6.6791678292772305	7.230555653453849	214.88187674759493	7.6209196153425145	23.757862015648907	218.09235555733744	10.648673712938772
212226_s_at	2412.9934504115513	26.18305029951837	11.160284745252778	13.295585827007496	3293.9850769211416	197.86749814411502	17.562108633497672	12.272656617339717	2649.0653083426505	828.2007877450881	2144.5660427878947	14.026386208465578	9.309564158907676	25.890270509830458	11.137685779754845	765.1269571481149	150.5644131304813	10.444049632814032	17.583814518422802	211.61898403011048	1833.6747524122238
212230_at	1327.0750218138567	5.818552303222958	4.645065558875292	5.126008192269672	1608.539333748169	92.08797290814262	4.263979396465497	5.321190119707149	1114.5928801094926	526.2584726035127	1513.0545830099027	5.083961308316011	4.432446704416426	5.33497425673829	4.092060940345979	392.9698728769723	257.93400707760037	5.196811094666247	7.038308727314362	337.17987225752387	1032.0319480873013
212233_at	1290.7049506652797	13.719707730438236	14.508483767396669	20.31497130394232	462.6211635445385	855.8986433069415	14.632641878423023	15.176430258906215	673.5303823872954	10.258156339054684	1022.9675201153409	12.587167267998215	12.823368083094145	15.870034630260763	11.00972627276397	1214.652520507006	139.00947503957352	10.967100843270284	139.48932074572252	177.71099907151873	859.4373089230185
212344_at	59.91448555521117	10.526742488812426	11.314773112916097	9.452100703554862	186.42843399033657	113.69365529566551	16.89847565775461	12.056793180103568	104.90177608842443	10.39136861476504	450.6775780778318	10.645390174678893	10.622762995702306	14.874747018758175	9.877485888369026	202.75428964606184	25.5329275575799	10.723228321109847	12.93179172676199	23.78127914786932	1287.2045204742008
212353_at	178.5944492107083	15.69058306300547	12.578105271314978	14.955682694454586	432.01253350112484	85.38117851371872	22.72556228225627	19.02222869699724	153.07458699538606	10.342934966495367	929.9070233028997	11.269811269196087	9.955017303044691	15.546313626677218	12.605344124468868	1000.4604573978096	78.86755162181952	10.929910306674818	11.21491627629051	43.30954579555024	851.2021043099107
212354_at	786.9954156073011	43.30954579555024	35.7155273516599	37.449053553725086	1147.5188702092205	363.8198700008967	98.9021022037073	33.75962574281294	489.14458375431843	25.24286016608798	2979.1934590443893	35.474843739547666	26.42122658844182	44.312380197084686	39.79335247319106	2167.143278424513	332.47831131238485	30.165901944725423	30.859728227456774	193.33529471734965	4011.100942465723
212382_at	595.5283272309852	1480.25046152187	138.24365770219407	20.692869498090268	110.7285788461565	533.9991580684413	107.03195049621692	41.482557918498564	239.52575183957012	25.837389909477288	229.10845023320076	69.74748031740202	140.02367445931233	21.589107361859742	77.09575812964329	141.74445422751813	51.71635621489763	4537.544660420631	112.09055389224991	92.36078182938061	76.5606972437995
212387_at	515.4584233461815	995.3849980261169	89.13022084060447	56.64784876168735	179.72834632892364	507.9838411591148	39.0661757994162	84.9349710408431	282.8617486576959	51.93058592222438	253.08068217331788	86.37884203466342	185.7473279653481	33.626075359596875	63.67716550045394	154.09366850518737	429.99123189312854	3555.6153113630094	86.5920123531721	518.4120671479374	65.74621264854939
212464_s_at	8683.463350676766	14.451253628835168	14.87980505063833	14.98951464202908	9296.319618155423	9622.794225123538	25.801556203815935	34.48579676126209	9336.412564612994	858.0259090598083	12028.57392494507	20.60443619979319	14.772055936146375	17.24377809024532	15.514726381435818	10655.081587285778	567.1159228142665	10.42450737767508	12.649245623208934	392.46860212562757	12028.57392494507
212488_at	2058.757494221591	32.23664295486278	19.222964859400307	35.44777661562445	1954.419705178933	1669.1520007154918	32.3952888153859	19.419426409829533	823.3036342798853	17.1923821245296	1125.342810010599	19.61942965460297	27.306648375726304	28.284089557771843	18.308583874894797	3672.7743817911223	327.3518080836202	16.002854390029814	50.32894583181792	519.1964701431107	1527.7067573343425
212489_at	762.4052611528604	11.367751748430818	13.026911372565067	11.486807471943841	897.1033168156739	519.1035778861572	18.441223430560505	9.29549211783278	451.8241419843508	6.57655658534782	464.1748374138248	10.596822245993812	22.388393698322382	13.344223724229238	9.327117423414256	1655.722066922517	65.10910278488785	10.967100843270284	7.29751738013647	74.53654940886639	831.268205298791
212560_at	6.731357137152386	451.8241419843508	1873.237827182605	1918.6950338537215	5.601547109414406	6.852939976931909	2925.1091928577325	14.052302079853911	6.623697395861492	66.98527602844993	7.1474361822905985	1205.6150610998634	274.77698355348474	3202.451481277418	2199.6607334309056	5.947723572715003	139.73636209842388	1416.534524613499	840.165406979556	54.48491698655888	6.694986176039796
212587_s_at	9.722456550902281	3454.5342260616158	5650.669205877158	3936.972263825885	8.395685546656884	8.070663785054817	5635.419606467733	51.0247913437666	8.475156159630343	564.5944079557866	9.731884831273621	2879.9304336562536	2934.3114133579834	5033.000068789663	5269.373101156856	12.030397051615717	23.442755398246856	1859.8110528823695	698.5692276221123	20.709879510373295	11.767675260856537
212588_at	5.255585939530247	2167.143278424513	2871.3478559948567	2828.390374231983	4.8245478811529505	6.252967979172958	2677.0141958714044	82.09921765753344	4.760746446324351	859.7256263600675	4.984052623725342	1986.8071579657112	1937.402035320224	2450.0692239060863	2935.2451973243433	6.976666600884681	263.7677035601913	1207.527921489921	1724.5324135781639	98.76547791172646	5.116262532395022
212589_at	709.7517477190098	275.661667070066	20.097172184522254	121.26015939441578	447.70150044121664	430.45000796470913	7.80983410988236	17.668300615609482	535.1482148100739	6.866462145481402	340.65219894948945	7.827758732336955	8.605388018416278	8.351916231939521	272.5461903765365	2290.9471790974912	252.47785425896924	11.473993775088621	154.96481364668693	294.037254760663	509.77292040236284
212592_at	14.333831567667923	743.7342653636924	192.4563724224292	101.56586928861618	8.944577834468882	6.1311051648605135	6.671180092855513	7.725010355449292	9.630770836942068	7.318090986460439	10.112714434691009	15.224346354539009	22.616376219534313	7.898189733349179	9.754757439874261	7.3654770565530345	87.09911630858889	2167.143278424513	44.50752337328299	30.591144051023644	6.927299112512768
212599_at	159.24259218212455	142.65725551789342	160.1790194551188	183.18065366920237	210.69586545118375	7.318342444607974	10.628893730821645	22.414021917336573	121.98776501212146	14.275727885620242	208.1993959928952	17.349049115922533	140.11616607323077	21.91384269859237	1323.9237697623435	98.276278602184	303.2692353098698	694.9988424320261	107.05977319369362	316.8290116875923	8.683931133837667
212657_s_at	13.801263359352276	17.49611372601216	28.20224141565786	15.377081987284665	12.169054949511342	12.264546341872906	18.639606646771455	17.86787435725644	38.26039083269958	2869.057519385796	11.51904342687028	358.85138267145123	225.1120937512292	837.7512398916905	16.125860920916214	16.439467535849026	181.40443677268502	10.604152382249788	83.5356135547234	214.3048202844056	12.738221807896432
212667_at	2502.444321977526	4.777589636724334	4.916756550003878	4.955670762868181	2427.7750637394884	1222.7991767467602	4.729632979094216	4.156692114501915	1200.5628742681436	222.21026705605064	1712.4865906420234	6.391796109056451	7.356672074579144	5.589508524033047	6.049401469815583	2722.088829232536	449.3952845880075	5.6315739247865535	1026.9994490533877	690.1311607615653	1150.4504747147744
212671_s_at	7.90866194269948	4130.60629757729	918.2737553388552	372.2208977074456	6.389279208493052	10.44573028013749	11.942295747189338	15.0814384275544	8.17227912549849	2132.7195192867807	23.47890981107226	1446.3192114204996	5177.038294531394	18.516184073149745	49.681543602914886	12.30501456870176	176.73765501872685	1655.722066922517	122.8905089436605	188.95056207596213	7.106502755923449
212724_at	1551.0031825759606	10.566209605533288	12.221606125158235	11.42821195849505	1439.0845334656024	983.7911081912087	14.385252304350143	9.782389697480085	2934.3114133579834	11.320917806599335	1788.4437460041054	9.335182151938083	9.05281683474924	11.429404195799094	10.916818059339295	2318.091760962291	398.9569760282604	12.336527129847418	21.953988625098923	440.0696413666416	1982.7865820346594
212737_at	184.9548489429632	580.451124911494	143.6158502685966	117.42013655825328	225.95524749286653	223.80772109629072	54.46791791606147	104.96117927087505	332.8122905261404	7865.2914453523545	314.593150407319	571.573570629505	863.1213850750484	77.12563740531849	84.43871067274881	147.49166902933388	212.19811630780814	446.4526861791639	78.0519548596373	242.07023932759876	158.26906675969053
212820_at	98.89059882824758	14.445669825368622	101.46837230820506	23.462561596184987	74.45273798006073	32.701788698813914	121.540981551876	14.524794099216734	55.402415036391396	954.6305695804548	79.35715810461578	1117.5261585689525	104.11701595158257	397.484146263813	16.613370456502324	75.86757499857073	26.636668810262506	995.3849980261169	92.06209062016052	27.813379695619684	44.91973090452335
212827_at	17.989751865253233	7865.2914453523545	113.23422697485458	608.089844806787	19.843852447986016	23.59865780355137	33.146584862251004	41.854189324809965	19.13588507988288	24.43148011222959	20.031738337765322	106.52581484235573	31.570492306778362	37.38279720493485	20.682038760620774	18.693012804856835	60.137228278112026	2058.757494221591	387.9208929120575	28.83111947887952	20.05788877402314
212843_at	9.021890061747493	13.357817030380422	14.312437353152852	16.01542519862308	8.625171631037311	8.822494975089242	14.026515035479944	15.300953634447074	12.494157068637401	9.7624571691239	10.547978928798525	11.382238124056808	9.552255796797251	14.18371830830348	826.0458381107843	49.02172389547886	53.162879852825554	10.002750155584108	20.406779076846664	47.72290467952824	9.074171340893168
212865_s_at	93.6955119772672	9.615629926153716	8.316459611557317	8.955957587536403	114.77238166087099	10.263278358208964	9.097873470453479	12.970473185966704	125.23349493277176	9.75509936832681	526.9394174292404	9.050470268482249	10.889961962772276	9.579611149096028	9.102102955267648	558.2751004784567	54.82085565780325	9.211963069706483	8.923200588899192	44.78209136993037	11.030331504735862
212915_at	285.1892486292411	5.597463386348075	5.677743171125273	5.2717471528265945	250.75037067274428	6.540508264274921	4.5394482481151375	8.16200589494727	678.12300893765	6.298125261056213	379.042688671105	5.268631536786737	9.09640704812326	5.193311147894706	5.955884886351107	230.49082916613608	232.31752309146594	39.51334797533393	6.1550149651827955	219.62937366263833	98.60728949008723
212942_s_at	1636.20627266614	6.319240298398098	5.939869670320018	7.333278265479639	1796.8767954541242	6.481251376171433	6.771419090291069	12.058489651717732	1818.0106693807004	8.140478660127963	842.3857748945478	6.444158023346659	6.907701704725568	7.637612856150496	6.086335922387489	958.8636132716582	9.524779122742498	7.042206821133736	17.458849788154616	8.516497885740797	690.624942625484
212949_at	18.80484167727768	12.525640738209814	13.869497210621066	22.335190687877045	27.57270005137763	66.2091400768942	16.857593143422548	997.8450592559159	19.127934842930898	694.9988424320261	20.984866307254304	14.8505242024621	24.862712794778624	16.98718075826674	17.556274735783237	15.102721260603646	18.02512614747544	13.357817030380422	19.252621289449138	17.64593439917595	38.446215098735514
212950_at	35.23178432333978	8.122729261930955	9.155165066236924	9.059306026713184	5.034464985860918	559.3738858069437	13.710963651158426	6.376524307465775	5.889644234008388	5.342228977257139	6.041450849793208	6.797067916268091	5.889644234008388	8.918972756669246	6.744956084286972	11.149942481749042	73.35748158338352	7.654144707211424	6.346071722139596	94.226447469483	6.091064438860538
212977_at	735.7861179456413	36.574797970205076	31.672446525615666	41.791886547181115	580.6411851587437	23.114430303758407	26.690203695064156	7.864735317515494	268.0920098065077	6.840664247308288	41.56622048109851	19.572743526390703	21.249225207557483	12.339948061815356	91.89441198149737	247.88387022201616	1225.2991342174487	5.398317215767733	27.017837287910858	793.2249384992081	9.556541813851595
212992_at	317.8226832324567	8.706361070966244	7.373958142483255	9.472413167667264	367.6046063005234	186.18106618553884	9.215945850573288	12.844965828457804	1551.0031825759606	20.992819206636444	213.64188075039684	9.987816126704882	10.760202206852618	11.594456579271046	8.606214999114997	96.59110486444844	58.26502936289334	32.10592472305173	9.315249303890758	91.69622842703386	62.97437270811584
212998_x_at	8.445957458236604	2357.4564298787677	371.75074049830766	132.05969167723663	10.641544901831832	7.88255519578062	58.24046409232159	9.741854751358336	10.619159278765258	1465.2389033069378	62.71901094277619	1299.0037378222225	4130.60629757729	49.594386186985304	36.81286083672762	12.561725511514727	556.6876111136504	1028.2689618085662	110.17621765310577	617.9114194415405	7.85301080182114
212999_x_at	19.09004473543404	426.16422721897385	60.68046906618676	33.126798161231065	24.032234769602823	23.680847902553317	26.23742291272589	18.49447381486342	22.036928118923772	282.591193343634	29.679803110269592	264.2533046193515	823.3036342798853	30.407028252973575	29.322825952568575	22.36266839829248	91.30869182266255	308.9602972218613	121.2183946993141	101.56586928861618	21.351913385336168
213001_at	437.1375588075697	29.192219723263413	24.38552356668019	55.72322732021512	182.19293139262965	116.50028928876735	36.72854276968266	27.67955093996403	1818.0106693807004	24.730925301836223	253.35850513981018	27.41929763135954	27.11822476014215	44.55028146270517	31.459461150100097	216.036199670354	263.2405607932614	29.591603716891097	32.52025814049582	353.02113177470875	38.82622395230972
213068_at	588.3975588781068	5.5048007413344315	4.788811235400894	5.50728820077147	1584.317757117598	5.209199540928061	4.7160519941094154	9.0595842070843	1636.20627266614	5.389895506848358	8.611236613073643	5.792202916840564	7.5256928636527585	4.731903253634633	4.395535085028799	59.88464463791681	1810.2808156948663	6.021729251305245	7.4070726852426905	2545.1809266819	6.19452896539665
213071_at	171.97233004743083	26.658135416116743	22.47898579680892	21.77502249216923	1377.507016981911	17.150082688646464	31.825565145706513	16.364072340119836	629.2667449494884	19.415986269281266	24.29570553072729	19.019566448303664	27.732226980464223	30.761402961598744	31.076156325574356	56.37196226494738	1517.0738363115388	26.492720024611074	20.054146793494375	1876.584041311753	20.485939119302465
213095_x_at	39.937387007365416	88.89999128722897	1281.4620094617103	303.9356940459879	45.40634718564458	64.12895531863995	121.25196424757547	57.0958538581894	39.32513608348926	511.7018215511446	42.44627443501233	3739.6283334321724	1851.5301833412734	1627.6774559404266	53.86148372573159	40.313883250773735	106.86207511285478	185.26572065530664	253.81369573312605	123.90396365395621	48.38262377002705
213110_s_at	14.300723432075166	12.309524156781377	10.027865690365488	13.15596881347064	9.726059437414516	269.1487154218305	16.594980049053397	15.37804328017331	32.19184115141679	10.342934966495367	13.40879833998963	10.017393846794732	8.260811040559233	11.721529720429125	9.086144470100926	121.26015939441578	30.50075995933202	8.41663628610342	12.585516985778318	25.81677895041838	425.1808434014848
213139_at	1283.0917552698525	10.101740012638013	11.663369146873922	7.846875091974053	2037.9591841958834	160.42264359014152	31.59578270734567	8.246143145021298	892.7434073271588	8.706361070966244	1009.2465940260238	8.386005108780775	7.15171217955636	9.97331504667312	11.980222516810798	1430.3623488159844	140.02367445931233	7.071821032434758	8.528389164436092	162.8949577616603	1072.1490393011159
213193_x_at	17.736263404322017	398.9569760282604	7553.872591899187	7865.2914453523545	29.267918760371906	65.62512068506925	28.389850741012324	59.94724837682689	22.67030217104109	40.01440491983669	22.471993209131327	105.9436700011678	80.58568149649831	107.83249237975795	4055.4936630891325	32.003115236602326	169.86705383470766	36.38991100056568	529.5897028101449	101.31577767513866	67.54693833013837
213338_at	110.85842892047273	10.834925683496913	8.36938516346623	11.167061090619423	44.021487117121254	28.178122850691196	11.065918684433287	13.018197108247207	1426.0462419518565	53.40971730919613	948.1248650724065	16.9424758404607	17.007043278615637	14.258779064675213	13.333644818562203	692.5632664584514	50.447089011697464	10.7846063892972	629.5501402502819	51.0133864697985	197.77233894685452
213415_at	33.40629743521978	5.381098757425573	11.6310555033513	6.154465545868512	7.525251988678405	3.6446524445493695	4.593190786548	201.3722930155214	74.2754042552987	168.33249044344979	7.191316219596299	30.77924537171389	379.5657946240489	6.695393404041591	4.7943756184144934	5.438601558467484	20.582542696722978	17.954567795838795	5.693489332577517	20.291905628962837	4.269240880851267
213425_at	169.60475344909185	8.181370851426566	13.941068563527816	8.163354771844853	233.92961003502953	6.710532358743644	51.51643808419819	9.293837217505995	562.1202586762759	6.6531036042407266	693.8552831384841	6.7432132716118005	7.868283667322337	7.038244682917795	9.508775723343327	466.490066104272	18.05895307044661	5.6499678064204755	5.176358864255615	7.770557125462521	313.22630967589987
213428_s_at	4744.117637020813	35.61964481686443	42.26490290567561	64.24854433509215	4841.583203036574	664.2520457589764	35.32884191952405	33.024566050297324	6130.52454074442	213.56973864521495	5361.707907782318	29.604304366705257	35.265455633842556	23.95488764289902	28.379808111330604	3801.468128919567	301.92010911390355	22.335190687877045	77.97145364511843	598.2673291377453	3372.596470342439
213429_at	558.2751004784567	6.52605114575991	6.846105943832113	9.548902983226208	362.1762703868692	24.200824187643676	14.498412046860476	7.446916900567723	490.578832798006	6.0831533045794	824.8216639166994	7.805526538724985	12.164501906869015	10.312199024755092	8.668192613780436	230.68315095566282	29.480743010736756	8.40689976802052	8.658036956370072	29.24097198180968	241.2697208176423
213479_at	8.702851542533002	8.793038970492105	7.0162662132946645	7.741326953888324	9.882471571462691	245.94408429617158	6.836077906950921	8.566068632920572	47.55289678724445	7.318090986460439	11.917260181017584	8.254818091095455	7.837861332635348	7.701736403417781	8.000584471592116	9.380413498172413	15.124154613889578	12.072881410781388	7.886991446945033	20.027861387509923	7.203646077818961
213506_at	8.72882255084501	7.3360405712966195	18.342983746024984	12.151214220253197	7.4960120377549035	334.7605781694074	17.409339545206407	6.3055377456205015	6.151756636335842	5.655253003445941	80.98049887480076	84.6411961169175	22.406703826444428	433.11786251490906	7.390165107691635	112.02997087139558	17.6118428424928	6.6620221331108205	18.083736796296094	11.845041701016777	53.583243800813655
213515_x_at	14.658935943052365	36.99258004708215	30.169020246942306	26.668589316958414	16.770070742473653	23.582774188500693	32.802906301211664	6052.522297822292	22.14810065542934	24.22545673715437	21.161851061763567	27.312547369253927	33.156078316195945	119.39361342826135	31.626700404667666	24.43148011222959	176.03801345694214	17.821772457593678	1308.5220252576291	121.58706789164401	32.42296588087466
213523_at	40.56725070538235	36.65780082859258	47.614723260469944	43.50862028476287	55.50725609613333	91.21382038800863	69.60460956262844	1880.7132938130667	41.05889767401626	52.94065240476849	39.53717581119022	29.0298577970483	39.495748029788054	19.758813577237646	23.950346939477313	68.35283005053212	46.558038789991706	36.574797970205076	38.93054964652316	55.633083941936306	65.28024451329989
213524_s_at	209.78290145432135	14.000541149794534	35.39144718470575	14.97817505450609	133.84225337508593	14.470561776164143	98.59235721372642	24.398874695945032	13.290445399648187	39.1315417987252	86.29651841397606	65.22895470892327	14.88394489347767	2115.6634419272664	16.874525179933606	137.55552192942602	3138.165205634902	9.194673419947677	21.41372092045298	3985.97463372286	34.98225653547442
213534_s_at	11.930765086412428	78.26230179431074	451.5132118125535	636.3950802667716	9.78147538025381	19.1223061406942	17.58258166182864	135.66678066268076	13.39221369828142	28.16180580802902	12.892412466809539	23.42478212837771	24.04633220613993	21.28881255770184	36.48768947999709	10.704144547094632	21.706473140987743	28.83111947887952	60.71016619361807	18.856362711414306	15.241555918946023
213537_at	8.868988696599729	554.9784685435803	72.38156080907828	29.419425253903462	11.340862782126312	8.118062623965876	13.406318916074436	9.607977796557144	7.124643821842226	337.94350673488924	55.357805017877546	386.8290360579879	2265.792220869952	10.809579559607318	23.36151490346411	9.582119488577966	265.96181964051925	587.5557195519157	33.3717662344003	269.17859879645346	6.218699278940714
213539_at	20.445144063750767	49.12339889132484	1695.15130711368	2869.057519385796	29.445946195189045	26.971798458721267	27.457882611736416	53.106580287270205	24.132393678537156	31.902293397097864	25.427866338553894	61.961375528360506	61.407488566912185	65.18104549464206	101.27459946278637	24.057052545994907	83.0524054792297	25.57823053183182	512.9072746655585	58.01531780807141	30.846588819134475
213541_s_at	9.649260834511022	8.331216146223971	6.861312509165053	10.311034687869496	83.39855743867585	368.00127642179893	8.166519308842892	10.83537431390548	8.065872430026527	7.017064852772478	9.13141355912607	8.00973941404906	17.36270595060133	9.400408501645213	7.534126608729671	10.696556386113379	351.423118901224	7.399132214607131	8.555630754642813	305.5017664660861	8.782783964363365
213546_at	30.591144051023644	326.6491862102816	267.37403498698416	254.46086803938718	34.032103956294016	21.931976555790136	326.32323455936273	225.28391132013644	27.398962562695992	128.11902219202747	25.954189108023932	251.98115261216532	746.3325023908715	184.06422831176684	331.1877164684646	34.095180829813934	91.5842305548989	2703.8580093878904	228.2759362252988	99.69603785532857	19.429307546434234
213553_x_at	37.681261073966816	126.96441505588398	115.5173777124847	148.8077680279149	38.54040214458264	41.997824592211245	106.13430321111741	417.96195823735195	32.72836456913868	1715.7240437029836	49.72007083231706	87.90127277316967	78.30522476549406	79.69802055752348	61.99781988996486	46.67847075310389	92.36078182938061	59.65763586184077	179.86962966275442	141.0366568906951	30.188337283736423
213566_at	8.337833419521886	917.9837491322207	337.2292748364797	51.336030947502664	7.719842496655433	9.181239553147256	11.980577101177426	11.945969615782623	7.981864751420864	839.9571159859959	7.312719234582875	1152.848466831732	1251.9315343655223	376.89555995474547	18.159503054371807	8.264202963361331	121.51187740474482	2155.893280150627	67.01297196465319	89.97598820695733	6.899161770623344
213638_at	7.896956616788216	256.65132213343094	9.570389913213983	7.019806077082364	8.209194808258005	17.04659696596274	6.492647142423321	8.900066436830372	14.685384828449585	39.51334797533393	7.06590308748801	18.57542221260095	74.8790815079353	75.48904370859947	5.0348252376574845	7.502055475640465	10.034947928846128	426.16422721897385	8.748401175825869	9.7624571691239	8.319908381709897
213640_s_at	145.46891691584878	7.089385291268045	6.4809572115312335	6.2174465754872585	200.64468820969168	149.9167548957476	7.613628118726657	7.990887023158596	206.0453489997166	6.579381017077814	219.57318410370732	7.261261072882756	8.372448279854359	6.967472988962058	7.87664028839179	47.94119516994597	6.998620777426921	8.205894397934701	7.078366021703348	7.668937519267101	315.2247726787914
213664_at	110.71734189080784	6.3541373458593595	6.928319889487444	5.465267859476961	124.54075880677635	47.29687115196701	6.102254918192511	4.445852074005028	37.06228691565517	4.651887083880554	342.365353977299	5.83000381983143	6.405148894080047	5.539608387502499	5.905915832357678	237.75137952567667	30.912474831946014	7.013477720455642	5.676764698868734	33.61612712112047	732.5771230765978
213674_x_at	10.768572034572198	1780.0498289143784	20.59277687488891	27.29499373411694	14.755078006201472	17.433283463573396	15.361856411924093	26.815252862906583	17.64593439917595	16.697102712869263	15.299350347145985	22.209200086457198	16.50734591728069	17.54069515533613	14.010362313632228	12.624559778255827	20.09785334188761	41.078661104738174	42.51056326196473	14.270523193569149	19.94087013059442
213706_at	19.942367728936752	27.3776556704775	16.42939894545102	19.730189290415986	25.307285880101098	23.4871277804411	24.565753415175806	63.78199221938512	23.84019072574106	51.336030947502664	20.418179429699506	21.506060846719002	16.0688093379034	42.16218595830952	21.727856729640898	30.538922486539523	981.0079246060212	23.472866155311394	48.303088905272844	2097.7937930333555	21.711237244607833
213764_s_at	2010.1598424302072	4.44868914907338	4.2062662505074435	4.937823250419936	105.34574814698219	5.258171783532603	3.9728414972043113	4.765988430472097	20.726323911807867	4.669932877427706	158.86664008247593	4.617538851000667	5.9450246592834946	4.424720627103326	4.139712439748369	1130.0573262569915	384.4921003331941	4.748983924252322	6.139808198727505	298.1095280136976	40.19771743328293
213765_at	1133.1915081908078	9.320341038004573	7.750387814877579	8.475156159630343	94.47898057055701	10.33336913933612	8.861323294144803	8.506365089358273	25.253430062290207	7.853082049711812	170.33311685139932	7.812488158964294	8.023313592207565	8.530102849584953	8.474956108178915	1248.203121887748	340.1977997292241	8.83557916820885	9.840448430741425	272.35181966700173	58.17531331914087
213791_at	120.76860227055776	28.055761123942226	16.00957639109122	16.546208083861202	2307.220681446199	20.4717947949354	32.403704645016774	32.200941425997584	123.8260066462357	16.834037868896765	3173.5403094089716	18.566747502853058	15.77159503085127	30.005960622953907	14.098846796848747	140.5284698605675	136.69715544755053	11.8203751729606	15.421692386537	286.4157385719783	20.409121615770907
213800_at	136.87586433023	9.601405681757813	13.674649984673415	28.401275619850527	133.4853087145667	103.16759452167409	10.074120691670451	16.386437718434912	40.313883250773735	8.845325569460861	137.95920813437297	10.552147585756861	15.860255615501284	11.305367082840252	11.583277231838704	422.0549427704197	452.4495078922363	8.046751720729326	15.647677633671705	841.9080824300005	75.21685048213985
213802_at	24.365468019369146	5.054972986106454	4.674256172909992	5.228756876473254	5.463736163235519	5.889194299199117	4.334029053649507	5.184588240776315	141.46124841560467	4.973613033803118	20.234219209262058	5.2698385424540035	4.722969489543955	4.906432228405563	5.278345065739726	19.187123929750452	5.90798886842893	5.068595483760632	5.41225887362543	5.789694030911556	39.736495622367784
213817_at	33.91141706246473	11.089791928406578	25.791302072303647	4.393991737363598	30.887926442175296	7.579298473530631	44.98916485431252	5.185547028013689	22.18751856542159	61.04882477454553	5.899127800027545	461.73725474482524	156.07389498082034	109.26180893359545	7.175142519067968	15.30997840879984	24.194578684584634	4.348982761313324	17.198798003375636	24.522625094679697	6.0475992855723435
213825_at	5.5260584939998445	6.246307434053558	4.993734546530236	5.078987873519874	6.2758144393603965	5.911357601741082	375.6051092102199	6.871043813513177	5.963099873216609	6.740115132590196	5.646102564325268	6.3525792119797835	4.700238201951512	12.51450695425726	5.390387563608545	5.3316972160171465	5.621653598517246	5.342228977257139	6.44175051259942	6.151756636335842	6.2352918226086
213830_at	19.097648932937904	25.556415199882693	42.628156238927744	66.94768002820705	23.44691289679282	13.315164799582876	39.96978464540281	34.91025023863841	14.140385137252364	20.91292622921128	17.908896196484978	27.193891257621676	39.64505762684732	34.69787042251642	2415.150531319155	18.204234325744046	36.00333334079303	25.85983696516092	283.44449114946264	42.83203545906645	15.379404436446872
213831_at	8.125742002593594	2019.4743653503547	303.9844387489145	25.695393543886052	8.971386028708292	10.074771117023285	8.767335125569678	17.044836673947508	10.034947928846128	1655.722066922517	20.440928726517445	711.9034355657595	4537.544660420631	12.780060919860624	9.334175618656715	10.053648535637162	709.7517477190098	1335.890079098937	203.67103230511572	563.804306042099	9.908395601310524
213865_at	71.84427650987821	10.878767676250652	10.215561770026392	11.952031667202089	25.443369490286123	243.55503108917856	11.528793866205191	23.363688172203883	80.44752477790192	12.494157068637401	342.0283910601773	10.883741342318594	11.812150235918793	11.142528348244653	9.212180908187872	26.570095710920743	8.588309694259497	11.719437106339699	11.163815584548729	9.142235982922063	1491.8456956412717
213888_s_at	6.760861109914015	1475.6146418861345	2310.884763710615	2330.822348323739	7.642933479912012	9.858651215103622	1091.5570647735015	25.890850360981	7.674745558956563	44.25909086888799	8.2699813320088	796.3799574656489	747.6965767717177	188.2422991005236	1263.5829360416192	9.082576226262299	34.18907487996627	649.4685398973068	1003.0103692865882	30.418774936169022	6.774293803933421
213891_s_at	1232.6643640447355	1723.1146606465263	121.48072215598259	36.16885395424399	328.83684914770754	895.4244314254763	30.915906699683845	85.9625969395955	641.7762618327896	115.77109809001784	486.2739791154959	163.15362343750584	440.6465765066348	33.2284956574999	91.91176197381554	376.9537658203528	868.3612979822661	5974.520054900164	267.4600358705954	960.9775853869061	116.36940373386659
213905_x_at	440.6465765066348	21.195225375038312	10.365663043400286	15.725367878717691	1594.8338940650092	230.60295974028602	15.79653393662046	33.71609299505933	188.63635946585828	15.748014482046175	473.9242052836049	14.918094363206183	12.584030407847274	29.760903098466848	11.761946430092868	1649.5320321475372	107.84648846373258	9.249801160834085	24.515360606322133	148.8077680279149	765.1589002030187
213906_at	12.940767458721199	7.002139641791714	162.58885710943827	549.3029148539197	127.18450284436153	16.229265923592052	6.04779451398106	5.7829839272315615	13.411810582671526	6.6184146755531	63.900314735012145	9.781047501037918	31.95764984559127	8.324721419705346	2331.693153986792	49.14786237875683	9.198090310534514	6.36722850102921	178.29878201663513	6.796128067613046	87.97794635589139
213908_at	31.51295390243294	15.548356071223969	50.59674490653137	40.03280455804219	42.9783121523522	38.83638001325694	13.875562020264535	57.225885360139515	14.831809818842645	13.981463061611752	19.13655866489765	14.221547533972437	53.02393425424938	13.681388466973887	138.37379567698514	33.4587698754432	47.296168901548626	34.53402806922089	1162.6652494868222	47.05940985419638	37.077471118008006
213909_at	45.614323003084095	16.138314882626755	14.337168532664975	15.719825353641564	36.13812459711859	12.508877404657296	17.318346211443306	17.57507930069109	655.6448049003649	13.305850493986059	45.96428811388461	13.093258618248138	14.63116701095465	15.059681114171282	12.465046158941156	91.42208294465097	11.414837616921169	15.777547147186018	13.9870900324905	20.477186998234984	22.057114440070702
213915_at	11.72764809297015	33.30165813768058	290.83331280804356	2869.057519385796	10.821493074101499	14.23797182800655	22.55834629088803	24.658136989557065	11.105321955736	22.353360085915348	14.594561965869136	107.0796999842863	70.14011267852167	41.050814477943895	8053.803606010291	10.71595213614223	79.3918694414354	63.15915226026612	120.97652009985019	53.83051430056182	15.169386037984417
213920_at	6.128177722375035	7.312375948727138	11.320207185596988	8.043640905645002	5.671402054626289	6.1330965350620215	7.1584870220918635	6.262143218527227	6.424139562422292	7.281394644125555	5.587953186120637	7.154201112250259	9.719226617249326	6.610846958086627	6.5218162063546	6.209921153996818	5.769182932072913	1145.0553854047566	8.642624573950243	6.008373548132935	7.148244621106853
213943_at	590.1450904098018	14.519345929132005	10.620002184598782	6.432696521041871	392.975906573247	55.069931756384065	23.01995680559861	5.344325875726703	743.7342653636924	6.815507224318583	417.9977208008393	8.148296307084259	8.922182249106214	9.99653916470493	12.853645500381482	119.22325954300764	155.82585131180033	9.516976662541127	8.573144795518234	379.9766900467987	152.49132403740842
213954_at	4.2153207202380365	17.153518182448515	42.523868743865464	7.612661767890267	4.370310742402966	4.301089011594534	5.486609582448121	3.974214303885358	4.868630390573861	4.043979094558958	4.0780355696779615	4.241530079957579	7.381662035573894	5.6603577340891436	139.75232491173384	4.176625230827932	4.053180327201122	18.80484167727768	5.122901914775451	4.053180327201122	4.303288721786462
213975_s_at	12.435108210602062	993.1746832951015	7492.697265571063	1533.1081683526463	9.846217323343609	8.056053049540171	2248.7183129180985	82.12212306753537	7.107492814104371	5570.8360290133105	9.468164215202382	9622.794225123538	9336.412564612994	3539.4869197522603	179.86962579380966	28.515788480199475	1079.0822856243028	1073.3989646081222	2365.3173703288567	510.21453756682524	7.292677821645432
213996_at	15.806456863414528	89.69857658501232	31.55958542570866	84.70390739975707	17.402944588709985	23.196246187675133	30.777248661575932	28.4906422509756	17.88557151420213	22.18751856542159	20.720592852123325	22.12236815662503	33.98558332996308	32.77218107487196	585.8373477480986	17.68834010091841	31.12572294080282	187.4215250145867	29.669551967701445	28.89173722749243	15.476816040929917
214032_at	10.637800567170776	32.046266058983754	478.38584223699286	545.2942851734276	15.632094367269865	17.861916882665334	13.482672587161748	28.18591867489581	17.172496581314242	22.653287526028247	15.97511038785579	31.085846478505673	29.24097198180968	48.5054861824531	1165.7479440401025	18.345966805821657	28.066451258326914	27.720507492463838	48.041309448383444	23.791815841751173	21.823521826254748
214038_at	20.518715719875686	15.102721260603646	12.768626375168457	15.736507449032402	25.21081810600188	16.083915568589244	21.014267035844718	24.02629073676818	14.395590354121097	84.03799306609403	13.35892314533983	20.69525526345536	11.198667664449943	18.144876623707717	14.04672735963276	16.34137417178277	917.9837491322207	13.259512538871153	13.347145242873694	680.5797851409671	14.042889667541427
214058_at	18.42366634936367	27.698176935713853	70.02651530488461	23.12409972471691	17.460505412115186	19.571161839107234	30.361584954537676	23.859636934129433	15.61661535694428	69.44022681019148	16.26934700586983	318.08323215302175	805.7426395505407	34.2549682069682	18.287536070893943	18.67169354236189	46.372870174042475	1041.432965816053	38.63832505904017	37.043307903374235	18.204534345861372
214073_at	41.29984917362998	9.552255796797251	12.163029287960729	8.504435288154744	57.10550554278013	54.691518546379086	23.2321666157913	23.624451130194146	89.80529945245439	24.491705296107853	107.49134742572795	10.70226518619808	15.986397810962128	16.571049871971383	9.505025258686606	71.13433673804519	85.32290762961178	9.072642697961706	1569.096085807734	170.51826842297936	63.97482984520537
214084_x_at	14.836961105816664	697.2147896753114	149.39688416747606	71.9309466756087	16.50826654962514	22.420104473041413	1947.2073407095927	17.307676611871834	16.40262938462889	108.9107165002359	15.830745084744589	888.9867122484198	152.61509172721622	1321.6790607071275	25.833279215844982	15.622032317002006	93.03664747361383	766.5534590768125	31.40476925869477	63.82814580716281	23.531034063931873
214091_s_at	287.3491420363024	21.389324551929878	13.751583207118587	36.94070412943307	918.7322766667785	73.02069218185005	16.684873037707305	47.86072328142063	27.456774427326184	704.6635043389745	64.0303170356741	33.68533472600157	11.410668978926509	58.60781912432339	12.65619899701283	72.12793305432085	2037.801890640876	11.74375134341687	23.22417000254843	2805.6174588801905	108.21478496091214
[truncated: 875 more rows]
