# Supplementary material for: Adipose tissue in health and disease through the lens of its building blocks
Source: Sci Rep. 2020 Jun 26;10:10433. doi: 10.1038/s41598-020-67177-1 (PMC7319996; doi:10.1038/s41598-020-67177-1)
Supplement: Supplementary file 2 — Supplementary Data S2 [file 41598_2020_67177_MOESM2_ESM.xlsx]

## Sheet: Reference dataset
GEO.Series	Title	GEO.ID	Name	Cell type
GSE26339	Expression data from pericardial and subcutaneous adipose tissue and adipocytes	GSM646746	Pt1 isolated subcutaneous adipocytes, biological rep1	sc adipocytes
GSE26339	Expression data from pericardial and subcutaneous adipose tissue and adipocytes	GSM646747	Pt1 isolated subcutaneous adipocytes, biological rep2	sc adipocytes
GSE26339	Expression data from pericardial and subcutaneous adipose tissue and adipocytes	GSM646748	Pt2 isolated subcutaneous adipocytes, biological rep1	sc adipocytes
GSE26339	Expression data from pericardial and subcutaneous adipose tissue and adipocytes	GSM646749	Pt3 isolated pericardial adipocytes, biological rep1	pc adipocytes
GSE26339	Expression data from pericardial and subcutaneous adipose tissue and adipocytes	GSM646750	Pt3 isolated subcutaneous adipocytes, biological rep1	sc adipocytes
GSE26339	Expression data from pericardial and subcutaneous adipose tissue and adipocytes	GSM646751	Pt4 isolated pericardial adipocytes, biological rep1	pc adipocytes
GSE26339	Expression data from pericardial and subcutaneous adipose tissue and adipocytes	GSM646752	Pt4 isolated pericardial adipocytes, biological rep2	pc adipocytes
GSE26339	Expression data from pericardial and subcutaneous adipose tissue and adipocytes	GSM646753	Pt4 isolated subcutaneous adipocytes, biological rep1	sc adipocytes
GSE26339	Expression data from pericardial and subcutaneous adipose tissue and adipocytes	GSM646754	Pt5 isolated pericardial adipocytes, biological rep1	pc adipocytes
GSE26339	Expression data from pericardial and subcutaneous adipose tissue and adipocytes	GSM646755	Pt7 isolated subcutaneous adipocytes, biological rep1	sc adipocytes
GSE26339	Expression data from pericardial and subcutaneous adipose tissue and adipocytes	GSM646756	Pt8 isolated pericardial adipocytes, biological rep1	pc adipocytes
GSE26339	Expression data from pericardial and subcutaneous adipose tissue and adipocytes	GSM646757	Pt10 isolated pericardial adipocytes, biological rep1	pc adipocytes
GSE26339	Expression data from pericardial and subcutaneous adipose tissue and adipocytes	GSM646758	Pt10 isolated subcutaneous adipocytes, biological rep1	sc adipocytes
GSE26339	Expression data from pericardial and subcutaneous adipose tissue and adipocytes	GSM646759	Pt19 isolated pericardial adipocytes, biological rep1	pc adipocytes
GSE26339	Expression data from pericardial and subcutaneous adipose tissue and adipocytes	GSM646760	Pt12 isolated pericardial adipocytes, biological rep1	pc adipocytes
GSE26339	Expression data from pericardial and subcutaneous adipose tissue and adipocytes	GSM646761	Pt13 isolated pericardial adipocytes, biological rep1	pc adipocytes
GSE26339	Expression data from pericardial and subcutaneous adipose tissue and adipocytes	GSM646762	Pt13 isolated subcutaneous adipocytes, biological rep1	sc adipocytes
GSE26339	Expression data from pericardial and subcutaneous adipose tissue and adipocytes	GSM646763	Pt14 isolated subcutaneous adipocytes, biological rep1	sc adipocytes
GSE26339	Expression data from pericardial and subcutaneous adipose tissue and adipocytes	GSM646764	Pt15 isolated pericardial adipocytes, biological rep1	pc adipocytes
GSE26339	Expression data from pericardial and subcutaneous adipose tissue and adipocytes	GSM646765	Pt15 isolated subcutaneous adipocytes, biological rep1	sc adipocytes
GSE26339	Expression data from pericardial and subcutaneous adipose tissue and adipocytes	GSM646766	Pt16 isolated pericardial adipocytes, biological rep1	pc adipocytes
GSE26339	Expression data from pericardial and subcutaneous adipose tissue and adipocytes	GSM646767	Pt16 isolated subcutaneous adipocytes, biological rep1	sc adipocytes
GSE26339	Expression data from pericardial and subcutaneous adipose tissue and adipocytes	GSM646768	Pt17 isolated pericardial adipocytes, biological rep1	pc adipocytes
GSE26339	Expression data from pericardial and subcutaneous adipose tissue and adipocytes	GSM646769	Pt17 isolated subcutaneous adipocytes, biological rep1	sc adipocytes
GSE26339	Expression data from pericardial and subcutaneous adipose tissue and adipocytes	GSM646770	Pt20 isolated pericardial adipocytes, biological rep1	pc adipocytes
GSE26339	Expression data from pericardial and subcutaneous adipose tissue and adipocytes	GSM646771	Pt21 isolated pericardial adipocytes, biological rep1	pc adipocytes
GSE26339	Expression data from pericardial and subcutaneous adipose tissue and adipocytes	GSM646772	Pt11 isolated pericardial adipocytes, biological rep1	pc adipocytes
GSE26339	Expression data from pericardial and subcutaneous adipose tissue and adipocytes	GSM646773	Pt11 isolated subcutaneous adipocytes, biological rep1	sc adipocytes
GSE61302	Expression Analysis of Human Adipose-Derived Stem Cells During In Vitro Differentiation to an Adipocyte Lineage	GSM1501805	undifferentiated_rep1	adipose stem cells
GSE61302	Expression Analysis of Human Adipose-Derived Stem Cells During In Vitro Differentiation to an Adipocyte Lineage	GSM1501806	undifferentiated_rep2	adipose stem cells
GSE61302	Expression Analysis of Human Adipose-Derived Stem Cells During In Vitro Differentiation to an Adipocyte Lineage	GSM1501807	undifferentiated_rep3	adipose stem cells
GSE61302	Expression Analysis of Human Adipose-Derived Stem Cells During In Vitro Differentiation to an Adipocyte Lineage	GSM1501808	undifferentiated_rep4	adipose stem cells
GSE61302	Expression Analysis of Human Adipose-Derived Stem Cells During In Vitro Differentiation to an Adipocyte Lineage	GSM1501809	undifferentiated_rep5	adipose stem cells
GSE17090	Expression data from human adipose stem cells expanded in allogeneic human serum and fetal bovine serum	GSM427348	Adipose stem cells expanded in allogeneic human serum, biological rep. 1	adipose stem cells
GSE17090	Expression data from human adipose stem cells expanded in allogeneic human serum and fetal bovine serum	GSM427349	Adipose stem cells expanded in allogeneic human serum, biological rep. 2	adipose stem cells
GSE17090	Expression data from human adipose stem cells expanded in allogeneic human serum and fetal bovine serum	GSM427350	Adipose stem cells expanded in allogeneic human serum, biological rep. 3	adipose stem cells
GSE17090	Expression data from human adipose stem cells expanded in allogeneic human serum and fetal bovine serum	GSM427351	Adipose stem cells expanded in allogeneic human serum, biological rep. 4	adipose stem cells
GSE17090	Expression data from human adipose stem cells expanded in allogeneic human serum and fetal bovine serum	GSM427352	Adipose stem cells expanded in allogeneic human serum, biological rep. 5	adipose stem cells
GSE17090	Expression data from human adipose stem cells expanded in allogeneic human serum and fetal bovine serum	GSM427353	Adipose stem cells expanded in fetal bovine serum, biological rep. 1	adipose stem cells
GSE17090	Expression data from human adipose stem cells expanded in allogeneic human serum and fetal bovine serum	GSM427354	Adipose stem cells expanded in fetal bovine serum, biological rep. 2	adipose stem cells
GSE17090	Expression data from human adipose stem cells expanded in allogeneic human serum and fetal bovine serum	GSM427355	Adipose stem cells expanded in fetal bovine serum, biological rep. 3	adipose stem cells
GSE17090	Expression data from human adipose stem cells expanded in allogeneic human serum and fetal bovine serum	GSM427356	Adipose stem cells expanded in fetal bovine serum, biological rep. 4	adipose stem cells
GSE17090	Expression data from human adipose stem cells expanded in allogeneic human serum and fetal bovine serum	GSM427357	Adipose stem cells expanded in fetal bovine serum, biological rep. 5	adipose stem cells
GSE20697	Expression profiling of human adipose stromal cell (hASC) adipogenesis	GSM519587	hASC_t1_noFGF_rep1	adipose stem cells
GSE20697	Expression profiling of human adipose stromal cell (hASC) adipogenesis	GSM519588	hASC_t1_noFGF_rep2	adipose stem cells
GSE20697	Expression profiling of human adipose stromal cell (hASC) adipogenesis	GSM519589	hASC_t1_rep1	adipose stem cells
GSE20697	Expression profiling of human adipose stromal cell (hASC) adipogenesis	GSM519590	hASC_t1_rep2	adipose stem cells
GSE20697	Expression profiling of human adipose stromal cell (hASC) adipogenesis	GSM519591	hASC_t2_rep1	adipose stem cells
GSE20697	Expression profiling of human adipose stromal cell (hASC) adipogenesis	GSM519592	hASC_t2_rep2	adipose stem cells
GSE36923	Microarray Gene Expression for Undifferentiated Mesenchymal Stem Cells, Adipogenically Differentiated and Dedifferentiation cells	GSM906367	Undifferentiated mesenchymal stem cells replicate 1	mesenchymal stromal cells
GSE36923	Microarray Gene Expression for Undifferentiated Mesenchymal Stem Cells, Adipogenically Differentiated and Dedifferentiation cells	GSM906368	Undifferentiated mesenchymal stem cells replicate 2	mesenchymal stromal cells
GSE36923	Microarray Gene Expression for Undifferentiated Mesenchymal Stem Cells, Adipogenically Differentiated and Dedifferentiation cells	GSM906369	Undifferentiated mesenchymal stem cells replicate 3	mesenchymal stromal cells
GSE28490	mRNA expression profiling of human immune cell subset (Roche)	GSM705287	Monocytes rep1 mRNA (Roche)	monocytes
GSE28490	mRNA expression profiling of human immune cell subset (Roche)	GSM705288	Monocytes rep2 mRNA (Roche)	monocytes
GSE28490	mRNA expression profiling of human immune cell subset (Roche)	GSM705289	Monocytes rep3 mRNA (Roche)	monocytes
GSE28490	mRNA expression profiling of human immune cell subset (Roche)	GSM705290	Monocytes rep4 mRNA (Roche)	monocytes
GSE28490	mRNA expression profiling of human immune cell subset (Roche)	GSM705291	Monocytes rep5 mRNA (Roche)	monocytes
GSE28490	mRNA expression profiling of human immune cell subset (Roche)	GSM705292	Monocytes rep6 mRNA (Roche)	monocytes
GSE28490	mRNA expression profiling of human immune cell subset (Roche)	GSM705293	Monocytes rep7 mRNA (Roche)	monocytes
GSE28490	mRNA expression profiling of human immune cell subset (Roche)	GSM705294	Monocytes rep8 mRNA (Roche)	monocytes
GSE28490	mRNA expression profiling of human immune cell subset (Roche)	GSM705295	Monocytes rep9 mRNA (Roche)	monocytes
GSE28490	mRNA expression profiling of human immune cell subset (Roche)	GSM705296	Monocytes rep10 mRNA (Roche)	monocytes
GSE28490	mRNA expression profiling of human immune cell subset (Roche)	GSM705297	B cells rep1 mRNA (Roche)	B cells
GSE28490	mRNA expression profiling of human immune cell subset (Roche)	GSM705298	B cells rep2 mRNA (Roche)	B cells
GSE28490	mRNA expression profiling of human immune cell subset (Roche)	GSM705299	B cells rep3 mRNA (Roche)	B cells
GSE28490	mRNA expression profiling of human immune cell subset (Roche)	GSM705300	B cells rep4 mRNA (Roche)	B cells
GSE28490	mRNA expression profiling of human immune cell subset (Roche)	GSM705301	B cells rep5 mRNA (Roche)	B cells
GSE28490	mRNA expression profiling of human immune cell subset (Roche)	GSM705302	CD4+ T cells rep1 mRNA (Roche)	CD4+ T cells
GSE28490	mRNA expression profiling of human immune cell subset (Roche)	GSM705303	CD4+ T cells rep2 mRNA (Roche)	CD4+ T cells
GSE28490	mRNA expression profiling of human immune cell subset (Roche)	GSM705304	CD4+ T cells rep3 mRNA (Roche)	CD4+ T cells
GSE28490	mRNA expression profiling of human immune cell subset (Roche)	GSM705305	CD4+ T cells rep4 mRNA (Roche)	CD4+ T cells
GSE28490	mRNA expression profiling of human immune cell subset (Roche)	GSM705306	CD4+ T cells rep5 mRNA (Roche)	CD4+ T cells
GSE28490	mRNA expression profiling of human immune cell subset (Roche)	GSM705307	NK cells rep1 mRNA (Roche)	NK cells
GSE28490	mRNA expression profiling of human immune cell subset (Roche)	GSM705308	NK cells rep2 mRNA (Roche)	NK cells
GSE28490	mRNA expression profiling of human immune cell subset (Roche)	GSM705309	NK cells rep3 mRNA (Roche)	NK cells
GSE28490	mRNA expression profiling of human immune cell subset (Roche)	GSM705310	NK cells rep4 mRNA (Roche)	NK cells
GSE28490	mRNA expression profiling of human immune cell subset (Roche)	GSM705311	NK cells rep5 mRNA (Roche)	NK cells
GSE28490	mRNA expression profiling of human immune cell subset (Roche)	GSM705312	CD8+ T cells rep1 mRNA (Roche)	CD8+ T cells
GSE28490	mRNA expression profiling of human immune cell subset (Roche)	GSM705313	CD8+ T cells rep2 mRNA (Roche)	CD8+ T cells
GSE28490	mRNA expression profiling of human immune cell subset (Roche)	GSM705314	CD8+ T cells rep3 mRNA (Roche)	CD8+ T cells
GSE28490	mRNA expression profiling of human immune cell subset (Roche)	GSM705315	CD8+ T cells rep4 mRNA (Roche)	CD8+ T cells
GSE28490	mRNA expression profiling of human immune cell subset (Roche)	GSM705316	CD8+ T cells rep5 mRNA (Roche)	CD8+ T cells
GSE28490	mRNA expression profiling of human immune cell subset (Roche)	GSM705317	Eosinophils rep1 mRNA (Roche)	eosinophils
GSE28490	mRNA expression profiling of human immune cell subset (Roche)	GSM705318	Eosinophils rep2 mRNA (Roche)	eosinophils
GSE28490	mRNA expression profiling of human immune cell subset (Roche)	GSM705319	Eosinophils rep3 mRNA (Roche)	eosinophils
GSE28490	mRNA expression profiling of human immune cell subset (Roche)	GSM705320	Eosinophils rep4 mRNA (Roche)	eosinophils
GSE28490	mRNA expression profiling of human immune cell subset (Roche)	GSM705321	mDC rep1 mRNA (Roche)	myeloid dendritic cells
GSE28490	mRNA expression profiling of human immune cell subset (Roche)	GSM705322	mDC rep2 mRNA (Roche)	myeloid dendritic cells
GSE28490	mRNA expression profiling of human immune cell subset (Roche)	GSM705323	mDC rep3 mRNA (Roche)	myeloid dendritic cells
GSE28490	mRNA expression profiling of human immune cell subset (Roche)	GSM705324	mDC rep4 mRNA (Roche)	myeloid dendritic cells
GSE28490	mRNA expression profiling of human immune cell subset (Roche)	GSM705325	mDC rep5 mRNA (Roche)	myeloid dendritic cells
GSE28490	mRNA expression profiling of human immune cell subset (Roche)	GSM705326	Neutrophils rep1 mRNA (Roche)	neutrophils
GSE28490	mRNA expression profiling of human immune cell subset (Roche)	GSM705327	Neutrophils rep2 mRNA (Roche)	neutrophils
GSE28490	mRNA expression profiling of human immune cell subset (Roche)	GSM705328	Neutrophils rep3 mRNA (Roche)	neutrophils
GSE28490	mRNA expression profiling of human immune cell subset (Roche)	GSM705329	pDC rep1 mRNA (Roche)	plasmacytoid dendritic cells
GSE28490	mRNA expression profiling of human immune cell subset (Roche)	GSM705330	pDC rep2 mRNA (Roche)	plasmacytoid dendritic cells
GSE28490	mRNA expression profiling of human immune cell subset (Roche)	GSM705331	pDC rep3 mRNA (Roche)	plasmacytoid dendritic cells
GSE28490	mRNA expression profiling of human immune cell subset (Roche)	GSM705332	pDC rep4 mRNA (Roche)	plasmacytoid dendritic cells
GSE28490	mRNA expression profiling of human immune cell subset (Roche)	GSM705333	pDC rep5 mRNA (Roche)	plasmacytoid dendritic cells
GSE49910	An Expression Atlas of Human Primary Cells: Inference of Gene Function from Coexpression Networks	GSM1209554	B cell 1	B cells
GSE49910	An Expression Atlas of Human Primary Cells: Inference of Gene Function from Coexpression Networks	GSM1209555	B cell 2	B cells
GSE49910	An Expression Atlas of Human Primary Cells: Inference of Gene Function from Coexpression Networks	GSM1209556	B cell 3	B cells
GSE49910	An Expression Atlas of Human Primary Cells: Inference of Gene Function from Coexpression Networks	GSM1209557	B cell 4	B cells
GSE49910	An Expression Atlas of Human Primary Cells: Inference of Gene Function from Coexpression Networks	GSM1209558	Neutrophil 1	neutrophils
GSE49910	An Expression Atlas of Human Primary Cells: Inference of Gene Function from Coexpression Networks	GSM1209559	Neutrophil 2	neutrophils
GSE49910	An Expression Atlas of Human Primary Cells: Inference of Gene Function from Coexpression Networks	GSM1209560	Neutrophil 3	neutrophils
GSE49910	An Expression Atlas of Human Primary Cells: Inference of Gene Function from Coexpression Networks	GSM1209564	T_cell:CD8+:r1	CD8+ T cells
GSE49910	An Expression Atlas of Human Primary Cells: Inference of Gene Function from Coexpression Networks	GSM1209565	T_cell:CD4+:r2	CD4+ T cells
GSE49910	An Expression Atlas of Human Primary Cells: Inference of Gene Function from Coexpression Networks	GSM1209566	T_cell:CD8+:r3	CD8+ T cells
GSE49910	An Expression Atlas of Human Primary Cells: Inference of Gene Function from Coexpression Networks	GSM1209567	T_cell:CD4+:r4	CD4+ T cells
GSE49910	An Expression Atlas of Human Primary Cells: Inference of Gene Function from Coexpression Networks	GSM1209568	T_cell:CD8+:r5	CD8+ T cells
GSE49910	An Expression Atlas of Human Primary Cells: Inference of Gene Function from Coexpression Networks	GSM1209569	T_cell:CD8+:r6	CD8+ T cells
GSE49910	An Expression Atlas of Human Primary Cells: Inference of Gene Function from Coexpression Networks	GSM1209570	T_cell:CD8+:r7	CD8+ T cells
GSE49910	An Expression Atlas of Human Primary Cells: Inference of Gene Function from Coexpression Networks	GSM1209571	T_cell:CD4+:r8	CD4+ T cells
GSE49910	An Expression Atlas of Human Primary Cells: Inference of Gene Function from Coexpression Networks	GSM1209572	T_cell:CD8+:r9	CD8+ T cells
GSE49910	An Expression Atlas of Human Primary Cells: Inference of Gene Function from Coexpression Networks	GSM1209585	Monocyte 1	monocytes
GSE49910	An Expression Atlas of Human Primary Cells: Inference of Gene Function from Coexpression Networks	GSM1209586	Monocyte 2	monocytes
GSE49910	An Expression Atlas of Human Primary Cells: Inference of Gene Function from Coexpression Networks	GSM1209587	Monocyte 3	monocytes
GSE49910	An Expression Atlas of Human Primary Cells: Inference of Gene Function from Coexpression Networks	GSM1209588	Monocyte 4	monocytes
GSE49910	An Expression Atlas of Human Primary Cells: Inference of Gene Function from Coexpression Networks	GSM1209589	Monocyte 5	monocytes
GSE49910	An Expression Atlas of Human Primary Cells: Inference of Gene Function from Coexpression Networks	GSM1209590	Monocyte 6	monocytes
GSE49910	An Expression Atlas of Human Primary Cells: Inference of Gene Function from Coexpression Networks	GSM1209591	Erythroblast 1	erythroblasts
GSE49910	An Expression Atlas of Human Primary Cells: Inference of Gene Function from Coexpression Networks	GSM1209592	Erythroblast 2	erythroblasts
GSE49910	An Expression Atlas of Human Primary Cells: Inference of Gene Function from Coexpression Networks	GSM1209593	Erythroblast 3	erythroblasts
GSE49910	An Expression Atlas of Human Primary Cells: Inference of Gene Function from Coexpression Networks	GSM1209594	Erythroblast 4	erythroblasts
GSE49910	An Expression Atlas of Human Primary Cells: Inference of Gene Function from Coexpression Networks	GSM1209595	Erythroblast 5	erythroblasts
GSE49910	An Expression Atlas of Human Primary Cells: Inference of Gene Function from Coexpression Networks	GSM1209596	Erythroblast 6	erythroblasts
GSE49910	An Expression Atlas of Human Primary Cells: Inference of Gene Function from Coexpression Networks	GSM1209597	Erythroblast 7	erythroblasts
GSE49910	An Expression Atlas of Human Primary Cells: Inference of Gene Function from Coexpression Networks	GSM1209598	Erythroblast 8	erythroblasts
GSE11524	The platelet transcriptome reveals changes in arginine metabolic pathways in patients with sickle cell disease	GSM290414	platelet_Ctrl_1	platelets
GSE11524	The platelet transcriptome reveals changes in arginine metabolic pathways in patients with sickle cell disease	GSM290415	platelet_Ctrl_2	platelets
GSE11524	The platelet transcriptome reveals changes in arginine metabolic pathways in patients with sickle cell disease	GSM290416	platelet_Ctrl_3	platelets
GSE11524	The platelet transcriptome reveals changes in arginine metabolic pathways in patients with sickle cell disease	GSM290417	platelet_Ctrl_4	platelets
GSE11524	The platelet transcriptome reveals changes in arginine metabolic pathways in patients with sickle cell disease	GSM290418	platelet_Ctrl_5	platelets
GSE11524	The platelet transcriptome reveals changes in arginine metabolic pathways in patients with sickle cell disease	GSM290419	platelet_Ctrl_6	platelets
GSE11524	The platelet transcriptome reveals changes in arginine metabolic pathways in patients with sickle cell disease	GSM290420	platelet_Ctrl_7	platelets
GSE11524	The platelet transcriptome reveals changes in arginine metabolic pathways in patients with sickle cell disease	GSM290421	platelet_Ctrl_8	platelets
GSE11524	The platelet transcriptome reveals changes in arginine metabolic pathways in patients with sickle cell disease	GSM290422	platelet_Ctrl_9	platelets
GSE11524	The platelet transcriptome reveals changes in arginine metabolic pathways in patients with sickle cell disease	GSM290423	platelet_Ctrl_10	platelets
GSE11524	The platelet transcriptome reveals changes in arginine metabolic pathways in patients with sickle cell disease	GSM290424	platelet_Ctrl_11	platelets
GSE11524	The platelet transcriptome reveals changes in arginine metabolic pathways in patients with sickle cell disease	GSM290425	platelet_Ctrl_12	platelets
GSE7568	Effects of TGF-beta on mature macrophages	GSM183165	Macrophages IL-4 - control BC348.1	macrophages
GSE7568	Effects of TGF-beta on mature macrophages	GSM183193	Macrophages IL-4 - control BC348.3	macrophages
GSE7568	Effects of TGF-beta on mature macrophages	GSM183196	Macrophages IL-4 - control BC349.4	macrophages
GSE7568	Effects of TGF-beta on mature macrophages	GSM183201	Macrophages IL-4 - control BC350.3	macrophages
GSE7568	Effects of TGF-beta on mature macrophages	GSM183209	Macrophages IL-4 - control BC351.2	macrophages
GSE7568	Effects of TGF-beta on mature macrophages	GSM183217	Macrophages IL-4 Dex - control BC284.1	macrophages
GSE7568	Effects of TGF-beta on mature macrophages	GSM183305	Macrophages IL-4 Dex - control BC284.2	macrophages
GSE7568	Effects of TGF-beta on mature macrophages	GSM183306	Macrophages IL-4 Dex - control BC286.2	macrophages
GSE7568	Effects of TGF-beta on mature macrophages	GSM183315	Macrophages IL-4 Dex - control BC287.3	macrophages
GSE7568	Effects of TGF-beta on mature macrophages	GSM183316	Macrophages IL-4 Dex - control BC296.3	macrophages
GSE16464	Chondrogenic differentiation potential of OA chondrocytes and their use in autologous chondrocyte transplantation	GSM413840	monolayer chondrocytes from normal donor 1	chondrocytes
GSE16464	Chondrogenic differentiation potential of OA chondrocytes and their use in autologous chondrocyte transplantation	GSM413841	monolayer chondrocytes from normal donor 2	chondrocytes
GSE16464	Chondrogenic differentiation potential of OA chondrocytes and their use in autologous chondrocyte transplantation	GSM413842	monolayer chondrocytes from normal donor 3	chondrocytes
GSE16464	Chondrogenic differentiation potential of OA chondrocytes and their use in autologous chondrocyte transplantation	GSM413846	3D-cultured chondrocytes from normal donor 1	chondrocytes
GSE16464	Chondrogenic differentiation potential of OA chondrocytes and their use in autologous chondrocyte transplantation	GSM413847	3D-cultured chondrocytes from normal donor 2	chondrocytes
GSE16464	Chondrogenic differentiation potential of OA chondrocytes and their use in autologous chondrocyte transplantation	GSM413848	3D-cultured chondrocytes from normal donor 3	chondrocytes
GSE10311	Systematic Assessment of Human Osteoblast Transcriptome in Resting and Induced Primary Cells	GSM260302	HOb506_untreated_24h_rep1	osteoblasts
GSE10311	Systematic Assessment of Human Osteoblast Transcriptome in Resting and Induced Primary Cells	GSM260303	HOb506_untreated_24h_rep2	osteoblasts
GSE10311	Systematic Assessment of Human Osteoblast Transcriptome in Resting and Induced Primary Cells	GSM260304	HOb506_untreated_24h_rep3	osteoblasts
GSE10311	Systematic Assessment of Human Osteoblast Transcriptome in Resting and Induced Primary Cells	GSM260305	HOb514_untreated_24h_rep1	osteoblasts
GSE10311	Systematic Assessment of Human Osteoblast Transcriptome in Resting and Induced Primary Cells	GSM260306	HOb514_untreated_24h_rep2	osteoblasts
GSE10311	Systematic Assessment of Human Osteoblast Transcriptome in Resting and Induced Primary Cells	GSM260307	HOb514_untreated_24h_rep3	osteoblasts
GSE10311	Systematic Assessment of Human Osteoblast Transcriptome in Resting and Induced Primary Cells	GSM260311	HOb514_untreated_2h_rep1	osteoblasts
GSE10311	Systematic Assessment of Human Osteoblast Transcriptome in Resting and Induced Primary Cells	GSM260312	HOb514_untreated_2h_rep2	osteoblasts
GSE10311	Systematic Assessment of Human Osteoblast Transcriptome in Resting and Induced Primary Cells	GSM260313	HOb514_untreated_2h_rep3	osteoblasts
GSE11367	Effect of IL-17 on human vascular smooth muscle cells	GSM287216	Donor A Untreated VSMCs	smooth muscle cells
GSE11367	Effect of IL-17 on human vascular smooth muscle cells	GSM287218	Donor B Untreated VSMCs	smooth muscle cells
GSE11367	Effect of IL-17 on human vascular smooth muscle cells	GSM287220	Donor C Untreated VSMCs	smooth muscle cells
GSE13791	Expression data from human primary fibroblasts, endothelial and smooth muscle cells infected with Trypanosoma cruzi	GSM346959	Smooth muscle cells uninfected control, 24 hours, biological rep 1	smooth muscle cells
GSE13791	Expression data from human primary fibroblasts, endothelial and smooth muscle cells infected with Trypanosoma cruzi	GSM346960	Smooth muscle cells uninfected control, 24 hours, biological rep 2	smooth muscle cells
GSE13791	Expression data from human primary fibroblasts, endothelial and smooth muscle cells infected with Trypanosoma cruzi	GSM346964	Smooth muscle cells uninfected control, 48 hours, biological rep 1	smooth muscle cells
GSE13791	Expression data from human primary fibroblasts, endothelial and smooth muscle cells infected with Trypanosoma cruzi	GSM346965	Smooth muscle cells uninfected control, 48 hours, biological rep 2	smooth muscle cells
GSE13791	Expression data from human primary fibroblasts, endothelial and smooth muscle cells infected with Trypanosoma cruzi	GSM346966	Smooth muscle cells uninfected control, 48 hours, biological rep 3	smooth muscle cells
GSE13791	Expression data from human primary fibroblasts, endothelial and smooth muscle cells infected with Trypanosoma cruzi	GSM346951	Endothelial cells uninfected control, biological rep 1	endothelial cells
GSE13791	Expression data from human primary fibroblasts, endothelial and smooth muscle cells infected with Trypanosoma cruzi	GSM346952	Endothelial cells uninfected control, biological rep 2	endothelial cells
GSE13791	Expression data from human primary fibroblasts, endothelial and smooth muscle cells infected with Trypanosoma cruzi	GSM346955	Endothelial cells on control transwell top, biological rep 1	endothelial cells
GSE13791	Expression data from human primary fibroblasts, endothelial and smooth muscle cells infected with Trypanosoma cruzi	GSM346956	Endothelial cells on control transwell top, biological rep 2	endothelial cells
GSE9451	Identification of Signature Molecule-Marked Native Mesenchymal Stem Cells	GSM239713	iliac_MSC_rep1	mesenchymal stromal cells
GSE9451	Identification of Signature Molecule-Marked Native Mesenchymal Stem Cells	GSM239715	iliac_MSC_rep2	mesenchymal stromal cells
GSE9451	Identification of Signature Molecule-Marked Native Mesenchymal Stem Cells	GSM239722	iliac_MSC_rep3	mesenchymal stromal cells
GSE9451	Identification of Signature Molecule-Marked Native Mesenchymal Stem Cells	GSM239766	fibroblast_rep1	fibroblasts
GSE9451	Identification of Signature Molecule-Marked Native Mesenchymal Stem Cells	GSM239769	fibroblast_rep2	fibroblasts
GSE9451	Identification of Signature Molecule-Marked Native Mesenchymal Stem Cells	GSM239801	fibroblast_rep3	fibroblasts
GSE11886	Gene expression analysis of macrophages from ankylosing spondylitis patients reveals interferon-gamma dysregulation	GSM300398	C1 Control None	macrophages
GSE11886	Gene expression analysis of macrophages from ankylosing spondylitis patients reveals interferon-gamma dysregulation	GSM300399	C5 Control None	macrophages
GSE11886	Gene expression analysis of macrophages from ankylosing spondylitis patients reveals interferon-gamma dysregulation	GSM300400	C7 Control None	macrophages
GSE11886	Gene expression analysis of macrophages from ankylosing spondylitis patients reveals interferon-gamma dysregulation	GSM300401	C2 Control None	macrophages
GSE11886	Gene expression analysis of macrophages from ankylosing spondylitis patients reveals interferon-gamma dysregulation	GSM300402	C3 Control None	macrophages
GSE11886	Gene expression analysis of macrophages from ankylosing spondylitis patients reveals interferon-gamma dysregulation	GSM300403	C6 Control None	macrophages
GSE11886	Gene expression analysis of macrophages from ankylosing spondylitis patients reveals interferon-gamma dysregulation	GSM300404	C4 Control None	macrophages
GSE11886	Gene expression analysis of macrophages from ankylosing spondylitis patients reveals interferon-gamma dysregulation	GSM300405	C8 Control None	macrophages
GSE11886	Gene expression analysis of macrophages from ankylosing spondylitis patients reveals interferon-gamma dysregulation	GSM300406	C9 Control None	macrophages
GSE22373	Monocyte vs Macrophage Study	GSM556647	Monocyte No Stim 1	monocytes
GSE22373	Monocyte vs Macrophage Study	GSM556663	Monocyte No Stim 2	monocytes
GSE7807	Leukotriene D4 induces gene expression in human monocytes through cysteinyl leukotriene type I receptor.	GSM189447	Donor 1 - control	monocytes
GSE7807	Leukotriene D4 induces gene expression in human monocytes through cysteinyl leukotriene type I receptor.	GSM189448	Donor 2 - control	monocytes
GSE7807	Leukotriene D4 induces gene expression in human monocytes through cysteinyl leukotriene type I receptor.	GSM189449	Donor 3 - control	monocytes
GSE7807	Leukotriene D4 induces gene expression in human monocytes through cysteinyl leukotriene type I receptor.	GSM189450	Donor 4 - control	monocytes
GSE11864	Effect of interferon-gamma on macrophage differentiation and response to Toll-like receptor ligands	GSM299556	Donor 1, fresh monocytes	monocytes
GSE11864	Effect of interferon-gamma on macrophage differentiation and response to Toll-like receptor ligands	GSM299561	Donor 2, fresh monocytes	monocytes
GSE18810	Expression data from human neutrophils exposed to uropathogenic and commensal Esherichia coli.	GSM466518	PMN_mock_60min_rep1	neutrophils
GSE18810	Expression data from human neutrophils exposed to uropathogenic and commensal Esherichia coli.	GSM466519	PMN_mock_60min_rep2	neutrophils
GSE8059	resting and IL2 activated human natural killer cells	GSM198942	Resting_NK	NK cells

## Sheet: Analysed dataset & results
GEO.Series	Title	GEO.ID	Name	Tissue	Gender	Obese.status	BMI	Age	IR.status	FPG	FPI	Intervention	Pairing	adipose.stem.cells	B.cells	CD4..T.cells	CD8..T.cells	chondrocytes	endothelial.cells	eosinophils	erythroblasts	fibroblasts	macrophages	mesenchymal.stromal.cells	monocytes	myeloid.dendritic.cells	neutrophils	NK.cells	osteoblasts	pc.adipocytes	plasmacytoid.dendritic.cells	platelets	sc.adipocytes	smooth.muscle.cells	P.value	Pearson.Correlation	RMSE
GSE27916	Human subcutaneous adipose tissue gene expression (SOS Sib-pair study, offspring cohort)	GSM689463	s.c.adiposetissue_subject1	subcutaneous	female		NA			NA	NA			0.212579	0.0117008	0.00569025	0.00322154	0	0.0101378	0	0.00577393	0	0.0187084	0	0	0	0.00401513	0	0	0	0.014999	0.00431709	0.693845	0.0150125	0	0.717203	0.723603
GSE27916	Human subcutaneous adipose tissue gene expression (SOS Sib-pair study, offspring cohort)	GSM689464	s.c.adiposetissue_subject2	subcutaneous	female		NA			NA	NA			0.119259	0.00623078	0.00396933	0.0001	0.00437815	0	0	0.0180392	0.011207	0.00238019	0	0	0	0.0112773	0	0	0	0.00879785	0.00538588	0.77385	0.0351168	0	0.718642	0.722646
GSE27916	Human subcutaneous adipose tissue gene expression (SOS Sib-pair study, offspring cohort)	GSM689465	s.c.adiposetissue_subject3	subcutaneous	male		NA			NA	NA			0.151973	0.00633387	0	0.0157286	0.00633287	0	0	0.00434447	0.00466989	0.0132772	0	0	0	0.0009	0	0	0	0.00907515	0	0.772473	0.0148577	0	0.751245	0.692521
GSE27916	Human subcutaneous adipose tissue gene expression (SOS Sib-pair study, offspring cohort)	GSM689466	s.c.adiposetissue_subject4	subcutaneous	female		NA			NA	NA			0.113265	0.00589705	0.00693611	0.00409048	0.00485903	0	0	0.0118695	0.0180261	0.0003	0	0	0	0.00873706	0	0	0	0.0100068	0	0.792742	0.0232605	0	0.733878	0.707839
GSE27916	Human subcutaneous adipose tissue gene expression (SOS Sib-pair study, offspring cohort)	GSM689467	s.c.adiposetissue_subject5	subcutaneous	male		NA			NA	NA			0.202241	0.00956165	0.00363179	0.00912294	0	0.026232	0	0.00804882	0.00374936	0.0234974	0	0	0	0.00110387	0	0	0	0.0172798	0.00293656	0.684152	0.00844268	0	0.721309	0.719566
GSE27916	Human subcutaneous adipose tissue gene expression (SOS Sib-pair study, offspring cohort)	GSM689468	s.c.adiposetissue_subject6	subcutaneous	female		NA			NA	NA			0.218481	0.007336	0.00280939	0.00202644	0.00986667	0.0124417	0	0.0098957	0	0.163223	0	0.00465909	0	0	0	0	0	0.00548151	0.00333783	0.548872	0.011569	0	0.738901	0.698854
GSE27916	Human subcutaneous adipose tissue gene expression (SOS Sib-pair study, offspring cohort)	GSM689469	s.c.adiposetissue_subject7	subcutaneous	male		NA			NA	NA			0.123601	0	0.00871278	0.00985013	0.00132347	0.029505	0	0.0424224	0.0058945	0	0	0	0	0.0152589	0	0	0	0.00795339	0.0103778	0.7451	0	0	0.742594	0.710784
GSE27916	Human subcutaneous adipose tissue gene expression (SOS Sib-pair study, offspring cohort)	GSM689470	s.c.adiposetissue_subject8	subcutaneous	female		NA			NA	NA			0.241365	0.00754663	0.0011695	0.00825806	0	0.00901318	0	0.00883385	0	0.014076	0	0	0	0.003073	0	0	0	0.0147715	0.00317602	0.674178	0.0145393	0	0.722012	0.723258
GSE27916	Human subcutaneous adipose tissue gene expression (SOS Sib-pair study, offspring cohort)	GSM689471	s.c.adiposetissue_subject9	subcutaneous	female		NA			NA	NA			0.183798	0.00655124	0	0.0148847	0.0206784	0.00449348	0	0.00680538	0.0147845	0.00900454	0	0	0	0	0	0	0	0.0154691	0	0.723531	0	0	0.736942	0.707599
GSE27916	Human subcutaneous adipose tissue gene expression (SOS Sib-pair study, offspring cohort)	GSM689472	s.c.adiposetissue_subject10	subcutaneous	female		NA			NA	NA			0.13498	0.00837667	0.0022843	0.00770163	0.00306189	0	0	0.0164972	0	0.0106395	0	0	0	0.00704353	0	0	0	0.0128666	0.0006	0.770397	0.0255288	0	0.718607	0.715398
GSE27916	Human subcutaneous adipose tissue gene expression (SOS Sib-pair study, offspring cohort)	GSM689473	s.c.adiposetissue_subject11	subcutaneous	female		NA			NA	NA			0.0948269	0.00535441	0.00290623	0.0110393	0.00861486	0	0	0.0229304	0.0164808	0.0104677	0	0	0	0.00395399	0	0	0	0.0137579	0.00160277	0.787888	0.0201763	0	0.732168	0.70796
GSE27916	Human subcutaneous adipose tissue gene expression (SOS Sib-pair study, offspring cohort)	GSM689474	s.c.adiposetissue_subject12	subcutaneous	female		NA			NA	NA			0.139116	0.00868443	0.00697036	0.00462265	0.00360981	0.0136314	0	0.00583453	0.003072	0.00444131	0	0	0	0	0	0	0	0.0145011	0	0.781654	0.0138624	0	0.719874	0.711742
GSE27916	Human subcutaneous adipose tissue gene expression (SOS Sib-pair study, offspring cohort)	GSM689475	s.c.adiposetissue_subject13	subcutaneous	female		NA			NA	NA			0.224125	0.0142594	0.00404564	0	0	0	0	0.00961176	0.0132726	0.0315072	0	0	0	0.0006	0	0	0	0.018491	0.00584143	0.654635	0.0236505	0	0.733464	0.707266
GSE27916	Human subcutaneous adipose tissue gene expression (SOS Sib-pair study, offspring cohort)	GSM689476	s.c.adiposetissue_subject14	subcutaneous	male		NA			NA	NA			0.140843	0.00419487	0	0.0147173	0	0.00714379	0	0.00551694	0.0218522	0.0101153	0	0	0	0	0	0	0	0.0117003	0	0.775121	0.0087956	0	0.743323	0.712775
GSE27916	Human subcutaneous adipose tissue gene expression (SOS Sib-pair study, offspring cohort)	GSM689477	s.c.adiposetissue_subject15	subcutaneous	female		NA			NA	NA			0.114948	0.0100197	0.007875	0.00118758	0.0200024	0	0	0.0130462	0.0171215	0.0111395	0	0	0	0.00922748	0	0	0	0.00566721	0.00216876	0.755786	0.0318103	0	0.732896	0.70512
GSE27916	Human subcutaneous adipose tissue gene expression (SOS Sib-pair study, offspring cohort)	GSM689478	s.c.adiposetissue_subject16	subcutaneous	female		NA			NA	NA			0.14975	0.00366579	0.00551604	0.00588212	0.00625792	0	0	0.00665838	0.00729742	0.0270508	0	0	0	0	0	0	0	0.0108258	0	0.75463	0.0224655	0	0.738295	0.695024
GSE27916	Human subcutaneous adipose tissue gene expression (SOS Sib-pair study, offspring cohort)	GSM689479	s.c.adiposetissue_subject17	subcutaneous	female		NA			NA	NA			0.118128	0	0.0106145	0	0	0	0.00397485	0	0.0177391	0	0	0	0	0	0	0	0	0.0108158	0.0036632	0.835065	0	0	0.6628	0.766725
GSE27916	Human subcutaneous adipose tissue gene expression (SOS Sib-pair study, offspring cohort)	GSM689480	s.c.adiposetissue_subject18	subcutaneous	female		NA			NA	NA			0.159199	0.00247481	0.00570679	0.00636411	0.0020435	0.00997631	0	0.00912582	0	0.00831889	0	0	0	0.00705622	0	0	0	0.0123966	0.0001	0.765149	0.0120985	0	0.73281	0.702641
GSE27916	Human subcutaneous adipose tissue gene expression (SOS Sib-pair study, offspring cohort)	GSM689481	s.c.adiposetissue_subject19	subcutaneous	female		NA			NA	NA			0.123983	0.00448787	0.00961156	0	0.0215468	0	0	0.00490096	0.0181641	0.00185527	0	0	0	0.0005	0.0005	0	0	0.00681657	0.00291863	0.791379	0.0133068	0	0.7272	0.728411
GSE27916	Human subcutaneous adipose tissue gene expression (SOS Sib-pair study, offspring cohort)	GSM689482	s.c.adiposetissue_subject20	subcutaneous	female		NA			NA	NA			0.198469	0.00961658	0	0.00373878	0.0011999	0.00143313	0	0.00358991	0.00171413	0.0197698	0	0.0130992	0	0	0	0	0	0.0182162	0.00197392	0.709358	0.0177832	0	0.717399	0.710897
GSE27916	Human subcutaneous adipose tissue gene expression (SOS Sib-pair study, offspring cohort)	GSM689483	s.c.adiposetissue_subject21	subcutaneous	female		NA			NA	NA			0.205218	0	0.025252	0.0095289	0	0.00665764	0	0.051945	0.0154965	0.0867985	0	0	0	0.0161723	0.0075967	0	0	0.0007	0.0212149	0.553376	0	0	0.763734	0.658352
GSE27916	Human subcutaneous adipose tissue gene expression (SOS Sib-pair study, offspring cohort)	GSM689484	s.c.adiposetissue_subject22	subcutaneous	female		NA			NA	NA			0.119393	0.00153276	0.0003	0.00554587	0.014004	0	0	0.00771792	0	0	0	0	0	0.00869284	0	0	0	0.00605918	0.00397684	0.812869	0.0199408	0	0.733205	0.712494
GSE27916	Human subcutaneous adipose tissue gene expression (SOS Sib-pair study, offspring cohort)	GSM689485	s.c.adiposetissue_subject23	subcutaneous	male		NA			NA	NA			0.141723	0.0111459	0	0.0140073	0	0	0	0.0129173	0.00570363	0.0238034	0	0	0	0.00629338	0	0	0	0.0126438	0.0004	0.745049	0.0263229	0	0.740283	0.697164
GSE27916	Human subcutaneous adipose tissue gene expression (SOS Sib-pair study, offspring cohort)	GSM689486	s.c.adiposetissue_subject24	subcutaneous	female		NA			NA	NA			0.13762	0.00869759	0	0.0180454	0	0	0	0.0100179	0.00576196	0.00571101	0	0	0	0.00710347	0	0	0	0.0139831	0.00366981	0.779545	0.00984483	0	0.752725	0.68929
GSE27916	Human subcutaneous adipose tissue gene expression (SOS Sib-pair study, offspring cohort)	GSM689487	s.c.adiposetissue_subject25	subcutaneous	female		NA			NA	NA			0.12283	0.00769097	0.00761413	0.00143666	0.0152094	0	0	0.00625079	0.0192172	0.0104747	0	0	0	0	0	0	0	0.00654861	0	0.77764	0.0250879	0	0.749214	0.693993
GSE27916	Human subcutaneous adipose tissue gene expression (SOS Sib-pair study, offspring cohort)	GSM689488	s.c.adiposetissue_subject26	subcutaneous	female		NA			NA	NA			0.172008	0.00550393	0.0072072	0.00653709	0.00474277	0.00337258	0	0.0195763	0	0.0263141	0	0	0	0.00529289	0	0	0	0.0160005	0.00609191	0.705591	0.0217619	0	0.730768	0.703196
GSE27916	Human subcutaneous adipose tissue gene expression (SOS Sib-pair study, offspring cohort)	GSM689489	s.c.adiposetissue_subject27	subcutaneous	male		NA			NA	NA			0.138408	0.00703938	0.0105567	0.0003	0.00116275	0.00328613	0	0.0274412	0.00853399	0	0	0	0	0.00922613	0	0	0	0.00851365	0.00267966	0.758941	0.0239072	0	0.739266	0.704786
GSE27916	Human subcutaneous adipose tissue gene expression (SOS Sib-pair study, offspring cohort)	GSM689490	s.c.adiposetissue_subject28	subcutaneous	female		NA			NA	NA			0.176893	0.0089204	0.0111577	0.00209235	0	0.00661117	0	0.0298951	0.0104251	0.036903	0	0	0	0.00853521	0	0	0	0.0103024	0.00413375	0.683193	0.0109383	0	0.750991	0.687134
GSE27916	Human subcutaneous adipose tissue gene expression (SOS Sib-pair study, offspring cohort)	GSM689491	s.c.adiposetissue_subject29	subcutaneous	male		NA			NA	NA			0.131661	0.0079019	0.00208945	0.0115069	0.0166859	0	0	0.0157978	0.00683335	0.00815446	0	0	0	0.00622763	0	0	0	0.00985761	0.00554092	0.752061	0.0256829	0	0.737723	0.698096
GSE27916	Human subcutaneous adipose tissue gene expression (SOS Sib-pair study, offspring cohort)	GSM689492	s.c.adiposetissue_subject30	subcutaneous	female		NA			NA	NA			0.200292	0.00956608	0.0146139	0.00449229	0.0112484	0	0	0.0380422	0.00581748	0.0550035	0	0	0	0.00443746	0	0	0	0.0214995	0.0102577	0.603955	0.0207741	0	0.74363	0.690263
GSE27916	Human subcutaneous adipose tissue gene expression (SOS Sib-pair study, offspring cohort)	GSM689493	s.c.adiposetissue_subject31	subcutaneous	female		NA			NA	NA			0.123282	0.00320779	0.00973679	0.00251922	0.00642343	0	0	0.0310212	0.0268122	0.00119108	0	0	0	0.0117939	0.0009	0	0	0.00493285	0.00422671	0.743075	0.0309239	0	0.741897	0.70727
GSE27916	Human subcutaneous adipose tissue gene expression (SOS Sib-pair study, offspring cohort)	GSM689494	s.c.adiposetissue_subject32	subcutaneous	female		NA			NA	NA			0.177083	0.00780434	0.0075917	0.00422994	0.0175596	0	0	0.0288634	0	0.0224341	0	0	0	0.00737047	0	0	0	0.0101022	0.00284019	0.685743	0.0283783	0	0.743108	0.700084
GSE27916	Human subcutaneous adipose tissue gene expression (SOS Sib-pair study, offspring cohort)	GSM689495	s.c.adiposetissue_subject33	subcutaneous	female		NA			NA	NA			0.115078	0.0242837	0	0.0250462	0.00951437	0	0	0.0175545	0.00886217	0	0	0	0	0.0110816	0	0	0	0.0112557	0.00137808	0.751588	0.024357	0	0.757893	0.678372
GSE27916	Human subcutaneous adipose tissue gene expression (SOS Sib-pair study, offspring cohort)	GSM689496	s.c.adiposetissue_subject34	subcutaneous	female		NA			NA	NA			0.213218	0.0245426	0	0.0170881	0	0.00532067	0	0.0154182	0.00738323	0.0212797	0	0.00759657	0	0.0008	0	0	0	0.0187459	0.00473355	0.630617	0.0332798	0	0.734258	0.705783
GSE27916	Human subcutaneous adipose tissue gene expression (SOS Sib-pair study, offspring cohort)	GSM689497	s.c.adiposetissue_subject35	subcutaneous	female		NA			NA	NA			0.223008	0.00746066	0.00788343	0.00289053	0.0265049	0	0	0.0257613	0.0072366	0.0175441	0	0.00299795	0	0	0	0	0	0.0131192	0.00611619	0.628881	0.0305962	0	0.742693	0.715024
GSE27916	Human subcutaneous adipose tissue gene expression (SOS Sib-pair study, offspring cohort)	GSM689498	s.c.adiposetissue_subject36	subcutaneous	female		NA			NA	NA			0.140855	0.00773001	0	0.0113273	0.0217862	0	0	0.00892398	0.00880568	0.00164229	0	0	0	0.00163254	0	0	0	0.00968924	0	0.755624	0.0319834	0	0.741554	0.702373
GSE27916	Human subcutaneous adipose tissue gene expression (SOS Sib-pair study, offspring cohort)	GSM689499	s.c.adiposetissue_subject37	subcutaneous	female		NA			NA	NA			0.155647	0.00673809	0.00405455	0.00462747	0.0003	0	0	0.00454723	0.00349517	0	0	0	0	0	0	0	0	0.0120561	0.00401461	0.792701	0.0117746	0	0.728117	0.710132
GSE27916	Human subcutaneous adipose tissue gene expression (SOS Sib-pair study, offspring cohort)	GSM689500	s.c.adiposetissue_subject38	subcutaneous	male		NA			NA	NA			0.196447	0.00821261	0.01355	0.009568	0	0	0	0.0371828	0.00924997	0	0	0	0	0.0149033	0.00583302	0	0	0	0.0123613	0.672686	0.0200053	0	0.741466	0.689786
GSE27916	Human subcutaneous adipose tissue gene expression (SOS Sib-pair study, offspring cohort)	GSM689501	s.c.adiposetissue_subject39	subcutaneous	female		NA			NA	NA			0.169077	0.00151551	0.00685342	0.0002	0	0.00326613	0	0.00709841	0.00512789	0.02381	0	0.00503447	0	0	0	0	0	0.0136212	0.00502254	0.749926	0.00945246	0	0.738128	0.702219
GSE27916	Human subcutaneous adipose tissue gene expression (SOS Sib-pair study, offspring cohort)	GSM689502	s.c.adiposetissue_subject40	subcutaneous	female		NA			NA	NA			0.242161	0.00309538	0.00341237	0.00915458	0	0.0170798	0	0.0153946	0	0.0180651	0	0.00701082	0	0	0	0	0	0.0177006	0.00359051	0.656987	0.00634832	0	0.756449	0.69139
GSE27916	Human subcutaneous adipose tissue gene expression (SOS Sib-pair study, offspring cohort)	GSM689503	s.c.adiposetissue_subject41	subcutaneous	female		NA			NA	NA			0.115158	0.00498158	0.00289282	0.00535193	0.00414013	0	0	0.0100535	0.0202689	0	0	0	0	0.00744687	0	0	0	0.0090319	0.0009	0.798041	0.0217397	0	0.732249	0.71363
GSE27916	Human subcutaneous adipose tissue gene expression (SOS Sib-pair study, offspring cohort)	GSM689504	s.c.adiposetissue_subject42	subcutaneous	female		NA			NA	NA			0.207415	0.0115511	0.00860256	0.00528269	0.00222211	0	0	0.0218354	0.0004	0.0206044	0	0	0	0.00573796	0	0	0	0.0185285	0.00203606	0.676783	0.0190036	0	0.749515	0.690905
GSE27916	Human subcutaneous adipose tissue gene expression (SOS Sib-pair study, offspring cohort)	GSM689505	s.c.adiposetissue_subject43	subcutaneous	female		NA			NA	NA			0.145287	0.00866394	0.00586344	0.00456369	0.0068757	0	0	0.0299977	0.0124443	0	0	0	0	0.0135751	0	0	0	0.00745758	0.00666251	0.737215	0.0213935	0	0.752541	0.684017
GSE27916	Human subcutaneous adipose tissue gene expression (SOS Sib-pair study, offspring cohort)	GSM689506	s.c.adiposetissue_subject44	subcutaneous	male		NA			NA	NA			0.157573	0.00443958	0.0009	0.00584841	0	0	0	0.00249116	0.0163179	0	0	0	0	0.00373861	0	0	0	0.00728672	0.00447955	0.796327	0.0006	0	0.746349	0.697924
GSE27916	Human subcutaneous adipose tissue gene expression (SOS Sib-pair study, offspring cohort)	GSM689507	s.c.adiposetissue_subject45	subcutaneous	male		NA			NA	NA			0.165178	0.00227271	0.00147157	0.00514797	0	0.00472402	0.0003	0.00310524	0.00220973	0	0	0	0	0	0	0	0	0.0115658	0.00277957	0.801261	0	0	0.723914	0.723021
GSE27916	Human subcutaneous adipose tissue gene expression (SOS Sib-pair study, offspring cohort)	GSM689508	s.c.adiposetissue_subject46	subcutaneous	male		NA			NA	NA			0.143145	0.00413402	0.00336152	0.0119502	0.00556728	0	0	0.00956791	0.00679214	0.0199638	0	0	0	0.00482969	0	0	0	0.0153473	0	0.755081	0.0202603	0	0.750596	0.688591
GSE27916	Human subcutaneous adipose tissue gene expression (SOS Sib-pair study, offspring cohort)	GSM689509	s.c.adiposetissue_subject47	subcutaneous	male		NA			NA	NA			0.11915	0.00511457	0.00269222	0.015909	0.00854036	0	0	0.0249978	0.00441429	0.0291283	0	0	0	0.0130397	0	0	0	0.00169052	0.0121877	0.743409	0.0197271	0	0.744281	0.673801
GSE27916	Human subcutaneous adipose tissue gene expression (SOS Sib-pair study, offspring cohort)	GSM689510	s.c.adiposetissue_subject48	subcutaneous	female		NA			NA	NA			0.120722	0.00151977	0.00402815	0.00899817	0.00155702	0.00451006	0	0.0337136	0.0131179	0	0	0	0	0.0133964	0	0	0	0.0126166	0.00241837	0.777577	0.00582456	0	0.773173	0.684098
GSE27916	Human subcutaneous adipose tissue gene expression (SOS Sib-pair study, offspring cohort)	GSM689511	s.c.adiposetissue_subject49	subcutaneous	female		NA			NA	NA			0.141833	0.0148937	0.00691734	0.0112259	0	0	0	0.0387184	0.0115569	0.00713117	0	0	0	0.00876712	0	0	0	0.0133272	0.0121828	0.725991	0.00745504	0	0.744028	0.674462
GSE27916	Human subcutaneous adipose tissue gene expression (SOS Sib-pair study, offspring cohort)	GSM689512	s.c.adiposetissue_subject50	subcutaneous	female		NA			NA	NA			0.234927	0.00356068	0.00577239	0.00430929	0.00277371	0.0159009	0	0.00221876	0.00343649	0.0306331	0	0	0	0	0	0	0	0.0140596	0.00535769	0.67705	0	0	0.721166	0.725653
GSE27916	Human subcutaneous adipose tissue gene expression (SOS Sib-pair study, offspring cohort)	GSM689513	s.c.adiposetissue_subject51	subcutaneous	male		NA			NA	NA			0.133873	0.0212042	0	0.0172662	0.00579551	0.0006	0	0.0109902	0.0011363	0.00376686	0	0	0	0.00787278	0	0	0	0.010821	0	0.767336	0.0193852	0	0.731278	0.700798
GSE27916	Human subcutaneous adipose tissue gene expression (SOS Sib-pair study, offspring cohort)	GSM689514	s.c.adiposetissue_subject52	subcutaneous	female		NA			NA	NA			0.223395	0.00494362	0.00212248	0	0	0.00625023	0	0.001	0	0.0354428	0	0.00700253	0	0	0	0	0	0.00857293	0.00229742	0.709006	0	0	0.757291	0.68319
GSE27916	Human subcutaneous adipose tissue gene expression (SOS Sib-pair study, offspring cohort)	GSM689515	s.c.adiposetissue_subject53	subcutaneous	female		NA			NA	NA			0.119432	0.0006	0.0103548	0.00670838	0.0345715	0	0	0.0324009	0.0223491	0.00633333	0	0	0	0.00715728	0	0	0	0.0128056	0.00382895	0.709225	0.0342241	0	0.724025	0.707633
GSE27916	Human subcutaneous adipose tissue gene expression (SOS Sib-pair study, offspring cohort)	GSM689516	s.c.adiposetissue_subject54	subcutaneous	female		NA			NA	NA			0.166158	0.00712317	0	0.0167094	0.0023764	0.00728267	0	0.00510686	0.0193086	0.00766663	0	0.0008	0	0	0	0	0	0.010954	0.00501738	0.751532	0	0	0.746229	0.694613
GSE27916	Human subcutaneous adipose tissue gene expression (SOS Sib-pair study, offspring cohort)	GSM689517	s.c.adiposetissue_subject55	subcutaneous	male		NA			NA	NA			0.214536	0	0.00774474	0.00938003	0	0.0127403	0	0.0407954	0	0.0197131	0	0	0	0.0113743	0.0009	0	0	0.00860029	0.0133839	0.659916	0.0009	0	0.775849	0.677859
GSE27916	Human subcutaneous adipose tissue gene expression (SOS Sib-pair study, offspring cohort)	GSM689518	s.c.adiposetissue_subject56	subcutaneous	female		NA			NA	NA			0.127513	0.00218005	0.00938844	0	0.0239198	0.00477524	0	0.00481005	0.0128201	0.00462505	0	0	0	0.0038167	0	0	0	0.0135998	0.00374405	0.774226	0.0145818	0	0.689773	0.754633
GSE27916	Human subcutaneous adipose tissue gene expression (SOS Sib-pair study, offspring cohort)	GSM689519	s.c.adiposetissue_subject57	subcutaneous	female		NA			NA	NA			0.170805	0.00390583	0.00207242	0.0152478	0	0	0	0.0245652	0	0.0135123	0	0	0	0.00842655	0	0	0	0.0157063	0.00759932	0.717941	0.0202187	0	0.760207	0.67516
GSE27916	Human subcutaneous adipose tissue gene expression (SOS Sib-pair study, offspring cohort)	GSM689520	s.c.adiposetissue_subject58	subcutaneous	female		NA			NA	NA			0.116813	0.0095766	0.0109012	0.00679009	0.0064418	0	0	0.0272795	0.0182231	0	0	0	0	0.0191136	0.00322224	0	0	0	0.0119217	0.742746	0.0269722	0	0.742349	0.683317
GSE27916	Human subcutaneous adipose tissue gene expression (SOS Sib-pair study, offspring cohort)	GSM689521	s.c.adiposetissue_subject59	subcutaneous	male		NA			NA	NA			0.149566	0.0080708	0.0058909	0.00781998	0	0	0	0.0149881	0.0102678	0.0160143	0	0	0	0.00425245	0	0	0	0.0117658	0	0.751242	0.0201212	0	0.743798	0.690948
GSE27916	Human subcutaneous adipose tissue gene expression (SOS Sib-pair study, offspring cohort)	GSM689522	s.c.adiposetissue_subject60	subcutaneous	female		NA			NA	NA			0.19467	0.00696299	0.00604386	0.00870827	0	0.033478	0	0.0109553	0	0.0191093	0	0	0	0	0	0	0	0.0158055	0.00256973	0.690902	0.0107955	0	0.747308	0.700575
GSE27916	Human subcutaneous adipose tissue gene expression (SOS Sib-pair study, offspring cohort)	GSM689523	s.c.adiposetissue_subject61	subcutaneous	female		NA			NA	NA			0.139907	0	0.00776464	0.00428368	0.00248265	0.00228345	0	0.0058408	0.0147177	0	0	0	0	0	0	0	0	0.0164922	0	0.785957	0.0202708	0	0.710556	0.746436
GSE27916	Human subcutaneous adipose tissue gene expression (SOS Sib-pair study, offspring cohort)	GSM689524	s.c.adiposetissue_subject62	subcutaneous	female		NA			NA	NA			0.149307	0.00730788	0.00984001	0.00384464	0	0.0254069	0	0.0119945	0	0.0255256	0	0	0	0.0003	0	0	0	0.0138003	0	0.741138	0.0115493	0	0.7289	0.711358
GSE27916	Human subcutaneous adipose tissue gene expression (SOS Sib-pair study, offspring cohort)	GSM689525	s.c.adiposetissue_subject63	subcutaneous	female		NA			NA	NA			0.10375	0.00590432	0	0.0129848	0.00268257	0	0	0.0215839	0.0164873	0	0	0	0	0.0102314	0	0	0	0.0119943	0.0001	0.7943	0.0200254	0	0.750793	0.6883
GSE27916	Human subcutaneous adipose tissue gene expression (SOS Sib-pair study, offspring cohort)	GSM689526	s.c.adiposetissue_subject64	subcutaneous	male		NA			NA	NA			0.185621	0.00702422	0	0.0170552	0.00522829	0	0	0.00452765	0.00193544	0.0145803	0	0.0108512	0	0	0	0	0	0.0088586	0	0.711298	0.0330207	0	0.762532	0.681228
GSE27916	Human subcutaneous adipose tissue gene expression (SOS Sib-pair study, offspring cohort)	GSM689527	s.c.adiposetissue_subject65	subcutaneous	male		NA			NA	NA			0.137659	0.00974554	0.0006	0.0118546	0	0	0	0.00914282	0.01518	0.00865023	0	0	0	0.00472566	0	0	0	0.015124	0	0.763932	0.0233369	0	0.735928	0.70909
GSE27916	Human subcutaneous adipose tissue gene expression (SOS Sib-pair study, offspring cohort)	GSM689528	s.c.adiposetissue_subject66	subcutaneous	male		NA			NA	NA			0.176584	0.00320826	0.0002	0.0213685	0	0.00456242	0	0.0413837	0.0161856	0.0214208	0	0	0	0.00415705	0	0	0	0.0123649	0.012491	0.66519	0.0208347	0	0.741828	0.691117
GSE27916	Human subcutaneous adipose tissue gene expression (SOS Sib-pair study, offspring cohort)	GSM689529	s.c.adiposetissue_subject67	subcutaneous	female		NA			NA	NA			0.187073	0.00668109	0	0.0054739	0.00310958	0.0163801	0	0	0	0.0299911	0	0.0100122	0	0	0	0	0	0.0103018	0.0028346	0.728143	0	0	0.758528	0.666328
GSE27916	Human subcutaneous adipose tissue gene expression (SOS Sib-pair study, offspring cohort)	GSM689530	s.c.adiposetissue_subject68	subcutaneous	male		NA			NA	NA			0.129142	0.00257511	0.00218483	0.00591585	0	0.0134952	0	0.00455595	0	0.00431169	0	0	0	0.00215563	0	0	0	0.014889	0	0.807106	0.0136684	0	0.742161	0.708683
GSE27916	Human subcutaneous adipose tissue gene expression (SOS Sib-pair study, offspring cohort)	GSM689531	s.c.adiposetissue_subject69	subcutaneous	female		NA			NA	NA			0.168754	0.00916613	0.00332471	0.00314525	0	0	0	0.00322558	0	0.0264529	0	0.0183619	0	0	0	0	0	0.014663	0	0.736884	0.0160228	0	0.738464	0.692753
GSE27916	Human subcutaneous adipose tissue gene expression (SOS Sib-pair study, offspring cohort)	GSM689532	s.c.adiposetissue_subject70	subcutaneous	female		NA			NA	NA			0.149613	0.00337986	0.00601416	0.00117622	0.00102076	0.00741257	0	0.00162678	0.0098261	0.00287546	0	0.00267025	0	0	0	0	0	0.0124404	0.00398154	0.797963	0	0	0.730475	0.712931
GSE27916	Human subcutaneous adipose tissue gene expression (SOS Sib-pair study, offspring cohort)	GSM689533	s.c.adiposetissue_subject71	subcutaneous	male		NA			NA	NA			0.139514	0.0110016	0.0071289	0.00559893	0.00581711	0	0	0.0260946	0.0162286	0.0198548	0	0	0	0.00695305	0	0	0	0.00875266	0.0079322	0.714247	0.0308759	0	0.739605	0.693482
GSE27916	Human subcutaneous adipose tissue gene expression (SOS Sib-pair study, offspring cohort)	GSM689534	s.c.adiposetissue_subject72	subcutaneous	female		NA			NA	NA			0.127127	0.00915514	0	0.0207518	0.00995987	0	0	0.0137741	0.0147702	0.0223915	0	0	0	0.0001	0	0	0	0.0226207	0.00450492	0.742449	0.0123873	0	0.747348	0.682626
GSE27916	Human subcutaneous adipose tissue gene expression (SOS Sib-pair study, offspring cohort)	GSM689535	s.c.adiposetissue_subject73	subcutaneous	female		NA			NA	NA			0.165708	0.0125307	0.0011554	0.00540296	0.016603	0	0	0.00412868	0.00665916	0.0112183	0	0	0	0	0	0	0	0.0126484	0	0.733947	0.0299981	0	0.76312	0.687566
GSE27916	Human subcutaneous adipose tissue gene expression (SOS Sib-pair study, offspring cohort)	GSM689536	s.c.adiposetissue_subject74	subcutaneous	female		NA			NA	NA			0.13527	0.00741919	0.0003	0.00784845	0.00625213	0.0144169	0	0.00317985	0	0.00451467	0	0.00278399	0	0	0	0	0	0.00937862	0	0.7976	0.0110113	0	0.757682	0.689144
GSE27916	Human subcutaneous adipose tissue gene expression (SOS Sib-pair study, offspring cohort)	GSM689537	s.c.adiposetissue_subject75	subcutaneous	female		NA			NA	NA			0.12347	0.00369596	0.00334085	0.00662854	0.0107709	0.0094653	0	0.00246838	0.0193054	0.00210179	0	0	0	0	0	0	0	0.0114095	0	0.796332	0.0110115	0	0.735592	0.709854
GSE27916	Human subcutaneous adipose tissue gene expression (SOS Sib-pair study, offspring cohort)	GSM689538	s.c.adiposetissue_subject76	subcutaneous	female		NA			NA	NA			0.198092	0.00915509	0.0106403	0.00725566	0.0171087	0	0	0.0393335	0.00824928	0.0228215	0	0.00880938	0	0	0	0	0	0.016285	0.00798003	0.610333	0.043936	0	0.735031	0.699323
GSE27916	Human subcutaneous adipose tissue gene expression (SOS Sib-pair study, offspring cohort)	GSM689539	s.c.adiposetissue_subject77	subcutaneous	female		NA			NA	NA			0.172176	0.00280473	0.00778557	0	0.00407597	0	0.0007	0.00384616	0	0.0007	0	0	0	0	0	0	0	0.0113114	0.0022139	0.772003	0.0223595	0	0.735225	0.714779
GSE27916	Human subcutaneous adipose tissue gene expression (SOS Sib-pair study, offspring cohort)	GSM689540	s.c.adiposetissue_subject78	subcutaneous	female		NA			NA	NA			0.145758	0.001	0.0005	0.00564437	0.0181702	0.00197791	0	0.00618625	0.0249043	0	0	0	0	0.00514674	0	0	0	0.0114183	0.00426713	0.775014	0	0	0.714289	0.736451
GSE27916	Human subcutaneous adipose tissue gene expression (SOS Sib-pair study, offspring cohort)	GSM689541	s.c.adiposetissue_subject79	subcutaneous	female		NA			NA	NA			0.117766	0	0.0166502	0.0007	0.00801963	0	0	0.0451602	0.0230111	0.251231	0	0.0003	0	0.0152501	0.00794112	0	0	0	0	0.467719	0.0463225	0	0.718743	0.725164
GSE27916	Human subcutaneous adipose tissue gene expression (SOS Sib-pair study, offspring cohort)	GSM689542	s.c.adiposetissue_subject80	subcutaneous	female		NA			NA	NA			0.153068	0.0186116	0	0.0170704	0	0.0265696	0	0.0361247	0	0.0162299	0	0	0	0.010052	0	0	0	0.0133733	0.0120447	0.692983	0.00387285	0	0.760797	0.666325
GSE27916	Human subcutaneous adipose tissue gene expression (SOS Sib-pair study, offspring cohort)	GSM689543	s.c.adiposetissue_subject81	subcutaneous	male		NA			NA	NA			0.141961	0.00189395	0.0121958	0.00477781	0	0.019983	0	0.0365381	0.017491	0.0426299	0	0	0	0.0128738	0	0	0	0.0132418	0.0167465	0.679667	0	0	0.760867	0.674116
GSE27916	Human subcutaneous adipose tissue gene expression (SOS Sib-pair study, offspring cohort)	GSM689544	s.c.adiposetissue_subject82	subcutaneous	male		NA			NA	NA			0.131598	0.00461604	0	0.0103488	0.0148678	0	0	0.00244851	0.0204433	0.00393086	0	0	0	0.00489937	0	0	0	0.00934819	0	0.77674	0.0207593	0	0.693139	0.744465
GSE27916	Human subcutaneous adipose tissue gene expression (SOS Sib-pair study, offspring cohort)	GSM689545	s.c.adiposetissue_subject83	subcutaneous	female		NA			NA	NA			0.142998	0.00961767	0	0.00952648	0.0154263	0	0	0.0127437	0.00939003	0.0160158	0	0.00111529	0	0.00186856	0	0	0	0.0136307	0.00309129	0.724928	0.0396481	0	0.741724	0.700492
GSE27916	Human subcutaneous adipose tissue gene expression (SOS Sib-pair study, offspring cohort)	GSM689546	s.c.adiposetissue_subject84	subcutaneous	female		NA			NA	NA			0.160035	0.00829782	0.00311718	0.00757612	0.0312692	0	0	0.00436048	0.00394592	0.0288804	0	0	0	0	0	0	0	0.011196	0.00160637	0.716152	0.0235637	0	0.75821	0.68179
GSE27916	Human subcutaneous adipose tissue gene expression (SOS Sib-pair study, offspring cohort)	GSM689547	s.c.adiposetissue_subject85	subcutaneous	male		NA			NA	NA			0.112572	0.0121872	0	0.0219011	0.0182833	0.00231065	0	0.0161676	0.0163085	0.00926794	0	0	0	0.00642624	0	0	0	0.0074255	0.00212402	0.748332	0.0266941	0	0.736002	0.698896
GSE27916	Human subcutaneous adipose tissue gene expression (SOS Sib-pair study, offspring cohort)	GSM689548	s.c.adiposetissue_subject86	subcutaneous	female		NA			NA	NA			0.140418	0.0170693	0	0.00992177	0.0051027	0.00861768	0	0.0229885	0	0.0418755	0	0.00142309	0	0.00531119	0	0	0	0.0199335	0.00764539	0.697724	0.0219693	0	0.749497	0.682517
GSE27916	Human subcutaneous adipose tissue gene expression (SOS Sib-pair study, offspring cohort)	GSM689549	s.c.adiposetissue_subject87	subcutaneous	female		NA			NA	NA			0.0953688	0.00781195	0.00866891	0.00699175	0	0.0142802	0	0.0350882	0.0127886	0	0	0	0	0.0212477	0.0009	0	0	0.00794855	0.0119996	0.757283	0.0195777	0	0.727215	0.699092
GSE27916	Human subcutaneous adipose tissue gene expression (SOS Sib-pair study, offspring cohort)	GSM689550	s.c.adiposetissue_subject88	subcutaneous	male		NA			NA	NA			0.17428	0.00784593	0.0002	0.00733631	0.014095	0	0	0.010848	0	0.0319101	0	0.00586932	0	0.00487097	0	0	0	0.00362328	0.0004	0.708181	0.0305595	0	0.72901	0.702341
GSE27916	Human subcutaneous adipose tissue gene expression (SOS Sib-pair study, offspring cohort)	GSM689551	s.c.adiposetissue_subject89	subcutaneous	male		NA			NA	NA			0.122047	0.00482516	0.00877221	0	0.00596628	0.00454894	0.00185044	0	0.0355206	0.0121101	0	0	0	0	0	0	0	0.00808359	0	0.776687	0.0195889	0	0.671124	0.760708
GSE27916	Human subcutaneous adipose tissue gene expression (SOS Sib-pair study, offspring cohort)	GSM689552	s.c.adiposetissue_subject90	subcutaneous	male		NA			NA	NA			0.171849	0.00336983	0	0.0126559	0	0.0112169	0	0.00446492	0.0144112	0.00850958	0	0	0	0.00334903	0	0	0	0.0114644	0.00444601	0.753195	0.0010681	0	0.737038	0.712124
GSE27916	Human subcutaneous adipose tissue gene expression (SOS Sib-pair study, offspring cohort)	GSM689553	s.c.adiposetissue_subject91	subcutaneous	female		NA			NA	NA			0.172907	0.0169378	0.0234966	0.0119133	0.0115585	0	0	0.0539588	0.0123497	0.0317137	0	0	0	0.0282025	0.00160468	0	0	0.00121593	0.0240367	0.596724	0.0133812	0	0.75946	0.654856
GSE27916	Human subcutaneous adipose tissue gene expression (SOS Sib-pair study, offspring cohort)	GSM689554	s.c.adiposetissue_subject92	subcutaneous	female		NA			NA	NA			0.0985089	0.00176771	0.0122684	0	0.0100553	0	0	0.0167802	0.0253965	0	0	0	0	0.0122502	0.00436969	0	0	0.00864255	0	0.777619	0.0323413	0	0.725793	0.732155
GSE27916	Human subcutaneous adipose tissue gene expression (SOS Sib-pair study, offspring cohort)	GSM689555	s.c.adiposetissue_subject93	subcutaneous	female		NA			NA	NA			0.179612	0.0049405	0.00696091	0.00706212	0.00892202	0	0	0.0165773	0.0187103	0.0382659	0	0	0	0.0101875	0	0	0	0.0116225	0.00403733	0.675926	0.0171764	0	0.765996	0.668317
GSE27916	Human subcutaneous adipose tissue gene expression (SOS Sib-pair study, offspring cohort)	GSM689556	s.c.adiposetissue_subject94	subcutaneous	female		NA			NA	NA			0.129641	0	0.0155523	0	0	0.022714	0	0.0241352	0.00707498	0.00730311	0	0	0	0.0157531	0	0.00613762	0	0.0107634	0.00594867	0.754977	0	0	0.766813	0.691833
GSE27916	Human subcutaneous adipose tissue gene expression (SOS Sib-pair study, offspring cohort)	GSM689557	s.c.adiposetissue_subject95	subcutaneous	female		NA			NA	NA			0.152416	0.00130711	0	0.00974683	0.00403322	0.00551472	0	0.00253973	0.0195821	0.00413633	0	0	0	0.00370572	0	0	0	0.00882263	0	0.780777	0.00741906	0	0.742838	0.70552
GSE27916	Human subcutaneous adipose tissue gene expression (SOS Sib-pair study, offspring cohort)	GSM689558	s.c.adiposetissue_subject96	subcutaneous	male		NA			NA	NA			0.158262	0.014253	0.0003	0.0115684	0.0105453	0	0	0.0220711	0.00808357	0.0162342	0	0.00216604	0	0.00317801	0	0	0	0.0160685	0.00687763	0.690517	0.0398358	0	0.737368	0.70388
GSE27916	Human subcutaneous adipose tissue gene expression (SOS Sib-pair study, offspring cohort)	GSM689559	s.c.adiposetissue_subject97	subcutaneous	male		NA			NA	NA			0.200271	0.0006	0	0.00135494	0.0183968	0.0118765	0	0	0	0.0813297	0	0.00208459	0	0	0	0	0	0.00273242	0.0009	0.680447	0	0	0.760082	0.680787
GSE27916	Human subcutaneous adipose tissue gene expression (SOS Sib-pair study, offspring cohort)	GSM689560	s.c.adiposetissue_subject98	subcutaneous	female		NA			NA	NA			0.125535	0.0082591	0.00280226	0.0103052	0	0.00161997	0	0.0304184	0	0.00895233	0	0	0	0.00634075	0.0007	0	0	0.00552357	0.0121219	0.76646	0.0209692	0	0.758124	0.666365
GSE27916	Human subcutaneous adipose tissue gene expression (SOS Sib-pair study, offspring cohort)	GSM689561	s.c.adiposetissue_subject99	subcutaneous	female		NA			NA	NA			0.128007	0.00633152	0.0080868	0.0034299	0.00925235	0	0	0.0209464	0.0231752	0	0	0	0	0.00899345	0	0	0	0.00571583	0.0008	0.762955	0.0223551	0	0.753751	0.688986
GSE27916	Human subcutaneous adipose tissue gene expression (SOS Sib-pair study, offspring cohort)	GSM689562	s.c.adiposetissue_subject100	subcutaneous	female		NA			NA	NA			0.161654	0.00747641	0	0.0128457	0	0.0121273	0.00267725	0	0.0107247	0.00781598	0	0	0	0	0	0	0	0.0161536	0.00506797	0.763457	0	0	0.698247	0.731854
GSE27916	Human subcutaneous adipose tissue gene expression (SOS Sib-pair study, offspring cohort)	GSM689563	s.c.adiposetissue_subject101	subcutaneous	female		NA			NA	NA			0.117497	0.0278636	0.0106412	0.0393581	0.023649	0	0	0.0665279	0.0313054	0	0	0	0	0.0262366	0.0104238	0	0	0.00531145	0.0506283	0.558091	0.0324674	0	0.736786	0.685496
GSE27916	Human subcutaneous adipose tissue gene expression (SOS Sib-pair study, offspring cohort)	GSM689564	s.c.adiposetissue_subject102	subcutaneous	female		NA			NA	NA			0.165098	0.00807574	0.00468502	0.00132468	0.0144734	0.00278254	0	0	0	0.0201868	0	0.00589016	0	0	0	0	0	0.0126752	0.00357045	0.744039	0.0171984	0	0.713739	0.718965
GSE27916	Human subcutaneous adipose tissue gene expression (SOS Sib-pair study, offspring cohort)	GSM689565	s.c.adiposetissue_subject103	subcutaneous	female		NA			NA	NA			0.216176	0.01108	0.00443943	0.00375831	0.00580614	0	0	0.00723746	0.00731971	0.0211434	0	0.00344105	0	0	0	0	0	0.013207	0.00182294	0.665576	0.0389923	0	0.733267	0.707201
GSE27916	Human subcutaneous adipose tissue gene expression (SOS Sib-pair study, offspring cohort)	GSM689566	s.c.adiposetissue_subject104	subcutaneous	male		NA			NA	NA			0.16148	0.0103539	0.00641128	0.0172095	0	0.0154437	0	0.0404439	0.0378447	0.0193235	0	0	0	0.00939503	0	0	0	0.00628991	0.0205903	0.655214	0	0	0.751366	0.675988
GSE27916	Human subcutaneous adipose tissue gene expression (SOS Sib-pair study, offspring cohort)	GSM689567	s.c.adiposetissue_subject105	subcutaneous	male		NA			NA	NA			0.163075	0.00737994	0	0.0150549	0	0.0168023	0	0.010565	0.011458	0.0227182	0	0	0	0.00678517	0	0	0	0.00423964	0.001952	0.732387	0.007583	0	0.759199	0.688871
GSE27916	Human subcutaneous adipose tissue gene expression (SOS Sib-pair study, offspring cohort)	GSM689568	s.c.adiposetissue_subject106	subcutaneous	male		NA			NA	NA			0.163714	0.00393226	0.00104168	0.0117716	0	0.00619872	0	0.00904064	0.0224631	0.0120259	0	0	0	0.00337214	0	0	0	0.0118029	0.00139481	0.740429	0.0128138	0	0.774567	0.683364
GSE27916	Human subcutaneous adipose tissue gene expression (SOS Sib-pair study, offspring cohort)	GSM689569	s.c.adiposetissue_subject107	subcutaneous	male		NA			NA	NA			0.193533	0.00706344	0.00200667	0.0118444	0	0	0	0.0166153	0	0.0216869	0	0	0	0.00544717	0	0	0	0.0106503	0.001	0.707467	0.0227145	0	0.75441	0.685163
GSE27916	Human subcutaneous adipose tissue gene expression (SOS Sib-pair study, offspring cohort)	GSM689570	s.c.adiposetissue_subject108	subcutaneous	female		NA			NA	NA			0.160731	0.00696362	0.0108744	0.00116834	0.00461086	0	0	0.0249941	0.00899647	0.00452975	0	0	0	0.00861805	0	0	0	0.00985989	0.001	0.748134	0.00956606	0	0.743413	0.694141
GSE27916	Human subcutaneous adipose tissue gene expression (SOS Sib-pair study, offspring cohort)	GSM689571	s.c.adiposetissue_subject109	subcutaneous	male		NA			NA	NA			0.159058	0.0139385	0	0.016133	0.00573113	0	0	0.0342295	0.0246117	0.0213469	0	0	0	0.0115813	0	0	0	0.0149517	0.00976017	0.650005	0.0386531	0	0.751689	0.685033
GSE27916	Human subcutaneous adipose tissue gene expression (SOS Sib-pair study, offspring cohort)	GSM689572	s.c.adiposetissue_subject110	subcutaneous	female		NA			NA	NA			0.127095	0.0162884	0.00946675	0.0134515	0.0394904	0	0	0.037368	0.0133139	0.0189793	0	0.00143425	0	0.00822227	0.00385138	0	0	0.007791	0.0193518	0.652959	0.0309371	0	0.748532	0.668858
GSE27916	Human subcutaneous adipose tissue gene expression (SOS Sib-pair study, offspring cohort)	GSM689573	s.c.adiposetissue_subject111	subcutaneous	male		NA			NA	NA			0.158993	0.00527387	0.0008	0.00576962	0	0.0196169	0	0.00697684	0.0223013	0.00850518	0	0	0	0	0	0	0	0.00560211	0	0.766158	0	0	0.737864	0.711514
GSE27916	Human subcutaneous adipose tissue gene expression (SOS Sib-pair study, offspring cohort)	GSM689574	s.c.adiposetissue_subject112	subcutaneous	female		NA			NA	NA			0.141388	0.0120714	0.0134068	0.0007	0.00377929	0	0	0.0281668	0	0.0057938	0	0	0	0.0100762	0	0	0	0.0159543	0.00651593	0.728712	0.0334346	0	0.740292	0.695471
GSE27916	Human subcutaneous adipose tissue gene expression (SOS Sib-pair study, offspring cohort)	GSM689575	s.c.adiposetissue_subject113	subcutaneous	female		NA			NA	NA			0.111921	0	0.00220227	0.00443807	0.0143602	0.00200715	0.0029081	0.00279183	0	0	0	0	0	0	0	0	0	0.00466944	0	0.837299	0.0174027	0	0.736421	0.715864
GSE27916	Human subcutaneous adipose tissue gene expression (SOS Sib-pair study, offspring cohort)	GSM689576	s.c.adiposetissue_subject114	subcutaneous	male		NA			NA	NA			0.191581	0.0100091	0	0.0113169	0.0003	0	0	0.0154789	0	0.0209213	0	0.00143126	0	0.00672102	0	0	0	0.0069989	0	0.686555	0.0487263	0	0.733621	0.711999
GSE27916	Human subcutaneous adipose tissue gene expression (SOS Sib-pair study, offspring cohort)	GSM689577	s.c.adiposetissue_subject115	subcutaneous	female		NA			NA	NA			0.187735	0	0.00715305	0.0134205	0	0.0341827	0	0.0426802	0	0.00896829	0	0	0	0.0108756	0	0	0	0.0130259	0.00936446	0.672594	0	0	0.765449	0.691608
GSE27916	Human subcutaneous adipose tissue gene expression (SOS Sib-pair study, offspring cohort)	GSM689578	s.c.adiposetissue_subject116	subcutaneous	female		NA			NA	NA			0.191365	0.00732323	0.00156198	0.016462	0.00427464	0.0200556	0	0.0276083	0	0.00451339	0	0	0	0.00906378	0	0	0	0.0145823	0.00769485	0.685875	0.00961979	0	0.733813	0.704188
GSE27916	Human subcutaneous adipose tissue gene expression (SOS Sib-pair study, offspring cohort)	GSM689579	s.c.adiposetissue_subject117	subcutaneous	female		NA			NA	NA			0.175559	0.0157636	0	0.0219588	0.00849129	0	0	0.0253938	0.0162219	0.0387918	0	0	0	0	0	0	0	0.015655	0.00502576	0.645107	0.0320325	0	0.742247	0.687171
GSE27916	Human subcutaneous adipose tissue gene expression (SOS Sib-pair study, offspring cohort)	GSM689580	s.c.adiposetissue_subject118	subcutaneous	female		NA			NA	NA			0.176978	0.0180577	0.0280417	0.00441935	0.0106712	0	0	0.0426401	0.00526242	0.018666	0	0.00276729	0	0.0386563	0	0	0	0.00300118	0.024462	0.589942	0.0364357	0	0.738948	0.676969
GSE27916	Human subcutaneous adipose tissue gene expression (SOS Sib-pair study, offspring cohort)	GSM689581	s.c.adiposetissue_subject119	subcutaneous	female		NA			NA	NA			0.200123	0.00528261	0.00695783	0.00235718	0.0142823	0.00230666	0	0.00478609	0	0.023358	0	0.0071674	0	0	0	0	0	0.0120992	0.00389554	0.707727	0.0096572	0	0.73443	0.704689
GSE27916	Human subcutaneous adipose tissue gene expression (SOS Sib-pair study, offspring cohort)	GSM689582	s.c.adiposetissue_subject120	subcutaneous	female		NA			NA	NA			0.218295	0.0032384	0.0105238	0	0	0	0	0.00410591	0	0.0369503	0	0	0	0.00197387	0	0	0	0.0181695	0.00421336	0.691227	0.0113023	0	0.704125	0.730235
GSE27916	Human subcutaneous adipose tissue gene expression (SOS Sib-pair study, offspring cohort)	GSM689583	s.c.adiposetissue_subject121	subcutaneous	male		NA			NA	NA			0.164949	0	0	0.0166281	0.0280949	0.00237152	0	0.00535438	0	0.0351858	0	0.00978575	0	0	0	0	0	0.0102271	0.00428376	0.708036	0.0150839	0	0.746968	0.693173
GSE27916	Human subcutaneous adipose tissue gene expression (SOS Sib-pair study, offspring cohort)	GSM689584	s.c.adiposetissue_subject122	subcutaneous	female		NA			NA	NA			0.177401	0.00726803	0.00133576	0.012234	0	0.00895029	0	0.0136091	0	0.0150811	0	0	0	0.00591006	0	0	0	0.0170246	0.00538359	0.719037	0.0167654	0	0.770628	0.679882
GSE27916	Human subcutaneous adipose tissue gene expression (SOS Sib-pair study, offspring cohort)	GSM689585	s.c.adiposetissue_subject123	subcutaneous	female		NA			NA	NA			0.162469	0.00295296	0.00681218	0.00164955	0.00215469	0	0	0.017878	0.0171128	0.00336787	0	0	0	0.0100962	0.00117755	0	0	0.00309705	0	0.740052	0.0311801	0	0.751656	0.707572
GSE27916	Human subcutaneous adipose tissue gene expression (SOS Sib-pair study, offspring cohort)	GSM689586	s.c.adiposetissue_subject124	subcutaneous	male		NA			NA	NA			0.141784	0.00432519	0	0.0137799	0	0	0	0.00422551	0.0253892	0.0168858	0	0	0	0.0001	0	0	0	0.00810037	0.00563166	0.765539	0.014197	0	0.730304	0.710724
GSE27916	Human subcutaneous adipose tissue gene expression (SOS Sib-pair study, offspring cohort)	GSM689587	s.c.adiposetissue_subject125	subcutaneous	female		NA			NA	NA			0.18236	0.00516733	0.0096204	0.00746186	0	0.0231005	0	0.0423443	0.0168559	0.0341115	0	0	0	0.0120347	0	0	0	0.0155498	0.0108936	0.617096	0.0234044	0	0.774432	0.671931
GSE27916	Human subcutaneous adipose tissue gene expression (SOS Sib-pair study, offspring cohort)	GSM689588	s.c.adiposetissue_subject126	subcutaneous	male		NA			NA	NA			0.184499	0.00966766	0.00672726	0.0135386	0	0.0177777	0	0.0553132	0.00882027	0.00740086	0	0	0	0.0127862	0	0	0	0.0138286	0.0131929	0.656448	0	0	0.762008	0.671558
GSE27916	Human subcutaneous adipose tissue gene expression (SOS Sib-pair study, offspring cohort)	GSM689589	s.c.adiposetissue_subject127	subcutaneous	female		NA			NA	NA			0.197099	0.0042873	0.00734664	0.00172286	0.0175619	0	0	0.00338044	0.0125989	0.0304924	0	0.0006	0	0	0	0	0	0.010884	0.0006	0.703625	0.00973158	0	0.734208	0.702285
GSE27916	Human subcutaneous adipose tissue gene expression (SOS Sib-pair study, offspring cohort)	GSM689590	s.c.adiposetissue_subject128	subcutaneous	male		NA			NA	NA			0.219317	0.00158298	0.0017195	0.0008	0	0.0004	0	0.00259122	0.00347404	0.0606781	0	0	0	0	0	0	0	0.00393395	0.00275697	0.70028	0.00244546	0	0.798413	0.642717
GSE27916	Human subcutaneous adipose tissue gene expression (SOS Sib-pair study, offspring cohort)	GSM689591	s.c.adiposetissue_subject129	subcutaneous	female		NA			NA	NA			0.132074	0.00250412	0	0.011644	0.0331318	0	0	0.0043259	0.0138387	0.0005	0	0	0	0.00257712	0	0	0	0.0118926	0	0.771329	0.0161981	0	0.726672	0.721827
GSE27916	Human subcutaneous adipose tissue gene expression (SOS Sib-pair study, offspring cohort)	GSM689592	s.c.adiposetissue_subject130	subcutaneous	male		NA			NA	NA			0.147422	0.00355671	0	0.0158825	0.00330842	0	0	0.00642809	0.00351692	0.00711744	0	0	0	0	0	0	0	0.0108225	0	0.779084	0.0228607	0	0.747427	0.701264
GSE27916	Human subcutaneous adipose tissue gene expression (SOS Sib-pair study, offspring cohort)	GSM689593	s.c.adiposetissue_subject131	subcutaneous	female		NA			NA	NA			0.128574	0.00598447	0.0166744	0	0.0222593	0	0	0.0147223	0.013431	0.00710636	0	0	0	0.012119	0	0	0	0.0117945	0	0.734437	0.0328982	0	0.715928	0.743031
GSE27916	Human subcutaneous adipose tissue gene expression (SOS Sib-pair study, offspring cohort)	GSM689594	s.c.adiposetissue_subject132	subcutaneous	female		NA			NA	NA			0.168318	0.00439814	0.00395952	0.00650003	0.00998915	0.00658269	0	0.00385088	0	0.0133046	0	0.00400766	0	0	0	0	0	0.0112186	0	0.76787	0	0	0.733423	0.702997
GSE27916	Human subcutaneous adipose tissue gene expression (SOS Sib-pair study, offspring cohort)	GSM689595	s.c.adiposetissue_subject133	subcutaneous	female		NA			NA	NA			0.120476	0.00976252	0.00142232	0.00925452	0.0103194	0.0004	0	0.0118379	0.0098041	0	0	0	0	0.00755124	0	0	0	0.0100481	0	0.79084	0.0182503	0	0.725792	0.71451
GSE27916	Human subcutaneous adipose tissue gene expression (SOS Sib-pair study, offspring cohort)	GSM689596	s.c.adiposetissue_subject134	subcutaneous	female		NA			NA	NA			0.179892	0.0189272	0	0.0229053	0.00182867	0	0	0.0110537	0.0018779	0.0111246	0	0	0	0.00575399	0	0	0	0.0117394	0	0.715685	0.0192126	0	0.73399	0.708072
GSE27916	Human subcutaneous adipose tissue gene expression (SOS Sib-pair study, offspring cohort)	GSM689597	s.c.adiposetissue_subject135	subcutaneous	male		NA			NA	NA			0.183991	0.0108205	0	0.00818011	0	0	0	0.00457764	0.0005	0.00887795	0	0.0055979	0	0	0	0	0	0.0143562	0.00284118	0.741375	0.0188606	0	0.748593	0.698731
GSE27916	Human subcutaneous adipose tissue gene expression (SOS Sib-pair study, offspring cohort)	GSM689598	s.c.adiposetissue_subject136	subcutaneous	male		NA			NA	NA			0.112196	0.00500566	0.00248464	0.00765297	0.00793132	0	0	0.0221259	0.0221302	0.001	0	0	0	0.0084743	0	0	0	0.00929841	0.00471635	0.775496	0.0215048	0	0.748966	0.699782
GSE27916	Human subcutaneous adipose tissue gene expression (SOS Sib-pair study, offspring cohort)	GSM689599	s.c.adiposetissue_subject137	subcutaneous	female		NA			NA	NA			0.13242	0.00359502	0.00655214	0	0.0001	0.0007	0.00209315	0.0005	0.00683571	0.00509684	0	0	0	0	0	0	0	0.0073611	0	0.834839	0	0	0.709003	0.730456
GSE27916	Human subcutaneous adipose tissue gene expression (SOS Sib-pair study, offspring cohort)	GSM689600	s.c.adiposetissue_subject138	subcutaneous	female		NA			NA	NA			0.190822	0.00891395	0.0007	0.00747831	0.009255	0.00171721	0	0.00689727	0	0.0151168	0	0	0	0.00150026	0	0	0	0.0133749	0.00608882	0.729465	0.0086398	0	0.727847	0.711946
GSE27916	Human subcutaneous adipose tissue gene expression (SOS Sib-pair study, offspring cohort)	GSM689601	s.c.adiposetissue_subject139	subcutaneous	male		NA			NA	NA			0.170677	0.00705794	0.00290809	0.0149566	0.00158573	0	0	0.0211874	0.00683361	0.0291592	0	0	0	0.01923	0	0	0	0.0184005	0.00738297	0.673396	0.0272254	0	0.746565	0.685985
GSE27916	Human subcutaneous adipose tissue gene expression (SOS Sib-pair study, offspring cohort)	GSM689602	s.c.adiposetissue_subject140	subcutaneous	male		NA			NA	NA			0.130631	0.00889217	0.00739275	0.00984095	0	0.0194339	0	0.0308162	0.00271004	0.0247267	0	0	0	0.0116849	0	0	0	0.0118424	0.0004	0.722915	0.0186845	0	0.752803	0.679478
GSE27916	Human subcutaneous adipose tissue gene expression (SOS Sib-pair study, offspring cohort)	GSM689603	s.c.adiposetissue_subject141	subcutaneous	female		NA			NA	NA			0.166873	0.00107437	0.00889944	0.00151606	0	0.0115588	0	0.0106511	0	0.0102463	0	0	0	0.00846244	0	0	0	0.00918106	0.00556689	0.765971	0	0	0.750145	0.689294
GSE27916	Human subcutaneous adipose tissue gene expression (SOS Sib-pair study, offspring cohort)	GSM689604	s.c.adiposetissue_subject142	subcutaneous	female		NA			NA	NA			0.14646	0.00884875	0.0004	0.0120475	0	0	0	0.0232399	0.0149042	0.010332	0	0	0	0.00573833	0	0	0	0.0133632	0.0009	0.737217	0.0264879	0	0.758636	0.688125
GSE27916	Human subcutaneous adipose tissue gene expression (SOS Sib-pair study, offspring cohort)	GSM689605	s.c.adiposetissue_subject143	subcutaneous	female		NA			NA	NA			0.166153	0.00760424	0	0.0148615	0.0159308	0	0	0.0154996	0.0145406	0.0132094	0	0	0	0.0106463	0	0	0	0.0146675	0.0067608	0.698958	0.0211683	0	0.736506	0.703805
GSE27916	Human subcutaneous adipose tissue gene expression (SOS Sib-pair study, offspring cohort)	GSM689606	s.c.adiposetissue_subject144	subcutaneous	female		NA			NA	NA			0.0876505	0.00161275	0.00670159	0.00409232	0.00557141	0	0	0.020077	0.0125033	0	0	0	0	0.00963186	0	0	0	0.00866612	0.00469799	0.807708	0.0310872	0	0.725481	0.709746
GSE27916	Human subcutaneous adipose tissue gene expression (SOS Sib-pair study, offspring cohort)	GSM689607	s.c.adiposetissue_subject145	subcutaneous	female		NA			NA	NA			0.136273	0.008573	0.00130562	0.00939299	0	0.0028122	0	0.00572155	0.00973572	0.00971506	0	0	0	0	0	0	0	0.0149321	0	0.794217	0.00732194	0	0.738199	0.695664
GSE27916	Human subcutaneous adipose tissue gene expression (SOS Sib-pair study, offspring cohort)	GSM689608	s.c.adiposetissue_subject146	subcutaneous	female		NA			NA	NA			0.151376	0.00835205	0	0.0176207	0.0004	0	0	0.00848463	0.0107987	0.00763474	0	0	0	0.0056288	0	0	0	0.0207772	0.00492949	0.743885	0.0201218	0	0.707821	0.726537
GSE27916	Human subcutaneous adipose tissue gene expression (SOS Sib-pair study, offspring cohort)	GSM689609	s.c.adiposetissue_subject147	subcutaneous	female		NA			NA	NA			0.138018	0.00630067	0.00613112	0.00469489	0.00468564	0	0	0.0154244	0.00683036	0.00421284	0	0	0	0.0104755	0	0	0	0.00926552	0	0.770341	0.0236197	0	0.754128	0.690199
GSE27916	Human subcutaneous adipose tissue gene expression (SOS Sib-pair study, offspring cohort)	GSM689610	s.c.adiposetissue_subject148	subcutaneous	female		NA			NA	NA			0.116589	0.00225599	0.0153458	0	0.0181361	0	0	0.0179916	0.032573	0.00365903	0	0	0	0.0116064	0.00225088	0	0	0.00289542	0.00848195	0.753402	0.0148128	0	0.730735	0.714354
GSE27916	Human subcutaneous adipose tissue gene expression (SOS Sib-pair study, offspring cohort)	GSM689611	s.c.adiposetissue_subject149	subcutaneous	female		NA			NA	NA			0.16585	0.0001	0.00348555	0.0130491	0	0.00469483	0	0.0354115	0.00717156	0.0300833	0	0	0	0.0128425	0	0	0	0.0098085	0.00743839	0.699524	0.0105029	0	0.767163	0.658009
GSE27916	Human subcutaneous adipose tissue gene expression (SOS Sib-pair study, offspring cohort)	GSM689612	s.c.adiposetissue_subject150	subcutaneous	female		NA			NA	NA			0.114228	0.0101038	0.00605044	0.00924244	0.0180338	0	0	0.0240612	0.00742105	0	0	0	0	0.0089841	0	0	0	0.0144896	0	0.757522	0.0298641	0	0.735733	0.699608
GSE27916	Human subcutaneous adipose tissue gene expression (SOS Sib-pair study, offspring cohort)	GSM689613	s.c.adiposetissue_subject151	subcutaneous	female		NA			NA	NA			0.161473	0.0130088	0.0158796	0.0122699	0	0	0	0.0426048	0.00438427	0.0180189	0	0	0	0.00701879	0	0	0	0.0114935	0.0105686	0.679976	0.0233041	0	0.729826	0.689806
GSE27916	Human subcutaneous adipose tissue gene expression (SOS Sib-pair study, offspring cohort)	GSM689614	s.c.adiposetissue_subject152	subcutaneous	male		NA			NA	NA			0.115035	0.00462247	0.00235826	0.00776153	0	0	0	0.00948261	0.0142499	0.00229015	0	0	0	0.00683016	0	0	0	0.0101846	0.00553752	0.821363	0.0003	0	0.73706	0.701672
GSE27916	Human subcutaneous adipose tissue gene expression (SOS Sib-pair study, offspring cohort)	GSM689615	s.c.adiposetissue_subject153	subcutaneous	male		NA			NA	NA			0.149799	0.00784449	0	0.0181538	0	0	0	0.00689565	0.0271613	0.00273568	0	0	0	0.001	0	0	0	0.0139792	0.00353079	0.748937	0.020002	0	0.725482	0.710553
GSE27916	Human subcutaneous adipose tissue gene expression (SOS Sib-pair study, offspring cohort)	GSM689616	s.c.adiposetissue_subject154	subcutaneous	female		NA			NA	NA			0.196368	0.0122923	0.00361027	0.00938138	0.00346784	0	0	0.0263749	0.0152895	0.0197606	0	0	0	0.00826164	0	0	0	0.014789	0.00627497	0.664091	0.0200388	0	0.761294	0.684962
GSE27916	Human subcutaneous adipose tissue gene expression (SOS Sib-pair study, offspring cohort)	GSM689617	s.c.adiposetissue_subject155	subcutaneous	female		NA			NA	NA			0.0885613	0.00610981	0.00703314	0.00336466	0.003947	0	0	0.00724131	0.011128	0	0	0	0	0.00563676	0	0	0	0.00844383	0	0.842371	0.0161629	0	0.727394	0.704934
GSE27916	Human subcutaneous adipose tissue gene expression (SOS Sib-pair study, offspring cohort)	GSM689618	s.c.adiposetissue_subject156	subcutaneous	male		NA			NA	NA			0.110476	0.00505022	0.00561716	0.00334056	0	0	0	0.0095679	0.00465571	0	0	0	0	0.00725518	0	0	0	0.00811615	0	0.834481	0.0114399	0	0.729863	0.709492
GSE27916	Human subcutaneous adipose tissue gene expression (SOS Sib-pair study, offspring cohort)	GSM689619	s.c.adiposetissue_subject157	subcutaneous	male		NA			NA	NA			0.146138	0.0111688	0.00204452	0.0238415	0	0.0458861	0	0.0378409	0.0163845	0.0305188	0.00172863	0	0	0.0105529	0.00785429	0	0	0	0.0150973	0.645933	0.00501116	0	0.743446	0.683383
GSE27916	Human subcutaneous adipose tissue gene expression (SOS Sib-pair study, offspring cohort)	GSM689620	s.c.adiposetissue_subject158	subcutaneous	male		NA			NA	NA			0.218365	0.0134489	0	0.0123635	0	0.0225776	0	0.0162114	0.00195693	0.0465418	0	0.00148374	0	0.0094445	0	0	0	0.0091213	0	0.627731	0.020754	0	0.766651	0.670755
GSE27916	Human subcutaneous adipose tissue gene expression (SOS Sib-pair study, offspring cohort)	GSM689621	s.c.adiposetissue_subject159	subcutaneous	male		NA			NA	NA			0.150337	0.0244351	0	0.021776	0.00334291	0	0	0.0138062	0.0323949	0.0228605	0	0.0009	0	0.00136146	0	0	0	0.0124797	0	0.687545	0.0287806	0	0.745115	0.690565
GSE27916	Human subcutaneous adipose tissue gene expression (SOS Sib-pair study, offspring cohort)	GSM689622	s.c.adiposetissue_subject160	subcutaneous	female		NA			NA	NA			0.1857	0.00767357	0.0140809	0.00388403	0	0	0	0.0333502	0.00936224	0.0085408	0	0.00649557	0	0.0169874	0	0	0	0.013462	0.0102992	0.669111	0.021023	0	0.753612	0.677639
GSE27916	Human subcutaneous adipose tissue gene expression (SOS Sib-pair study, offspring cohort)	GSM689623	s.c.adiposetissue_subject161	subcutaneous	female		NA			NA	NA			0.145809	0.00536374	0.00662868	0.0007	0.0007	0	0	0.00552312	0.0138136	0.00420856	0	0	0	0	0	0	0	0.0113157	0	0.790012	0.015952	0	0.731464	0.717512
GSE27916	Human subcutaneous adipose tissue gene expression (SOS Sib-pair study, offspring cohort)	GSM689624	s.c.adiposetissue_subject162	subcutaneous	female		NA			NA	NA			0.150443	0.011414	0	0.0133921	0.00301141	0	0	0.0110856	0	0.00999307	0	0	0	0.00418554	0	0	0	0.0137336	0	0.768509	0.0142326	0	0.738197	0.700333
GSE27916	Human subcutaneous adipose tissue gene expression (SOS Sib-pair study, offspring cohort)	GSM689625	s.c.adiposetissue_subject163	subcutaneous	female		NA			NA	NA			0.143084	0	0.0065309	0.00513347	0.00785783	0.00229805	0	0.0176853	0.0199435	0.0008	0	0	0	0.0131221	0	0	0	0.00695048	0	0.757258	0.0193476	0	0.747638	0.707812
GSE27916	Human subcutaneous adipose tissue gene expression (SOS Sib-pair study, offspring cohort)	GSM689626	s.c.adiposetissue_subject164	subcutaneous	female		NA			NA	NA			0.147556	0.00531906	0.00334319	0.00195188	0	0	0	0.0066862	0	0	0	0	0	0.00170199	0	0	0	0.0122722	0.00345907	0.799603	0.0181075	0	0.703444	0.730379
GSE27916	Human subcutaneous adipose tissue gene expression (SOS Sib-pair study, offspring cohort)	GSM689627	s.c.adiposetissue_subject165	subcutaneous	female		NA			NA	NA			0.135473	0.00345467	0.00622297	0.00194167	0.00458554	0.00358992	0	0.00624428	0.00911363	0	0	0	0	0.00193203	0	0	0	0.0109226	0	0.789977	0.026543	0	0.703148	0.739615
GSE27916	Human subcutaneous adipose tissue gene expression (SOS Sib-pair study, offspring cohort)	GSM689628	s.c.adiposetissue_subject166	subcutaneous	female		NA			NA	NA			0.196478	0.00611922	0.00821387	0	0	0	0	0.00594568	0.00664528	0.0159724	0	0	0	0	0	0	0	0.010827	0.00325725	0.742458	0.00408389	0	0.737014	0.712959
GSE27916	Human subcutaneous adipose tissue gene expression (SOS Sib-pair study, offspring cohort)	GSM689629	s.c.adiposetissue_subject167	subcutaneous	female		NA			NA	NA			0.154005	0.0060554	0.0116696	0	0.00176954	0.00241568	0	0.00520789	0.0131138	0.00735629	0	0	0	0	0	0	0	0.00533011	0	0.779826	0.0132513	0	0.710851	0.736268
GSE27916	Human subcutaneous adipose tissue gene expression (SOS Sib-pair study, offspring cohort)	GSM689630	s.c.adiposetissue_subject168	subcutaneous	female		NA			NA	NA			0.129846	0.00632656	0.007961	0.0041883	0	0	0	0.00925147	0.00681964	0.00194716	0	0	0	0.00330148	0	0	0	0.0115615	0.00296125	0.801619	0.0142172	0	0.727078	0.706555
GSE27916	Human subcutaneous adipose tissue gene expression (SOS Sib-pair study, offspring cohort)	GSM689631	s.c.adiposetissue_subject169	subcutaneous	female		NA			NA	NA			0.115809	0.00600869	0.00989657	0	0	0	0	0.0254328	0.0105812	0	0	0	0	0.0111683	0	0	0	0.00607727	0	0.786806	0.0282202	0	0.735856	0.715716
GSE27916	Human subcutaneous adipose tissue gene expression (SOS Sib-pair study, offspring cohort)	GSM689632	s.c.adiposetissue_subject170	subcutaneous	female		NA			NA	NA			0.154309	0.0160243	0	0.0121642	0	0.00196516	0	0.0518167	0.0303218	0.0726742	0	0	0	0.0149622	0.00332629	0	0	0.0108402	0.010903	0.590792	0.0299004	0	0.74919	0.677576
GSE27916	Human subcutaneous adipose tissue gene expression (SOS Sib-pair study, offspring cohort)	GSM689633	s.c.adiposetissue_subject171	subcutaneous	female		NA			NA	NA			0.11759	0.00335286	0.00936507	0	0.00570564	0.00766751	0	0.00892136	0.018909	0.0112666	0	0	0	0.00325842	0	0	0	0.0131202	0	0.782828	0.0179963	0	0.723679	0.720275
GSE27916	Human subcutaneous adipose tissue gene expression (SOS Sib-pair study, offspring cohort)	GSM689634	s.c.adiposetissue_subject172	subcutaneous	female		NA			NA	NA			0.115706	0.00803012	0.00554989	0.00965429	0.00291493	0	0	0.00998361	0.00147525	0.00182097	0	0	0	0.00125069	0	0	0	0.00865898	0	0.811951	0.0230041	0	0.738213	0.698317
GSE27916	Human subcutaneous adipose tissue gene expression (SOS Sib-pair study, offspring cohort)	GSM689635	s.c.adiposetissue_subject173	subcutaneous	female		NA			NA	NA			0.121001	0.00971232	0.0133871	0	0.029018	0	0	0.0133939	0.0206336	0	0	0	0	0.00927664	0	0	0	0.00551898	0.00474043	0.746442	0.0268761	0	0.723312	0.717331
GSE27916	Human subcutaneous adipose tissue gene expression (SOS Sib-pair study, offspring cohort)	GSM689636	s.c.adiposetissue_subject174	subcutaneous	female		NA			NA	NA			0.223937	0.00826781	0.0117661	0.00359721	0	0.0242367	0	0.0371876	0.0109087	0.0542832	0	0	0	0.00896089	0	0	0	0.0153665	0.00885562	0.572326	0.0203066	0	0.754239	0.689125
GSE27916	Human subcutaneous adipose tissue gene expression (SOS Sib-pair study, offspring cohort)	GSM689637	s.c.adiposetissue_subject175	subcutaneous	female		NA			NA	NA			0.123649	0.00308182	0.00629682	0	0	0.00485731	0	0.00397458	0.0007	0.0001	0	0	0	0	0	0	0	0.00910049	0.00232848	0.845875	0	0	0.767263	0.673718
GSE27916	Human subcutaneous adipose tissue gene expression (SOS Sib-pair study, offspring cohort)	GSM689638	s.c.adiposetissue_subject176	subcutaneous	female		NA			NA	NA			0.120383	0.00469859	0.00120934	0.0115153	0	0.00254546	0	0.00802954	0.00728097	0.00838761	0	0	0	0.00308411	0	0	0	0.0126098	0	0.805062	0.0151943	0	0.733442	0.700452
GSE27916	Human subcutaneous adipose tissue gene expression (SOS Sib-pair study, offspring cohort)	GSM689639	s.c.adiposetissue_subject177	subcutaneous	female		NA			NA	NA			0.13287	0.00508518	0	0.00882733	0.0026212	0.00716752	0	0.00511587	0	0.00891394	0	0	0	0	0	0	0	0.0096458	0	0.803973	0.0157799	0	0.70609	0.735378
GSE27916	Human subcutaneous adipose tissue gene expression (SOS Sib-pair study, offspring cohort)	GSM689640	s.c.adiposetissue_subject178	subcutaneous	male		NA			NA	NA			0.158143	0.00620116	0.00522142	0.00596697	0.0006	0.00815498	0	0.00611651	0.00250675	0.0132098	0	0	0	0	0	0	0	0.00870932	0	0.77893	0.00627048	0	0.746095	0.694747
GSE27916	Human subcutaneous adipose tissue gene expression (SOS Sib-pair study, offspring cohort)	GSM689641	s.c.adiposetissue_subject179	subcutaneous	male		NA			NA	NA			0.142771	0.00724987	0.00722069	0.00645497	0.00345189	0	0	0.0191575	0.00237193	0	0	0	0	0.00912752	0	0	0	0.00817445	0.00422552	0.761059	0.0287356	0	0.745949	0.691445
GSE27916	Human subcutaneous adipose tissue gene expression (SOS Sib-pair study, offspring cohort)	GSM689642	s.c.adiposetissue_subject180	subcutaneous	male		NA			NA	NA			0.147393	0	0.00181973	0.0110033	0	0.0216505	0	0.0154686	0.012699	0	0	0	0	0.0141156	0	0	0	0	0	0.77585	0	0	0.768305	0.701318
GSE27916	Human subcutaneous adipose tissue gene expression (SOS Sib-pair study, offspring cohort)	GSM689643	s.c.adiposetissue_subject181	subcutaneous	female		NA			NA	NA			0.16923	0.0174947	0	0.018807	0.00637271	0	0	0.0289212	0.00411191	0.0275065	0	0	0	0.00235819	0	0	0	0.0188644	0.00762194	0.667844	0.0308681	0	0.729867	0.710953
GSE27916	Human subcutaneous adipose tissue gene expression (SOS Sib-pair study, offspring cohort)	GSM689644	s.c.adiposetissue_subject182	subcutaneous	female		NA			NA	NA			0.133754	0	0.00349665	0.00535189	0	0.0115259	0.00291999	0.00656323	0.0002	0	0	0	0	0	0	0	0	0.012779	0.00426478	0.819183	0	0	0.737797	0.716128
GSE27916	Human subcutaneous adipose tissue gene expression (SOS Sib-pair study, offspring cohort)	GSM689645	s.c.adiposetissue_subject183	subcutaneous	female		NA			NA	NA			0.114828	0.00255466	0.0151062	0	0.0075791	0.0004	0	0.0077685	0.0118503	0.00832468	0	0	0	0.00331063	0	0	0	0.0134736	0.00395173	0.808472	0.00242292	0	0.723209	0.715791
GSE27916	Human subcutaneous adipose tissue gene expression (SOS Sib-pair study, offspring cohort)	GSM689646	s.c.adiposetissue_subject184	subcutaneous	male		NA			NA	NA			0.17072	0.00602728	0	0.0142306	0.00163354	0	0	0.00749639	0.0252478	0.0136565	0	0.00191363	0	0	0	0	0	0.00901604	0.0032224	0.746835	0	0	0.737904	0.705737
GSE27916	Human subcutaneous adipose tissue gene expression (SOS Sib-pair study, offspring cohort)	GSM689647	s.c.adiposetissue_subject185	subcutaneous	female		NA			NA	NA			0.220265	0.0118361	0.0003	0.0144232	0.0307285	0	0	0.0225702	0	0.00141537	0	0	0	0.00377385	0	0	0	0.0133619	0.00533803	0.647041	0.0289612	0	0.755775	0.68633
GSE27916	Human subcutaneous adipose tissue gene expression (SOS Sib-pair study, offspring cohort)	GSM689648	s.c.adiposetissue_subject186	subcutaneous	female		NA			NA	NA			0.128386	0.0139713	0.00705149	0.0114149	0.00174437	0.00847261	0	0.0328047	0.00519496	0	0	0	0	0.0112889	0	0	0	0.010931	0.0141005	0.754639	0	0	0.745328	0.678756
GSE27916	Human subcutaneous adipose tissue gene expression (SOS Sib-pair study, offspring cohort)	GSM689649	s.c.adiposetissue_subject187	subcutaneous	female		NA			NA	NA			0.0894755	0.00607035	0.0085056	0	0.0250009	0	0	0.00573433	0.0144547	0	0	0	0	0.00525967	0.0002	0	0	0.00809671	0	0.821109	0.0160978	0	0.734881	0.708852
GSE27916	Human subcutaneous adipose tissue gene expression (SOS Sib-pair study, offspring cohort)	GSM689650	s.c.adiposetissue_subject188	subcutaneous	male		NA			NA	NA			0.140251	0.0139123	0	0.0163791	0	0	0	0.00891975	0.0178451	0.0116426	0	0	0	0.00149387	0	0	0	0.0122031	0	0.754515	0.022838	0	0.740787	0.703608
GSE27916	Human subcutaneous adipose tissue gene expression (SOS Sib-pair study, offspring cohort)	GSM689651	s.c.adiposetissue_subject189	subcutaneous	female		NA			NA	NA			0.108378	0.0117208	0	0.0145296	0.00527708	0	0	0.00845519	0.00787385	0.00474726	0	0	0	0.00526462	0	0	0	0.0136995	0.00117633	0.777481	0.0413959	0	0.73336	0.716859
GSE27916	Human subcutaneous adipose tissue gene expression (SOS Sib-pair study, offspring cohort)	GSM689652	s.c.adiposetissue_subject190	subcutaneous	female		NA			NA	NA			0.130373	0.00796276	0	0.0109571	0	0.0143511	0	0.00775269	0	0.00705693	0	0	0	0.0045247	0	0	0	0.011495	0.0004	0.792916	0.0122119	0	0.739407	0.700195
GSE27916	Human subcutaneous adipose tissue gene expression (SOS Sib-pair study, offspring cohort)	GSM689653	s.c.adiposetissue_subject191	subcutaneous	female		NA			NA	NA			0.175651	0.0146792	0	0.0193667	0	0	0	0.00376936	0.00259361	0.0137119	0	0.00927989	0	0	0	0	0	0.0179709	0.00521134	0.722579	0.0151873	0	0.746748	0.697008
GSE27916	Human subcutaneous adipose tissue gene expression (SOS Sib-pair study, offspring cohort)	GSM689654	s.c.adiposetissue_subject192	subcutaneous	female		NA			NA	NA			0.106976	0.00684076	0.00820042	0.00297261	0.00484037	0	0	0.0115919	0.00577019	0.00859084	0	0	0	0.00583007	0	0	0	0.0106389	0.00232212	0.816971	0.0084555	0	0.726766	0.716448
GSE27916	Human subcutaneous adipose tissue gene expression (SOS Sib-pair study, offspring cohort)	GSM689655	s.c.adiposetissue_subject193	subcutaneous	female		NA			NA	NA			0.117537	0	0.00534992	0.00423482	0.0117269	0.00989143	0.00311094	0.00409872	0.00743044	0	0	0	0	0	0	0	0	0.0123196	0	0.810604	0.013697	0	0.693049	0.747443
GSE27916	Human subcutaneous adipose tissue gene expression (SOS Sib-pair study, offspring cohort)	GSM689656	s.c.adiposetissue_subject194	subcutaneous	female		NA			NA	NA			0.133659	0.00930818	0.0114467	0	0	0	0	0.0155061	0.00919868	0.00603607	0	0	0	0.0089181	0	0	0	0.0139427	0.00588502	0.75641	0.0296891	0	0.752234	0.697037
GSE27916	Human subcutaneous adipose tissue gene expression (SOS Sib-pair study, offspring cohort)	GSM689657	s.c.adiposetissue_subject195	subcutaneous	male		NA			NA	NA			0.0967388	0.00393203	0.0007	0.00528389	0.00265557	0.0173566	0	0.00739932	0.0167002	0	0	0	0	0.0067203	0	0	0	0.0071147	0	0.824924	0.0104259	0	0.747633	0.716252
GSE27916	Human subcutaneous adipose tissue gene expression (SOS Sib-pair study, offspring cohort)	GSM689658	s.c.adiposetissue_subject196	subcutaneous	female		NA			NA	NA			0.150206	0.0063719	0.00401763	0.004405	0.0010041	0.0197854	0	0.00306785	0	0.0001	0	0	0	0	0	0	0	0.0123589	0.00195356	0.796707	0	0	0.736477	0.714645
GSE27916	Human subcutaneous adipose tissue gene expression (SOS Sib-pair study, offspring cohort)	GSM689659	s.c.adiposetissue_subject197	subcutaneous	female		NA			NA	NA			0.148451	0.00670906	0	0.0133858	0	0	0	0.0109106	0.00608788	0.00789258	0	0	0	0.00784401	0	0	0	0.0141525	0.00353111	0.772313	0.00872295	0	0.760613	0.686047
GSE27916	Human subcutaneous adipose tissue gene expression (SOS Sib-pair study, offspring cohort)	GSM689660	s.c.adiposetissue_subject198	subcutaneous	female		NA			NA	NA			0.119017	0.0067653	0.00967376	0.0021216	0.00503842	0	0	0.0185018	0.0154649	0	0	0	0	0.0084419	0	0	0	0.00992787	0	0.783134	0.0219137	0	0.721661	0.720134
GSE27916	Human subcutaneous adipose tissue gene expression (SOS Sib-pair study, offspring cohort)	GSM689661	s.c.adiposetissue_subject199	subcutaneous	female		NA			NA	NA			0.160504	0.00977474	0.0149183	0.0014325	0.0197273	0	0	0.0344191	0.0239679	0	0	0	0	0.0174313	0	0	0	0.0114173	0.00978343	0.663801	0.0328228	0	0.73722	0.697237
GSE27916	Human subcutaneous adipose tissue gene expression (SOS Sib-pair study, offspring cohort)	GSM689662	s.c.adiposetissue_subject200	subcutaneous	male		NA			NA	NA			0.135292	0.00769996	0	0.00814663	0.00768335	0	0	0.0110345	0.0213274	0.0002	0	0	0	0.00962562	0	0	0	0.00701633	0	0.77498	0.0170353	0	0.742839	0.708496
GSE27916	Human subcutaneous adipose tissue gene expression (SOS Sib-pair study, offspring cohort)	GSM689663	s.c.adiposetissue_subject201	subcutaneous	male		NA			NA	NA			0.145889	0.00768211	0.00249145	0.00572223	0.00299735	0	0	0.0036787	0.0242667	0.0151514	0	0	0	0	0	0	0	0.00744962	0	0.781806	0.00286553	0	0.737911	0.707628
GSE27916	Human subcutaneous adipose tissue gene expression (SOS Sib-pair study, offspring cohort)	GSM689664	s.c.adiposetissue_subject202	subcutaneous	male		NA			NA	NA			0.103836	0.00258491	0.00111652	0.00805987	0	0	0.00106022	0.00472835	0.00717349	0	0	0	0	0.00380032	0	0	0	0.0107257	0	0.84171	0.0152047	0	0.710851	0.735631
GSE27916	Human subcutaneous adipose tissue gene expression (SOS Sib-pair study, offspring cohort)	GSM689665	s.c.adiposetissue_subject203	subcutaneous	female		NA			NA	NA			0.119164	0.0115857	0.0122924	0.0008	0	0	0	0.022304	0.00942238	0.00203002	0	0	0	0.00767921	0	0	0	0.00653911	0.00705024	0.786144	0.015019	0	0.735487	0.697195
GSE27916	Human subcutaneous adipose tissue gene expression (SOS Sib-pair study, offspring cohort)	GSM689666	s.c.adiposetissue_subject204	subcutaneous	female		NA			NA	NA			0.13787	0.00424461	0.0014244	0.00509828	0	0.0134357	0	0.00524193	0.0234055	0.00452276	0	0	0	0.0036253	0	0	0	0.00814655	0	0.792985	0	0	0.745604	0.70444
GSE27916	Human subcutaneous adipose tissue gene expression (SOS Sib-pair study, offspring cohort)	GSM689667	s.c.adiposetissue_subject205	subcutaneous	male		NA			NA	NA			0.148005	0.00805406	0.00508654	0.0057948	0	0.0124663	0	0.00642359	0.016681	0.0125166	0	0.00396308	0	0	0	0	0	0.0126845	0	0.757692	0.010632	0	0.732371	0.714279
GSE27916	Human subcutaneous adipose tissue gene expression (SOS Sib-pair study, offspring cohort)	GSM689668	s.c.adiposetissue_subject206	subcutaneous	female		NA			NA	NA			0.144535	0.00232426	0.003041	0.00507022	0	0.00807353	0	0.0046041	0.00271323	0	0	0	0	0	0	0	0	0.0118137	0	0.817782	0	0	0.731915	0.72127
GSE27916	Human subcutaneous adipose tissue gene expression (SOS Sib-pair study, offspring cohort)	GSM689669	s.c.adiposetissue_subject207	subcutaneous	female		NA			NA	NA			0.142445	0.0113157	0.00883202	0.0030661	0.00686726	0	0	0.0299143	0.00693363	0.0254774	0	0.00233171	0	0.00179874	0	0	0	0.00743631	0.00723906	0.731502	0.0148409	0	0.742912	0.678195
GSE27916	Human subcutaneous adipose tissue gene expression (SOS Sib-pair study, offspring cohort)	GSM689670	s.c.adiposetissue_subject208	subcutaneous	female		NA			NA	NA			0.099206	0.0134226	0	0.0153167	0.024459	0	0	0.015538	0.0282874	0.00272159	0	0	0	0.00548732	0	0	0	0.0117704	0.00769449	0.740349	0.0357471	0	0.741717	0.697802
GSE27916	Human subcutaneous adipose tissue gene expression (SOS Sib-pair study, offspring cohort)	GSM689671	s.c.adiposetissue_subject209	subcutaneous	female		NA			NA	NA			0.168241	0.00404455	0	0.0122566	0	0.00129936	0	0.00845197	0.0119333	0.00633378	0	0	0	0.0052905	0	0	0	0.0120332	0.00542482	0.764691	0	0	0.739121	0.69562
GSE27916	Human subcutaneous adipose tissue gene expression (SOS Sib-pair study, offspring cohort)	GSM689672	s.c.adiposetissue_subject210	subcutaneous	male		NA			NA	NA			0.145928	0.0103163	0	0.0111349	0.00244828	0	0	0.00385838	0.0234684	0.0192064	0	0.00283626	0	0	0	0	0	0.0194094	0.00353639	0.757857	0	0	0.735716	0.698516
GSE27916	Human subcutaneous adipose tissue gene expression (SOS Sib-pair study, offspring cohort)	GSM689673	s.c.adiposetissue_subject211	subcutaneous	male		NA			NA	NA			0.171092	0.00610336	0.00102487	0.00643307	0.00150533	0	0	0.0201103	0.00830022	0.00924074	0	0	0	0.0115555	0	0	0	0.00937769	0.00478291	0.726276	0.0241977	0	0.752556	0.694374
GSE27916	Human subcutaneous adipose tissue gene expression (SOS Sib-pair study, offspring cohort)	GSM689674	s.c.adiposetissue_subject212	subcutaneous	female		NA			NA	NA			0.131787	0.0122476	0.00845918	0.0002	0	0	0	0.011682	0.0223799	0	0	0	0	0.0110446	0	0	0	0.00696881	0.00399054	0.769361	0.0218508	0	0.721436	0.724831
GSE27916	Human subcutaneous adipose tissue gene expression (SOS Sib-pair study, offspring cohort)	GSM689675	s.c.adiposetissue_subject213	subcutaneous	female		NA			NA	NA			0.126689	0.0177551	0.0140396	0.00590999	0.0183862	0	0	0.0258744	0.00295703	0.00137914	0	0	0	0.0146607	0	0	0	0.00713215	0.0127601	0.730592	0.0218645	0	0.755546	0.665874
GSE27916	Human subcutaneous adipose tissue gene expression (SOS Sib-pair study, offspring cohort)	GSM689676	s.c.adiposetissue_subject214	subcutaneous	male		NA			NA	NA			0.190053	0.00652453	0	0.0133117	0.00452499	0	0	0.0210528	0	0.0243822	0	0.00449687	0	0.00263766	0	0	0	0.0107092	0.0007	0.691029	0.030607	0	0.747453	0.699318
GSE27916	Human subcutaneous adipose tissue gene expression (SOS Sib-pair study, offspring cohort)	GSM689677	s.c.adiposetissue_subject215	subcutaneous	male		NA			NA	NA			0.150993	0.00561646	0.00745786	0	0	0.0103432	0	0.0146659	0.0196775	0	0	0	0	0.0105195	0.00130992	0	0	0.00627332	0	0.757346	0.015798	0	0.732855	0.721408
GSE27916	Human subcutaneous adipose tissue gene expression (SOS Sib-pair study, offspring cohort)	GSM689678	s.c.adiposetissue_subject216	subcutaneous	female		NA			NA	NA			0.17667	0.00573045	0.0141586	0	0.00829544	0	0	0.0170429	0.00847842	0.0131371	0	0	0	0.0174268	0	0	0	0.0119505	0.00764285	0.690102	0.0293658	0	0.746914	0.700294
GSE27916	Human subcutaneous adipose tissue gene expression (SOS Sib-pair study, offspring cohort)	GSM689679	s.c.adiposetissue_subject217	subcutaneous	female		NA			NA	NA			0.133101	0.008342	0.00633894	0.00519137	0.0131966	0	0	0.0256435	0	0.00186651	0	0	0	0.0078438	0	0	0	0.00434604	0.00745465	0.754969	0.0317062	0	0.745161	0.692772
GSE27916	Human subcutaneous adipose tissue gene expression (SOS Sib-pair study, offspring cohort)	GSM689680	s.c.adiposetissue_subject218	subcutaneous	female		NA			NA	NA			0.113421	0.00334381	0.00502958	0.0020462	0.00213157	0	0	0.00512575	0.0132075	0	0	0	0	0	0	0	0	0.0103048	0	0.832478	0.0129119	0	0.724717	0.712431
GSE27916	Human subcutaneous adipose tissue gene expression (SOS Sib-pair study, offspring cohort)	GSM689681	s.c.adiposetissue_subject219	subcutaneous	female		NA			NA	NA			0.121623	0.00761982	0.00736717	0.00267251	0.00679921	0	0	0.0164821	0.0117061	0	0	0	0	0.00680418	0	0	0	0.00633892	0	0.787463	0.0251234	0	0.739927	0.694242
GSE27916	Human subcutaneous adipose tissue gene expression (SOS Sib-pair study, offspring cohort)	GSM689682	s.c.adiposetissue_subject220	subcutaneous	female		NA			NA	NA			0.141465	0.00664996	0.00416761	0.00507484	0.00401113	0.0197079	0.00307236	0.00514917	0	0.00813643	0	0	0	0	0	0	0	0.00810632	0	0.785591	0.00886824	0	0.747837	0.708107
GSE27916	Human subcutaneous adipose tissue gene expression (SOS Sib-pair study, offspring cohort)	GSM689683	s.c.adiposetissue_subject221	subcutaneous	female		NA			NA	NA			0.21502	0.00637414	0	0.0233527	0.00546042	0	0	0.0224369	0.0260997	0.0970873	0	0.00403863	0	0.0110245	0	0	0	0.00877756	0.00429068	0.531487	0.0445501	0	0.761528	0.680681
GSE27916	Human subcutaneous adipose tissue gene expression (SOS Sib-pair study, offspring cohort)	GSM689684	s.c.adiposetissue_subject222	subcutaneous	female		NA			NA	NA			0.108745	0.001	0.013434	0	0.0223084	0	0	0.0223883	0.0134188	0	0	0	0	0.0138918	0	0	0	0.00666942	0.00301717	0.76654	0.0286077	0	0.744025	0.692191
GSE27916	Human subcutaneous adipose tissue gene expression (SOS Sib-pair study, offspring cohort)	GSM689685	s.c.adiposetissue_subject223	subcutaneous	female		NA			NA	NA			0.152444	0.0129236	0	0.0182955	0.0140758	0	0	0.00788878	0.0135604	0.00577247	0	0	0	0.00463739	0	0	0	0.0174174	0	0.717371	0.0356136	0	0.730799	0.720587
GSE27916	Human subcutaneous adipose tissue gene expression (SOS Sib-pair study, offspring cohort)	GSM689686	s.c.adiposetissue_subject224	subcutaneous	female		NA			NA	NA			0.177317	0.0259633	0.00674105	0.00574983	0.00976161	0	0	0.0366503	0.0127368	0.0288857	0	0.00582086	0	0.00348836	0	0	0	0.0191676	0.0121548	0.614619	0.0409443	0	0.746268	0.679429
GSE27916	Human subcutaneous adipose tissue gene expression (SOS Sib-pair study, offspring cohort)	GSM689687	s.c.adiposetissue_subject225	subcutaneous	female		NA			NA	NA			0.1458	0.00384528	0.00614217	0.0008	0.0157634	0	0	0.00223306	0.0235253	0.00582314	0	0	0	0.0002	0	0	0	0.0096282	0	0.772504	0.0137407	0	0.68371	0.748671
GSE27916	Human subcutaneous adipose tissue gene expression (SOS Sib-pair study, offspring cohort)	GSM689688	s.c.adiposetissue_subject226	subcutaneous	male		NA			NA	NA			0.124986	0.00813302	0.0007	0.0088331	0.00311521	0	0.00172961	0.00780985	0.00130824	0.0171489	0	0.00706216	0	0	0	0	0	0.00975931	0	0.785244	0.0241656	0	0.743349	0.690503
GSE27916	Human subcutaneous adipose tissue gene expression (SOS Sib-pair study, offspring cohort)	GSM689689	s.c.adiposetissue_subject227	subcutaneous	female		NA			NA	NA			0.131791	0.00727682	0.00848123	0.00668949	0.0143049	0	0	0.0284608	0.00686525	0.00317692	0	0	0	0.0136237	0	0	0	0.00835174	0.0112841	0.730185	0.029509	0	0.749025	0.677339
GSE27916	Human subcutaneous adipose tissue gene expression (SOS Sib-pair study, offspring cohort)	GSM689690	s.c.adiposetissue_subject228	subcutaneous	female		NA			NA	NA			0.111311	0.00684601	0.00320007	0.00716466	0	0	0	0.0198143	0.0123354	0.00469615	0	0	0	0.0102872	0	0	0	0.011581	0	0.789098	0.0236658	0	0.729735	0.70584
GSE27916	Human subcutaneous adipose tissue gene expression (SOS Sib-pair study, offspring cohort)	GSM689691	s.c.adiposetissue_subject229	subcutaneous	female		NA			NA	NA			0.18626	0.0046763	0.00864453	0	0	0.00403608	0	0.00482801	0	0.00744273	0	0	0	0	0	0	0	0.0151156	0.0035263	0.752868	0.0126026	0	0.743778	0.707291
GSE27916	Human subcutaneous adipose tissue gene expression (SOS Sib-pair study, offspring cohort)	GSM689692	s.c.adiposetissue_subject230	subcutaneous	female		NA			NA	NA			0.114192	0.00325577	0.00394609	0.00798159	0.00641409	0	0	0.00991555	0.0103903	0.0008	0	0	0	0.00892342	0	0	0	0.0132873	0.00202907	0.802685	0.0161543	0	0.751125	0.690695
GSE27916	Human subcutaneous adipose tissue gene expression (SOS Sib-pair study, offspring cohort)	GSM689693	s.c.adiposetissue_subject231	subcutaneous	female		NA			NA	NA			0.184743	0.00889962	0.00404666	0.00459311	0	0.00599889	0	0.0037661	0	0.00901783	0	0.00685494	0	0	0	0	0	0.0166601	0.00393609	0.742577	0.00890744	0	0.733002	0.703583
GSE27916	Human subcutaneous adipose tissue gene expression (SOS Sib-pair study, offspring cohort)	GSM689694	s.c.adiposetissue_subject232	subcutaneous	female		NA			NA	NA			0.106855	0	0.00779014	0.0103253	0	0.0187936	0	0.0258348	0.0174057	0	0	0	0	0.0207618	0	0	0	0.00411461	0.00503357	0.783085	0	0	0.768528	0.683624
GSE27916	Human subcutaneous adipose tissue gene expression (SOS Sib-pair study, offspring cohort)	GSM689695	s.c.adiposetissue_subject233	subcutaneous	female		NA			NA	NA			0.144648	0.00442921	0.010094	0	0	0	0	0.00530666	0.00303684	0	0	0	0	0.00731565	0	0	0	0.00683149	0	0.79044	0.0278987	0	0.718267	0.734321
GSE27916	Human subcutaneous adipose tissue gene expression (SOS Sib-pair study, offspring cohort)	GSM689696	s.c.adiposetissue_subject234	subcutaneous	female		NA			NA	NA			0.24697	0.0154339	0	0.00981767	0	0.0106002	0	0.00686575	0.00756138	0.0217155	0	0.0025681	0	0.0007	0	0	0	0.0222014	0.00624969	0.6323	0.0170145	0	0.719791	0.715416
GSE27916	Human subcutaneous adipose tissue gene expression (SOS Sib-pair study, offspring cohort)	GSM689697	s.c.adiposetissue_subject235	subcutaneous	female		NA			NA	NA			0.175671	0.00569701	0.00814314	0.0008	0.00410468	0.00806808	0	0.00407551	0.00579995	0.010627	0	0	0	0	0	0	0	0.01194	0.00357669	0.749187	0.0123027	0	0.752139	0.698882
GSE27916	Human subcutaneous adipose tissue gene expression (SOS Sib-pair study, offspring cohort)	GSM689698	s.c.adiposetissue_subject236	subcutaneous	female		NA			NA	NA			0.185864	0.0133134	0	0.0174204	0.00239715	0	0	0.0239158	0.0111689	0.0135746	0	0	0	0.00225408	0	0	0	0.0170783	0.00607406	0.675485	0.0314547	0	0.752693	0.6892
GSE27916	Human subcutaneous adipose tissue gene expression (SOS Sib-pair study, offspring cohort)	GSM689699	s.c.adiposetissue_subject237	subcutaneous	female		NA			NA	NA			0.208097	0.00142557	0.00333005	0.0178059	0.00293839	0	0	0.0246363	0.00794126	0.0196903	0	0	0	0.00295251	0	0	0	0.0135898	0.00554327	0.655157	0.036893	0	0.755362	0.672417
GSE27916	Human subcutaneous adipose tissue gene expression (SOS Sib-pair study, offspring cohort)	GSM689700	s.c.adiposetissue_subject238	subcutaneous	female		NA			NA	NA			0.141103	0.00629056	0.00107331	0.0140057	0.00545836	0	0	0.0355875	0.0101532	0.00529213	0	0.00584282	0	0.00976202	0	0	0	0.0153781	0.0107431	0.71247	0.0268402	0	0.756237	0.673007
GSE27916	Human subcutaneous adipose tissue gene expression (SOS Sib-pair study, offspring cohort)	GSM689701	s.c.adiposetissue_subject239	subcutaneous	male		NA			NA	NA			0.171485	0.00207511	0	0.0114628	0.00502234	0	0	0.00507936	0.0149371	0.0139289	0	0	0	0.0009	0	0	0	0.00847284	0.00193421	0.762863	0.00181151	0	0.766288	0.670342
GSE27916	Human subcutaneous adipose tissue gene expression (SOS Sib-pair study, offspring cohort)	GSM689702	s.c.adiposetissue_subject240	subcutaneous	female		NA			NA	NA			0.11129	0.00486419	0.0113177	0	0	0	0	0.0172236	0.00885099	0	0	0	0	0.0108406	0	0	0	0.0106032	0	0.786555	0.0384544	0	0.708636	0.735435
GSE27916	Human subcutaneous adipose tissue gene expression (SOS Sib-pair study, offspring cohort)	GSM689703	s.c.adiposetissue_subject241	subcutaneous	male		NA			NA	NA			0.145274	0.00683165	0.00708211	0.00671559	0	0	0	0.0252359	0.017557	0.0491242	0	0.00723825	0	0.00470921	0	0	0	0.0132385	0.00591625	0.685195	0.0258821	0	0.75166	0.679831
GSE27916	Human subcutaneous adipose tissue gene expression (SOS Sib-pair study, offspring cohort)	GSM689704	s.c.adiposetissue_subject242	subcutaneous	female		NA			NA	NA			0.153319	0.0189317	0	0.0167692	0.00238209	0	0	0.0075623	0.0113649	0.0206744	0	0.00791965	0	0	0	0	0	0.0193821	0.00421709	0.709446	0.0280323	0	0.733353	0.694734
GSE27916	Human subcutaneous adipose tissue gene expression (SOS Sib-pair study, offspring cohort)	GSM689705	s.c.adiposetissue_subject243	subcutaneous	female		NA			NA	NA			0.115374	0.00642904	0.0159815	0	0.00919624	0	0	0.00571567	0.00961753	0	0	0	0	0.00833173	0	0	0	0.00812245	0	0.805577	0.0156548	0	0.701719	0.73611
GSE27916	Human subcutaneous adipose tissue gene expression (SOS Sib-pair study, offspring cohort)	GSM689706	s.c.adiposetissue_subject244	subcutaneous	female		NA			NA	NA			0.137929	0.00751179	0.00786277	0	0.020786	0	0	0.00282753	0.00885774	0.0119211	0	0.0118857	0	0	0	0	0	0.0108078	0	0.761331	0.0182793	0	0.731286	0.707071
GSE27916	Human subcutaneous adipose tissue gene expression (SOS Sib-pair study, offspring cohort)	GSM689707	s.c.adiposetissue_subject245	subcutaneous	male		NA			NA	NA			0.120104	0.00846823	0	0.0137776	0.00616334	0	0	0.0096548	0.00294087	0.0140035	0	0.00653603	0	0	0	0	0	0.00899649	0	0.782838	0.0265172	0	0.744873	0.688676
GSE27916	Human subcutaneous adipose tissue gene expression (SOS Sib-pair study, offspring cohort)	GSM689708	s.c.adiposetissue_subject246	subcutaneous	female		NA			NA	NA			0.131146	0.00635059	0.00690636	0.00153275	0.00378589	0	0	0.0202023	0.00929594	0.00993439	0	0	0	0.0041541	0	0	0	0.00671627	0	0.769732	0.0302435	0	0.738418	0.693472
GSE27916	Human subcutaneous adipose tissue gene expression (SOS Sib-pair study, offspring cohort)	GSM689709	s.c.adiposetissue_subject247	subcutaneous	male		NA			NA	NA			0.126386	0.00599825	0.00271093	0.005195	0	0.0111595	0	0.00953698	0.0130143	0.00481037	0	0	0	0.00654278	0	0	0	0.0076271	0	0.807018	0	0	0.736333	0.714876
GSE27916	Human subcutaneous adipose tissue gene expression (SOS Sib-pair study, offspring cohort)	GSM689710	s.c.adiposetissue_subject248	subcutaneous	male		NA			NA	NA			0.186306	0.0111565	0.0125448	0.00594309	0.00609128	0	0	0.0338413	0.0311805	0.0272384	0	0	0	0.013648	0	0	0	0.00664345	0.0100802	0.6213	0.0340268	0	0.744991	0.681441
GSE27916	Human subcutaneous adipose tissue gene expression (SOS Sib-pair study, offspring cohort)	GSM689711	s.c.adiposetissue_subject249	subcutaneous	female		NA			NA	NA			0.155137	0.00426036	0.00878907	0.00333055	0	0.00867046	0	0.0105539	0.00793962	0.020335	0	0	0	0.00156411	0	0	0	0.0126409	0	0.766779	0	0	0.738064	0.700226
GSE27916	Human subcutaneous adipose tissue gene expression (SOS Sib-pair study, offspring cohort)	GSM689712	s.c.adiposetissue_subject250	subcutaneous	female		NA			NA	NA			0.110408	0.00358106	0.0110945	0.00155258	0.013122	0	0	0.0231581	0	0.0156267	0	0	0	0.00868333	0	0	0	0.010356	0.00136116	0.786505	0.0145507	0	0.754983	0.68141
GSE27916	Human subcutaneous adipose tissue gene expression (SOS Sib-pair study, offspring cohort)	GSM689713	s.c.adiposetissue_subject251	subcutaneous	female		NA			NA	NA			0.0792225	0.00642544	0.00399705	0.00333518	0.0250657	0	0	0.0180628	0.0130435	0	0	0	0	0.0117245	0	0	0	0.00361464	0.00575883	0.793902	0.0358476	0	0.728165	0.715161
GSE27916	Human subcutaneous adipose tissue gene expression (SOS Sib-pair study, offspring cohort)	GSM689714	s.c.adiposetissue_subject252	subcutaneous	male		NA			NA	NA			0.141591	0.00460094	0.00588692	0.006812	0.0133265	0.00510782	0	0.0106163	0.0165214	0.0404722	0	0	0	0.00963029	0	0	0	0.0111473	0	0.734287	0	0	0.741069	0.702463
GSE27916	Human subcutaneous adipose tissue gene expression (SOS Sib-pair study, offspring cohort)	GSM689715	s.c.adiposetissue_subject253	subcutaneous	male		NA			NA	NA			0.133137	0	0.0123506	0.00811111	0	0.0169498	0	0.0272656	0.010013	0	0	0	0	0.0148274	0	0	0	0.0103877	0.012557	0.754401	0	0	0.759026	0.689514
GSE27916	Human subcutaneous adipose tissue gene expression (SOS Sib-pair study, offspring cohort)	GSM689716	s.c.adiposetissue_subject254	subcutaneous	female		NA			NA	NA			0.122961	0.0057183	0.00834556	0.00151484	0.00600255	0	0	0.0141823	0.0107524	0.0759649	0	0	0	0.00793031	0.00137984	0	0	0.00475368	0	0.709266	0.0312283	0	0.764347	0.67725
GSE27916	Human subcutaneous adipose tissue gene expression (SOS Sib-pair study, offspring cohort)	GSM689717	s.c.adiposetissue_subject255	subcutaneous	male		NA			NA	NA			0.166717	0.0171418	0.00507936	0.0165855	0	0.0164692	0	0.0322668	0.0112967	0.00638601	0	0	0	0.014998	0	0	0	0.0136377	0.0194919	0.63581	0.0441205	0	0.75458	0.672745
GSE27916	Human subcutaneous adipose tissue gene expression (SOS Sib-pair study, offspring cohort)	GSM689718	s.c.adiposetissue_subject256	subcutaneous	male		NA			NA	NA			0.114149	0.00480759	0.00568817	0.00536325	0	0.00528542	0	0.00688357	0.0129165	0.00613834	0	0	0	0.0027888	0	0	0	0.0103727	0	0.813989	0.0116176	0	0.735333	0.715404
GSE27916	Human subcutaneous adipose tissue gene expression (SOS Sib-pair study, offspring cohort)	GSM689719	s.c.adiposetissue_subject257	subcutaneous	male		NA			NA	NA			0.149587	0.00415177	0	0.0116492	0.00130353	0	0	0.0110494	0.010872	0.0033933	0	0	0	0.00599963	0	0	0	0.0129946	0	0.763628	0.0253711	0	0.733551	0.710031
GSE27916	Human subcutaneous adipose tissue gene expression (SOS Sib-pair study, offspring cohort)	GSM689720	s.c.adiposetissue_subject258	subcutaneous	female		NA			NA	NA			0.174822	0.0134307	0.00372714	0.00924095	0	0	0	0.0135153	0.00970791	0.0173402	0	0	0	0	0	0	0	0.0173828	0.00633539	0.716014	0.0184837	0	0.76202	0.680324
GSE27916	Human subcutaneous adipose tissue gene expression (SOS Sib-pair study, offspring cohort)	GSM689721	s.c.adiposetissue_subject259	subcutaneous	female		NA			NA	NA			0.208939	0.00766554	0	0.0128152	0.0180947	0.00957595	0	0.00974264	0	0.0450095	0	0.0209632	0	0	0	0	0	0.00611693	0	0.643452	0.0176262	0	0.758899	0.690294
GSE27916	Human subcutaneous adipose tissue gene expression (SOS Sib-pair study, offspring cohort)	GSM689722	s.c.adiposetissue_subject260	subcutaneous	female		NA			NA	NA			0.209133	0.00850073	0.010653	0.010337	0	0	0	0.0461494	0	0.014141	0	0	0	0.0167628	0	0	0	0.00998865	0.0108416	0.63154	0.0319525	0	0.745719	0.688268
GSE27916	Human subcutaneous adipose tissue gene expression (SOS Sib-pair study, offspring cohort)	GSM689723	s.c.adiposetissue_subject261	subcutaneous	female		NA			NA	NA			0.152322	0.00464629	0.00223907	0.00594222	0	0.0117815	0.00198807	0.00230327	0.0132582	0.00141369	0	0	0	0	0	0	0	0.00637786	0.00180517	0.794288	0.0016348	0	0.738516	0.710019
GSE27916	Human subcutaneous adipose tissue gene expression (SOS Sib-pair study, offspring cohort)	GSM689724	s.c.adiposetissue_subject262	subcutaneous	male		NA			NA	NA			0.147718	0.00773066	0.0011783	0.00805979	0	0	0	0.00581054	0.00719508	0.0158896	0	0	0	0	0	0	0	0.00747218	0	0.78758	0.0113655	0	0.741144	0.702767
GSE27916	Human subcutaneous adipose tissue gene expression (SOS Sib-pair study, offspring cohort)	GSM689725	s.c.adiposetissue_subject263	subcutaneous	female		NA			NA	NA			0.163236	0.0265211	0.0157617	0.0136289	0.00376585	0	0	0.0502892	0.00578502	0.00211619	0	0.0135553	0	0.0454735	0	0	0.0073054	0.0168352	0.0314198	0.576141	0.0281655	0	0.739822	0.679542
GSE27916	Human subcutaneous adipose tissue gene expression (SOS Sib-pair study, offspring cohort)	GSM689726	s.c.adiposetissue_subject264	subcutaneous	female		NA			NA	NA			0.126804	0.00611016	0	0.0187732	0.0198929	0.00756691	0	0.011785	0.0209774	0.041415	0	0	0	0.00576285	0	0	0	0.0102771	0.00716875	0.704215	0.0192517	0	0.740184	0.691137
GSE27916	Human subcutaneous adipose tissue gene expression (SOS Sib-pair study, offspring cohort)	GSM689727	s.c.adiposetissue_subject265	subcutaneous	male		NA			NA	NA			0.174704	0.00554365	0	0.016876	0	0.00266511	0	0.00754612	0.0159614	0.0119053	0	0	0	0.00261267	0	0	0	0.0136805	0	0.735859	0.0126463	0	0.710643	0.741715
GSE27916	Human subcutaneous adipose tissue gene expression (SOS Sib-pair study, offspring cohort)	GSM689728	s.c.adiposetissue_subject266	subcutaneous	female		NA			NA	NA			0.18729	0.00330235	0.00774616	0.00273086	0	0.00281016	0	0.0225385	0.0147289	0.0122223	0	0	0	0.00501406	0	0	0	0.0131839	0.00798009	0.720452	0	0	0.761883	0.666692
GSE27916	Human subcutaneous adipose tissue gene expression (SOS Sib-pair study, offspring cohort)	GSM689729	s.c.adiposetissue_subject267	subcutaneous	female		NA			NA	NA			0.152119	0.0131186	0.00534334	0.00911343	0.0126164	0	0	0.0237898	0.0240472	0.0327352	0	0.0008	0	0.00144528	0	0	0	0.0141819	0.00204657	0.671787	0.0368064	0	0.742566	0.702614
GSE27916	Human subcutaneous adipose tissue gene expression (SOS Sib-pair study, offspring cohort)	GSM689730	s.c.adiposetissue_subject268	subcutaneous	male		NA			NA	NA			0.139316	0.00731753	0	0.0149026	0.0107474	0	0	0.0140123	0.0193322	0.041559	0	0	0	0.0114863	0	0	0	0.00881069	0.00711175	0.708725	0.0166792	0	0.760752	0.674967
GSE27916	Human subcutaneous adipose tissue gene expression (SOS Sib-pair study, offspring cohort)	GSM689731	s.c.adiposetissue_subject269	subcutaneous	male		NA			NA	NA			0.231957	0.00825773	0	0.0123392	0	0	0	0.00426466	0.0157005	0.0212653	0	0	0	0	0	0	0	0.0109653	0.00576504	0.677687	0.0117983	0	0.7408	0.710675
GSE27916	Human subcutaneous adipose tissue gene expression (SOS Sib-pair study, offspring cohort)	GSM689732	s.c.adiposetissue_subject270	subcutaneous	female		NA			NA	NA			0.142987	0	0.0211935	0	0	0	0	0.0488352	0.0220291	0.0165584	0	0	0	0.0176544	0	0.00331203	0	0.0177909	0.0192382	0.688892	0.00150863	0	0.756546	0.676558
GSE27916	Human subcutaneous adipose tissue gene expression (SOS Sib-pair study, offspring cohort)	GSM689733	s.c.adiposetissue_subject271	subcutaneous	female		NA			NA	NA			0.203661	0.00640511	0.00345249	0.00463049	0	0.00853487	0	0.00388001	0.00611001	0.0120885	0	0.0002	0	0	0	0	0	0.0185259	0.00452122	0.727981	0	0	0.749574	0.704264
GSE27916	Human subcutaneous adipose tissue gene expression (SOS Sib-pair study, offspring cohort)	GSM689734	s.c.adiposetissue_subject272	subcutaneous	male		NA			NA	NA			0.107924	0.0110022	0.020907	0	0.0126396	0	0	0.0343941	0.0138391	0.00465752	0	0.00397372	0	0.0278153	0	0	0	0.0128676	0.0136124	0.707763	0.0286045	0	0.736197	0.696539
GSE27916	Human subcutaneous adipose tissue gene expression (SOS Sib-pair study, offspring cohort)	GSM689735	s.c.adiposetissue_subject273	subcutaneous	male		NA			NA	NA			0.20826	0.0004	0.00108069	0.0192868	0.0200597	0	0	0.044619	0.0117698	0.0863273	0	0.00550555	0	0.0119513	0	0	0	0.00834851	0.0152832	0.529913	0.0372149	0	0.772461	0.659536
GSE27916	Human subcutaneous adipose tissue gene expression (SOS Sib-pair study, offspring cohort)	GSM689736	s.c.adiposetissue_subject274	subcutaneous	female		NA			NA	NA			0.115077	0.00997601	0.0132772	0.0008	0.00179084	0	0	0.02483	0.0147478	0.00683706	0	0	0	0.0138099	0	0	0	0.00717418	0.0127711	0.755831	0.0231026	0	0.738049	0.693081
GSE27916	Human subcutaneous adipose tissue gene expression (SOS Sib-pair study, offspring cohort)	GSM689737	s.c.adiposetissue_subject275	subcutaneous	female		NA			NA	NA			0.142399	0.0106166	0	0.0106537	0.00636762	0	0	0.0050281	0.0155993	0.0142536	0	0.00111916	0	0	0	0	0	0.0129215	0.0041513	0.763403	0.0134869	0	0.745029	0.692053
GSE27916	Human subcutaneous adipose tissue gene expression (SOS Sib-pair study, offspring cohort)	GSM689738	s.c.adiposetissue_subject276	subcutaneous	female		NA			NA	NA			0.11081	0.019804	0.0115444	0	0.0142175	0	0	0.0322329	0.010611	0.00795046	0	0	0	0.0188813	0.00448886	0	0	0.00334577	0.00962051	0.701962	0.0545312	0	0.73005	0.718257
GSE27916	Human subcutaneous adipose tissue gene expression (SOS Sib-pair study, offspring cohort)	GSM689739	s.c.adiposetissue_subject277	subcutaneous	male		NA			NA	NA			0.12937	0.00313126	0	0.00974618	0	0.00601304	0	0.00936324	0.0362686	0	0	0	0	0.0108336	0	0	0	0.00585531	0	0.789418	0	0	0.748955	0.709668
GSE27916	Human subcutaneous adipose tissue gene expression (SOS Sib-pair study, offspring cohort)	GSM689740	s.c.adiposetissue_subject278	subcutaneous	male		NA			NA	NA			0.161007	0.00450755	0	0.00779955	0	0.0218348	0	0.00382005	0	0	0	0	0	0	0	0	0	0.00632051	0	0.79471	0	0	0.739145	0.715882
GSE27916	Human subcutaneous adipose tissue gene expression (SOS Sib-pair study, offspring cohort)	GSM689741	s.c.adiposetissue_subject279	subcutaneous	male		NA			NA	NA			0.134369	0	0.00295488	0.0101175	0	0.0190573	0	0.0276061	0.0126614	0	0	0	0	0.0136779	0	0	0	0.00703385	0.00920544	0.763317	0	0	0.749253	0.695905
GSE27916	Human subcutaneous adipose tissue gene expression (SOS Sib-pair study, offspring cohort)	GSM689742	s.c.adiposetissue_subject280	subcutaneous	male		NA			NA	NA			0.115946	0.0058262	0.00826237	0	0.00338415	0.00569815	0	0.0048593	0.0158627	0.00313143	0	0	0	0.00313918	0	0	0	0.00718257	0	0.803681	0.0230271	0	0.717318	0.732913
GSE27916	Human subcutaneous adipose tissue gene expression (SOS Sib-pair study, offspring cohort)	GSM689743	s.c.adiposetissue_subject281	subcutaneous	female		NA			NA	NA			0.163917	0.0110831	0.00507232	0.0136827	0	0.00355124	0	0.0445934	0.0217949	0.0365272	0	0	0.00251471	0.00480644	0	0	0	0.0149665	0.0106587	0.636932	0.0298994	0	0.740655	0.682473
GSE27916	Human subcutaneous adipose tissue gene expression (SOS Sib-pair study, offspring cohort)	GSM689744	s.c.adiposetissue_subject282	subcutaneous	female		NA			NA	NA			0.1393	0.00897352	0.00312721	0.00961565	0	0.0008	0	0.0116253	0.00362431	0.00139756	0	0	0	0.00430582	0	0	0	0.0111818	0.00125479	0.799488	0.00526648	0	0.739101	0.69603
GSE27916	Human subcutaneous adipose tissue gene expression (SOS Sib-pair study, offspring cohort)	GSM689745	s.c.adiposetissue_subject283	subcutaneous	female		NA			NA	NA			0.137811	0.00739814	0.0087745	0	0	0.00234233	0	0.00524046	0.00208492	0.00514871	0	0	0	0.00420096	0	0	0	0.0108369	0	0.800474	0.0156878	0	0.721877	0.72343
GSE27916	Human subcutaneous adipose tissue gene expression (SOS Sib-pair study, offspring cohort)	GSM689746	s.c.adiposetissue_subject284	subcutaneous	male		NA			NA	NA			0.202559	0.0127508	0	0.0172451	0.00475521	0	0	0.0135937	0.00916534	0.0180431	0	0.0125871	0	0.00662714	0	0	0	0.00364676	0.00243673	0.663054	0.0335365	0	0.751517	0.678238
GSE27916	Human subcutaneous adipose tissue gene expression (SOS Sib-pair study, offspring cohort)	GSM689747	s.c.adiposetissue_subject285	subcutaneous	female		NA			NA	NA			0.17902	0.00608498	0.00298728	0.00885314	0.00971357	0	0	0.0268678	0.00299803	0.0200328	0	0	0	0.00592217	0	0	0	0.0161228	0.00454914	0.688486	0.028362	0	0.747866	0.693151
GSE27916	Human subcutaneous adipose tissue gene expression (SOS Sib-pair study, offspring cohort)	GSM689748	s.c.adiposetissue_subject286	subcutaneous	female		NA			NA	NA			0.128744	0.00873902	0.00967159	0	0.0062834	0	0	0.0057434	0.0133485	0.0105234	0	0	0	0	0	0	0	0.00732997	0	0.793083	0.0165337	0	0.717177	0.728052
GSE27916	Human subcutaneous adipose tissue gene expression (SOS Sib-pair study, offspring cohort)	GSM689749	s.c.adiposetissue_subject287	subcutaneous	female		NA			NA	NA			0.16672	0.00846188	0	0.005538	0.00439139	0	0	0.0107385	0.0218632	0.0454546	0	0.0172396	0.00212587	0	0	0	0	0.0103574	0.00350705	0.676456	0.027146	0	0.749706	0.692201
GSE27916	Human subcutaneous adipose tissue gene expression (SOS Sib-pair study, offspring cohort)	GSM689750	s.c.adiposetissue_subject288	subcutaneous	female		NA			NA	NA			0.105027	0.0200015	0.00726664	0.0196889	0.00404964	0.00215518	0	0.0185607	0.00662886	0	0	0	0	0.0144428	0.0025113	0	0	0.00419616	0.0144534	0.758618	0.0223994	0	0.749236	0.665961
GSE27916	Human subcutaneous adipose tissue gene expression (SOS Sib-pair study, offspring cohort)	GSM689751	s.c.adiposetissue_subject289	subcutaneous	female		NA			NA	NA			0.128653	0	0.00637135	0.00420992	0	0.00429753	0	0.00915479	0.0120314	0	0	0	0	0.00816235	0	0	0	0.0104613	0.00513953	0.811519	0	0	0.767298	0.692776
GSE27916	Human subcutaneous adipose tissue gene expression (SOS Sib-pair study, offspring cohort)	GSM689752	s.c.adiposetissue_subject290	subcutaneous	female		NA			NA	NA			0.183104	0.00561495	0.00431386	0.00415291	0	0.016283	0	0.00340909	0	0.0121727	0	0.00696161	0	0	0	0	0	0.01268	0.00269992	0.740311	0.00829727	0	0.74562	0.707527
GSE27916	Human subcutaneous adipose tissue gene expression (SOS Sib-pair study, offspring cohort)	GSM689753	s.c.adiposetissue_subject291	subcutaneous	male		NA			NA	NA			0.138608	0.015415	0.00218137	0.0128111	0.00389141	0.00429604	0	0.0128594	0.0171907	0.0335082	0	0	0	0	0	0	0	0.0150203	0.00423278	0.738522	0.00146344	0	0.742332	0.693555
GSE27916	Human subcutaneous adipose tissue gene expression (SOS Sib-pair study, offspring cohort)	GSM689754	s.c.adiposetissue_subject292	subcutaneous	female		NA			NA	NA			0.131317	0.00391046	0.00453563	0.00377101	0.0151241	0	0	0.00632708	0.00528822	0	0	0	0	0.0006	0	0	0	0.01262	0	0.801411	0.0151108	0	0.718886	0.722263
GSE27916	Human subcutaneous adipose tissue gene expression (SOS Sib-pair study, offspring cohort)	GSM689755	s.c.adiposetissue_subject293	subcutaneous	female		NA			NA	NA			0.151245	0.0127984	0	0.00858667	0	0	0	0.013407	0.00886416	0.0132413	0	0.00207558	0	0.00535908	0	0	0	0.0138935	0	0.746668	0.0238611	0	0.730243	0.706137
GSE27916	Human subcutaneous adipose tissue gene expression (SOS Sib-pair study, offspring cohort)	GSM689756	s.c.adiposetissue_subject294	subcutaneous	female		NA			NA	NA			0.0906625	0.0120364	0.0141565	0.00807912	0.0109366	0	0	0.0303954	0.00940817	0.0145025	0	0.00132635	0	0.0178661	0	0	0	0.00839234	0.0116116	0.736503	0.0341238	0	0.736371	0.684948
GSE27916	Human subcutaneous adipose tissue gene expression (SOS Sib-pair study, offspring cohort)	GSM689757	s.c.adiposetissue_subject295	subcutaneous	female		NA			NA	NA			0.120775	0.0104411	0.00502621	0.0102756	0	0	0	0.0286874	0.0126017	0.00827011	0	0	0	0.00886912	0	0	0	0.0102304	0.0103234	0.747119	0.0273803	0	0.767607	0.672268
GSE27916	Human subcutaneous adipose tissue gene expression (SOS Sib-pair study, offspring cohort)	GSM689758	s.c.adiposetissue_subject296	subcutaneous	male		NA			NA	NA			0.14634	0.00404982	0	0.0142682	0.012936	0.0099559	0	0.0101977	0.0146027	0.0104267	0	0	0	0.0105429	0	0	0	0.0130775	0	0.736582	0.0170206	0	0.763443	0.683707
GSE27916	Human subcutaneous adipose tissue gene expression (SOS Sib-pair study, offspring cohort)	GSM689759	s.c.adiposetissue_subject297	subcutaneous	female		NA			NA	NA			0.11554	0.00194984	0.00222835	0.00992874	0	0.00246133	0	0.0235178	0.00250661	0	0	0	0	0.0134404	0	0	0	0.00863871	0.0059222	0.794532	0.0193341	0	0.770117	0.661013
GSE27916	Human subcutaneous adipose tissue gene expression (SOS Sib-pair study, offspring cohort)	GSM689760	s.c.adiposetissue_subject298	subcutaneous	female		NA			NA	NA			0.125241	0.00925671	0.00690794	0.00218886	0.00439283	0	0	0.0166154	0.0130433	0.0052379	0	0	0	0.00552124	0.0007	0	0	0.00203088	0	0.779687	0.0291275	0	0.722146	0.711014
GSE27916	Human subcutaneous adipose tissue gene expression (SOS Sib-pair study, offspring cohort)	GSM689761	s.c.adiposetissue_subject299	subcutaneous	female		NA			NA	NA			0.114471	0.00871186	0.00536488	0.00433639	0	0	0	0.00971743	0.0117511	0.00422962	0	0	0	0.00540174	0	0	0	0.0158517	0.00342576	0.792443	0.0242953	0	0.721824	0.712261
GSE27916	Human subcutaneous adipose tissue gene expression (SOS Sib-pair study, offspring cohort)	GSM689762	s.c.adiposetissue_subject300	subcutaneous	female		NA			NA	NA			0.127261	0.00437275	0.00647299	0.00230661	0.00295119	0	0	0.010036	0.00678284	0.00565313	0	0	0	0.00831171	0	0	0	0.0121835	0	0.779901	0.0337677	0	0.733549	0.709265
GSE27916	Human subcutaneous adipose tissue gene expression (SOS Sib-pair study, offspring cohort)	GSM689763	s.c.adiposetissue_subject301	subcutaneous	male		NA			NA	NA			0.138204	0.0102961	0	0.0179499	0	0.0191116	0	0.0078841	0.0208204	0.0142931	0	0	0	0	0	0	0	0.0158772	0	0.752582	0.00298142	0	0.744443	0.701826
GSE27916	Human subcutaneous adipose tissue gene expression (SOS Sib-pair study, offspring cohort)	GSM689764	s.c.adiposetissue_subject302	subcutaneous	female		NA			NA	NA			0.16562	0.00656004	0.00155179	0.0126779	0	0.00948428	0	0.0107828	0.00854028	0.00695802	0	0	0	0.00459033	0	0	0	0.0171736	0.00123303	0.734382	0.0204454	0	0.765823	0.684969
GSE27916	Human subcutaneous adipose tissue gene expression (SOS Sib-pair study, offspring cohort)	GSM689765	s.c.adiposetissue_subject303	subcutaneous	female		NA			NA	NA			0.113149	0.00800669	0.0092963	0	0.00208793	0	0	0.00398039	0.015827	0.00654207	0	0	0	0.00315939	0	0	0	0.00808835	0	0.817449	0.0124141	0	0.719349	0.724886
GSE27916	Human subcutaneous adipose tissue gene expression (SOS Sib-pair study, offspring cohort)	GSM689766	s.c.adiposetissue_subject304	subcutaneous	female		NA			NA	NA			0.193181	0.00953488	0.0004	0.00781817	0	0	0	0.00473698	0.00683207	0.0158776	0	0.0024163	0	0	0	0	0	0.0123772	0.00226597	0.718863	0.0256867	0	0.713774	0.720308
GSE27916	Human subcutaneous adipose tissue gene expression (SOS Sib-pair study, offspring cohort)	GSM689767	s.c.adiposetissue_subject305	subcutaneous	male		NA			NA	NA			0.152126	0.013548	0	0.0163987	0	0	0	0.0039846	0.0201325	0.00712033	0	0.00509539	0	0	0	0	0	0.0155938	0.00571841	0.732057	0.0282252	0	0.725495	0.716424
GSE27916	Human subcutaneous adipose tissue gene expression (SOS Sib-pair study, offspring cohort)	GSM689768	s.c.adiposetissue_subject306	subcutaneous	male		NA			NA	NA			0.131924	0.012084	0.00192997	0.0110957	0	0	0	0.0130753	0.0169025	0.0107723	0	0	0	0.00400214	0	0	0	0.0129137	0	0.764909	0.0203913	0	0.735138	0.698235
GSE27916	Human subcutaneous adipose tissue gene expression (SOS Sib-pair study, offspring cohort)	GSM689769	s.c.adiposetissue_subject307	subcutaneous	female		NA			NA	NA			0.193078	0	0.00838501	0.00942118	0	0.0206266	0	0.0397496	0	0.0202185	0	0	0	0.0110574	0	0	0	0.0211949	0.0141779	0.662091	0	0	0.757892	0.68544
GSE27916	Human subcutaneous adipose tissue gene expression (SOS Sib-pair study, offspring cohort)	GSM689770	s.c.adiposetissue_subject308	subcutaneous	female		NA			NA	NA			0.166485	0.0003	0.0001	0.014306	0	0.00487539	0	0.00844761	0.00904175	0.0149901	0	0	0	0.0004	0	0	0	0.020366	0.005449	0.755318	0	0	0.719807	0.719191
GSE27916	Human subcutaneous adipose tissue gene expression (SOS Sib-pair study, offspring cohort)	GSM689771	s.c.adiposetissue_subject309	subcutaneous	female		NA			NA	NA			0.127961	0.00540399	0	0.0110686	0.0113354	0	0	0.0172205	0.00756172	0.0193476	0	0	0	0.00915701	0	0	0	0.00894245	0.00337498	0.763672	0.014955	0	0.735155	0.704971
GSE27916	Human subcutaneous adipose tissue gene expression (SOS Sib-pair study, offspring cohort)	GSM689772	s.c.adiposetissue_subject310	subcutaneous	female		NA			NA	NA			0.110784	0.00236649	0.00642786	0.00367413	0.0065002	0	0	0.0126838	0.0112706	0.011969	0	0	0	0.0006	0	0	0	0.0116323	0	0.796845	0.0252365	0	0.739511	0.704511
GSE27916	Human subcutaneous adipose tissue gene expression (SOS Sib-pair study, offspring cohort)	GSM689773	s.c.adiposetissue_subject311	subcutaneous	female		NA			NA	NA			0.203856	0.00547086	0	0.0167985	0.00371229	0.00522423	0	0.0136241	0	0.0354352	0	0.0136036	0	0	0	0	0	0.0151822	0.0100787	0.655445	0.0215692	0	0.748247	0.693269
GSE27916	Human subcutaneous adipose tissue gene expression (SOS Sib-pair study, offspring cohort)	GSM689774	s.c.adiposetissue_subject312	subcutaneous	female		NA			NA	NA			0.112896	0.00692697	0.0026904	0.00684752	0.00750288	0	0	0.0127347	0.0001	0	0	0	0	0	0	0	0	0.0129765	0.00448981	0.809266	0.0235859	0	0.739054	0.699562
GSE27916	Human subcutaneous adipose tissue gene expression (SOS Sib-pair study, offspring cohort)	GSM689775	s.c.adiposetissue_subject313	subcutaneous	female		NA			NA	NA			0.247289	0.0179663	0	0.0220996	0.00787067	0.00254261	0	0.0340691	0.0334315	0.0594808	0	0.0194425	0	0.00675673	0	0	0	0.0100999	0.00841113	0.501155	0.0293856	0	0.773369	0.665841
GSE27916	Human subcutaneous adipose tissue gene expression (SOS Sib-pair study, offspring cohort)	GSM689776	s.c.adiposetissue_subject314	subcutaneous	female		NA			NA	NA			0.185735	0.00254366	0	0.011431	0	0.0153007	0	0	0.0122556	0.0195118	0	0	0	0	0	0	0	0.0118345	0.00665608	0.734732	0	0	0.700164	0.734553
GSE27916	Human subcutaneous adipose tissue gene expression (SOS Sib-pair study, offspring cohort)	GSM689777	s.c.adiposetissue_subject315	subcutaneous	female		NA			NA	NA			0.150857	0.013584	0.00614224	0.00721777	0.0324203	0	0	0.0291328	0.0109768	0	0	0	0	0.0127357	0	0	0	0.00740014	0.00811517	0.692674	0.0287437	0	0.74887	0.688228
GSE27916	Human subcutaneous adipose tissue gene expression (SOS Sib-pair study, offspring cohort)	GSM689778	s.c.adiposetissue_subject316	subcutaneous	female		NA			NA	NA			0.181856	0.00866715	0.00416878	0.00488679	0	0	0	0.0032966	0	0.0171829	0	0.0052247	0	0	0	0	0	0.016629	0.00329879	0.737617	0.0171722	0	0.733019	0.707777
GSE27916	Human subcutaneous adipose tissue gene expression (SOS Sib-pair study, offspring cohort)	GSM689779	s.c.adiposetissue_subject317	subcutaneous	male		NA			NA	NA			0.114801	0.00693244	0.0072842	0.00243971	0.00120324	0	0	0.0261732	0.00582838	0.0203769	0	0	0	0.00921832	0	0	0	0.00981979	0.00426192	0.766518	0.0251429	0	0.747846	0.685343
GSE27916	Human subcutaneous adipose tissue gene expression (SOS Sib-pair study, offspring cohort)	GSM689780	s.c.adiposetissue_subject318	subcutaneous	male		NA			NA	NA			0.136248	0.00616518	0.00177175	0.0109888	0.00457107	0.00700271	0	0.00918544	0.00673482	0.0100216	0	0	0	0.00381976	0	0	0	0.0107804	0	0.778174	0.0145363	0	0.740105	0.711679
GSE27916	Human subcutaneous adipose tissue gene expression (SOS Sib-pair study, offspring cohort)	GSM689781	s.c.adiposetissue_subject319	subcutaneous	male		NA			NA	NA			0.158656	0.011044	0.00517401	0.00464779	0	0	0	0.0121918	0.0209365	0.0294933	0	0	0	0.00772622	0	0	0	0.0131521	0.00503171	0.703773	0.0281739	0	0.749228	0.68431
GSE27916	Human subcutaneous adipose tissue gene expression (SOS Sib-pair study, offspring cohort)	GSM689782	s.c.adiposetissue_subject320	subcutaneous	female		NA			NA	NA			0.208942	0.00990257	0.00432546	0.0037203	0.00944917	0	0	0.00687438	0.00953764	0.0467944	0	0.00369161	0	0.00225649	0	0	0	0.0131725	0.00459626	0.670487	0.00625016	0	0.743807	0.697592
GSE27916	Human subcutaneous adipose tissue gene expression (SOS Sib-pair study, offspring cohort)	GSM689783	s.c.adiposetissue_subject321	subcutaneous	female		NA			NA	NA			0.12937	0.00659143	0.00322107	0.00471214	0	0	0	0.0089137	0.00538748	0	0	0	0	0.00663432	0	0	0	0.0105094	0.00172875	0.822334	0.0006	0	0.743661	0.695666
GSE27916	Human subcutaneous adipose tissue gene expression (SOS Sib-pair study, offspring cohort)	GSM689784	s.c.adiposetissue_subject322	subcutaneous	male		NA			NA	NA			0.160184	0.00377497	0.0008	0.00650206	0	0	0	0.00295764	0.0118272	0.0061478	0	0	0	0.00338141	0	0	0	0.0138693	0.00246887	0.785885	0.00224588	0	0.720883	0.719641
GSE27916	Human subcutaneous adipose tissue gene expression (SOS Sib-pair study, offspring cohort)	GSM689785	s.c.adiposetissue_subject323	subcutaneous	female		NA			NA	NA			0.189429	0.0114555	0.00585498	0.00376846	0	0.0120435	0	0.00332492	0.00775903	0.022308	0	0	0	0	0	0	0	0.0154663	0.00350492	0.719391	0.00569388	0	0.691535	0.741002
GSE27916	Human subcutaneous adipose tissue gene expression (SOS Sib-pair study, offspring cohort)	GSM689786	s.c.adiposetissue_subject324	subcutaneous	female		NA			NA	NA			0.121699	0.00428031	0.00307892	0.00250328	0.00318935	0.00982904	0	0.00305187	0.00673404	0.00248668	0	0	0	0.00443383	0	0	0	0.0082788	0.0004	0.820805	0.00922974	0	0.711341	0.736423
GSE27916	Human subcutaneous adipose tissue gene expression (SOS Sib-pair study, offspring cohort)	GSM689787	s.c.adiposetissue_subject325	subcutaneous	female		NA			NA	NA			0.15999	0.0050155	0.0104619	0	0.00615365	0	0	0.017092	0.0143012	0.0201821	0	0	0	0.00467529	0	0	0	0.0126717	0.0001	0.737283	0.0120531	0	0.752836	0.688873
GSE27916	Human subcutaneous adipose tissue gene expression (SOS Sib-pair study, offspring cohort)	GSM689788	s.c.adiposetissue_subject326	subcutaneous	female		NA			NA	NA			0.136999	0.00373836	0.00269323	0.00820658	0.00638772	0	0.0006	0.00558771	0.00733739	0.0148829	0	0	0	0	0	0	0	0.0125707	0	0.784277	0.0166822	0	0.720573	0.720342
GSE27916	Human subcutaneous adipose tissue gene expression (SOS Sib-pair study, offspring cohort)	GSM689789	s.c.adiposetissue_subject327	subcutaneous	female		NA			NA	NA			0.144958	0.00432103	0.00652208	0.00645449	0	0	0	0.0164132	0.00606678	0.0205961	0	0.0011972	0	0.00307524	0	0	0	0.0142153	0.00564505	0.750847	0.0196888	0	0.737678	0.701542
GSE27916	Human subcutaneous adipose tissue gene expression (SOS Sib-pair study, offspring cohort)	GSM689790	s.c.adiposetissue_subject328	subcutaneous	female		NA			NA	NA			0.108318	0.00651169	0.00611725	0.00799251	0	0	0	0.0188368	0.0198919	0.00108312	0	0	0	0.00888518	0	0	0	0.00930513	0.00781419	0.796255	0.00898971	0	0.738152	0.701399
GSE27916	Human subcutaneous adipose tissue gene expression (SOS Sib-pair study, offspring cohort)	GSM689791	s.c.adiposetissue_subject329	subcutaneous	female		NA			NA	NA			0.159529	0.0004	0.00726388	0.00855719	0.00642201	0	0	0.0300867	0.00299578	0.0267359	0	0	0	0.00658297	0	0	0	0.0162159	0.0102572	0.697393	0.0275126	0	0.757922	0.674037
GSE27916	Human subcutaneous adipose tissue gene expression (SOS Sib-pair study, offspring cohort)	GSM689792	s.c.adiposetissue_subject330	subcutaneous	male		NA			NA	NA			0.11317	0.00502938	0.00589966	0	0.00241327	0.0006	0	0.00625095	0.0152237	0	0	0	0	0.0073953	0.00115973	0	0	0.00911186	0	0.821492	0.0122544	0	0.717112	0.739952
GSE27916	Human subcutaneous adipose tissue gene expression (SOS Sib-pair study, offspring cohort)	GSM689793	s.c.adiposetissue_subject331	subcutaneous	female		NA			NA	NA			0.203068	0.00855767	0.00605082	0.0059509	0.00203661	0	0	0.0257766	0.00928074	0.0194958	0	0	0	0.00587713	0	0	0	0.0109785	0.00611983	0.671507	0.0253001	0	0.741332	0.702011
GSE27916	Human subcutaneous adipose tissue gene expression (SOS Sib-pair study, offspring cohort)	GSM689794	s.c.adiposetissue_subject332	subcutaneous	female		NA			NA	NA			0.182504	0.0179769	0	0.026462	0	0.0169203	0	0.0195035	0.00682909	0	0	0	0	0	0	0	0.216132	0.0239113	0.00959568	0.480164	0	0	0.755841	0.708214
GSE27916	Human subcutaneous adipose tissue gene expression (SOS Sib-pair study, offspring cohort)	GSM689795	s.c.adiposetissue_subject333	subcutaneous	male		NA			NA	NA			0.148252	0.0095548	0.00430629	0.00692501	0.0122246	0	0	0.0173518	0.00908536	0.026681	0	0	0	0.00864726	0	0	0	0.00785636	0.00107485	0.721545	0.0264957	0	0.739846	0.696706
GSE27916	Human subcutaneous adipose tissue gene expression (SOS Sib-pair study, offspring cohort)	GSM689796	s.c.adiposetissue_subject334	subcutaneous	female		NA			NA	NA			0.118451	0.0142957	0.00147795	0.0108897	0.00491703	0	0	0.0103382	0.00271464	0.014753	0	0	0	0	0	0	0	0.016341	0	0.7825	0.0233222	0	0.736254	0.696443
GSE27916	Human subcutaneous adipose tissue gene expression (SOS Sib-pair study, offspring cohort)	GSM689797	s.c.adiposetissue_subject335	subcutaneous	female		NA			NA	NA			0.0958236	0.00723952	0.00889177	0.00116036	0.00706212	0	0	0.0270667	0.00539453	0	0	0	0	0.01159	0.00234458	0	0	0.00761722	0.00227668	0.783942	0.0395911	0	0.728285	0.70805
GSE27916	Human subcutaneous adipose tissue gene expression (SOS Sib-pair study, offspring cohort)	GSM689798	s.c.adiposetissue_subject336	subcutaneous	female		NA			NA	NA			0.129891	0.00493873	0	0.011056	0	0	0	0.00947055	0.00725411	0.00424864	0	0	0	0.00608687	0	0	0	0.0117985	0	0.789143	0.0261122	0	0.729962	0.714798
GSE27916	Human subcutaneous adipose tissue gene expression (SOS Sib-pair study, offspring cohort)	GSM689799	s.c.adiposetissue_subject337	subcutaneous	male		NA			NA	NA			0.157487	0.0117972	0.00323523	0.00579185	0.0040339	0.00741056	0	0.00703593	0.0248488	0.0134564	0	0	0	0	0	0	0	0.0113688	0	0.745801	0.00773345	0	0.731328	0.712971
GSE27916	Human subcutaneous adipose tissue gene expression (SOS Sib-pair study, offspring cohort)	GSM689800	s.c.adiposetissue_subject338	subcutaneous	female		NA			NA	NA			0.16233	0	0.0225928	0.00139303	0	0.00455978	0	0.0553457	0.0101546	0.0403021	0	0	0	0.00277937	0	0	0	0.0147443	0.0147019	0.646248	0.0248488	0	0.764063	0.659781
GSE27916	Human subcutaneous adipose tissue gene expression (SOS Sib-pair study, offspring cohort)	GSM689801	s.c.adiposetissue_subject339	subcutaneous	female		NA			NA	NA			0.0937109	0.014975	0.00895591	0.010022	0.00913121	0	0	0.0298588	0.00481787	0.00665922	0	0	0	0.0105296	0	0	0	0.011861	0.00895214	0.761414	0.0291125	0	0.727861	0.691645
GSE27916	Human subcutaneous adipose tissue gene expression (SOS Sib-pair study, offspring cohort)	GSM689802	s.c.adiposetissue_subject340	subcutaneous	female		NA			NA	NA			0.214295	0.00267933	0	0.00213905	0	0.00575495	0	0.0004	0.00857243	0.028767	0	0.00190631	0	0	0	0	0	0.00690956	0.00305533	0.725539	0	0	0.762027	0.676928
GSE27916	Human subcutaneous adipose tissue gene expression (SOS Sib-pair study, offspring cohort)	GSM689803	s.c.adiposetissue_subject341	subcutaneous	female		NA			NA	NA			0.163262	0.00400434	0.00195999	0.00775168	0.00349491	0	0	0.00513087	0.013774	0.0105411	0	0	0	0.00249529	0	0	0	0.00993194	0	0.766836	0.0108178	0	0.746224	0.708278
GSE27916	Human subcutaneous adipose tissue gene expression (SOS Sib-pair study, offspring cohort)	GSM689804	s.c.adiposetissue_subject342	subcutaneous	female		NA			NA	NA			0.159044	0.00170727	0.00613138	0.00461491	0	0	0	0.00905586	0.0165108	0.00422895	0	0	0	0.00289737	0	0	0	0.01268	0.00456576	0.778564	0	0	0.758212	0.685961
GSE27916	Human subcutaneous adipose tissue gene expression (SOS Sib-pair study, offspring cohort)	GSM689805	s.c.adiposetissue_subject343	subcutaneous	female		NA			NA	NA			0.153025	0.00295	0.00530686	0.00838447	0.00565085	0	0	0.0253953	0.0004	0.00904124	0	0	0	0.0007	0	0	0	0.0147194	0.00571387	0.754344	0.0143378	0	0.747493	0.694856
GSE27916	Human subcutaneous adipose tissue gene expression (SOS Sib-pair study, offspring cohort)	GSM689806	s.c.adiposetissue_subject344	subcutaneous	male		NA			NA	NA			0.144307	0.0048344	0.00637795	0.00427953	0.00418147	0	0	0.00523285	0.0196016	0.0423036	0	0.00695431	0	0	0	0	0	0.0131933	0	0.725799	0.0229352	0	0.750763	0.694379
GSE27916	Human subcutaneous adipose tissue gene expression (SOS Sib-pair study, offspring cohort)	GSM689807	s.c.adiposetissue_subject345	subcutaneous	male		NA			NA	NA			0.110765	0.00415114	0	0.0108564	0.00702714	0.0122377	0	0.0109979	0.0153816	0.00756635	0	0	0	0.00413296	0	0	0	0.0101276	0	0.795006	0.0117497	0	0.744033	0.698283
GSE27916	Human subcutaneous adipose tissue gene expression (SOS Sib-pair study, offspring cohort)	GSM689808	s.c.adiposetissue_subject346	subcutaneous	female		NA			NA	NA			0.0951633	0.0124056	0.0029893	0.0102595	0.0394993	0	0	0.0336762	0.0175401	0	0	0	0	0.01504	0	0	0	0.00864382	0.00375625	0.7117	0.0493267	0	0.753753	0.685608
GSE27916	Human subcutaneous adipose tissue gene expression (SOS Sib-pair study, offspring cohort)	GSM689809	s.c.adiposetissue_subject347	subcutaneous	male		NA			NA	NA			0.16269	0.0162447	0.0004	0.0119643	0.0062727	0.00421671	0	0.00785701	0.00539238	0.0383077	0	0	0	0	0	0	0	0.0106047	0.00264862	0.724069	0.00929999	0	0.743101	0.692016
GSE27916	Human subcutaneous adipose tissue gene expression (SOS Sib-pair study, offspring cohort)	GSM689810	s.c.adiposetissue_subject348	subcutaneous	male		NA			NA	NA			0.162924	0.00479937	0	0.0181198	0.0135582	0.00619644	0	0.00588018	0.00236584	0.0287562	0	0.00525745	0	0	0	0	0	0.0117386	0.00326115	0.715342	0.0218009	0	0.739032	0.701716
GSE27916	Human subcutaneous adipose tissue gene expression (SOS Sib-pair study, offspring cohort)	GSM689811	s.c.adiposetissue_subject349	subcutaneous	female		NA			NA	NA			0.13685	0.0205436	0.00929576	0.0123438	0.012443	0	0	0.0456948	0	0.0296824	0	0	0	0.0121512	0	0	0	0.0163873	0.0153092	0.666248	0.0230509	0	0.736049	0.683511
GSE27916	Human subcutaneous adipose tissue gene expression (SOS Sib-pair study, offspring cohort)	GSM689812	s.c.adiposetissue_subject350	subcutaneous	male		NA			NA	NA			0.235483	0.0074401	0.0001	0.00898978	0	0.00203373	0	0.0067836	0.0231369	0.00178656	0	0	0	0.00585181	0	0	0	0.00801507	0.0002	0.698541	0.00166706	0	0.739797	0.722346
GSE27916	Human subcutaneous adipose tissue gene expression (SOS Sib-pair study, offspring cohort)	GSM689813	s.c.adiposetissue_subject351	subcutaneous	male		NA			NA	NA			0.177393	0.0070971	0	0.0117727	0	0.0104998	0	0.00810193	0.0103287	0.0213638	0	0	0	0	0	0	0	0.0162571	0.00493471	0.716067	0.0161845	0	0.735529	0.706237
GSE27916	Human subcutaneous adipose tissue gene expression (SOS Sib-pair study, offspring cohort)	GSM689814	s.c.adiposetissue_subject352	subcutaneous	female		NA			NA	NA			0.159787	0.00855178	0.0072877	0	0.00702591	0	0.0001	0.00170036	0.00573226	0.0168423	0	0.0060135	0	0	0	0	0	0.0121535	0	0.753812	0.0209446	0	0.690081	0.735849
GSE27916	Human subcutaneous adipose tissue gene expression (SOS Sib-pair study, offspring cohort)	GSM689815	s.c.adiposetissue_subject353	subcutaneous	female		NA			NA	NA			0.12788	0.0170824	0.00436933	0.0070482	0	0	0	0.0328424	0.0125677	0.0162228	0	0.00383774	0	0.0153489	0	0	0	0.00411125	0.0124597	0.732806	0.013423	0	0.748238	0.672324
GSE27916	Human subcutaneous adipose tissue gene expression (SOS Sib-pair study, offspring cohort)	GSM689816	s.c.adiposetissue_subject354	subcutaneous	male		NA			NA	NA			0.170811	0.00719162	0	0.0177936	0	0	0	0.00537337	0.00640606	0.0185099	0	0.00330327	0	0.0005	0	0	0	0.0070299	0	0.74091	0.0222105	0	0.745556	0.694584
GSE27916	Human subcutaneous adipose tissue gene expression (SOS Sib-pair study, offspring cohort)	GSM689817	s.c.adiposetissue_subject355	subcutaneous	male		NA			NA	NA			0.181119	0.0044629	0.003352	0.00795728	0	0	0	0.0098697	0	0.0108183	0	0	0	0.00841014	0	0	0	0.0122214	0	0.738609	0.0231811	0	0.734037	0.710644
GSE27916	Human subcutaneous adipose tissue gene expression (SOS Sib-pair study, offspring cohort)	GSM689818	s.c.adiposetissue_subject356	subcutaneous	male		NA			NA	NA			0.120259	0.00524275	0.00404916	0.00325612	0	0.00374563	0	0.0031588	0.0116521	0	0	0	0	0.00376556	0	0	0	0.0120054	0.00383508	0.819632	0.00939818	0	0.701049	0.737449
GSE27916	Human subcutaneous adipose tissue gene expression (SOS Sib-pair study, offspring cohort)	GSM689819	s.c.adiposetissue_subject357	subcutaneous	female		NA			NA	NA			0.165933	0.00755583	0	0.0118635	0	0.00156635	0	0.00612371	0.00243813	0.0118719	0	0.00205366	0	0	0	0	0	0.0121641	0.00424039	0.772937	0.00125281	0	0.745967	0.687435
GSE27916	Human subcutaneous adipose tissue gene expression (SOS Sib-pair study, offspring cohort)	GSM689820	s.c.adiposetissue_subject358	subcutaneous	female		NA			NA	NA			0.130468	0.00397571	0	0.00962287	0.0129118	0.0124448	0	0.00470508	0.00425975	0.0173929	0	0	0	0	0	0	0	0.00838216	0	0.775752	0.0200854	0	0.729978	0.702834
GSE27916	Human subcutaneous adipose tissue gene expression (SOS Sib-pair study, offspring cohort)	GSM689821	s.c.adiposetissue_subject359	subcutaneous	female		NA			NA	NA			0.17592	0.0114658	0.00533139	0.0043118	0	0	0	0.00860515	0.0216664	0.018842	0	0.00387241	0	0	0	0	0	0.0155278	0.00532878	0.700881	0.0282484	0	0.736405	0.704944
GSE27916	Human subcutaneous adipose tissue gene expression (SOS Sib-pair study, offspring cohort)	GSM689822	s.c.adiposetissue_subject360	subcutaneous	female		NA			NA	NA			0.125904	0.0008	0.00782247	0.00552203	0	0.0164206	0	0.0276997	0.0116117	0.00216846	0	0	0	0.0096679	0	0	0	0.0127551	0.00533235	0.770955	0.00338678	0	0.747203	0.701814
GSE27916	Human subcutaneous adipose tissue gene expression (SOS Sib-pair study, offspring cohort)	GSM689823	s.c.adiposetissue_subject361	subcutaneous	female		NA			NA	NA			0.177278	0.00752494	0	0.0146186	0	0	0	0.010898	0.00323215	0.0147429	0	0	0	0.00439875	0	0	0	0.0154623	0.00373799	0.727982	0.0201239	0	0.738054	0.700852
GSE27916	Human subcutaneous adipose tissue gene expression (SOS Sib-pair study, offspring cohort)	GSM689824	s.c.adiposetissue_subject362	subcutaneous	female		NA			NA	NA			0.156827	0	0.00239897	0.0057986	0	0.00514004	0	0.00889006	0.0157562	0.00535805	0	0	0	0.00784307	0	0	0	0.0103295	0.0017544	0.779904	0	0	0.730298	0.720236
GSE27916	Human subcutaneous adipose tissue gene expression (SOS Sib-pair study, offspring cohort)	GSM689825	s.c.adiposetissue_subject363	subcutaneous	male		NA			NA	NA			0.15849	0	0.0101894	0.0002	0	0.0206179	0	0.0160312	0.0164163	0.0116471	0	0	0	0.00885809	0	0	0	0.00909873	0.00831773	0.740135	0	0	0.768288	0.677603
GSE27916	Human subcutaneous adipose tissue gene expression (SOS Sib-pair study, offspring cohort)	GSM689826	s.c.adiposetissue_subject364	subcutaneous	female		NA			NA	NA			0.213483	0.0147012	0.00968556	0.00317447	0	0.031733	0	0.00560886	0.0026369	0.0203138	0	0	0	0	0	0	0	0.0189251	0.00228136	0.664646	0.0128115	0	0.715125	0.726694
GSE27916	Human subcutaneous adipose tissue gene expression (SOS Sib-pair study, offspring cohort)	GSM689827	s.c.adiposetissue_subject365	subcutaneous	female		NA			NA	NA			0.124661	0.00945263	0.00244253	0.00431176	0.00223219	0.00259834	0.0002	0.0028337	0	0.00782468	0	0	0	0	0	0	0	0.0157391	0.00370221	0.806654	0.0173951	0	0.697155	0.737262
GSE27916	Human subcutaneous adipose tissue gene expression (SOS Sib-pair study, offspring cohort)	GSM689828	s.c.adiposetissue_subject366	subcutaneous	male		NA			NA	NA			0.235654	0.010101	0	0.0132131	0	0.0284837	0	0.00449649	0	0.0315796	0	0.012971	0	0	0	0	0	0.0204795	0.00580466	0.626448	0.0107684	0	0.745051	0.708864
GSE27916	Human subcutaneous adipose tissue gene expression (SOS Sib-pair study, offspring cohort)	GSM689829	s.c.adiposetissue_subject367	subcutaneous	female		NA			NA	NA			0.0987895	0.00647241	0.0163569	0	0	0	0	0.0153815	0	0	0	0	0	0.0114947	0	0	0	0.0105015	0.00611194	0.816518	0.0183737	0	0.750204	0.693777
GSE27916	Human subcutaneous adipose tissue gene expression (SOS Sib-pair study, offspring cohort)	GSM689830	s.c.adiposetissue_subject368	subcutaneous	female		NA			NA	NA			0.204391	0.013437	0	0.0202245	0	0.0348481	0	0.00296767	0	0.0243071	0	0.0171433	0	0	0	0	0	0.0141115	0.00698875	0.661581	0	0	0.74161	0.701267
GSE27916	Human subcutaneous adipose tissue gene expression (SOS Sib-pair study, offspring cohort)	GSM689831	s.c.adiposetissue_subject369	subcutaneous	male		NA			NA	NA			0.127241	0.00462366	0	0.00995118	0.0176376	0.00703038	0	0.00347873	0.0175777	0	0	0	0	0	0	0	0	0.0128423	0	0.78617	0.0134471	0	0.733008	0.711082
GSE27916	Human subcutaneous adipose tissue gene expression (SOS Sib-pair study, offspring cohort)	GSM689832	s.c.adiposetissue_subject370	subcutaneous	female		NA			NA	NA			0.165635	0.00920818	0.00375675	0.00678519	0	0.0289168	0	0.00493232	0	0.0297833	0	0.0106769	0	0	0	0	0	0.0147617	0.00195153	0.715016	0.00857591	0	0.735255	0.705534
GSE27916	Human subcutaneous adipose tissue gene expression (SOS Sib-pair study, offspring cohort)	GSM689833	s.c.adiposetissue_subject371	subcutaneous	male		NA			NA	NA			0.134325	0.00318416	0.0003	0.00995219	0.00362434	0.0286929	0.0005	0.00296458	0.00858273	0.00529393	0	0	0	0	0	0	0	0.0105482	0	0.784097	0.00801791	0	0.723862	0.721387
GSE27916	Human subcutaneous adipose tissue gene expression (SOS Sib-pair study, offspring cohort)	GSM689834	s.c.adiposetissue_subject372	subcutaneous	male		NA			NA	NA			0.201538	0.0006	0	0.0159206	0.00113468	0.00470951	0	0.00839364	0.0094669	0.0272367	0	0	0	0.00341747	0	0	0	0.0161043	0	0.70273	0.00872883	0	0.722531	0.7176
GSE27916	Human subcutaneous adipose tissue gene expression (SOS Sib-pair study, offspring cohort)	GSM689835	s.c.adiposetissue_subject373	subcutaneous	female		NA			NA	NA			0.166457	0.00560004	0.00892071	0.00407365	0	0.0249874	0	0.00524151	0	0.0211588	0	0.00613916	0	0.00178584	0	0	0	0.0139512	0.00559391	0.736091	0	0	0.711476	0.710607
GSE27916	Human subcutaneous adipose tissue gene expression (SOS Sib-pair study, offspring cohort)	GSM689836	s.c.adiposetissue_subject374	subcutaneous	female		NA			NA	NA			0.115795	0.00575625	0.0101976	0	0	0	0	0.00978674	0.0162307	0.00319851	0	0	0	0.00838061	0	0	0	0.00972816	0	0.796475	0.0244517	0	0.732641	0.710553
GSE27916	Human subcutaneous adipose tissue gene expression (SOS Sib-pair study, offspring cohort)	GSM689837	s.c.adiposetissue_subject375	subcutaneous	male		NA			NA	NA			0.122902	0.00417003	0.00299334	0.00477059	0.0129648	0	0	0.00835194	0.0124084	0	0	0	0	0.00849463	0	0	0	0.00825517	0	0.791176	0.0235125	0	0.726196	0.730728
GSE20950	Expression data from human adipose tissue using an expanded patient cohort	GSM523837	Insulin resistant patient 7 - subcutaneous adipose tissue	subcutaneous	female		NA		insulin resistant	NA	NA			0.156309	0.0234546	0.0172137	0	0.00588743	0.00897392	0	0.0112801	0	0.022099	0	0.0176421	0.00165679	0.0270414	0	0	0.238416	0.00978805	0	0.436293	0.0239449	0	0.796084	0.609134
GSE20950	Expression data from human adipose tissue using an expanded patient cohort	GSM523838	Insulin resistant patient 8 - subcutaneous adipose tissue	subcutaneous	male		NA		insulin resistant	NA	NA			0.167274	0	0	0.00190829	0.012873	0	0	0.0109632	0	0.0145516	0	0.0179323	0.00284786	0.008736	0	0	0	0.00227349	0.0008	0.736103	0.0237169	0	0.777619	0.63242
GSE20950	Expression data from human adipose tissue using an expanded patient cohort	GSM523839	Insulin resistant patient 9 - subcutaneous adipose tissue	subcutaneous	female		NA		insulin resistant	NA	NA			0.215795	0.001	0.00245798	0.0003	0.00894378	0	0	0	0	0.00238714	0	0.0275201	0.00188256	0.00316121	0	0	0.268729	0.00368987	0	0.457299	0.00679944	0	0.79584	0.607223
GSE20950	Expression data from human adipose tissue using an expanded patient cohort	GSM523840	Insulin resistant patient 10 - subcutaneous adipose tissue	subcutaneous	female		NA		insulin resistant	NA	NA			0.26463	0.00418522	0	0.00602837	0.021685	0.0123181	0	0	0.00944765	0.0453596	0	0.0284538	0	0.00389978	0	0	0	0.00598688	0.0005	0.581181	0.016363	0	0.794259	0.616561
GSE20950	Expression data from human adipose tissue using an expanded patient cohort	GSM523841	Insulin resistant patient 11 - subcutaneous adipose tissue	subcutaneous	female		NA		insulin resistant	NA	NA			0.157179	0.0108143	0	0.00100823	0.02988	0.0001	0	0.0130117	0.0174319	0.0115226	0	0.00461489	0.00453815	0.0148795	0	0	0	0.00945983	0	0.689354	0.0362303	0	0.823632	0.591471
GSE20950	Expression data from human adipose tissue using an expanded patient cohort	GSM523842	Insulin resistant patient 12 - subcutaneous adipose tissue	subcutaneous	male		NA		insulin resistant	NA	NA			0.166987	0.0229432	0	0.018109	0	0	0	0.010016	0.0200189	0.0322748	0	0.0168552	0.00523329	0.0043616	0	0	0	0.0133069	0	0.658845	0.0310494	0	0.798568	0.610264
GSE20950	Expression data from human adipose tissue using an expanded patient cohort	GSM523843	Insulin resistant patient 13 - subcutaneous adipose tissue	subcutaneous	male		NA		insulin resistant	NA	NA			0.190159	0	0.0113237	0	0.0205577	0	0.00207987	0.0200602	0.0187888	0.00949222	0	0.0066138	0.00786978	0.0233052	0	0	0.096428	0.00454304	0	0.552707	0.0360713	0	0.78505	0.622371
GSE20950	Expression data from human adipose tissue using an expanded patient cohort	GSM523844	Insulin resistant patient 14 - subcutaneous adipose tissue	subcutaneous	male		NA		insulin resistant	NA	NA			0.113786	0.00607238	0.0004	0.0008	0.0271425	0	0	0.00568042	0.0155517	0.0130735	0	0.00510617	0	0	0.00179643	0	0.659512	0.00785466	0.00215071	0.107052	0.0339935	0	0.744959	0.667199
GSE20950	Expression data from human adipose tissue using an expanded patient cohort	GSM523845	Insulin resistant patient 15 - subcutaneous adipose tissue	subcutaneous	female		NA		insulin resistant	NA	NA			0.172654	0.00112898	0.00125866	0	0.0363921	0.0150009	0	0.0002	0.00661807	0.062743	0	0	0.00354121	0.0001	0	0	0.0276779	0.00336308	0	0.660678	0.00861933	0	0.781306	0.636137
GSE20950	Expression data from human adipose tissue using an expanded patient cohort	GSM523846	Insulin sensitive patient 6 - subcutaneous adipose tissue	subcutaneous	female		NA		insulin sensitive	NA	NA			0.179062	0	0.00691227	0	0.0224129	0	0	0.00164448	0.0127258	0.0143032	0	0.015327	0.00538045	0.00585258	0	0	0	0.00220996	0	0.724654	0.00951526	0	0.814825	0.58796
GSE20950	Expression data from human adipose tissue using an expanded patient cohort	GSM523847	Insulin sensitive patient 7 - subcutaneous adipose tissue	subcutaneous	female		NA		insulin sensitive	NA	NA			0.203427	0	0.0249344	0	0.0180779	0	0	0.0205246	0.0005	0.0172631	0	0.0242152	0.00218083	0.023958	0.0007	0	0.208749	0.00874698	0.00380885	0.425905	0.0170515	0	0.785315	0.62165
GSE20950	Expression data from human adipose tissue using an expanded patient cohort	GSM523848	Insulin sensitive patient 8 - subcutaneous adipose tissue	subcutaneous	female		NA		insulin sensitive	NA	NA			0.173775	0	0.0225615	0	0	0	0	0.0124888	0.00346626	0.00638644	0	0.0138284	0	0.0318246	0	0	0.0244816	0.00963937	0	0.688048	0.0134991	0	0.792019	0.616384
GSE20950	Expression data from human adipose tissue using an expanded patient cohort	GSM523849	Insulin sensitive patient 9 - subcutaneous adipose tissue	subcutaneous	male		NA		insulin sensitive	NA	NA			0.242839	0	0.0191238	0	0.00364394	0	0	0.0124312	0.0345033	0.0152095	0	0.0300814	0.0133929	0.00868445	0	0	0	0.00833824	0.00173842	0.610014	0	0	0.750285	0.663471
GSE20950	Expression data from human adipose tissue using an expanded patient cohort	GSM523850	Insulin sensitive patient 10 - subcutaneous adipose tissue	subcutaneous	female		NA		insulin sensitive	NA	NA			0.219322	0	0.00573119	0	0	0	0	0.0109501	0.0041052	0.00567543	0	0.0289497	0	0.0083948	0	0	0.0924344	0.0154193	0	0.588692	0.020326	0	0.770505	0.642418
GSE20950	Expression data from human adipose tissue using an expanded patient cohort	GSM523851	Insulin sensitive patient 11 - subcutaneous adipose tissue	subcutaneous	female		NA		insulin sensitive	NA	NA			0.223563	0.00259829	0	0.0009	0.00426263	0	0	0	0.0116221	0.0134425	0	0.0330795	0	0.00565695	0	0	0.192462	0.00190903	0.0004	0.510052	0	0	0.800298	0.600324
GSE20950	Expression data from human adipose tissue using an expanded patient cohort	GSM523852	Insulin sensitive patient 12 - subcutaneous adipose tissue	subcutaneous	female		NA		insulin sensitive	NA	NA			0.176145	0.00246682	0	0.0006	0.0196468	0.0065242	0	0	0	0.0127226	0	0.0116738	0	0.00239338	0	0	0.116454	0.00210879	0.0004	0.631823	0.0169669	0	0.841354	0.558097
GSE20950	Expression data from human adipose tissue using an expanded patient cohort	GSM523853	Insulin sensitive patient 13 - subcutaneous adipose tissue	subcutaneous	male		NA		insulin sensitive	NA	NA			0.148271	0.00465531	0	0	0.0129249	0.00920088	0	0.0098937	0.00625369	0.0106525	0	0.0172238	0	0.0189845	0	0	0	0.0130666	0.00174523	0.727344	0.0197846	0	0.822645	0.584087
GSE20950	Expression data from human adipose tissue using an expanded patient cohort	GSM523854	Insulin sensitive patient 14 - subcutaneous adipose tissue	subcutaneous	female		NA		insulin sensitive	NA	NA			0.173929	0.00259765	0	0.00372762	0.031304	0	0	0	0	0.0203502	0	0.00786768	0	0.00352825	0	0	0	0.005394	0	0.738489	0.0128134	0	0.803188	0.604632
GSE20950	Expression data from human adipose tissue using an expanded patient cohort	GSM523855	Insulin sensitive patient 15 - subcutaneous adipose tissue	subcutaneous	female		NA		insulin sensitive	NA	NA			0.189764	0.00500728	0.00122415	0.001	0.011777	0	0.0007	0.00396416	0.0128416	0.00688568	0	0	0.00274714	0	0	0	0	0.00116457	0	0.748101	0.0148057	0	0.806182	0.615326
GSE20950	Expression data from human adipose tissue using an expanded patient cohort	GSM523856	Insulin resistant patient 6 - omental adipose tissue	omental	female		NA		insulin resistant	NA	NA			0.136893	0.053329	0	0.0280997	0.0395837	0	0	0.0271768	0.0629218	0.0249036	0	0.0424543	0	0	0	0	0.462959	0.0183671	0.0009	0.0441182	0.0582866	0	0.731137	0.689416
GSE20950	Expression data from human adipose tissue using an expanded patient cohort	GSM523857	Insulin resistant patient 7 - omental adipose tissue	omental	female		NA		insulin resistant	NA	NA			0.128107	0.0243196	0	0	0.015913	0.0264569	0	0.0170237	0	0.0179691	0	0.0194049	0	0.0007	0	0	0.575399	0.0156541	0.00872357	0.130268	0.0200551	0	0.784995	0.628186
GSE20950	Expression data from human adipose tissue using an expanded patient cohort	GSM523858	Insulin resistant patient 8 - omental adipose tissue	omental	male		NA		insulin resistant	NA	NA			0.11344	0.00775123	0	0	0.0257003	0	0	0.0149183	0.00223928	0.00591713	0.00870149	0.00204981	0.00555616	0.0268824	0	0	0.553396	0.00342725	0.00320041	0.191839	0.0349821	0	0.763455	0.649079
GSE20950	Expression data from human adipose tissue using an expanded patient cohort	GSM523859	Insulin resistant patient 9 - omental adipose tissue	omental	female		NA		insulin resistant	NA	NA			0.255563	0.00829985	0.0132767	0.0134004	0	0	0	0.00633526	0.0145671	0.0203562	0	0.0319175	0.00290009	0	0.0009	0	0.594462	0.0119209	0.0009	0	0.025193	0	0.740629	0.671836
GSE20950	Expression data from human adipose tissue using an expanded patient cohort	GSM523860	Insulin resistant patient 10 - omental adipose tissue	omental	female		NA		insulin resistant	NA	NA			0.194357	0	0.00140595	0.0139537	0.0234673	0.0303395	0	0	0.0287277	0.0193307	0.0007	0.0147619	0	0	0.0009	0	0.336544	0.0103977	0.00162219	0.308836	0.0146374	0	0.768816	0.652825
GSE20950	Expression data from human adipose tissue using an expanded patient cohort	GSM523861	Insulin resistant patient 11 - omental adipose tissue	omental	female		NA		insulin resistant	NA	NA			0.140054	0.00260548	0	0.00423181	0.0189025	0	0	0.00190465	0	0.00222001	0	0.00649245	0	0	0	0	0.230037	0.00386591	0	0.547451	0.0422346	0	0.794632	0.616724
GSE20950	Expression data from human adipose tissue using an expanded patient cohort	GSM523862	Insulin resistant patient 12 - omental adipose tissue	omental	male		NA		insulin resistant	NA	NA			0.16049	0.00368362	0	0.00831196	0.0150982	0	0	0.0171027	0.00301085	0.00854535	0	0.0286415	0	0	0	0	0.18952	0.0213962	0.0078894	0.478864	0.0574453	0	0.763209	0.665442
GSE20950	Expression data from human adipose tissue using an expanded patient cohort	GSM523863	Insulin resistant patient 13 - omental adipose tissue	omental	male		NA		insulin resistant	NA	NA			0.200581	0	0	0.00575741	0	0.011206	0	0.0231193	0.0337036	0.0293888	0	0.00680936	0.00814575	0.00739997	0	0	0.424765	0.0131516	0.00138408	0.169111	0.0654776	0	0.763185	0.664818
GSE20950	Expression data from human adipose tissue using an expanded patient cohort	GSM523864	Insulin resistant patient 14 - omental adipose tissue	omental	male		NA		insulin resistant	NA	NA			0.162451	0.00178407	0	0	0.0193053	0	0	0.00145675	0	0.0388402	0	0.00514356	0.00678234	0.00439356	0	0	0.235405	0.00202637	0.0002	0.510735	0.011514	0	0.807455	0.594701
GSE20950	Expression data from human adipose tissue using an expanded patient cohort	GSM523865	Insulin resistant patient 15 - omental adipose tissue	omental	female		NA		insulin resistant	NA	NA			0.219556	0.00147137	0.00387022	0	0.0273227	0	0	0	0.00824107	0.0194598	0.00544195	0	0.00678365	0	0	0	0.265599	0.00322899	0.0003	0.421435	0.0172783	0	0.764636	0.657866
GSE20950	Expression data from human adipose tissue using an expanded patient cohort	GSM523866	Insulin sensitive patient 6 - omental adipose tissue	omental	female		NA		insulin sensitive	NA	NA			0.227185	0.00573483	0	0.0121592	0	0	0	0.0202741	0.0251998	0.0169832	0	0	0.00664421	0.00308099	0	0	0.386585	0.0126798	0	0.243597	0.0398769	0	0.747551	0.68384
GSE20950	Expression data from human adipose tissue using an expanded patient cohort	GSM523867	Insulin sensitive patient 7 - omental adipose tissue	omental	female		NA		insulin sensitive	NA	NA			0.142643	0.00412589	0.0140195	0.0003	0.0162053	0	0	0.0168682	0.00144542	0.0161927	0	0.00345468	0.0104411	0	0	0	0.655072	0.0186299	0	0.0361416	0.0644703	0	0.758053	0.660855
GSE20950	Expression data from human adipose tissue using an expanded patient cohort	GSM523868	Insulin sensitive patient 8 - omental adipose tissue	omental	female		NA		insulin sensitive	NA	NA			0.188303	0.00526715	0.0001	0	0	0	0	0.016002	0.0212699	0.0127004	0	0.0113867	0	0	0	0	0.45374	0.0178378	0.0013613	0.231917	0.0401382	0	0.766465	0.657902
GSE20950	Expression data from human adipose tissue using an expanded patient cohort	GSM523869	Insulin sensitive patient 9 - omental adipose tissue	omental	male		NA		insulin sensitive	NA	NA			0.168266	0	0	0.00813648	0.0099476	0	0	0.014413	0.00209526	0.0168406	0	0.0232768	0.0137359	0	0	0	0.234399	0.0131796	0.00692199	0.42975	0.0590378	0	0.712989	0.707924
GSE20950	Expression data from human adipose tissue using an expanded patient cohort	GSM523870	Insulin sensitive patient 10 - omental adipose tissue	omental	female		NA		insulin sensitive	NA	NA			0.27235	0	0.0068373	0	0	0.0007	0	0	0.0209741	0.0184737	0.0177729	0.0143119	0	0	0	0	0.528516	0.00463603	0	0.106416	0.00897719	0	0.732206	0.688793
GSE20950	Expression data from human adipose tissue using an expanded patient cohort	GSM523871	Insulin sensitive patient 11 - omental adipose tissue	omental	female		NA		insulin sensitive	NA	NA			0.216389	0.00235763	0.00108145	0.00216046	0	0	0	0	0.004465	0.0132513	0	0.0109485	0	0	0	0	0.508476	0.00383085	0	0.224383	0.0126572	0	0.781304	0.630558
GSE20950	Expression data from human adipose tissue using an expanded patient cohort	GSM523872	Insulin sensitive patient 12 - omental adipose tissue	omental	female		NA		insulin sensitive	NA	NA			0.170499	0.0165692	0	0.00859871	0.0381867	0.0005	0	0.00300048	0.0121933	0.0108146	0.0001	0.0103972	0	0	0	0	0.554254	0.0115694	0.00282869	0.100211	0.0602232	0	0.750945	0.666334
GSE20950	Expression data from human adipose tissue using an expanded patient cohort	GSM523873	Insulin sensitive patient 13 - omental adipose tissue	omental	male		NA		insulin sensitive	NA	NA			0.180911	0.00363552	0	0.00297522	0.0073049	0.00818162	0	0	0.0168861	0.00686817	0	0.0037755	0	0	0	0	0.269295	0.00852868	0.0004	0.465196	0.0260779	0	0.763466	0.666892
GSE20950	Expression data from human adipose tissue using an expanded patient cohort	GSM523874	Insulin sensitive patient 14 - omental adipose tissue	omental	female		NA		insulin sensitive	NA	NA			0.131433	0.00735285	0	0.00464449	0.032148	0	0	0.00242276	0.0029344	0	0	0	0	0	0	0	0.326726	0.00263743	0	0.458843	0.030858	0	0.780556	0.643212
GSE20950	Expression data from human adipose tissue using an expanded patient cohort	GSM523875	Insulin sensitive patient 15 - omental adipose tissue	omental	female		NA		insulin sensitive	NA	NA			0.135243	0.00591462	0.00503927	0	0.0155624	0	0.00149366	0.0210894	0.0150604	0	0	0	0	0.00426978	0	0	0.415168	0.00244257	0	0.313496	0.0652202	0	0.752246	0.681313
GSE27949	Gene-chip studies of adipogenesis-regulated microRNAs in mouse primary adipocytes and human obesity (Affymetrix)	GSM691122	adipose_tissue_NGT (15495)	subcutaneous			38.1	22	NGT	5.2	117			0.145651	0.00355939	0.00959516	0	0	0	0.00486447	0.00817818	0	0.0009	0	0	0.0134697	0	0.0003	0	0	0.00603574	0.0050996	0.771994	0.0303821	0	0.712065	0.702695
GSE27949	Gene-chip studies of adipogenesis-regulated microRNAs in mouse primary adipocytes and human obesity (Affymetrix)	GSM691123	adipose_tissue_NGT (15497)	subcutaneous			35.3	48	NGT	4.5	37			0.058432	0.0026836	0	0.0108385	0	0.0254188	0.0059864	0.00566903	0.0003	0	0	0	0.0111532	0	0	0	0	0.00430112	0	0.865202	0.00999337	0	0.74877	0.664986
GSE27949	Gene-chip studies of adipogenesis-regulated microRNAs in mouse primary adipocytes and human obesity (Affymetrix)	GSM691124	adipose_tissue_NGT (15501)	subcutaneous			32.9	39	NGT	5	62			0.179644	0.00440839	0	0.0102231	0.0003	0.00685247	0	0.0041843	0	0.0112534	0	0	0	0	0	0	0	0.0132223	0.00329775	0.766608	0	0	0.729055	0.691944
GSE27949	Gene-chip studies of adipogenesis-regulated microRNAs in mouse primary adipocytes and human obesity (Affymetrix)	GSM691125	adipose_tissue_DM (15516)	subcutaneous			42.2	56	DM	9	67			0.114689	0.00927689	0	0.0174494	0.00404765	0.0387262	0.00156271	0.00215672	0	0.00299258	0	0.00113201	0	0	0	0	0	0.0172132	0.00640458	0.779008	0.00534104	0	0.756045	0.658911
GSE27949	Gene-chip studies of adipogenesis-regulated microRNAs in mouse primary adipocytes and human obesity (Affymetrix)	GSM691126	adipose_tissue_IGT (15537)	subcutaneous			39.7	41	IGT	5.9	53			0.202878	0.00306744	0	0	0.0004	0.010039	0	0	0	0.0521575	0	0.0100571	0.00516692	0	0	0	0	0.00525684	0.0003	0.710758	0	0	0.766424	0.651911
GSE27949	Gene-chip studies of adipogenesis-regulated microRNAs in mouse primary adipocytes and human obesity (Affymetrix)	GSM691127	adipose_tissue_IGT (15552)	subcutaneous			36.7	47	IGT	5.8	61			0.083513	0	0	0.00850656	0.0011095	0.0100588	0.00521212	0.00489729	0	0	0	0	0.0137856	0	0.0005	0	0	0.00512691	0.00355787	0.849324	0.0144329	0	0.751791	0.66059
GSE27949	Gene-chip studies of adipogenesis-regulated microRNAs in mouse primary adipocytes and human obesity (Affymetrix)	GSM691128	adipose_tissue_IGT (15558)	subcutaneous			41.5	58	IGT	5.9	124			0.155101	0.0172103	0	0	0.017521	0.00789103	0	0.00389923	0	0.0184908	0	0.0079086	0.0135008	0	0	0	0	0.0139759	0.00550162	0.734596	0.00440379	0	0.759627	0.660272
GSE27949	Gene-chip studies of adipogenesis-regulated microRNAs in mouse primary adipocytes and human obesity (Affymetrix)	GSM691129	adipose_tissue_DM (15570)	subcutaneous			50.2	49	DM	6.9	162			0.231	0.00568011	0.0118566	0	0	0.0254025	0	0	0.0245329	0.0246452	0	0.00234509	0.0172613	0	0.00594379	0.00464096	0	0.0208125	0.00597112	0.619908	0	0	0.71961	0.701362
GSE27949	Gene-chip studies of adipogenesis-regulated microRNAs in mouse primary adipocytes and human obesity (Affymetrix)	GSM691130	adipose_tissue_NGT (15594)	subcutaneous			37.4	46	NGT	4.5	52			0.171641	0.00155216	0	0.0109301	0	0.0186323	0.0045227	0	0	0	0	0	0.0147367	0	0	0	0	0.00923243	0.00459369	0.763275	0.0009	0	0.733431	0.683414
GSE27949	Gene-chip studies of adipogenesis-regulated microRNAs in mouse primary adipocytes and human obesity (Affymetrix)	GSM691131	adipose_tissue_NGT (15625)	subcutaneous			36.7	45	NGT	5	59			0.204376	0.0179802	0.0120686	0	0	0.0336445	0	0.0116972	0.0125613	0.0181142	0.0107284	0	0.0137237	0	0.0005	0	0.00941965	0.0187487	0.00871589	0.627689	0	0	0.772589	0.662365
GSE27949	Gene-chip studies of adipogenesis-regulated microRNAs in mouse primary adipocytes and human obesity (Affymetrix)	GSM691132	adipose_tissue_IGT (15637)	subcutaneous			39.5	57	IGT	6.2	118			0.232916	0	0.00323227	0.00876606	0	0.0511147	0.0128162	0.00729009	0.0208895	0.00148754	0	0	0.0359594	0	0.001	0.00913056	0.0213846	0.0129739	0.00690027	0.549644	0.0245415	0	0.645014	0.770602
GSE27949	Gene-chip studies of adipogenesis-regulated microRNAs in mouse primary adipocytes and human obesity (Affymetrix)	GSM691133	adipose_tissue_DM (15640)	subcutaneous			27.2	50	DM	5.9	36			0.174232	0	0.00717655	0	0	0.0111849	0	0.00234225	0.00153639	0	0	0	0.00783604	0	0.00171554	0	0	0.00735138	0.00453255	0.782093	0	0	0.741647	0.681096
GSE27949	Gene-chip studies of adipogenesis-regulated microRNAs in mouse primary adipocytes and human obesity (Affymetrix)	GSM691134	adipose_tissue_NGT (15655)	subcutaneous			33.2	60	NGT	5.4	33			0.0821539	0	0	0.0229736	0	0	0.00942048	0.0769606	0.0202167	0.0101104	0.0640858	0	0.0356278	0.0126219	0.00188861	0	0.255565	0.0156158	0.0177356	0.317324	0.0577	0	0.548922	0.840551
GSE27949	Gene-chip studies of adipogenesis-regulated microRNAs in mouse primary adipocytes and human obesity (Affymetrix)	GSM691135	adipose_tissue_NGT (15661)	subcutaneous			25.1	60	DM	9.2	60			0.115611	0.00760185	0	0.0107335	0	0.0382784	0	0.0044903	0.00240748	0	0.00540446	0	0.00759506	0.0009	0	0	0	0.00628554	0.00452376	0.796171	0	0	0.771698	0.6551
GSE27949	Gene-chip studies of adipogenesis-regulated microRNAs in mouse primary adipocytes and human obesity (Affymetrix)	GSM691136	adipose_tissue_DM (15667)	subcutaneous			23.2	55	DM	9.5	61			0.126079	0	0.00648983	0	0	0	0.00327781	0.00521781	0.0237805	0.0008	0	0	0.0216748	0	0.00130386	0	0	0.00801806	0.00378498	0.78708	0.0125205	0	0.744567	0.673597
GSE27949	Gene-chip studies of adipogenesis-regulated microRNAs in mouse primary adipocytes and human obesity (Affymetrix)	GSM691137	adipose_tissue_DM (16107)	subcutaneous			27.8	59	DM	10.1	92			0.15663	0.00656058	0.00592193	0	0	0.0358107	0.0009	0.00517738	0.00710464	0.0115891	0.00266024	0	0.0117099	0	0	0	0	0.00986398	0.00560973	0.733028	0.00747086	0	0.752419	0.686879
GSE27949	Gene-chip studies of adipogenesis-regulated microRNAs in mouse primary adipocytes and human obesity (Affymetrix)	GSM691138	adipose_tissue_DM (16122)	subcutaneous			31.8	51	DM	8.1	69			0.16983	0.00361434	0	0	0	0	0.00355638	0.00164112	0.0156359	0.0107914	0	0.00835641	0.00289408	0	0	0	0	0.0144841	0.00404862	0.756195	0.00895303	0	0.721715	0.70797
GSE27949	Gene-chip studies of adipogenesis-regulated microRNAs in mouse primary adipocytes and human obesity (Affymetrix)	GSM691139	adipose_tissue_DM (16140)	subcutaneous			26.9	77	IGT	6.1	63			0.0779311	0.00894967	0	0.00964953	0	0.00877195	0	0.00618781	0.0196476	0.0181683	0	0	0.00591928	0	0	0	0	0.0130886	0.0033996	0.811334	0.0169529	0	0.744336	0.672579
GSE27949	Gene-chip studies of adipogenesis-regulated microRNAs in mouse primary adipocytes and human obesity (Affymetrix)	GSM691140	adipose_tissue_IGT (16155)	subcutaneous			27.4	67	DM	8.8	88			0.100153	0.0005	0	0.00608351	0	0	0	0.00353496	0.0213956	0.00394182	0	0	0.028043	0	0.00132887	0	0	0.00549153	0.00197832	0.806133	0.0214362	0	0.750888	0.668767
GSE27949	Gene-chip studies of adipogenesis-regulated microRNAs in mouse primary adipocytes and human obesity (Affymetrix)	GSM691141	adipose_tissue_DM (16167)	subcutaneous			28.8	64	DM	11.7	88			0.135206	0.0112905	0.0102233	0	0	0.0342399	0	0.00461325	0.0231875	0.0122777	0.00257353	0.00636441	0.0105439	0.00453472	0	0	0	0.0003	0.00608278	0.738552	0	0	0.755017	0.659157
GSE27949	Gene-chip studies of adipogenesis-regulated microRNAs in mouse primary adipocytes and human obesity (Affymetrix)	GSM691142	adipose_tissue_DM (16173)	subcutaneous			32.2	58	DM	7.3	226			0.0925463	0.00968626	0	0.00419866	0	0.00118605	0	0.0101653	0.00254981	0.011299	0	0	0	0	0	0	0	0.0144396	0.00482703	0.83965	0.00945169	0	0.771718	0.640283
GSE27949	Gene-chip studies of adipogenesis-regulated microRNAs in mouse primary adipocytes and human obesity (Affymetrix)	GSM691143	adipose_tissue_NGT (16191)	subcutaneous			23.6	37	NGT	5.5	35			0.0612945	0	0.010294	0	0	0.0045132	0.00381526	0.00319209	0.0018623	0	0	0	0	0	0.00194415	0	0	0.00689618	0	0.892093	0.0140958	0	0.746238	0.674874
GSE27949	Gene-chip studies of adipogenesis-regulated microRNAs in mouse primary adipocytes and human obesity (Affymetrix)	GSM691144	adipose_tissue_DM (16431)	subcutaneous			39.1	44	DM	8.5	43			0.113052	0	0	0.00697798	0	0.0111055	0.00212833	0	0	0	0	0	0	0	0	0.0001	0	0.00700387	0.0042359	0.855264	0.0002	0	0.735318	0.681424
GSE27949	Gene-chip studies of adipogenesis-regulated microRNAs in mouse primary adipocytes and human obesity (Affymetrix)	GSM691145	adipose_tissue_IGT (16437)	subcutaneous			34.2	44	IGT	5.7	83			0.162854	0	0.00179341	0.00674318	0	0.0292603	0	0	0	0.00150026	0	0	0.0110918	0	0	0	0	0.00585049	0.00490821	0.772229	0.00376934	0	0.731991	0.686961
GSE27949	Gene-chip studies of adipogenesis-regulated microRNAs in mouse primary adipocytes and human obesity (Affymetrix)	GSM691146	adipose_tissue_IGT (16443)	subcutaneous			33.1	59	IGT	5.6	71			0.0733192	0.00393373	0.0128748	0	0	0.0207903	0.00323671	0.00550709	0.0004	0.0203407	0	0	0.00546111	0	0.0003	0	0	0.00696652	0	0.825871	0.0209969	0	0.743845	0.669422
GSE27949	Gene-chip studies of adipogenesis-regulated microRNAs in mouse primary adipocytes and human obesity (Affymetrix)	GSM691147	adipose_tissue_NGT (16467)	subcutaneous			26.4	27	NGT	5.1	57			0.074095	0.00269239	0.00239702	0.0003	0	0.0181696	0.00135224	0.00265595	0.011511	0	0	0	0	0.00240386	0	0	0	0.00427128	0	0.873966	0.00616816	0	0.749062	0.676627
GSE27949	Gene-chip studies of adipogenesis-regulated microRNAs in mouse primary adipocytes and human obesity (Affymetrix)	GSM691148	adipose_tissue_DM (16470)	subcutaneous			25.1	62	DM	7.7	42			0.109667	0	0.0113319	0	0.0011367	0.0272248	0	0.0100135	0.0269501	0.0674072	0.0006	0	0.0006	0.00569623	0.00492318	0	0	0.00973714	0.00488403	0.719804	0	0	0.773712	0.649314
GSE27949	Gene-chip studies of adipogenesis-regulated microRNAs in mouse primary adipocytes and human obesity (Affymetrix)	GSM691149	adipose_tissue_IGT (16616)	subcutaneous			27.3	59	IGT	7	38			0.13752	0.00145114	0.0149826	0	0	0.0239738	0	0.00266395	0.00487692	0.00331091	0	0	0.00846402	0	0	0	0	0.00742548	0.00411891	0.791212	0	0	0.765811	0.667419
GSE27949	Gene-chip studies of adipogenesis-regulated microRNAs in mouse primary adipocytes and human obesity (Affymetrix)	GSM691150	adipose_tissue_NGT (16707)	subcutaneous			26.2	57	NGT	4.8	19			0.137115	0	0	0.0111303	0	0.0329033	0	0.00260659	0.015908	0.00372623	0	0	0.0147133	0.0005	0	0	0	0.00518461	0.0002	0.775979	0	0	0.76698	0.660908
GSE27949	Gene-chip studies of adipogenesis-regulated microRNAs in mouse primary adipocytes and human obesity (Affymetrix)	GSM691151	adipose_tissue_IGT (16722)	subcutaneous			16.7	59	IGT	5.9	14			0.139709	0.00439357	0	0.0140421	0	0.0143882	0	0.00652875	0.0028736	0.00625885	0	0	0	0.00873379	0	0	0	0.0067368	0	0.787181	0.00915424	0	0.713319	0.71532
GSE27949	Gene-chip studies of adipogenesis-regulated microRNAs in mouse primary adipocytes and human obesity (Affymetrix)	GSM691152	adipose_tissue_IGT (16728)	subcutaneous			23	69	IGT	5.1	51			0.0781854	0	0.0154668	0	0	0.0262886	0.0112194	0.00415887	0	0	0	0	0.00540036	0	0.0008	0	0	0.0145695	0.0047154	0.828384	0.0108599	0	0.772575	0.650992
GSE27949	Gene-chip studies of adipogenesis-regulated microRNAs in mouse primary adipocytes and human obesity (Affymetrix)	GSM691153	adipose_tissue_NGT (16762)	subcutaneous			23.1	42	NGT	5.1	28			0.0703071	0	0.0141816	0	0	0.0127047	0.00181841	0.00468323	0.0152317	0	0	0	0	0.0001	0.00210666	0	0	0.0061408	0	0.859752	0.012957	0	0.761577	0.669205
GSE27949	Gene-chip studies of adipogenesis-regulated microRNAs in mouse primary adipocytes and human obesity (Affymetrix)	GSM691154	adipose_tissue_NGT (17197)	subcutaneous			23.2	64	NGT	4.9	26			0.174755	0.00437992	0.00383476	0	0	0.00764358	0.00256569	0.00263425	0.00907439	0	0	0	0	0	0.00298842	0	0	0.00861681	0	0.783508	0	0	0.731449	0.719106
GSE26637	Adipose tissue transcriptome in insulin resistance	GSM655603	Fasting Insulin Resistant 1	subcutaneous	female	obese	NA		insulin resistant	NA	NA			0.19508	0	0.0162576	0	0	0.00187598	0	0.00566979	0.0429271	0.0198451	0	0	0.0353039	0	0	0.0643222	0.0169715	0.0118733	0.00377485	0.586099	0	0	0.535254	0.849625
GSE26637	Adipose tissue transcriptome in insulin resistance	GSM655604	Fasting Insulin Resistant 14	subcutaneous	female	obese	NA		insulin resistant	NA	NA			0.165419	0	0.0387232	0	0	0	0	0.0407581	0.0476216	0.00962779	0	0	0.0309955	0.0166287	0.00852694	0.0512926	0.207409	0.00329214	0.0198694	0.359837	0	0	0.557083	0.831221
GSE26637	Adipose tissue transcriptome in insulin resistance	GSM655605	Fasting Insulin Resistant 20	subcutaneous	female	obese	NA		insulin resistant	NA	NA			0.166401	0	0.0180793	0	0	0	0.00165231	0.00279565	0.011568	0	0	0	0.0206085	0	0.0003	0.0169961	0	0.00910467	0.00147405	0.75103	0	0	0.521076	0.858086
GSE26637	Adipose tissue transcriptome in insulin resistance	GSM655606	Fasting Insulin Resistant 21	subcutaneous	female	obese	NA		insulin resistant	NA	NA			0.202132	0.00973464	0.0337329	0	0.010522	0.0212547	0.00572168	0	0.0533789	0.0570017	0	0.00432757	0.0154476	0	0	0.0578562	0	0.0162188	0.0062208	0.50645	0	0	0.426447	0.924477
GSE26637	Adipose tissue transcriptome in insulin resistance	GSM655607	Fasting Insulin Resistant 9	subcutaneous	female	obese	NA		insulin resistant	NA	NA			0.147397	0	0.0273619	0	0	0	0.00210578	0.0286583	0.0221162	0	0	0	0.0338533	0.0133041	0.0001	0.0223536	0.0526411	0.00547846	0.00569756	0.638885	0	0	0.557357	0.831217
GSE26637	Adipose tissue transcriptome in insulin resistance	GSM655608	Fasting Insulin Sensitive 13	subcutaneous	female	lean	NA		insulin sensitive	NA	NA			0.257785	0	0.00351042	0.00611792	0	0.0311589	0.00788885	0	0.0449781	0	0	0	0.0426615	0	0	0.0759663	0	0.00679479	0.0033545	0.519783	0	0	0.471533	0.883238
GSE26637	Adipose tissue transcriptome in insulin resistance	GSM655609	Fasting Insulin Sensitive 3	subcutaneous	female	lean	NA		insulin sensitive	NA	NA			0.146586	0	0.0134657	0	0	0.0114904	0.00838979	0	0.0125275	0	0	0	0.0110682	0	0	0.0151927	0	0.00948317	0.00218337	0.769613	0	0	0.462205	0.89114
GSE26637	Adipose tissue transcriptome in insulin resistance	GSM655610	Fasting Insulin Sensitive 4	subcutaneous	female	lean	NA		insulin sensitive	NA	NA			0.158374	0	0.0214651	0	0	0.0175563	0.00430569	0.00442812	0.0204368	0	0	0	0.0384328	0	0.0004	0.051457	0.353089	0.0066438	0.00678386	0.316621	0	0	0.439791	0.906873
GSE26637	Adipose tissue transcriptome in insulin resistance	GSM655611	Fasting Insulin Sensitive 5	subcutaneous	female	lean	NA		insulin sensitive	NA	NA			0.126356	0	0.0110841	0	0	0.00161805	0.0005	0.00532917	0.0180938	0	0	0	0.0173462	0.00609035	0	0.0190045	0	0.0098678	0.00420346	0.78049	0	0	0.477373	0.880249
GSE26637	Adipose tissue transcriptome in insulin resistance	GSM655612	Fasting Insulin Sensitive 7	subcutaneous	female	lean	NA		insulin sensitive	NA	NA			0.145404	0	0.0136258	0	0	0.0118815	0.00650077	0	0.0194308	0	0	0	0.0209447	0	0	0	0	0.00634735	0	0.775866	0	0	0.462358	0.88985
GSE26637	Adipose tissue transcriptome in insulin resistance	GSM655613	Hyperinsulinemic Insulin Resistant 1	subcutaneous	female	obese	NA		insulin resistant	NA	NA			0.234666	0	0.00783114	0	0	0	0.0067809	0	0.0295167	0.0157722	0	0	0.0517244	0	0	0.0281507	0.047462	0.0148443	0.00199571	0.561256	0	0	0.448134	0.906598
GSE26637	Adipose tissue transcriptome in insulin resistance	GSM655614	Hyperinsulinemic Insulin Resistant 14	subcutaneous	female	obese	NA		insulin resistant	NA	NA			0.149973	0	0.0368384	0	0	0	0	0.0281375	0.0605612	0.0213226	0	0	0.044301	0.0132056	0.00727406	0.0575394	0.184567	0.00321045	0.0109982	0.382072	0	0	0.536123	0.84589
GSE26637	Adipose tissue transcriptome in insulin resistance	GSM655615	Hyperinsulinemic Insulin Resistant 20	subcutaneous	female	obese	NA		insulin resistant	NA	NA			0.18517	0	0.0290978	0	0	0.0143743	0.00445547	0	0.0500712	0.0256345	0	0	0.020193	0	0	0.0350344	0	0.0154141	0.00327383	0.617281	0	0	0.45451	0.899746
GSE26637	Adipose tissue transcriptome in insulin resistance	GSM655616	Hyperinsulinemic Insulin Resistant 21	subcutaneous	female	obese	NA		insulin resistant	NA	NA			0.216851	0.00977403	0.0208279	0	0	0	0.00231678	0.00281807	0.032482	0.0155112	0	0	0.0137916	0	0	0.0294074	0	0.0140542	0.00338254	0.638783	0	0	0.509068	0.868058
GSE26637	Adipose tissue transcriptome in insulin resistance	GSM655617	Hyperinsulinemic Insulin Resistant 9	subcutaneous	female	obese	NA		insulin resistant	NA	NA			0.197295	0	0.0215521	0	0	0	0.00123227	0.00364559	0.0204239	0.00228538	0	0	0.0166315	0	0	0.0393265	0	0.00280042	0.00281774	0.691989	0	0	0.491349	0.873979
GSE26637	Adipose tissue transcriptome in insulin resistance	GSM655618	Hyperinsulinemic Insulin Sensitive 13	subcutaneous	female	lean	NA		insulin sensitive	NA	NA			0.176325	0	0.0219426	0	0	0.020219	0.00124691	0.00470429	0.0164102	0	0	0	0.0268497	0.00915405	0	0.0407159	0	0.0153099	0.00360704	0.663516	0	0	0.493198	0.879533
GSE26637	Adipose tissue transcriptome in insulin resistance	GSM655619	Hyperinsulinemic Insulin Sensitive 3	subcutaneous	female	lean	NA		insulin sensitive	NA	NA			0.139177	0	0.0136836	0	0	0	0.00195977	0	0.0328106	0	0	0	0.0174181	0	0	0.0272377	0	0.00808267	0.00232437	0.757306	0	0	0.488589	0.874718
GSE26637	Adipose tissue transcriptome in insulin resistance	GSM655620	Hyperinsulinemic Insulin Sensitive 4	subcutaneous	female	lean	NA		insulin sensitive	NA	NA			0.111501	0	0.00217141	0.00352628	0	0.0110488	0.0125084	0	0.0323698	0	0	0	0.0142988	0	0	0.00989779	0	0.0164002	0.00269647	0.783581	0	0	0.439375	0.936207
GSE26637	Adipose tissue transcriptome in insulin resistance	GSM655621	Hyperinsulinemic Insulin Sensitive 5	subcutaneous	female	lean	NA		insulin sensitive	NA	NA			0.135259	0	0.016751	0	0	0.0203075	0.00216033	0	0.0296599	0	0	0	0.035468	0.00754209	0.00349503	0.0213969	0	0.0133731	0.00269718	0.71189	0	0	0.435381	0.907945
GSE26637	Adipose tissue transcriptome in insulin resistance	GSM655622	Hyperinsulinemic Insulin Sensitive 7	subcutaneous	female	lean	NA		insulin sensitive	NA	NA			0.140983	0	0.0242036	0	0	0	0.00327335	0	0.0322005	0	0	0	0.0214256	0	0	0.0105306	0	0.00759465	0.0005	0.759334	0	0	0.437541	0.905598
GSE27657	Human subcutaneous adipose tissue and perithyroid adipose tissue gene expression	GSM685065	s.c.adiposetissue_subjectA	subcutaneous	male		NA			NA	NA			0.120843	0	0.0022109	0.00798364	0.0416324	0	0	0.0144924	0.00822711	0	0	0	0	0.0278154	0	0	0.161753	0	0	0.574329	0.0407137	0	0.773624	0.657686
GSE27657	Human subcutaneous adipose tissue and perithyroid adipose tissue gene expression	GSM685066	s.c.adiposetissue_subjectB	subcutaneous	female		NA			NA	NA			0.10798	0.0075677	0.0102556	0	0.0166012	0	0	0.0101285	0.030884	0.00492136	0	0	0	0.00604718	0.00254184	0	0	0.00449421	0	0.765003	0.033575	0	0.783249	0.665265
GSE27657	Human subcutaneous adipose tissue and perithyroid adipose tissue gene expression	GSM685067	s.c.adiposetissue_subjectC	subcutaneous	male		NA			NA	NA			0.126198	0.00965794	0	0.0137699	0.00653945	0	0	0.0148842	0.027837	0.0090175	0	0	0	0.0057322	0	0	0	0.00405288	0	0.745087	0.0372242	0	0.753674	0.69076
GSE27657	Human subcutaneous adipose tissue and perithyroid adipose tissue gene expression	GSM685068	s.c.adiposetissue_subjectD	subcutaneous	female		NA			NA	NA			0.163344	0.0107925	0.0222443	0	0.0164636	0	0	0.0188652	0.0188023	0.00215742	0	0	0	0.00789299	0.00436424	0	0.0872081	0	0	0.611837	0.0360281	0	0.756864	0.690196
GSE27657	Human subcutaneous adipose tissue and perithyroid adipose tissue gene expression	GSM685069	s.c.adiposetissue_subjectE	subcutaneous	female		NA			NA	NA			0.0990832	0.00674941	0	0.0133251	0.0204181	0	0	0.0131381	0.0128324	0.00155472	0	0	0	0.00694749	0	0	0	0.00692744	0	0.776598	0.0424255	0	0.754397	0.686659
GSE27657	Human subcutaneous adipose tissue and perithyroid adipose tissue gene expression	GSM685070	s.c.adiposetissue_subjectF	subcutaneous	female		NA			NA	NA			0.0999693	0.013886	0	0.0104552	0.0320578	0	0	0.0112158	0.0271509	0.0402182	0	0.00179559	0	0	0	0	0	0.00651115	0	0.711457	0.0452829	0	0.753955	0.677837
GSE27657	Human subcutaneous adipose tissue and perithyroid adipose tissue gene expression	GSM685071	s.c.adiposetissue_subjectG	subcutaneous	female		NA			NA	NA			0.112889	0.00463835	0.00998044	0.00385671	0.0122628	0	0	0.00124197	0.00498235	0	0	0	0	0	0	0	0	0.00320775	0	0.832397	0.014544	0	0.810274	0.614607
GSE27657	Human subcutaneous adipose tissue and perithyroid adipose tissue gene expression	GSM685072	s.c.adiposetissue_subjectH	subcutaneous	female		NA			NA	NA			0.108511	0.00269713	0	0.00596634	0.00230016	0	0	0.00813	0.0150278	0.00610117	0	0	0	0.001082	0	0	0	0.00646372	0.0027265	0.801957	0.0390375	0	0.760727	0.689436
GSE27657	Human subcutaneous adipose tissue and perithyroid adipose tissue gene expression	GSM685073	s.c.adiposetissue_subjectI	subcutaneous	female		NA			NA	NA			0.132186	0.00416433	0	0.0102283	0.033384	0	0	0.00484989	0.0224122	0.00637831	0	0	0	0	0	0	0	0.00642227	0.0008	0.75356	0.0256117	0	0.764429	0.688897
GSE41168	Resveratrol supplementation does not improve metabolic function in non-obese women with normal glucose tolerance	GSM1009752	103, ADIPOOSE TISSUE, Before	subcutaneous	female		NA			NA	NA	placebo	before	0.103711	0	0.0374808	0	0	0	0	0.0335198	0	0	0	0.00553392	0.00185597	0.0436752	0	0	0	0.007796	0.0202489	0.727294	0.0188846	0	0.758772	0.661827
GSE41168	Resveratrol supplementation does not improve metabolic function in non-obese women with normal glucose tolerance	GSM1009753	103, ADIPOOSE TISSUE, After	subcutaneous	female		NA			NA	NA	placebo	after	0.121687	0	0.0263849	0	0	0.00792826	0	0.015834	0	0	0	0	0.0136973	0.00700362	0.00175951	0	0	0.00484082	0.00849799	0.78576	0.00660626	0	0.775884	0.656937
GSE41168	Resveratrol supplementation does not improve metabolic function in non-obese women with normal glucose tolerance	GSM1009756	104, ADIPOOSE TISSUE, Before	subcutaneous	female		NA			NA	NA	calorie restrictive	before	0.0852299	0	0.0212083	0	0.00984801	0.00501654	0.00187108	0.0145879	0	0.00590192	0	0	0.0123959	0.0113111	0.00175226	0	0	0.0065284	0.0109871	0.801469	0.0118922	0	0.770145	0.644211
GSE41168	Resveratrol supplementation does not improve metabolic function in non-obese women with normal glucose tolerance	GSM1009757	104, ADIPOOSE TISSUE, After	subcutaneous	female		NA			NA	NA	calorie restrictive	after	0.101614	0	0.0270892	0	0.0128194	0.00565481	0.0055064	0.0139133	0	0.00509811	0	0	0.0161173	0	0.00392918	0	0	0.0145618	0.00843433	0.763978	0.0212841	0	0.770363	0.675754
GSE41168	Resveratrol supplementation does not improve metabolic function in non-obese women with normal glucose tolerance	GSM1009760	105, ADIPOOSE TISSUE, Before	subcutaneous	female		NA			NA	NA	resveratrol	before	0.136637	0.0015224	0.00729119	0	0	0.0178346	0.00247874	0.0012928	0.0013472	0.00335698	0	0	0.00266405	0	0	0	0	0.00984793	0.00282305	0.812904	0	0	0.686614	0.745143
GSE41168	Resveratrol supplementation does not improve metabolic function in non-obese women with normal glucose tolerance	GSM1009761	105, ADIPOOSE TISSUE, After	subcutaneous	female		NA			NA	NA	resveratrol	after	0.101926	0	0.0244959	0	0.0066696	0	0	0.0245577	0.00771747	0.0002	0	0	0.00785706	0.0142487	0	0	0	0.0115025	0.0111466	0.78154	0.00811526	0	0.756252	0.668188
GSE41168	Resveratrol supplementation does not improve metabolic function in non-obese women with normal glucose tolerance	GSM1009764	106, ADIPOOSE TISSUE, Before	subcutaneous	female		NA			NA	NA	placebo	before	0.106829	0.00494446	0.0106158	0	0	0.00904764	0	0.00161208	0.00410332	0.00357932	0	0	0.00871882	0	0.0009	0	0	0.00848734	0	0.841165	0	0	0.746221	0.681895
GSE41168	Resveratrol supplementation does not improve metabolic function in non-obese women with normal glucose tolerance	GSM1009765	106, ADIPOOSE TISSUE, After	subcutaneous	female		NA			NA	NA	placebo	after	0.0892486	0	0.0298597	0	0.00271053	0.00762783	0	0.0191575	0.00378894	0	0	0	0.0096691	0.0171609	0.0001	0	0	0.00703807	0.00153395	0.81212	0	0	0.753274	0.681404
GSE41168	Resveratrol supplementation does not improve metabolic function in non-obese women with normal glucose tolerance	GSM1009768	107, ADIPOOSE TISSUE, Before	subcutaneous	female		NA			NA	NA	placebo	before	0.105461	0	0.0201345	0	0	0	0.00241272	0.00968389	0	0	0	0	0	0.00374644	0.00173152	0	0	0.0129483	0	0.827114	0.0167679	0	0.760481	0.691589
GSE41168	Resveratrol supplementation does not improve metabolic function in non-obese women with normal glucose tolerance	GSM1009769	107, ADIPOOSE TISSUE, After	subcutaneous	female		NA			NA	NA	placebo	after	0.0941266	0	0.0343596	0	0	0	0.0019174	0.0120738	0.00777114	0	0	0	0.00292337	0.0247553	0	0	0	0.0105753	0	0.795525	0.0159721	0	0.738272	0.709126
GSE41168	Resveratrol supplementation does not improve metabolic function in non-obese women with normal glucose tolerance	GSM1009772	108, ADIPOOSE TISSUE, Before	subcutaneous	female		NA			NA	NA	resveratrol	before	0.184139	0.00192788	0	0.001388	0.0063934	0.00609084	0	0	0	0.056677	0	0.00997524	0.0198287	0	0	0	0.00648827	0.0097519	0.00185748	0.695482	0	0	0.809241	0.603137
GSE41168	Resveratrol supplementation does not improve metabolic function in non-obese women with normal glucose tolerance	GSM1009773	108, ADIPOOSE TISSUE, After	subcutaneous	female		NA			NA	NA	resveratrol	after	0.111008	0	0.0352363	0	0.00644896	0	0.00290421	0.0382174	0.00137312	0	0	0	0	0.0214783	0.001	0	0	0.00633781	0.00651033	0.75549	0.0140435	0	0.747584	0.680517
GSE41168	Resveratrol supplementation does not improve metabolic function in non-obese women with normal glucose tolerance	GSM1009776	110, ADIPOOSE TISSUE, Before	subcutaneous	female		NA			NA	NA	resveratrol	before	0.0714033	0	0.0367211	0	0	0.00917458	0	0.0474633	0.0113991	0	0	0	0.0332839	0.0755725	0.00404728	0	0	0.00426212	0.0183676	0.674581	0.0137241	0	0.752839	0.660649
GSE41168	Resveratrol supplementation does not improve metabolic function in non-obese women with normal glucose tolerance	GSM1009777	110, ADIPOOSE TISSUE, After	subcutaneous	female		NA			NA	NA	resveratrol	after	0.114447	0	0.0124757	0	0	0.0141582	0.00168974	0.0009	0.0107134	0	0	0	0	0	0	0	0	0.00753585	0.0002	0.837824	0	0	0.748131	0.699071
GSE41168	Resveratrol supplementation does not improve metabolic function in non-obese women with normal glucose tolerance	GSM1009778	111, ADIPOOSE TISSUE, Before	subcutaneous	female		NA			NA	NA	calorie restrictive	before	0.146142	0.0180031	0.0243934	0	0	0.00740445	0	0.0136931	0	0.00892181	0	0.00165476	0.0106221	0.00223074	0	0	0	0.0164979	0.0051684	0.730829	0.0144388	0	0.775607	0.646746
GSE41168	Resveratrol supplementation does not improve metabolic function in non-obese women with normal glucose tolerance	GSM1009779	111, ADIPOOSE TISSUE, After	subcutaneous	female		NA			NA	NA	calorie restrictive	after	0.13554	0.0108897	0.0341745	0	0.0005	0	0	0.0204662	0.00578168	0.00173754	0	0.00579432	0.0108823	0.0124172	0	0	0	0.0101099	0.00169708	0.732792	0.0172025	0	0.773288	0.64017
GSE41168	Resveratrol supplementation does not improve metabolic function in non-obese women with normal glucose tolerance	GSM1009782	112, ADIPOOSE TISSUE, Before	subcutaneous	female		NA			NA	NA	placebo	before	0.13611	0	0.0377381	0	0	0.0116732	0	0.036742	0.00834804	0.0002	0	0	0.00966277	0.0310637	0	0	0	0.011458	0.0130027	0.704023	0	0	0.758292	0.656098
GSE41168	Resveratrol supplementation does not improve metabolic function in non-obese women with normal glucose tolerance	GSM1009783	112, ADIPOOSE TISSUE, After	subcutaneous	female		NA			NA	NA	placebo	after	0.103214	0	0.0267771	0	0.00347853	0.00501571	0.00124908	0.0286577	0	0	0	0	0.00626701	0.0221721	0	0	0	0.00754575	0.00857138	0.777249	0.00980173	0	0.769014	0.658357
GSE41168	Resveratrol supplementation does not improve metabolic function in non-obese women with normal glucose tolerance	GSM1009784	113, ADIPOOSE TISSUE, Before	subcutaneous	female		NA			NA	NA	placebo	before	0.103494	0	0.0133541	0	0	0.0209915	0.00287128	0.00165683	0	0	0	0	0	0	0.00130284	0	0	0.00923547	0	0.847094	0	0	0.730104	0.702301
GSE41168	Resveratrol supplementation does not improve metabolic function in non-obese women with normal glucose tolerance	GSM1009785	113, ADIPOOSE TISSUE, After	subcutaneous	female		NA			NA	NA	placebo	after	0.110778	0	0.0276779	0	0	0.0163696	0.0002	0.0278215	0	0	0	0	0.00638578	0.0170305	0	0	0	0.0075783	0.0044224	0.781729	0	0	0.766075	0.660662
GSE41168	Resveratrol supplementation does not improve metabolic function in non-obese women with normal glucose tolerance	GSM1009788	114, ADIPOOSE TISSUE, Before	subcutaneous	female		NA			NA	NA	calorie restrictive	before	0.135862	0	0.0237777	0	0	0.0283732	0.00152164	0.00722	0	0	0	0	0.0064011	0.0100081	0	0	0	0.00455052	0	0.782286	0	0	0.791236	0.64539
GSE41168	Resveratrol supplementation does not improve metabolic function in non-obese women with normal glucose tolerance	GSM1009789	114, ADIPOOSE TISSUE, After	subcutaneous	female		NA			NA	NA	calorie restrictive	after	0.153217	0	0.0200761	0	0	0.014508	0	0.00640488	0	0.0136717	0	0.00145581	0.013129	0	0	0	0	0.011483	0.00311952	0.762935	0	0	0.787115	0.634671
GSE41168	Resveratrol supplementation does not improve metabolic function in non-obese women with normal glucose tolerance	GSM1009796	117, ADIPOOSE TISSUE, Before	subcutaneous	female		NA			NA	NA	calorie restrictive	before	0.0775271	0	0.0158588	0	0.00579822	0	0.0001	0.0182793	0.0032632	0	0	0	0.00716936	0.0137485	0.00229644	0	0	0.00902569	0	0.82572	0.0212251	0	0.75596	0.686676
GSE41168	Resveratrol supplementation does not improve metabolic function in non-obese women with normal glucose tolerance	GSM1009797	117, ADIPOOSE TISSUE, After	subcutaneous	female		NA			NA	NA	calorie restrictive	after	0.0953034	0	0.0228797	0	0	0	0.00170546	0.0146424	0.00666163	0	0	0	0	0.016495	0.00401861	0	0	0.00835327	0	0.804064	0.0258771	0	0.751807	0.687622
GSE41168	Resveratrol supplementation does not improve metabolic function in non-obese women with normal glucose tolerance	GSM1009800	118, ADIPOOSE TISSUE, Before	subcutaneous	female		NA			NA	NA	resveratrol	before	0.075867	0.0261605	0.0113157	0.0278892	0.00483653	0.0267665	0.00367555	0.0544647	0.0187795	0	0	0.0487768	0	0.104431	0.0286058	0	0	0.00614145	0.03012	0.532169	0	0	0.752357	0.658805
GSE41168	Resveratrol supplementation does not improve metabolic function in non-obese women with normal glucose tolerance	GSM1009801	118, ADIPOOSE TISSUE, After	subcutaneous	female		NA			NA	NA	resveratrol	after	0.0901692	0.0107848	0	0.030735	0.00457808	0	0	0.0508522	0.0060389	0	0	0.0333129	0	0.0773458	0.00565413	0	0	0.00837721	0.0433593	0.614462	0.0243304	0	0.753766	0.657114
GSE41168	Resveratrol supplementation does not improve metabolic function in non-obese women with normal glucose tolerance	GSM1009804	120, ADIPOOSE TISSUE, Before	subcutaneous	female		NA			NA	NA	resveratrol	before	0.116156	0.0006	0.0245672	0	0	0.00291144	0	0.0173476	0	0.00143306	0	0	0.0001	0.00978503	0	0	0	0.00986692	0.0041057	0.804633	0.00853139	0	0.757088	0.669301
GSE41168	Resveratrol supplementation does not improve metabolic function in non-obese women with normal glucose tolerance	GSM1009805	120, ADIPOOSE TISSUE, After	subcutaneous	female		NA			NA	NA	resveratrol	after	0.12339	0	0.0310583	0	0	0.0124156	0	0.0308017	0	0	0	0	0	0.0221984	0.0002	0	0	0.00790829	0.0104318	0.759446	0.002139	0	0.750483	0.667569
GSE41168	Resveratrol supplementation does not improve metabolic function in non-obese women with normal glucose tolerance	GSM1009806	121, ADIPOOSE TISSUE, Before	subcutaneous	female		NA			NA	NA	placebo	before	0.0888504	0.00513342	0.0185404	0	0.00245135	0	0	0.0128368	0	0.00432394	0	0	0.00261989	0.0138717	0	0	0	0.00867165	0.00715564	0.816574	0.0189713	0	0.760097	0.653378
GSE41168	Resveratrol supplementation does not improve metabolic function in non-obese women with normal glucose tolerance	GSM1009807	121, ADIPOOSE TISSUE, After	subcutaneous	female		NA			NA	NA	placebo	after	0.106045	0.00367184	0.0099555	0	0	0	0	0.00422471	0.00329358	0	0	0	0.00247768	0	0.0001	0	0	0.00518764	0	0.861034	0.00397269	0	0.791678	0.640206
GSE41168	Resveratrol supplementation does not improve metabolic function in non-obese women with normal glucose tolerance	GSM1009810	123, ADIPOOSE TISSUE, Before	subcutaneous	female		NA			NA	NA	placebo	before	0.0940422	0	0.032051	0	0.00108445	0.0001	0.00351951	0.0381022	0	0	0	0	0	0.0215483	0	0	0	0.00909204	0.00979518	0.77204	0.0185914	0	0.761312	0.663215
GSE41168	Resveratrol supplementation does not improve metabolic function in non-obese women with normal glucose tolerance	GSM1009811	123, ADIPOOSE TISSUE, After	subcutaneous	female		NA			NA	NA	placebo	after	0.118767	0	0.0108646	0	0	0.0163729	0.00256908	0.0178283	0	0.00203778	0	0	0	0.0120559	0	0	0	0.00552972	0	0.802453	0.0115215	0	0.759259	0.683822
GSE41168	Resveratrol supplementation does not improve metabolic function in non-obese women with normal glucose tolerance	GSM1009812	125, ADIPOOSE TISSUE, Before	subcutaneous	female		NA			NA	NA	resveratrol	before	0.0734412	0	0.0368392	0	0	0.019263	0	0.0313503	0.00903122	0	0	0	0.00124419	0.0138888	0.00735314	0	0.00180875	0.00286971	0.00255549	0.800226	0.0001	0	0.768015	0.644806
GSE41168	Resveratrol supplementation does not improve metabolic function in non-obese women with normal glucose tolerance	GSM1009813	125, ADIPOOSE TISSUE, After	subcutaneous	female		NA			NA	NA	resveratrol	after	0.0912799	0	0.0250816	0	0	0.0175502	0	0.0156502	0	0.0060763	0	0	0	0.00820863	0.00486426	0	0	0.00970549	0	0.808479	0.0131042	0	0.760658	0.68519
GSE41168	Resveratrol supplementation does not improve metabolic function in non-obese women with normal glucose tolerance	GSM1009816	201, ADIPOOSE TISSUE, Before	subcutaneous	female		NA			NA	NA	calorie restrictive	before	0.0893156	0.0001	0.0287329	0	0	0	0	0.0198998	0	0	0	0	0.00300277	0.0173107	0	0	0	0.0077282	0.0052417	0.807898	0.0207264	0	0.753004	0.666012
GSE41168	Resveratrol supplementation does not improve metabolic function in non-obese women with normal glucose tolerance	GSM1009817	201, ADIPOOSE TISSUE, After	subcutaneous	female		NA			NA	NA	calorie restrictive	after	0.0804568	0	0.028101	0	0	0	0	0.0209325	0.0035092	0	0	0	0.00431812	0.017062	0.0007	0	0	0.00567519	0.00605024	0.820519	0.0127237	0	0.752254	0.666027
GSE41168	Resveratrol supplementation does not improve metabolic function in non-obese women with normal glucose tolerance	GSM1009820	202, ADIPOOSE TISSUE, Before	subcutaneous	female		NA			NA	NA	resveratrol	before	0.198145	0.00245624	0.0254535	0	0.00664846	0.0220971	0	0.00336563	0	0.0166721	0	0	0.00298492	0	0	0	0	0.00690264	0.00150416	0.71377	0	0	0.757457	0.679999
GSE41168	Resveratrol supplementation does not improve metabolic function in non-obese women with normal glucose tolerance	GSM1009821	202, ADIPOOSE TISSUE, After	subcutaneous	female		NA			NA	NA	resveratrol	after	0.179967	0.00805678	0.0142675	0	0	0.00849954	0	0.00192542	0	0.0136997	0	0.00251735	0	0	0	0	0	0.00439559	0	0.766671	0	0	0.752891	0.67487
GSE41168	Resveratrol supplementation does not improve metabolic function in non-obese women with normal glucose tolerance	GSM1009824	203, ADIPOOSE TISSUE, Before	subcutaneous	female		NA			NA	NA	placebo	before	0.11492	0.00815633	0.0167598	0	0	0.0137158	0	0.00168364	0.00186705	0.00607344	0	0	0.00270774	0	0	0	0	0.0102484	0	0.823868	0	0	0.776506	0.654701
GSE41168	Resveratrol supplementation does not improve metabolic function in non-obese women with normal glucose tolerance	GSM1009825	203, ADIPOOSE TISSUE, After	subcutaneous	female		NA			NA	NA	placebo	after	0.0894996	0.00527613	0.0158408	0	0	0	0	0.00902089	0.00627455	0	0	0	0.00379212	0.00966129	0	0	0	0.00948495	0	0.828762	0.0223877	0	0.76793	0.672843
GSE41168	Resveratrol supplementation does not improve metabolic function in non-obese women with normal glucose tolerance	GSM1009828	205, ADIPOOSE TISSUE, Before	subcutaneous	female		NA			NA	NA	resveratrol	before	0.161992	0	0.0124837	0	0	0.0109997	0.00248689	0.00255769	0	0.0102338	0	0	0.0136671	0	0	0	0	0.0148484	0.00321204	0.767519	0	0	0.750374	0.680164
GSE41168	Resveratrol supplementation does not improve metabolic function in non-obese women with normal glucose tolerance	GSM1009829	205, ADIPOOSE TISSUE, After	subcutaneous	female		NA			NA	NA	resveratrol	after	0.171059	0.00474047	0.0179989	0	0	0.00646692	0	0	0.0134169	0.0463966	0	0.0208479	0.010941	0	0	0	0	0.0161567	0.00471341	0.687263	0	0	0.703381	0.72364
GSE41168	Resveratrol supplementation does not improve metabolic function in non-obese women with normal glucose tolerance	GSM1009832	206, ADIPOOSE TISSUE, Before	subcutaneous	female		NA			NA	NA	calorie restrictive	before	0.158392	0.00357239	0.0145459	0	0	0.0228102	0.00299196	0.00406275	0	0.013391	0	0	0.00425384	0	0	0	0	0.0124496	0.00366975	0.759861	0	0	0.728077	0.709995
GSE41168	Resveratrol supplementation does not improve metabolic function in non-obese women with normal glucose tolerance	GSM1009833	206, ADIPOOSE TISSUE, After	subcutaneous	female		NA			NA	NA	calorie restrictive	after	0.137963	0.00235618	0.00947719	0	0	0.0235365	0.00302684	0	0	0.0173136	0	0.0007	0.00602668	0	0	0	0	0.0115822	0.00332341	0.784744	0	0	0.718946	0.710423
GSE41168	Resveratrol supplementation does not improve metabolic function in non-obese women with normal glucose tolerance	GSM1009836	208, ADIPOOSE TISSUE, Before	subcutaneous	female		NA			NA	NA	resveratrol	before	0.139633	0.00503041	0.0184329	0	0	0	0	0.0063133	0	0.0144985	0	0	0.00929995	0.00122342	0	0	0	0.00850409	0.00600204	0.782767	0.00829546	0	0.785954	0.632974
GSE41168	Resveratrol supplementation does not improve metabolic function in non-obese women with normal glucose tolerance	GSM1009837	208, ADIPOOSE TISSUE, After	subcutaneous	female		NA			NA	NA	resveratrol	after	0.16805	0.00200782	0.0056723	0	0	0.00806986	0.00192007	0	0	0.00303137	0	0.00107647	0.00398732	0	0	0	0	0.00850246	0.00263621	0.795046	0	0	0.695925	0.725844
GSE41168	Resveratrol supplementation does not improve metabolic function in non-obese women with normal glucose tolerance	GSM1009840	209, ADIPOOSE TISSUE, Before	subcutaneous	female		NA			NA	NA	placebo	before	0.109985	0.00287819	0.0134937	0	0	0.00435055	0.00150027	0.00379111	0.00734231	0.00741045	0	0	0.00806822	0	0	0	0	0.00983218	0	0.825429	0.00591874	0	0.758858	0.67236
GSE41168	Resveratrol supplementation does not improve metabolic function in non-obese women with normal glucose tolerance	GSM1009841	209, ADIPOOSE TISSUE, After	subcutaneous	female		NA			NA	NA	placebo	after	0.0933947	0.0003	0.0160962	0	0	0.00313534	0	0.00910154	0.00808395	0	0	0	0.00882884	0.0117149	0	0	0	0.0105973	0.00473316	0.827545	0.00650268	0	0.792806	0.644626
GSE41168	Resveratrol supplementation does not improve metabolic function in non-obese women with normal glucose tolerance	GSM1009844	210, ADIPOOSE TISSUE, Before	subcutaneous	female		NA			NA	NA	resveratrol	before	0.107507	0.00653037	0.0215686	0	0	0	0	0.0134152	0	0.00645764	0	0	0.00976492	0.0060106	0	0	0	0.00823597	0.00312541	0.808382	0.0090028	0	0.784458	0.638125
GSE41168	Resveratrol supplementation does not improve metabolic function in non-obese women with normal glucose tolerance	GSM1009845	210, ADIPOOSE TISSUE, After	subcutaneous	female		NA			NA	NA	resveratrol	after	0.089417	0.00732806	0.0154145	0	0.00553089	0	0	0.0119632	0.00173625	0	0	0.00785288	0	0.0146293	0	0	0	0.00640067	0.00131996	0.820369	0.0180386	0	0.790287	0.632574
GSE41168	Resveratrol supplementation does not improve metabolic function in non-obese women with normal glucose tolerance	GSM1009848	211, ADIPOOSE TISSUE, Before	subcutaneous	female		NA			NA	NA	calorie restrictive	before	0.162477	0.00801238	0.0124255	0	0	0.0191304	0	0.00248371	0	0.00762532	0	0.007853	0	0	0	0	0	0.0123807	0.00540265	0.762209	0	0	0.758192	0.670903
GSE41168	Resveratrol supplementation does not improve metabolic function in non-obese women with normal glucose tolerance	GSM1009849	211, ADIPOOSE TISSUE, After	subcutaneous	female		NA			NA	NA	calorie restrictive	after	0.111819	0.00540212	0.0189905	0	0	0.0105737	0	0.0161533	0	0.0004	0	0	0.00879577	0.0152262	0	0	0	0.00845646	0.00685743	0.789341	0.00800934	0	0.761381	0.656131
GSE41168	Resveratrol supplementation does not improve metabolic function in non-obese women with normal glucose tolerance	GSM1009854	213, ADIPOOSE TISSUE, Before	subcutaneous	female		NA			NA	NA	resveratrol	before	0.149437	0.0125309	0.0193782	0	0	0.0115015	0	0.00153581	0	0.00714947	0	0	0.00898708	0	0	0	0	0.0113432	0	0.778137	0	0	0.738304	0.693495
GSE41168	Resveratrol supplementation does not improve metabolic function in non-obese women with normal glucose tolerance	GSM1009855	213, ADIPOOSE TISSUE, After	subcutaneous	female		NA			NA	NA	resveratrol	after	0.180898	0.00690574	0.0182704	0	0	0.0245115	0	0.001	0	0.00476379	0	0	0.0129637	0	0	0	0	0.010088	0.00151417	0.739119	0	0	0.737943	0.698724
GSE41168	Resveratrol supplementation does not improve metabolic function in non-obese women with normal glucose tolerance	GSM1009858	214, ADIPOOSE TISSUE, Before	subcutaneous	female		NA			NA	NA	calorie restrictive	before	0.12541	0.00369759	0.010932	0	0	0.015315	0.0014476	0.0001	0	0.00414102	0	0	0.00585325	0	0	0	0	0.00626338	0.00115673	0.82571	0	0	0.745946	0.687718
GSE41168	Resveratrol supplementation does not improve metabolic function in non-obese women with normal glucose tolerance	GSM1009859	214, ADIPOOSE TISSUE, After	subcutaneous	female		NA			NA	NA	calorie restrictive	after	0.132855	0.00427327	0.0128563	0	0	0.0106423	0.00179132	0.00517085	0.00111002	0.0010763	0	0	0.0049897	0	0	0	0	0.00850724	0	0.816728	0	0	0.764596	0.676587
GSE41168	Resveratrol supplementation does not improve metabolic function in non-obese women with normal glucose tolerance	GSM1009862	215, ADIPOOSE TISSUE, Before	subcutaneous	female		NA			NA	NA	placebo	before	0.103594	0.00877317	0.0350241	0	0	0.0007	0	0.0381073	0.0181637	0.0184376	0	0	0.01789	0.0210811	0	0	0	0.0112149	0.00892407	0.710436	0.00764279	0	0.762075	0.656796
GSE41168	Resveratrol supplementation does not improve metabolic function in non-obese women with normal glucose tolerance	GSM1009863	215, ADIPOOSE TISSUE, After	subcutaneous	female		NA			NA	NA	placebo	after	0.122742	0.007588	0.0215449	0	0	0.00668537	0	0.0422202	0.0131707	0.0321016	0	0.00187844	0.0159765	0.0224551	0	0	0	0.0131563	0.0131182	0.687363	0	0	0.766174	0.642776
GSE41168	Resveratrol supplementation does not improve metabolic function in non-obese women with normal glucose tolerance	GSM1009866	216, ADIPOOSE TISSUE, Before	subcutaneous	female		NA			NA	NA	calorie restrictive	before	0.0882366	0.00657186	0.00403957	0.00480859	0	0.0152871	0	0.00642706	0.00169272	0.0112671	0	0.00547583	0.0149697	0	0	0	0	0.00773653	0.00697826	0.826509	0	0	0.796437	0.608884
GSE41168	Resveratrol supplementation does not improve metabolic function in non-obese women with normal glucose tolerance	GSM1009867	216, ADIPOOSE TISSUE, After	subcutaneous	female		NA			NA	NA	calorie restrictive	after	0.0851484	0.00420614	0.0151058	0	0.00927441	0.0212094	0	0.0104677	0	0.0134393	0	0.00111904	0.0124226	0	0	0	0	0.00711123	0.00801315	0.812483	0	0	0.774307	0.637621
GSE41168	Resveratrol supplementation does not improve metabolic function in non-obese women with normal glucose tolerance	GSM1009872	218, ADIPOOSE TISSUE, Before	subcutaneous	female		NA			NA	NA	resveratrol	before	0.150886	0.0136129	0.0160044	0	0	0.0168882	0	0.00121276	0.00658587	0.0211302	0	0.00708493	0.00530879	0	0	0.00977676	0	0.014359	0.00454401	0.732607	0	0	0.73196	0.685352
GSE41168	Resveratrol supplementation does not improve metabolic function in non-obese women with normal glucose tolerance	GSM1009873	218, ADIPOOSE TISSUE, After	subcutaneous	female		NA			NA	NA	resveratrol	after	0.198779	0.0132571	0.0170262	0	0	0.0332456	0.0008	0	0	0.0105099	0	0.00664474	0.00716952	0	0	0	0	0.0140269	0.00462123	0.693933	0	0	0.731233	0.695447
GSE41168	Resveratrol supplementation does not improve metabolic function in non-obese women with normal glucose tolerance	GSM1009874	219, ADIPOOSE TISSUE, Before	subcutaneous	female		NA			NA	NA	placebo	before	0.153892	0	0.0267253	0	0	0.0361911	0.00496739	0.0347192	0	0.0165679	0	0	0.00565634	0	0	0	0	0.0105007	0.00833055	0.699207	0.00324312	0	0.763805	0.664711
GSE41168	Resveratrol supplementation does not improve metabolic function in non-obese women with normal glucose tolerance	GSM1009875	219, ADIPOOSE TISSUE, After	subcutaneous	female		NA			NA	NA	placebo	after	0.141999	0	0.0256549	0	0	0.0354656	0	0.00602785	0	0.0129895	0	0	0.00847783	0	0	0.00449156	0	0.0114008	0.00562727	0.747865	0	0	0.767204	0.665412
GSE41168	Resveratrol supplementation does not improve metabolic function in non-obese women with normal glucose tolerance	GSM1009878	220, ADIPOOSE TISSUE, Before	subcutaneous	female		NA			NA	NA	calorie restrictive	before	0.0994522	0	0.0218765	0	0.0010179	0.0336044	0	0.0232628	0.00891087	0.0225523	0	0	0.0207758	0.0029924	0	0	0	0.00956471	0.00856131	0.746524	0.0009	0	0.782333	0.632803
GSE41168	Resveratrol supplementation does not improve metabolic function in non-obese women with normal glucose tolerance	GSM1009879	220, ADIPOOSE TISSUE, After	subcutaneous	female		NA			NA	NA	calorie restrictive	after	0.130763	0	0.0351217	0	0	0.0138899	0	0.0290862	0.00502942	0.00865172	0	0.0001	0.0108838	0.0172979	0	0	0	0.00864457	0.00745162	0.733084	0	0	0.781262	0.630086
GSE41168	Resveratrol supplementation does not improve metabolic function in non-obese women with normal glucose tolerance	GSM1009882	222, ADIPOOSE TISSUE, Before	subcutaneous	female		NA			NA	NA	calorie restrictive	before	0.150951	0.00352313	0.0140353	0	0	0.0072118	0.00244272	0.0006	0.0105701	0.0134932	0	0	0.00688167	0	0	0	0	0.00760744	0.00315238	0.779489	0	0	0.730795	0.69333
GSE41168	Resveratrol supplementation does not improve metabolic function in non-obese women with normal glucose tolerance	GSM1009883	222, ADIPOOSE TISSUE, After	subcutaneous	female		NA			NA	NA	calorie restrictive	after	0.0945703	0.00316205	0.0185395	0	0	0.00163168	0	0.0139129	0.00880489	0	0	0	0.00629972	0.0161896	0	0	0	0.00935719	0.00758613	0.807853	0.0120932	0	0.768301	0.644232
GSE41168	Resveratrol supplementation does not improve metabolic function in non-obese women with normal glucose tolerance	GSM1009886	126 (221), ADIPOOSE TISSUE, Before	subcutaneous	female		NA			NA	NA	resveratrol	before	0.0755448	0	0.0385877	0	0.00440757	0.0318888	0	0.0296705	0.00499114	0	0	0	0.00186993	0.0246756	0.00305945	0	0	0.00485048	0.0103922	0.770062	0	0	0.753551	0.673457
GSE41168	Resveratrol supplementation does not improve metabolic function in non-obese women with normal glucose tolerance	GSM1009887	126 (221), ADIPOOSE TISSUE, After	subcutaneous	female		NA			NA	NA	resveratrol	after	0.0746402	0	0.0272762	0	0	0	0	0.0148219	0.0206279	0	0	0	0	0.017255	0	0	0	0.00683302	0.00583137	0.82567	0.00704435	0	0.748749	0.683449
GSE66159	Biomarkers of dietary energy restriction in women at increased risk of breast cancer	GSM1615577	ACER5766_2	subcutaneous	female		NA			NA	NA	calorie restrictive	after	0.168476	0.0109766	0	0.00239376	0.024951	0.0350253	0	0.001	0.00624871	0.0253243	0	0.0274603	0.00222842	0	0	0	0	0.00520529	0	0.683536	0.00717664	0	0.779577	0.636909
GSE66159	Biomarkers of dietary energy restriction in women at increased risk of breast cancer	GSM1615578	ACER5533_1	subcutaneous	female		NA			NA	NA	calorie restrictive	before	0.143546	0.00863473	0.00618578	0	0.00935393	0.00799185	0	0.0049475	0	0.0128203	0	0.00220145	0.00193881	0	0	0	0	0.0102678	0.00415548	0.787957	0	0	0.736398	0.68082
GSE66159	Biomarkers of dietary energy restriction in women at increased risk of breast cancer	GSM1615579	ACER5533_2	subcutaneous	female		NA			NA	NA	calorie restrictive	after	0.152494	0.00488543	0.0208258	0	0.00839229	0.00898268	0	0.00917236	0	0.018178	0	0.00527336	0	0.0023096	0	0	0	0.00922001	0.00425703	0.747605	0.0084048	0	0.723754	0.694157
GSE66159	Biomarkers of dietary energy restriction in women at increased risk of breast cancer	GSM1615580	AC4412_1	subcutaneous	female		NA			NA	NA		before	0.203947	0.00125458	0.0005	0	0.00419771	0.0101937	0	0	0	0.0176829	0	0.00864291	0	0	0	0	0	0.0005	0.00196728	0.740036	0.0110435	0	0.777515	0.637651
GSE66159	Biomarkers of dietary energy restriction in women at increased risk of breast cancer	GSM1615581	AC4412_2	subcutaneous	female		NA			NA	NA		after	0.174553	0.00981499	0	0	0.00495615	0.0172782	0	0.0083012	0.00123964	0.0214958	0	0.0198836	0	0	0	0	0	0.00889309	0	0.729756	0.00382848	0	0.751022	0.664217
GSE66159	Biomarkers of dietary energy restriction in women at increased risk of breast cancer	GSM1615582	AC7147_1	subcutaneous	female		NA			NA	NA		before	0.122259	0.00426958	0.0124874	0	0	0.0118968	0	0	0	0.00487202	0	0	0.0015614	0	0	0	0	0.0083361	0.002118	0.817142	0.0150578	0	0.708382	0.711205
GSE66159	Biomarkers of dietary energy restriction in women at increased risk of breast cancer	GSM1615583	AC7147_2	subcutaneous	female		NA			NA	NA		after	0.116973	0.0110467	0.0232376	0	0	0.00157264	0	0.0125162	0.0035746	0.00366285	0	0	0	0.0188038	0.0003	0	0	0.00455899	0.0009	0.773774	0.0291243	0	0.739844	0.679104
GSE66159	Biomarkers of dietary energy restriction in women at increased risk of breast cancer	GSM1615584	ACER2978_2	subcutaneous	female		NA			NA	NA	calorie restrictive	after	0.115266	0	0.022216	0	0.0131133	0.00484846	0	0.0219172	0.0003	0.0381715	0	0.015787	0.0124268	0	0	0	0	0.00604575	0.0103718	0.715768	0.0237885	0	0.750759	0.662919
GSE66159	Biomarkers of dietary energy restriction in women at increased risk of breast cancer	GSM1615585	AC5030_1	subcutaneous	female		NA			NA	NA		before	0.119786	0.00825127	0.011218	0	0	0	0	0.00990557	0	0.00553341	0	0	0	0.00513095	0	0	0	0.00998297	0.00297786	0.801974	0.0252402	0	0.747042	0.670353
GSE66159	Biomarkers of dietary energy restriction in women at increased risk of breast cancer	GSM1615586	AC5030_2	subcutaneous	female		NA			NA	NA		after	0.137944	0	0.0385708	0	0	0.0130627	0	0.020254	0	0	0	0	0.00929532	0.0160279	0	0	0	0.00895231	0.00770453	0.728963	0.0192255	0	0.751906	0.673346
GSE66159	Biomarkers of dietary energy restriction in women at increased risk of breast cancer	GSM1615587	AC3714_1	subcutaneous	female		NA			NA	NA		before	0.167985	0	0.0218096	0	0.00115146	0.00964611	0	0.00977279	0	0.0121601	0	0	0.0144032	0.00642759	0	0	0	0.00737858	0.00547337	0.730665	0.0131273	0	0.786983	0.640062
GSE66159	Biomarkers of dietary energy restriction in women at increased risk of breast cancer	GSM1615588	AC3714_2	subcutaneous	female		NA			NA	NA		after	0.124722	0	0.0235722	0	0.00255142	0.00588242	0	0.0105388	0	0.0169244	0	0	0.0120441	0.00896482	0	0	0	0.00728426	0.00558519	0.76259	0.0193403	0	0.766931	0.649854
GSE66159	Biomarkers of dietary energy restriction in women at increased risk of breast cancer	GSM1615589	ACER5027_1	subcutaneous	female		NA			NA	NA	calorie restrictive	before	0.203402	0.00662631	0.0002	0	0.0236991	0.0109047	0.001	0	0	0.00545085	0	0	0.0007	0	0	0	0	0.00505247	0.00103889	0.74015	0.00180621	0	0.716537	0.703385
GSE66159	Biomarkers of dietary energy restriction in women at increased risk of breast cancer	GSM1615590	ACER5027_2	subcutaneous	female		NA			NA	NA	calorie restrictive	after	0.175367	0.00814306	0.0181398	0	0.0148195	0.0196893	0	0.00238593	0	0.00704105	0	0	0	0	0	0	0	0.00794252	0.00258919	0.743883	0	0	0.772387	0.652464
GSE66159	Biomarkers of dietary energy restriction in women at increased risk of breast cancer	GSM1615591	ACER4416_1	subcutaneous	female		NA			NA	NA	calorie restrictive	before	0.109909	0.00139166	0.0154105	0	0.00755873	0.00991989	0.0015293	0	0	0	0	0	0	0	0	0	0	0.00595925	0	0.836644	0.0116778	0	0.64521	0.765287
GSE66159	Biomarkers of dietary energy restriction in women at increased risk of breast cancer	GSM1615592	ACER4416_2	subcutaneous	female		NA			NA	NA	calorie restrictive	after	0.10177	0	0.0128017	0	0.00329859	0.019973	0	0	0	0.00440798	0	0	0	0	0	0	0	0.00550261	0	0.842668	0.00957794	0	0.727493	0.691978
GSE66159	Biomarkers of dietary energy restriction in women at increased risk of breast cancer	GSM1615593	ACER1372_1	subcutaneous	female		NA			NA	NA	calorie restrictive	before	0.169989	0	0.0173051	0	0	0.0194583	0	0.0184417	0	0.0141431	0	0	0.00876893	0.00648959	0	0	0	0.0134706	0.00531974	0.717995	0.00861911	0	0.755489	0.662614
GSE66159	Biomarkers of dietary energy restriction in women at increased risk of breast cancer	GSM1615594	ACER1372_2	subcutaneous	female		NA			NA	NA	calorie restrictive	after	0.113738	0	0.014185	0	0.0227937	0.00921132	0	0.0214337	0	0.0891793	0	0.0120686	0.013778	0	0	0	0	0.00974259	0.00474321	0.677613	0.0115128	0	0.785184	0.625679
GSE66159	Biomarkers of dietary energy restriction in women at increased risk of breast cancer	GSM1615595	ACER2292_1	subcutaneous	female		NA			NA	NA	calorie restrictive	before	0.203017	0.00545051	0.0123907	0	0	0	0	0.00305303	0	0.0313034	0	0.01531	0.0103304	0	0	0	0	0.00649681	0.00424367	0.689515	0.018889	0	0.743875	0.673579
GSE66159	Biomarkers of dietary energy restriction in women at increased risk of breast cancer	GSM1615596	ACER2292_2	subcutaneous	female		NA			NA	NA	calorie restrictive	after	0.113721	0.00796084	0.0103135	0	0.00783663	0.0164943	0	0.0107544	0	0.0160114	0	0.00187887	0.0113212	0.0036409	0.00344707	0	0	0.0016339	0	0.794985	0	0	0.814099	0.587466
GSE66159	Biomarkers of dietary energy restriction in women at increased risk of breast cancer	GSM1615597	ACER6858_1	subcutaneous	female		NA			NA	NA	calorie restrictive	before	0.167495	0.0132606	0.0157562	0	0.00304841	0.0295307	0	0.0363715	0.011218	0.0144574	0	0	0.0246203	0.0122934	0.00606171	0	0	0.0059937	0.00998251	0.625832	0.0240793	0	0.760141	0.659812
GSE66159	Biomarkers of dietary energy restriction in women at increased risk of breast cancer	GSM1615598	ACER6858_2	subcutaneous	female		NA			NA	NA	calorie restrictive	after	0.204141	0.0037206	0.00168378	0.00134462	0.00239118	0.0287762	0	0.00611409	0	0.0213975	0	0.0203595	0.00817689	0	0	0	0	0.00252792	0.00384268	0.688397	0.00712651	0	0.779402	0.631091
GSE66159	Biomarkers of dietary energy restriction in women at increased risk of breast cancer	GSM1615599	ACER6268_1	subcutaneous	female		NA			NA	NA		before	0.166516	0.0159206	0.00998428	0	0	0.0110009	0	0.0207499	0	0.0122752	0	0	0.0110726	0.0041936	0	0	0	0.00840881	0.00642306	0.725945	0.00750977	0	0.767859	0.652678
GSE66159	Biomarkers of dietary energy restriction in women at increased risk of breast cancer	GSM1615600	ACER6268_2	subcutaneous	female		NA			NA	NA		after	0.139963	0.0141735	0.0104883	0	0.00690276	0	0	0.016098	0.00202328	0.0144123	0	0.00871456	0	0.00610138	0	0	0	0.0123615	0.00172136	0.751048	0.0159921	0	0.764841	0.651229
GSE66159	Biomarkers of dietary energy restriction in women at increased risk of breast cancer	GSM1615601	ACER2978_1	subcutaneous	female		NA			NA	NA	calorie restrictive	before	0.200376	0.00770185	0.0270056	0	0.0048539	0.0178002	0	0.0203756	0.0031024	0.0273497	0	0.00638394	0.00814134	0.0124304	0.0002	0	0	0.00811954	0.00694052	0.639448	0.009741	0	0.76121	0.655483
GSE66159	Biomarkers of dietary energy restriction in women at increased risk of breast cancer	GSM1615602	AC2732_1	subcutaneous	female		NA			NA	NA		before	0.129303	0.00490842	0.0192056	0	0.0003	0.0117167	0	0.00471942	0	0.00880424	0	0	0.00471562	0	0	0	0	0.00903525	0.00356039	0.793309	0.0103989	0	0.756916	0.661918
GSE66159	Biomarkers of dietary energy restriction in women at increased risk of breast cancer	GSM1615603	AC2732_2	subcutaneous	female		NA			NA	NA		after	0.123857	0.0036371	0.0175347	0	0	0.0058885	0	0.00346981	0	0.00642342	0	0	0.00653245	0	0	0	0	0.00792425	0.00248416	0.814686	0.00756247	0	0.734066	0.690306
GSE66159	Biomarkers of dietary energy restriction in women at increased risk of breast cancer	GSM1615604	AC333_1	subcutaneous	female		NA			NA	NA		before	0.137096	0.00272817	0.00564136	0	0	0.0160027	0	0.00543702	0	0.00856769	0	0	0.00487475	0	0	0	0	0.0101202	0.00384177	0.801063	0.00462734	0	0.738817	0.681117
GSE66159	Biomarkers of dietary energy restriction in women at increased risk of breast cancer	GSM1615605	AC333_2	subcutaneous	female		NA			NA	NA		after	0.131058	0.00384289	0.0165759	0	0.0005	0.016389	0	0.0240468	0.00193617	0.00468502	0	0.0007	0.00485932	0.0173961	0	0	0	0.0104986	0.00651051	0.74685	0.0142015	0	0.734439	0.678829
GSE66159	Biomarkers of dietary energy restriction in women at increased risk of breast cancer	GSM1615606	ACER5766_1	subcutaneous	female		NA			NA	NA	calorie restrictive	before	0.167999	0.00584488	0.0115325	0	0	0.027881	0	0.0113451	0.00241376	0.0320726	0	0.0144123	0.00711874	0	0.00103416	0	0	0.0100331	0.00238315	0.705929	0	0	0.771045	0.644105
GSE66159	Biomarkers of dietary energy restriction in women at increased risk of breast cancer	GSM1615607	ACER132_1	subcutaneous	female		NA			NA	NA	calorie restrictive	before	0.143769	0.0128284	0	0.00199924	0.00473919	0.0125907	0	0.0150118	0	0.00859929	0	0.0176614	0.0039045	0	0	0	0	0.0116686	0.00468734	0.752648	0.00989233	0	0.757525	0.65339
GSE66159	Biomarkers of dietary energy restriction in women at increased risk of breast cancer	GSM1615608	ACER132_2	subcutaneous	female		NA			NA	NA	calorie restrictive	after	0.151356	0.0192839	0.0116281	0	0.0301079	0.00157261	0	0.0188775	0	0.0307309	0	0.0264082	0.0037431	0	0.0002	0	0	0.00738855	0.0057838	0.67252	0.0204292	0	0.76042	0.653613
GSE66159	Biomarkers of dietary energy restriction in women at increased risk of breast cancer	GSM1615609	AC6843_1	subcutaneous	female		NA			NA	NA		before	0.117637	0.00717248	0.0167454	0	0.0225742	0	0	0.0183724	0	0.0866214	0	0.0145881	0.00551385	0.00515522	0	0	0	0.0103797	0.00630997	0.669428	0.0195026	0	0.762845	0.650987
GSE66159	Biomarkers of dietary energy restriction in women at increased risk of breast cancer	GSM1615610	AC6843_2	subcutaneous	female		NA			NA	NA		after	0.118694	0.00594298	0.0207167	0	0.0316185	0.00716825	0	0.0119421	0	0.0315311	0	0.00967506	0.00598012	0.00301975	0	0	0	0.0100056	0.00520385	0.725104	0.0133981	0	0.745539	0.668263
GSE66159	Biomarkers of dietary energy restriction in women at increased risk of breast cancer	GSM1615611	ACER8539_1	subcutaneous	female		NA			NA	NA	calorie restrictive	before	0.143952	0.0122511	0.0126098	0	0.00539546	0.0110328	0	0.0275808	0	0.0121185	0	0.0166248	0	0.0246395	0	0	0	0.0136579	0.0107149	0.690943	0.0184791	0	0.696532	0.718506
GSE66159	Biomarkers of dietary energy restriction in women at increased risk of breast cancer	GSM1615612	ACER8539_2	subcutaneous	female		NA			NA	NA	calorie restrictive	after	0.122222	0.00621117	0.0178011	0	0.0116829	0.0298378	0	0.021394	0	0.0605741	0	0.025366	0.0009	0.0117114	0	0	0.0287528	0.0173875	0.0107126	0.633479	0.00198712	0	0.690216	0.724263
GSE66159	Biomarkers of dietary energy restriction in women at increased risk of breast cancer	GSM1615613	AC8232_1	subcutaneous	female		NA			NA	NA		before	0.172399	0	0.016892	0	0	0.00870242	0	0.00360004	0	0.00805562	0	0.0040412	0	0	0	0	0	0.014199	0.00287551	0.761728	0.00750728	0	0.759422	0.659336
GSE66159	Biomarkers of dietary energy restriction in women at increased risk of breast cancer	GSM1615614	AC8232_2	subcutaneous	female		NA			NA	NA		after	0.149967	0	0.0218272	0	0	0	0	0.0153823	0	0.00987777	0	0	0.00716681	0.00904088	0	0	0	0.00775112	0.00482853	0.752809	0.0213491	0	0.741409	0.674761
GSE71416	Gene Expression Profiling in Omental Adipose Tissue of Morbidly Obese Diabetic African Americans	GSM1833926	OAT_Obese and diabetic [OM032007]	omental	male	morbidly obese	NA		DM	NA	NA			0.170266	0	0	0.0084295	0	0.0219963	0.00938501	0	0.0117909	0.0066337	0	0	0.00528607	0	0	0.00347721	0.440376	0.0260663	0.00311055	0.293182	0	0	0.679505	0.736324
GSE71416	Gene Expression Profiling in Omental Adipose Tissue of Morbidly Obese Diabetic African Americans	GSM1833927	OAT_Obese and diabetic [DOMM041007]	omental	female	morbidly obese	NA		DM	NA	NA			0.0388473	0.0166541	0.0590823	0	0.034601	0	0.00789704	0.00279626	0	0	0.00840345	0	0.0327107	0.0397944	0.0102788	0	0.713576	0.00939706	0.00727113	0	0.0186903	0	0.325019	0.994554
GSE71416	Gene Expression Profiling in Omental Adipose Tissue of Morbidly Obese Diabetic African Americans	GSM1833928	OAT_Obese and diabetic [DOM040407]	omental	female	morbidly obese	NA		DM	NA	NA			0.120583	0	0.00923451	0	0	0.0185012	0.00132812	0	0.0049456	0	0	0	0.0290728	0.0115539	0	0	0.588909	0.017028	0	0.198844	0	0	0.745157	0.684369
GSE71416	Gene Expression Profiling in Omental Adipose Tissue of Morbidly Obese Diabetic African Americans	GSM1833929	OAT_Obese and diabetic [DOM040108C]	omental	male	morbidly obese	NA		DM	NA	NA			0.136686	0	0	0	0	0.00656782	0	0	0.0005	0.0091444	0.0140955	0	0	0	0	0	0.828045	0.00496877	0	0	0	0	0.763784	0.649528
GSE71416	Gene Expression Profiling in Omental Adipose Tissue of Morbidly Obese Diabetic African Americans	GSM1833930	OAT_Obese and diabetic [DOM050708A]	omental	male	morbidly obese	NA		DM	NA	NA			0.101498	0	0	0.00936557	0	0.0617853	0.0106247	0	0.0157298	0.0147845	0.015833	0	0.00894725	0	0	0	0.742709	0.0187231	0	0	0	0	0.713792	0.718819
GSE71416	Gene Expression Profiling in Omental Adipose Tissue of Morbidly Obese Diabetic African Americans	GSM1833931	OAT_Obese and diabetic [DOM051906]	omental	female	morbidly obese	NA		DM	NA	NA			0.178902	0.0184639	0	0.0140014	0.00534854	0.0166025	0	0	0.0631549	0.0271724	0.0370801	0.00705322	0	0.00782395	0	0.00841949	0.595847	0.0178886	0.00224202	0	0	0	0.720693	0.696388
GSE71416	Gene Expression Profiling in Omental Adipose Tissue of Morbidly Obese Diabetic African Americans	GSM1833932	OAT_Obese and diabetic [DOM073107]	omental	male	morbidly obese	NA		DM	NA	NA			0.0389497	0	0	0.00292497	0.0222071	0.0501201	0.00337266	0.00535632	0	0.002882	0.0118724	0	0.0345527	0.0177929	0	0	0.805007	0.004962	0	0	0	0	0.752847	0.666895
GSE71416	Gene Expression Profiling in Omental Adipose Tissue of Morbidly Obese Diabetic African Americans	GSM1833933	OAT_Obese and diabetic [DOM091107]	omental	female	morbidly obese	NA		DM	NA	NA			0.0925614	0	0.00260865	0	0	0.0317781	0.00206687	0	0.0244885	0.0002	0.00759592	0	0	0.0116574	0	0	0.815582	0.0114923	0	0	0	0	0.753313	0.668331
GSE71416	Gene Expression Profiling in Omental Adipose Tissue of Morbidly Obese Diabetic African Americans	GSM1833934	OAT_Obese and diabetic [DOM032707A]	omental	female	morbidly obese	NA		DM	NA	NA			0.115469	0	0	0.00657581	0	0.0403047	0.00387906	0	0.0234676	0.0117626	0.0321555	0	0	0	0	0	0.750462	0.0135517	0.00237252	0	0	0	0.670013	0.742269
GSE71416	Gene Expression Profiling in Omental Adipose Tissue of Morbidly Obese Diabetic African Americans	GSM1833935	OAT_Obese and diabetic [OMM041007]	omental	female	morbidly obese	NA		DM	NA	NA			0.0966845	0.00240377	0	0.0004	0	0.0232347	0.00234369	0	0.01839	0.00267179	0.00947688	0	0	0	0	0	0.832113	0.00761765	0.0001	0	0.00455988	0	0.697629	0.716394
GSE71416	Gene Expression Profiling in Omental Adipose Tissue of Morbidly Obese Diabetic African Americans	GSM1833936	OAT_Obese and diabetic [DOM091907]	omental	female	morbidly obese	NA		DM	NA	NA			0.180981	0	0.0129634	0	0	0.0630117	0.00441897	0	0.00684187	0.0179646	0.0303734	0	0.006903	0.00560998	0	0.0382902	0.608669	0.018166	0.00580727	0	0	0	0.646123	0.766243
GSE71416	Gene Expression Profiling in Omental Adipose Tissue of Morbidly Obese Diabetic African Americans	GSM1833937	OAT_Obese and diabetic [DOM101105A]	omental	female	morbidly obese	NA		DM	NA	NA			0.182644	0.0004	0	0.0177973	0	0.0307858	0.00700215	0	0.0281605	0	0	0	0.0104884	0	0	0	0.676299	0.015422	0.00606839	0.024908	0	0	0.70002	0.718051
GSE71416	Gene Expression Profiling in Omental Adipose Tissue of Morbidly Obese Diabetic African Americans	GSM1833938	OAT_Obese and diabetic [DOM120507]	omental	female	morbidly obese	NA		DM	NA	NA			0.168483	0.0132521	0	0.0220395	0	0.0200606	0.00535627	0.0026027	0.0355247	0.0115105	0.00713452	0	0.0219742	0	0	0	0.535947	0.0162113	0.00520123	0.134703	0	0	0.717299	0.699418
GSE71416	Gene Expression Profiling in Omental Adipose Tissue of Morbidly Obese Diabetic African Americans	GSM1833939	OAT_Obese and diabetic [DOM111307B]	omental	female	morbidly obese	NA		DM	NA	NA			0.336367	0	0.00149613	0	0	0.00730845	0	0	0.0322897	0	0.0230626	0.00931098	0	0	0	0.0488132	0.400328	0.0019564	0	0.139067	0	0	0.728083	0.695641
GSE71416	Gene Expression Profiling in Omental Adipose Tissue of Morbidly Obese Diabetic African Americans	GSM1833940	OAT_Obese non-diabetic [Lot OM101707]	omental	female	morbidly obese	NA		non-DM	NA	NA			0.0679968	0.0219991	0	0.0103261	0.0103627	0.0429681	0	0.00272624	0.00942622	0.00448814	0.031803	0	0	0.0169365	0	0	0.777121	0.00384605	0	0	0	0	0.735687	0.684366
GSE71416	Gene Expression Profiling in Omental Adipose Tissue of Morbidly Obese Diabetic African Americans	GSM1833941	OAT_Obese non-diabetic [Lot OM032608B]	omental	male	morbidly obese	NA		non-DM	NA	NA			0.183411	0	0.00312959	0	0.00290738	0.00634071	0	0	0.00508348	0.00538565	0.0164634	0.0192623	0	0	0	0	0.757284	0.0007	0.0001	0	0	0	0.756127	0.657838
GSE71416	Gene Expression Profiling in Omental Adipose Tissue of Morbidly Obese Diabetic African Americans	GSM1833942	OAT_Obese non-diabetic [Lot OM042208A]	omental	female	morbidly obese	NA		non-DM	NA	NA			0.0433748	0	0.0123877	0	0.00419565	0.0550692	0	0.0112785	0.0131135	0.0110316	0.0271277	0	0	0.0177155	0	0	0.804706	0	0	0	0	0	0.773378	0.652853
GSE71416	Gene Expression Profiling in Omental Adipose Tissue of Morbidly Obese Diabetic African Americans	GSM1833943	OAT_Obese non-diabetic [Lot OMM020808]	omental	female	morbidly obese	NA		non-DM	NA	NA			0.158049	0.0189974	0	0.00835983	0.0156991	0.0225985	0	0.00799609	0.00347929	0.00963233	0.0313538	0	0	0.0116404	0	0	0.70413	0.00806345	0	0	0	0	0.74237	0.673884
GSE71416	Gene Expression Profiling in Omental Adipose Tissue of Morbidly Obese Diabetic African Americans	GSM1833944	OAT_Obese non-diabetic [Lot OM042208B]	omental	female	morbidly obese	NA		non-DM	NA	NA			0.115152	0.0141763	0	0.00386888	0.00705137	0.0530548	0.00528269	0	0.0131504	0.0143582	0.0474114	0.0008	0	0	0	0.00394552	0.701588	0.0178427	0.00228615	0	0	0	0.612226	0.791793
GSE71416	Gene Expression Profiling in Omental Adipose Tissue of Morbidly Obese Diabetic African Americans	GSM1833945	OAT_Obese non-diabetic [Lot OM031808A]	omental	female	morbidly obese	NA		non-DM	NA	NA			0.062336	0.0261939	0	0.0128426	0.0105672	0.0317296	0	0.0001	0.0200098	0.00675289	0.00261035	0	0	0.0117193	0	0.0040804	0.794672	0.0163798	0	0	0	0	0.711865	0.703304
GSE9624	Differential gene expression in omental adipose tissue from obese children	GSM243215	Adipose tissue_423_control_rep1	omental	male	lean	-1.45	10		NA	NA			0.0596374	0.00218393	0	0.00485807	0.0520419	0.0501996	0	0	0	0.0190504	0.0812514	0.158682	0	0.12931	0	0	0.429251	0.00756694	0.00114112	0	0.0048273	0	0.632054	0.779942
GSE9624	Differential gene expression in omental adipose tissue from obese children	GSM243216	Adipose tissue_425_control_rep2	omental	male	lean	0.49	7		NA	NA			0.295998	0	0.0298373	0	0.0707845	0.0001	0	0.021409	0	0.0177885	0	0.0894384	0	0.0209252	0	0	0.204279	0.00637601	0.00728685	0.235761	0	0	0.745786	0.707294
GSE9624	Differential gene expression in omental adipose tissue from obese children	GSM243217	Adipose tissue_426_control_rep3	omental	female	lean	0.12	8		NA	NA			0.274359	0	0.00488092	0	0.0292837	0.00184801	0	0.00236785	0	0.0025352	0.0667263	0.116701	0	0.00222446	0	0	0.275105	0.00158525	0	0.222383	0	0	0.717609	0.71611
GSE9624	Differential gene expression in omental adipose tissue from obese children	GSM243218	Adipose tissue_427_control_rep4	omental	male	lean	-1.81	10		NA	NA			0.125716	0	0.00137015	0	0.0570684	0.0186433	0	0.0143656	0	0.0125603	0.0729992	0.0622371	0	0.114459	0	0	0.488759	0	0.0045629	0	0.0272593	0	0.736848	0.693885
GSE9624	Differential gene expression in omental adipose tissue from obese children	GSM243219	Adipose tissue_428_control_rep5	omental	male	lean	-0.64	7		NA	NA			0.209792	0	0.0019954	0	0.0882272	0	0	0.0482542	0.0199808	0.0182825	0	0.136918	0	0.0533337	0	0	0.303467	0.011153	0	0.108596	0	0	0.751063	0.684901
GSE9624	Differential gene expression in omental adipose tissue from obese children	GSM243220	Adipose tissue_429_control_rep6	omental	male	lean	-0.36	7		NA	NA			0.196632	0.0006	0.00873684	0	0.0340452	0.0493997	0	0.0300423	0	0.0512856	0.0435297	0.177731	0	0.0539498	0	0	0.307464	0.0165313	0	0	0.0300094	0	0.694169	0.728646
GSE9624	Differential gene expression in omental adipose tissue from obese children	GSM243225	Adipose tissue_418_obese_rep1	omental	male	obese	2	11		NA	NA			0.157958	0	0.00177657	0.0189919	0.00523756	0.00893022	0	0.0171947	0.00342519	0	0.0104206	0.0232217	0	0.017038	0	0	0.230248	0.0199092	0.00964907	0.465577	0.0104227	0	0.782499	0.652401
GSE9624	Differential gene expression in omental adipose tissue from obese children	GSM243226	Adipose tissue_419_obese_rep2	omental	male	obese	4.25	9		NA	NA			0.177138	0	0.0002	0.00408393	0.00562681	0.0406896	0	0.00329371	0	0.00529769	0	0.0151145	0	0.00155587	0	0	0	0.00595667	0.00300679	0.738005	0	0	0.794199	0.627558
GSE9624	Differential gene expression in omental adipose tissue from obese children	GSM243227	Adipose tissue_420_obese_rep3	omental	male	obese	2.36	12		NA	NA			0.112615	0	0.00264801	0.0121112	0.0432772	0	0.0009	0.0170038	0.0047757	0	0	0.0307331	0	0.00853019	0	0	0.198834	0.00770971	0.00345352	0.557369	0	0	0.77899	0.653485
GSE9624	Differential gene expression in omental adipose tissue from obese children	GSM243228	Adipose tissue_421_obese_rep4	omental	male	obese	4.25	9		NA	NA			0.167374	0	0	0.00115847	0.0297424	0.0287914	0	0.0005	0	0.0124314	0.0771618	0.152332	0	0.00716543	0	0	0.522026	0.00114814	0.0002	0	0	0	0.726713	0.699945
GSE9624	Differential gene expression in omental adipose tissue from obese children	GSM243275	Adipose tissue_422_obese_rep5	omental	male	obese	2.72	10		NA	NA			0.101748	0	0.00897222	0	0.0655378	0.0201425	0	0.0101458	0.00431762	0.0154212	0.0266629	0.363853	0	0.0877313	0.00663062	0	0.274775	0.00718119	0.00319237	0.00297408	0.0007	0	0.70876	0.712722
GSE40231	The Stockholm Atherosclerosis Gene Expression (STAGE) study: Global Gene Expression data from coronary and carotid artery disease patients	GSM988656	STAGE Patient ID 1 FAT	pericardial			NA			NA	NA			0.12158	0.0633067	0	0.0317821	0.00537269	0	0	0.00841305	0.0267936	0.0232019	0	0.0334812	0	0	0	0	0.277924	0.0155115	0	0.357151	0.0354823	0	0.685568	0.728831
GSE40231	The Stockholm Atherosclerosis Gene Expression (STAGE) study: Global Gene Expression data from coronary and carotid artery disease patients	GSM988659	STAGE Patient ID 10 FAT	pericardial			NA			NA	NA			0.169466	0.0462759	0	0.023659	0	0	0	0.0123915	0.0441403	0.0195064	0.0235483	0.0158837	0	0	0	0	0.546617	0.0180433	0.00596008	0.0347273	0.0397807	0	0.645602	0.768484
GSE40231	The Stockholm Atherosclerosis Gene Expression (STAGE) study: Global Gene Expression data from coronary and carotid artery disease patients	GSM988662	STAGE Patient ID 11 FAT	pericardial			NA			NA	NA			0.286211	0.0052729	0	0.00513814	0	0	0	0.00868075	0.0173438	0.00567074	0	0.0178299	0	0.00707071	0.00230617	0	0.464723	0.00424636	0.00206789	0.147076	0.0263635	0	0.740511	0.683213
GSE40231	The Stockholm Atherosclerosis Gene Expression (STAGE) study: Global Gene Expression data from coronary and carotid artery disease patients	GSM988665	STAGE Patient ID 12 FAT	pericardial			NA			NA	NA			0.108382	0.0187975	0.0107839	0.00208486	0.0120248	0	0	0.0328849	0.019718	0.0117533	0	0.0290114	0	0.00807655	0	0	0.245305	0.0117285	0.0102269	0.433047	0.0461752	0	0.738068	0.68689
GSE40231	The Stockholm Atherosclerosis Gene Expression (STAGE) study: Global Gene Expression data from coronary and carotid artery disease patients	GSM988668	STAGE Patient ID 13 FAT	pericardial			NA			NA	NA			0.210196	0.00253772	0	0.0002	0	0	0	0.00852096	0.00752107	0.00466025	0	0.0240787	0	0.0316522	0	0	0.430548	0.0005	0.00360845	0.246671	0.0292794	0	0.743452	0.671046
GSE40231	The Stockholm Atherosclerosis Gene Expression (STAGE) study: Global Gene Expression data from coronary and carotid artery disease patients	GSM988671	STAGE Patient ID 14 FAT	pericardial			NA			NA	NA			0.235489	0.0481174	0	0.0302573	0	0	0	0.00436258	0.0334699	0.0202654	0	0.0446531	0	0	0	0	0.288417	0.016277	0	0.238448	0.0402431	0	0.673678	0.755737
GSE40231	The Stockholm Atherosclerosis Gene Expression (STAGE) study: Global Gene Expression data from coronary and carotid artery disease patients	GSM988676	STAGE Patient ID 15 FAT	pericardial			NA			NA	NA			0.156497	0.0395706	0	0.00543936	0	0	0	0.0316279	0.0318907	0.00123817	0	0	0.0264969	0.0003	0	0	0.631367	0.0102699	0.00871449	0.0506592	0.00597604	0	0.75399	0.65788
GSE40231	The Stockholm Atherosclerosis Gene Expression (STAGE) study: Global Gene Expression data from coronary and carotid artery disease patients	GSM988681	STAGE Patient ID 16 FAT	pericardial			NA			NA	NA			0.127466	0.101207	0.0518253	0.0491768	0	0	0	0.0389475	0.0604516	0.0305533	0.0180075	0.00765259	0	0.00586877	0	0	0.433644	0.0276787	0	0	0.047522	0	0.683052	0.733542
GSE40231	The Stockholm Atherosclerosis Gene Expression (STAGE) study: Global Gene Expression data from coronary and carotid artery disease patients	GSM988686	STAGE Patient ID 17 FAT	pericardial			NA			NA	NA			0.150004	0.0156302	0.0150377	0	0	0	0	0.0288052	0.0126993	0.00559576	0	0.0413305	0	0.0002	0	0	0.428474	0.00913348	0.00464029	0.255386	0.0330837	0	0.752976	0.677729
GSE40231	The Stockholm Atherosclerosis Gene Expression (STAGE) study: Global Gene Expression data from coronary and carotid artery disease patients	GSM988691	STAGE Patient ID 18 FAT	pericardial			NA			NA	NA			0.107781	0.0580053	0.0312494	0	0	0.00617225	0	0.0173548	0.0375574	0.0224357	0	0.0567768	0	0	0	0	0.483889	0.018529	0	0.107418	0.0527836	0	0.671511	0.740877
GSE40231	The Stockholm Atherosclerosis Gene Expression (STAGE) study: Global Gene Expression data from coronary and carotid artery disease patients	GSM988696	STAGE Patient ID 19 FAT	pericardial			NA			NA	NA			0.131567	0.00593571	0.00672646	0.0044694	0.00672429	0.00556038	0	0.0263491	0.0311182	0	0	0.0104866	0.00637832	0.0112522	0	0.00171183	0.0178137	0.0004	0.0001	0.733478	0	0	0.81386	0.600085
GSE40231	The Stockholm Atherosclerosis Gene Expression (STAGE) study: Global Gene Expression data from coronary and carotid artery disease patients	GSM988701	STAGE Patient ID 2 FAT	pericardial			NA			NA	NA			0.139225	0.0648354	0.0971142	0.0293683	0	0	0	0.0246235	0.0695596	0.0232837	0.011292	0	0	0	0	0	0.326167	0.0159722	0	0.144834	0.0537246	0	0.648375	0.76338
GSE40231	The Stockholm Atherosclerosis Gene Expression (STAGE) study: Global Gene Expression data from coronary and carotid artery disease patients	GSM988704	STAGE Patient ID 20 FAT	pericardial			NA			NA	NA			0.198264	0.0486259	0.0315694	0	0	0	0	0.00715235	0.0419028	0.0163329	0.0020063	0.0394479	0	0.0237089	0	0	0.312573	0.0194244	0	0.20954	0.049452	0	0.659324	0.752531
GSE40231	The Stockholm Atherosclerosis Gene Expression (STAGE) study: Global Gene Expression data from coronary and carotid artery disease patients	GSM988709	STAGE Patient ID 21 FAT	pericardial			NA			NA	NA			0.117119	0.0402336	0.0245294	0	0	0	0	0.0135839	0.0267643	0.00339254	0	0.0179086	0	0.00492309	0	0	0.573478	0.00700937	0.006563	0.144999	0.0194963	0	0.752386	0.662785
GSE40231	The Stockholm Atherosclerosis Gene Expression (STAGE) study: Global Gene Expression data from coronary and carotid artery disease patients	GSM988714	STAGE Patient ID 22 FAT	pericardial			NA			NA	NA			0.186561	0.0721802	0.0331046	0.0504576	0	0.00472449	0	0.0134733	0.0706076	0.0372385	0	0.0399863	0	0	0	0	0.447492	0.0197827	0	0.00639417	0.0179977	0	0.662042	0.74988
GSE40231	The Stockholm Atherosclerosis Gene Expression (STAGE) study: Global Gene Expression data from coronary and carotid artery disease patients	GSM988719	STAGE Patient ID 23 FAT	pericardial			NA			NA	NA			0.101049	0.0716785	0.0961768	0.029775	0	0.0281715	0	0.0197732	0.0425077	0.0161567	0.017309	0	0	0	0	0	0.451785	0.0144911	0	0.0878651	0.0232611	0	0.674004	0.739395
GSE40231	The Stockholm Atherosclerosis Gene Expression (STAGE) study: Global Gene Expression data from coronary and carotid artery disease patients	GSM988724	STAGE Patient ID 24 FAT	pericardial			NA			NA	NA			0.076641	0.145358	0.190239	0.0599661	0	0.00673156	0	0.0563873	0.0431779	0.037518	0.00543383	0	0	0.00829771	0	0	0.316355	0.0125694	0.00275577	0	0.0385686	0	0.65935	0.759928
GSE40231	The Stockholm Atherosclerosis Gene Expression (STAGE) study: Global Gene Expression data from coronary and carotid artery disease patients	GSM988729	STAGE Patient ID 25 FAT	pericardial			NA			NA	NA			0.16458	0.0048113	0	0.0134395	0	0	0	0.00707318	0.0135867	0.00193921	0	0	0.00413561	0.0112629	0	0.00408753	0.447849	0.00803361	0	0.319201	0	0	0.812026	0.594728
GSE40231	The Stockholm Atherosclerosis Gene Expression (STAGE) study: Global Gene Expression data from coronary and carotid artery disease patients	GSM988734	STAGE Patient ID 26 FAT	pericardial			NA			NA	NA			0.144975	0.0526766	0.00666121	0.00737165	0	0	0	0.0216829	0.0502372	0.0149787	0.0177701	0.0188145	0	0.00656721	0	0	0.578981	0.015303	0.00919959	0	0.0547811	0	0.698611	0.725129
GSE40231	The Stockholm Atherosclerosis Gene Expression (STAGE) study: Global Gene Expression data from coronary and carotid artery disease patients	GSM988739	STAGE Patient ID 27 FAT	pericardial			NA			NA	NA			0.0660386	0.0898671	0.220153	0.0316097	0	0	0	0.0570165	0.0378515	0.0324691	0.0116508	0	0	0.00296759	0	0	0.386003	0.0086985	0	0	0.0556747	0	0.648987	0.76975
GSE40231	The Stockholm Atherosclerosis Gene Expression (STAGE) study: Global Gene Expression data from coronary and carotid artery disease patients	GSM988744	STAGE Patient ID 28 FAT	pericardial			NA			NA	NA			0.131892	0.060567	0	0.0393633	0	0.00720711	0	0.0167647	0.0479813	0.0180445	0.0103714	0.03309	0	0	0	0	0.360853	0.0221941	0	0.205074	0.0465974	0	0.658215	0.754853
GSE40231	The Stockholm Atherosclerosis Gene Expression (STAGE) study: Global Gene Expression data from coronary and carotid artery disease patients	GSM988749	STAGE Patient ID 29 FAT	pericardial			NA			NA	NA			0.151048	0	0	0	0.0063983	0	0	0	0.0048079	0.00568091	0	0.0223773	0	0	0	0	0.474527	0.00333788	0	0.318927	0.0128957	0	0.773232	0.663422
GSE40231	The Stockholm Atherosclerosis Gene Expression (STAGE) study: Global Gene Expression data from coronary and carotid artery disease patients	GSM988754	STAGE Patient ID 3 FAT	pericardial			NA			NA	NA			0.102733	0.0201707	0	0.0147843	0	0	0	0.0285384	0.0040231	0.0006	0	0	0	0.0178794	0	0	0.41209	0.0004	0.00745754	0.381227	0.0101126	0	0.76186	0.654748
GSE40231	The Stockholm Atherosclerosis Gene Expression (STAGE) study: Global Gene Expression data from coronary and carotid artery disease patients	GSM988757	STAGE Patient ID 30 FAT	pericardial			NA			NA	NA			0.05892	0.00778652	0	0.0148472	0.0256575	0.00836217	0	0.0270899	0.00443844	0.0122832	0	0.0716595	0	0.00527688	0	0	0.317147	0.0119002	0.00840893	0.396264	0.0299589	0	0.743306	0.67201
GSE40231	The Stockholm Atherosclerosis Gene Expression (STAGE) study: Global Gene Expression data from coronary and carotid artery disease patients	GSM988760	STAGE Patient ID 31 FAT	pericardial			NA			NA	NA			0.121941	0.0339066	0	0.0257059	0.0074796	0.00628312	0	0.00813691	0.0275031	0.0125232	0	0.0268105	0	0	0	0	0.505227	0.0171045	0	0.163718	0.0436457	0	0.687052	0.740706
GSE40231	The Stockholm Atherosclerosis Gene Expression (STAGE) study: Global Gene Expression data from coronary and carotid artery disease patients	GSM988763	STAGE Patient ID 32 FAT	pericardial			NA			NA	NA			0.0934872	0.0878299	0.199315	0	0	0.00291043	0	0.0275172	0.0643581	0.0293929	0	0	0	0.039866	0	0.0003	0.424262	0.0200283	0.0107307	0	0	0	0.69837	0.715667
GSE40231	The Stockholm Atherosclerosis Gene Expression (STAGE) study: Global Gene Expression data from coronary and carotid artery disease patients	GSM988766	STAGE Patient ID 33 FAT	pericardial			NA			NA	NA			0.110584	0.0297072	0	0.0125338	0	0	0	0.0239773	0.0166055	0.0192963	0	0.0826447	0	0.0166441	0	0	0.338095	0.00877265	0.00578041	0.292269	0.0430893	0	0.738507	0.675201
GSE40231	The Stockholm Atherosclerosis Gene Expression (STAGE) study: Global Gene Expression data from coronary and carotid artery disease patients	GSM988769	STAGE Patient ID 34 FAT	pericardial			NA			NA	NA			0.0194712	0.142382	0.236145	0.0398537	0	0.00527376	0	0.0275404	0.056037	0.0368142	0.00143852	0	0	0	0	0	0.310257	0.0268994	0.0004	0.0738631	0.0236052	0	0.679427	0.734431
GSE40231	The Stockholm Atherosclerosis Gene Expression (STAGE) study: Global Gene Expression data from coronary and carotid artery disease patients	GSM988772	STAGE Patient ID 35 FAT	pericardial			NA			NA	NA			0.0241304	0.0948999	0.239976	0.0261419	0	0.0453909	0	0.00839533	0.0589878	0.0316413	0.0213226	0	0.087545	0.0005	0	0.00356681	0.116702	0.0353494	0.00216292	0.20327	0	0	0.660594	0.751539
GSE40231	The Stockholm Atherosclerosis Gene Expression (STAGE) study: Global Gene Expression data from coronary and carotid artery disease patients	GSM988777	STAGE Patient ID 36 FAT	pericardial			NA			NA	NA			0.191311	0.0571364	0.0264399	0.0202462	0	0.0217496	0	0.00721448	0.0997456	0.023068	0.0105809	0.0152996	0	0	0	0	0.170305	0.0268353	0.00471231	0.28129	0.0440655	0	0.674751	0.750396
GSE40231	The Stockholm Atherosclerosis Gene Expression (STAGE) study: Global Gene Expression data from coronary and carotid artery disease patients	GSM988782	STAGE Patient ID 37 FAT	pericardial			NA			NA	NA			0.156579	0.0394972	0	0.0213545	0.00836681	0	0	0.00215223	0.0179299	0.0131111	0	0.0659929	0	0	0	0	0.459934	0.0198008	0	0.15907	0.0362111	0	0.662041	0.756534
GSE40231	The Stockholm Atherosclerosis Gene Expression (STAGE) study: Global Gene Expression data from coronary and carotid artery disease patients	GSM988787	STAGE Patient ID 38 FAT	pericardial			NA			NA	NA			0.262672	0.0525665	0	0.0318556	0	0	0	0.0041075	0.0303356	0.0331237	0	0.0446121	0	0	0	0	0.414114	0.015479	0.00351205	0.0723944	0.0352283	0	0.668747	0.743772
GSE40231	The Stockholm Atherosclerosis Gene Expression (STAGE) study: Global Gene Expression data from coronary and carotid artery disease patients	GSM988790	STAGE Patient ID 39 FAT	pericardial			NA			NA	NA			0.134537	0.0635261	0.0149157	0.0407039	0	0.0147482	0	0.0190916	0.0588712	0.0187209	0.0304882	0.00805517	0	0	0	0	0.446971	0.0254032	0.00789415	0.0900861	0.0259875	0	0.659911	0.754157
GSE40231	The Stockholm Atherosclerosis Gene Expression (STAGE) study: Global Gene Expression data from coronary and carotid artery disease patients	GSM988795	STAGE Patient ID 4 FAT	pericardial			NA			NA	NA			0.234452	0.0153492	0.0171501	0	0.00530556	0	0	0.0245432	0.0532866	0.0007	0	0.0220253	0	0.0129672	0	0	0.0874897	0.00460806	0.0036181	0.488545	0.0299958	0	0.735895	0.700326
GSE40231	The Stockholm Atherosclerosis Gene Expression (STAGE) study: Global Gene Expression data from coronary and carotid artery disease patients	GSM988798	STAGE Patient ID 40 FAT	pericardial			NA			NA	NA			0.0716832	0.119	0.173781	0.0526645	0	0.0155051	0	0.0301367	0.0617499	0.0450738	0.017472	0	0	0.00277633	0	0	0.311687	0.0202801	0.0007	0.0522348	0.025286	0	0.637881	0.776944
GSE40231	The Stockholm Atherosclerosis Gene Expression (STAGE) study: Global Gene Expression data from coronary and carotid artery disease patients	GSM988801	STAGE Patient ID 41 FAT	pericardial			NA			NA	NA			0.0593492	0.00110565	0	0.0078006	0	0.0196771	0.00189837	0.00488045	0.0185098	0.00567524	0	0	0	0	0	0	0	0.0060611	0	0.875043	0	0	0.82679	0.587174
GSE40231	The Stockholm Atherosclerosis Gene Expression (STAGE) study: Global Gene Expression data from coronary and carotid artery disease patients	GSM988806	STAGE Patient ID 42 FAT	pericardial			NA			NA	NA			0.0813081	0.0765372	0.0555991	0.0450903	0	0.0224487	0	0.0202968	0.0554719	0.0215832	0.018074	0.00236009	0	0.0002	0	0	0.328949	0.0136991	0	0.219074	0.0393396	0	0.636519	0.771596
GSE40231	The Stockholm Atherosclerosis Gene Expression (STAGE) study: Global Gene Expression data from coronary and carotid artery disease patients	GSM988811	STAGE Patient ID 43 FAT	pericardial			NA			NA	NA			0.13973	0.00356989	0.0002	0	0.00338365	0	0	0.00127204	0.0193891	0.00812229	0	0.0269899	0	0	0	0	0.359599	0.0054402	0	0.402687	0.0296656	0	0.764457	0.662522
GSE40231	The Stockholm Atherosclerosis Gene Expression (STAGE) study: Global Gene Expression data from coronary and carotid artery disease patients	GSM988814	STAGE Patient ID 44 FAT	pericardial			NA			NA	NA			0.176008	0.0615021	0.00729048	0.0282345	0	0.0121252	0	0.0193406	0.0401372	0.0210828	0.00617544	0.0201194	0	0	0	0	0.476207	0.0173169	0	0.0720767	0.0423845	0	0.658895	0.756337
GSE40231	The Stockholm Atherosclerosis Gene Expression (STAGE) study: Global Gene Expression data from coronary and carotid artery disease patients	GSM988819	STAGE Patient ID 45 FAT	pericardial			NA			NA	NA			0.0776452	0.0297668	0	0.023278	0.00683537	0	0	0.00821099	0.00168374	0.00397503	0	0.0190191	0	0	0	0	0.290718	0.0104731	0	0.465961	0.0624329	0	0.750792	0.688217
GSE40231	The Stockholm Atherosclerosis Gene Expression (STAGE) study: Global Gene Expression data from coronary and carotid artery disease patients	GSM988824	STAGE Patient ID 46 FAT	pericardial			NA			NA	NA			0.123693	0.0255045	0	0.0210179	0	0	0	0.0007	0.0286293	0	0	0	0.00122571	0	0	0	0.384993	0.0116015	0	0.398249	0.0043979	0	0.742591	0.677484
GSE40231	The Stockholm Atherosclerosis Gene Expression (STAGE) study: Global Gene Expression data from coronary and carotid artery disease patients	GSM988829	STAGE Patient ID 47 FAT	pericardial			NA			NA	NA			0.0424784	0.02408	0	0.0214911	0.00640478	0.0135297	0	0.00904616	0	0.0141791	0	0.036082	0	0	0	0	0.329909	0.00544872	0.00635623	0.479186	0.0118087	0	0.826808	0.565527
GSE40231	The Stockholm Atherosclerosis Gene Expression (STAGE) study: Global Gene Expression data from coronary and carotid artery disease patients	GSM988834	STAGE Patient ID 48 FAT	pericardial			NA			NA	NA			0.0898532	0.0246291	0	0.0142485	0.0132831	0	0	0.0148012	0.0441703	0.0202493	0	0.00511029	0	0.00393181	0	0	0	0.0105761	0.0002	0.714052	0.0449356	0	0.760196	0.673565
GSE40231	The Stockholm Atherosclerosis Gene Expression (STAGE) study: Global Gene Expression data from coronary and carotid artery disease patients	GSM988839	STAGE Patient ID 49 FAT	pericardial			NA			NA	NA			0.0394179	0.0972159	0.0657	0.0498581	0	0.0189304	0	0.0195682	0.0521372	0.0224579	0.0333983	0	0	0.026434	0	0	0.517279	0.0251396	0	0	0.0324635	0	0.652717	0.759105
GSE40231	The Stockholm Atherosclerosis Gene Expression (STAGE) study: Global Gene Expression data from coronary and carotid artery disease patients	GSM988842	STAGE Patient ID 5 FAT	pericardial			NA			NA	NA			0.112833	0.08822	0.0919463	0.0316681	0	0	0	0.021883	0.0601569	0.020583	0.0117354	0	0	0.01157	0	0	0.275494	0.0166682	0.00624095	0.197477	0.0535237	0	0.673467	0.739123
GSE40231	The Stockholm Atherosclerosis Gene Expression (STAGE) study: Global Gene Expression data from coronary and carotid artery disease patients	GSM988845	STAGE Patient ID 50 FAT	pericardial			NA			NA	NA			0.0160379	0.253142	0.117939	0.0408293	0.00723221	0	0	0.00828755	0.0127712	0.0491325	0	0.0811569	0	0	0	0	0.401811	0.00727044	0	0	0.00438959	0	0.707979	0.712397
GSE40231	The Stockholm Atherosclerosis Gene Expression (STAGE) study: Global Gene Expression data from coronary and carotid artery disease patients	GSM988850	STAGE Patient ID 51 FAT	pericardial			NA			NA	NA			0.0352136	0.126438	0.249004	0.0676626	0	0.0181237	0	0.0344903	0.0529112	0.0302372	0.00403464	0	0	0	0	0	0.346478	0.029073	0.00423697	0	0.00209754	0	0.641302	0.772335
GSE40231	The Stockholm Atherosclerosis Gene Expression (STAGE) study: Global Gene Expression data from coronary and carotid artery disease patients	GSM988855	STAGE Patient ID 52 FAT	pericardial			NA			NA	NA			0.0958362	0.0496721	0.0386543	0.0002	0	0	0	0.00693421	0.0243609	0.0230349	0	0.0230113	0	0	0	0	0.489561	0.0110942	0	0.220591	0.0170402	0	0.717091	0.70965
GSE40231	The Stockholm Atherosclerosis Gene Expression (STAGE) study: Global Gene Expression data from coronary and carotid artery disease patients	GSM988860	STAGE Patient ID 53 FAT	pericardial			NA			NA	NA			0.0630946	0.10787	0.232708	0.0519328	0	0.0077228	0	0.055183	0.0574793	0.0368157	0.0113198	0	0	0.00589576	0	0	0.275938	0.0229782	0	0.0308784	0.040184	0	0.644417	0.777536
GSE40231	The Stockholm Atherosclerosis Gene Expression (STAGE) study: Global Gene Expression data from coronary and carotid artery disease patients	GSM988865	STAGE Patient ID 54 FAT	pericardial			NA			NA	NA			0.176844	0.075724	0.0655405	0.0413833	0	0.0125909	0	0.0132734	0.0381152	0.0257164	0.00981143	0.00232832	0	0	0	0	0.261343	0.0176319	0	0.217481	0.0422159	0	0.636665	0.771345
GSE40231	The Stockholm Atherosclerosis Gene Expression (STAGE) study: Global Gene Expression data from coronary and carotid artery disease patients	GSM988870	STAGE Patient ID 55 FAT	pericardial			NA			NA	NA			0.0256832	0.00378422	0.00609259	0.00722185	0.00297989	0	0	0.0208197	0.0101837	0	0	0	0	0.00181835	0	0	0.308135	0.0145686	0.0002	0.574446	0.0241012	0	0.813736	0.58639
GSE40231	The Stockholm Atherosclerosis Gene Expression (STAGE) study: Global Gene Expression data from coronary and carotid artery disease patients	GSM988875	STAGE Patient ID 56 FAT	pericardial			NA			NA	NA			0.193537	0.0168281	0.00597636	0.00683855	0	0	0	0.00181998	0.0495753	0.0105756	0	0.0204344	0	0	0	0	0.344906	0.00857461	0	0.325162	0.0157725	0	0.747873	0.676132
GSE40231	The Stockholm Atherosclerosis Gene Expression (STAGE) study: Global Gene Expression data from coronary and carotid artery disease patients	GSM988878	STAGE Patient ID 57 FAT	pericardial			NA			NA	NA			0.0994135	0.0166583	0	0.0107832	0.00366731	0	0	0.0306659	0.0126821	0.0001	0	0.0392702	0	0.0317622	0	0	0.551244	0.00728789	0.0141164	0.161064	0.0212651	0	0.821763	0.57258
GSE40231	The Stockholm Atherosclerosis Gene Expression (STAGE) study: Global Gene Expression data from coronary and carotid artery disease patients	GSM988881	STAGE Patient ID 58 FAT	pericardial			NA			NA	NA			0.0437014	0.0536463	0	0.0224491	0	0.001	0	0.0172637	0.0288592	0.0250311	0	0.0120219	0.00388692	0	0	0	0.209417	0.0049636	0.006816	0.546232	0.0247283	0	0.739352	0.673298
GSE40231	The Stockholm Atherosclerosis Gene Expression (STAGE) study: Global Gene Expression data from coronary and carotid artery disease patients	GSM988886	STAGE Patient ID 59 FAT	pericardial			NA			NA	NA			0.136821	0.0261152	0	0.0145139	0	0	0	0.0133179	0	0.0104151	0	0.0190614	0	0.00359085	0	0	0.530885	0.0177726	0.00179223	0.172837	0.0528631	0	0.739005	0.692738
GSE40231	The Stockholm Atherosclerosis Gene Expression (STAGE) study: Global Gene Expression data from coronary and carotid artery disease patients	GSM988891	STAGE Patient ID 6 FAT	pericardial			NA			NA	NA			0.0674471	0	0.0107089	0.0008	0	0	0.00308444	0.0135945	0.0343997	0	0	0	0	0.0108032	0	0.0307212	0	0.00430154	0	0.824121	0	0	0.822081	0.613143
GSE40231	The Stockholm Atherosclerosis Gene Expression (STAGE) study: Global Gene Expression data from coronary and carotid artery disease patients	GSM988894	STAGE Patient ID 60 FAT	pericardial			NA			NA	NA			0.0711133	0.00889057	0	0.0143247	0.00817874	0	0	0.0149173	0.0275377	0.00195581	0	0.0113927	0	0.0021926	0	0	0.403682	0.00827715	0	0.409322	0.0182148	0	0.824051	0.583573
GSE40231	The Stockholm Atherosclerosis Gene Expression (STAGE) study: Global Gene Expression data from coronary and carotid artery disease patients	GSM988899	STAGE Patient ID 61 FAT	pericardial			NA			NA	NA			0.119212	0.020332	0	0.018273	0	0	0	0.00854116	0.0307762	0.00526133	0	0.00296865	0	0	0	0	0.492734	0.0194246	0.00118319	0.26673	0.014551	0	0.791425	0.619215
GSE40231	The Stockholm Atherosclerosis Gene Expression (STAGE) study: Global Gene Expression data from coronary and carotid artery disease patients	GSM988904	STAGE Patient ID 62 FAT	pericardial			NA			NA	NA			0.135809	0.00229241	0	0.00142667	0.00273426	0	0	0	0.0108157	0.00189043	0	0.0163667	0	0	0	0	0.540721	0	0.0005	0.28746	0	0	0.846223	0.534834
GSE40231	The Stockholm Atherosclerosis Gene Expression (STAGE) study: Global Gene Expression data from coronary and carotid artery disease patients	GSM988907	STAGE Patient ID 63 FAT	pericardial			NA			NA	NA			0.0716707	0.102278	0.120232	0.0510529	0	0.00820342	0	0.0380304	0.0641193	0.0236753	0.0242865	0	0	0.012573	0	0	0.44066	0.0108738	0	0	0.0323444	0	0.667796	0.745751
GSE40231	The Stockholm Atherosclerosis Gene Expression (STAGE) study: Global Gene Expression data from coronary and carotid artery disease patients	GSM988910	STAGE Patient ID 64 FAT	pericardial			NA			NA	NA			0.0583445	0.110238	0.178197	0.0548463	0	0.0109463	0	0.0475526	0.0218548	0.0383353	0.0179068	0	0	0	0	0	0.352331	0.0142535	0.0005	0.0537213	0.040968	0	0.678609	0.739412
GSE40231	The Stockholm Atherosclerosis Gene Expression (STAGE) study: Global Gene Expression data from coronary and carotid artery disease patients	GSM988915	STAGE Patient ID 65 FAT	pericardial			NA			NA	NA			0.0941941	0.0342876	0	0.0161103	0.0167212	0	0	0.0694257	0.061177	0.0281483	0	0.0864361	0	0.0107063	0	0	0.0494135	0.0114093	0.00184156	0.480942	0.0391871	0	0.739609	0.675333
GSE40231	The Stockholm Atherosclerosis Gene Expression (STAGE) study: Global Gene Expression data from coronary and carotid artery disease patients	GSM988920	STAGE Patient ID 66 FAT	pericardial			NA			NA	NA			0.201933	0.0453035	0	0.029134	0	0	0	0.0151889	0.0294884	0.0224064	0	0.0526801	0	0	0	0	0.380902	0.0136129	0	0.159627	0.049723	0	0.66664	0.761225
GSE40231	The Stockholm Atherosclerosis Gene Expression (STAGE) study: Global Gene Expression data from coronary and carotid artery disease patients	GSM988925	STAGE Patient ID 7 FAT	pericardial			NA			NA	NA			0.163069	0.0535374	0	0.0207309	0	0	0	0.0282609	0.022472	0.00938043	0	0.0448442	0	0.026728	0	0	0.438248	0.00862972	0.0134841	0.1196	0.0510146	0	0.741415	0.672856
GSE40231	The Stockholm Atherosclerosis Gene Expression (STAGE) study: Global Gene Expression data from coronary and carotid artery disease patients	GSM988928	STAGE Patient ID 8 FAT	pericardial			NA			NA	NA			0.0777732	0.129985	0.0991551	0.045878	0	0	0	0.0248817	0.045475	0.023172	0.0250981	0	0	0	0	0	0.331124	0.013149	0	0.158677	0.0256316	0	0.659238	0.754721
GSE40231	The Stockholm Atherosclerosis Gene Expression (STAGE) study: Global Gene Expression data from coronary and carotid artery disease patients	GSM988931	STAGE Patient ID 9 FAT	pericardial			NA			NA	NA			0.0779922	0.176113	0.201887	0.0476009	0	0.00756404	0	0.029648	0.0782157	0.0246895	0.0112852	0	0	0	0	0	0.262002	0.0156253	0.00252028	0.0648577	0	0	0.653325	0.763599
GSE82155	Novel gene-pathway identification during the development of human epicardial fat through early life	GSM2184902	patient 1	epicardial	male		NA	infant		NA	NA			0.242546	0.0407169	0.0284181	0.0146805	0.0038072	0.00459505	0	0.0139604	0.0181185	0.017773	0	0.0328702	0	0	0	0	0.537113	0.0398214	0.00553163	0	0	0	0.669498	0.747369
GSE82155	Novel gene-pathway identification during the development of human epicardial fat through early life	GSM2184903	patient 2	epicardial	male		NA	infant		NA	NA			0.161814	0	0.027074	0	0	0.0410224	0.0110722	0.00986466	0	0.0176769	0.0222397	0	0	0.0173046	0	0.0589082	0.620739	0	0.0122844	0	0	0	0.550373	0.83486
GSE82155	Novel gene-pathway identification during the development of human epicardial fat through early life	GSM2184904	patient 3	epicardial	male		NA	infant		NA	NA			0.247362	0	0.00532651	0.013625	0	0.0327071	0.00829827	0.010899	0.0103968	0	0.0017992	0.0107169	0	0	0	0.00570978	0.261292	0.0092788	0.00899893	0.37359	0	0	0.636019	0.779129
GSE82155	Novel gene-pathway identification during the development of human epicardial fat through early life	GSM2184905	patient 4	epicardial	female		NA	infant		NA	NA			0.314529	0	0.0179199	0	0	0.0240646	0.0139945	0	0.0143017	0	0.00351635	0.0167389	0	0	0	0	0.107636	0.0206034	0.00256784	0.464128	0	0	0.629425	0.786134
GSE82155	Novel gene-pathway identification during the development of human epicardial fat through early life	GSM2184906	patient 5	epicardial	male		NA	infant		NA	NA			0.0740691	0.0355193	0.010885	0.0141455	0.0104416	0	0	0.0596016	0.0112871	0.0006	0	0.00648413	0	0.01758	0	0	0.324633	0.0226556	0.00981285	0.390551	0.0116968	0	0.712858	0.706284
GSE82155	Novel gene-pathway identification during the development of human epicardial fat through early life	GSM2184907	patient 6	epicardial	male		NA	infant		NA	NA			0.0634497	0.066657	0.0428328	0	0.00282963	0	0	0.0563697	0.0485709	0.0053154	0	0.0378559	0	0.0195295	0	0.0209464	0.574021	0.0277864	0.0127594	0	0.0210766	0	0.684334	0.730603
GSE82155	Novel gene-pathway identification during the development of human epicardial fat through early life	GSM2184908	patient 7	epicardial	female		NA	infant		NA	NA			0.245324	0	0.0101227	0	0	0.00176092	0.00181045	0.030741	0	0	0.0236367	0	0.00409808	0.0137473	0.0003	0	0.222359	0.0126681	0.00588638	0.42757	0	0	0.647937	0.77145
GSE82155	Novel gene-pathway identification during the development of human epicardial fat through early life	GSM2184909	patient 8	epicardial	female		NA	infant		NA	NA			0.120063	0.0114563	0	0.0221019	0.00715106	0.0151493	0.00640952	0	0.00286115	0	0	0.0113917	0	0	0	0	0.187204	0.0168298	0.00542359	0.593959	0	0	0.615305	0.78819
GSE82155	Novel gene-pathway identification during the development of human epicardial fat through early life	GSM2184910	patient 9	epicardial	female		NA	infant		NA	NA			0.125501	0	0.0178352	0	0.00362638	0.0145004	0.00563047	0.00470176	0.00744014	0.00910255	0	0.0162329	0	0	0	0	0.608362	0.0175464	0.003822	0.165698	0	0	0.592513	0.805968
GSE82155	Novel gene-pathway identification during the development of human epicardial fat through early life	GSM2184911	patient 10	epicardial	female		NA	infant		NA	NA			0.129873	0.0146044	0.026933	0	0.0183676	0.00214275	0.00652715	0.0432279	0.00115369	0	0.0196852	0	0	0.0303206	0	0	0.120741	0.0183239	0.00957663	0.547884	0.0106388	0	0.715599	0.712025
GSE82155	Novel gene-pathway identification during the development of human epicardial fat through early life	GSM2184912	patient 11	epicardial	female		NA	infant		NA	NA			0.114129	0.0898058	0.0520677	0.0195194	0.0119697	0.00646866	0	0.025118	0.0193117	0.0226724	0.00253137	0.0151839	0	0	0	0	0.429512	0.0494683	0.0111926	0.130863	0.0002	0	0.649308	0.760371
GSE82155	Novel gene-pathway identification during the development of human epicardial fat through early life	GSM2184913	patient 12	epicardial	female		NA	infant		NA	NA			0.0508642	0	0.0286677	0	0.0302865	0.0183753	0.00596511	0.0562942	0	0	0	0	0	0.0493906	0	0	0.180324	0.0154523	0.00691913	0.539791	0.0176696	0	0.659624	0.758609
GSE82155	Novel gene-pathway identification during the development of human epicardial fat through early life	GSM2184914	patient 13	epicardial	male		NA	infant		NA	NA			0.209073	0.0528517	0.030386	0.00224552	0	0	0	0.0667009	0.0259927	0.0581122	0	0.108994	0	0	0	0	0.368533	0.0355873	0.011372	0	0.0301506	0	0.712126	0.702059
GSE82155	Novel gene-pathway identification during the development of human epicardial fat through early life	GSM2184915	patient 14	epicardial	male		NA	infant		NA	NA			0.108723	0	0.0173453	0.00535294	0.0376571	0	0.00697265	0.0521112	0	0	0	0	0	0.0104133	0	0	0.178204	0.00717891	0	0.543647	0.0323938	0	0.735341	0.713195
GSE82155	Novel gene-pathway identification during the development of human epicardial fat through early life	GSM2184916	patient 15	epicardial	male		NA	infant		NA	NA			0.150079	0	0.0152035	0.00270774	0.01914	0.0251241	0.00766278	0.0310854	0	0	0.0280433	0	0	0.0418488	0	0	0.607469	0.0105936	0.0001	0.0320038	0.0289095	0	0.694688	0.733651
GSE82155	Novel gene-pathway identification during the development of human epicardial fat through early life	GSM2184917	patient 16	epicardial	male		NA	infant		NA	NA			0.171631	0	0.0468779	0.0118159	0.0358585	0	0	0.0337752	0	0	0	0	0	0.00165795	0	0	0.363056	0.00682076	0.00102975	0.283582	0.0438947	0	0.702745	0.729205
GSE82155	Novel gene-pathway identification during the development of human epicardial fat through early life	GSM2184918	patient 17	epicardial	male		NA	infant		NA	NA			0.0866727	0.193184	0.173701	0.0290737	0	0.0242372	0	0.00175216	0.0329592	0.013852	0.0322409	0.0360919	0	0	0	0.031311	0.305276	0.0289714	0.0106771	0	0	0	0.606799	0.80026
GSE82155	Novel gene-pathway identification during the development of human epicardial fat through early life	GSM2184919	patient 18	epicardial	male		NA	infant		NA	NA			0.0554371	0.104524	0.0179149	0.0270247	0.00636278	0.00610993	0	0	0.0248117	0.0218523	0	0.117208	0	0	0	0	0.555349	0.0489938	0.0111925	0	0.0032195	0	0.587255	0.819901
GSE82155	Novel gene-pathway identification during the development of human epicardial fat through early life	GSM2184920	patient 19	epicardial	female		NA	infant		NA	NA			0.0710499	0.185645	0.152827	0.0530953	0	0.00312014	0	0.023154	0.0511532	0.036553	0	0.0154775	0	0	0	0	0.34477	0.0486959	0.012753	0	0.00170542	0	0.733869	0.681915
GSE82155	Novel gene-pathway identification during the development of human epicardial fat through early life	GSM2184921	patient 20	epicardial	male		NA	infant		NA	NA			0.0939474	0.0116633	0.0322128	0	0.021765	0	0.00903228	0.0462177	0.0007	0	0	0	0	0.022692	0	0	0.355392	0.020685	0.00838071	0.339112	0.0381696	0	0.70472	0.722715
GSE82155	Novel gene-pathway identification during the development of human epicardial fat through early life	GSM2184922	patient 21	epicardial	female		NA	infant		NA	NA			0.0597467	0.0697247	0.0219112	0.0347432	0.0177247	0.0501123	0	0.0120222	0.00574649	0.0192582	0	0.0368667	0	0	0	0	0.199072	0.0320883	0.00799478	0.430816	0.00217217	0	0.612234	0.792114
GSE82155	Novel gene-pathway identification during the development of human epicardial fat through early life	GSM2184923	patient 22	epicardial	male		NA	infant		NA	NA			0.232843	0	0.0156902	0	0.0398246	0.00572804	0.00490333	0.00887885	0.0253585	0	0	0	0	0.00528405	0	0	0.366519	0.0111495	0.00465118	0.279169	0	0	0.683313	0.747872
GSE82155	Novel gene-pathway identification during the development of human epicardial fat through early life	GSM2184924	patient 23	epicardial	male		NA	infant		NA	NA			0.0245468	0.115753	0.097753	0.0465379	0.00499678	0.00384464	0	0.016485	0.01863	0.017718	0.00799712	0.00981471	0	0	0	0	0.28448	0.0354182	0.00197219	0.29644	0.0176131	0	0.713023	0.701995
GSE82155	Novel gene-pathway identification during the development of human epicardial fat through early life	GSM2184925	patient 24	epicardial	male		NA	infant		NA	NA			0.182816	0	0.0320284	0	0.018976	0	0.00765294	0.0536946	0.0071961	0	0	0	0	0.0228977	0	0.0007	0.284757	0.0202168	0.00895447	0.358887	0.00125247	0	0.751347	0.692762
GSE82155	Novel gene-pathway identification during the development of human epicardial fat through early life	GSM2184926	patient 25	epicardial	male		NA	infant		NA	NA			0.08464	0	0.0235824	0.0047066	0.0024027	0.00628465	0.00136123	0.0204341	0.012691	0	0.0160105	0	0.0378563	0	0	0	0.481234	0.011492	0.00224139	0.295063	0	0	0.690154	0.727262
GSE82155	Novel gene-pathway identification during the development of human epicardial fat through early life	GSM2184927	patient 26	epicardial	female		NA	infant		NA	NA			0.154162	0.0607175	0.0471683	0.00758808	0.00437232	0	0	0.038567	0.00391657	0.0222738	0	0.0191509	0	0	0	0	0.571679	0.0309078	0.00495006	0	0.0345464	0	0.700954	0.71444
GSE82155	Novel gene-pathway identification during the development of human epicardial fat through early life	GSM2184928	patient 27	epicardial	male		NA	infant		NA	NA			0.111151	0	0.00843125	0.00146318	0.00696573	0.0239194	0.00362044	0.0113416	0.0127064	0	0.015474	0	0.00443718	0.00707959	0	0	0.0523314	0.0141232	0	0.726956	0	0	0.647899	0.768775
GSE82155	Novel gene-pathway identification during the development of human epicardial fat through early life	GSM2184929	patient 28	epicardial	male		NA	infant		NA	NA			0.157728	0	0.0621747	0	0	0.0430955	0.00717402	0	0.0231482	0	0.0722885	0.061705	0	0	0	0.0009	0.354984	0.0439522	0.00651384	0.166366	0	0	0.521752	0.856886
GSE82155	Novel gene-pathway identification during the development of human epicardial fat through early life	GSM2184930	patient 29	epicardial	male		NA	neonatal		NA	NA			0.119052	0.0006	0.0700545	0	0.01146	0	0	0.0821629	0.010502	0.067056	0.00504677	0.07666	0	0.0290954	0	0	0.0738245	0.0238939	0.0140151	0.398701	0.0179103	0	0.656314	0.764336
GSE82155	Novel gene-pathway identification during the development of human epicardial fat through early life	GSM2184931	patient 30	epicardial	male		NA	neonatal		NA	NA			0.104051	0.0844059	0.0288398	0	0.018588	0	0	0.0627994	0.0406948	0.0214177	0	0.0698278	0	0.00705037	0	0	0.466616	0.0622721	0.0199067	0	0.0135308	0	0.65673	0.754584
GSE82155	Novel gene-pathway identification during the development of human epicardial fat through early life	GSM2184932	patient 31	epicardial	male		NA	neonatal		NA	NA			0.208967	0.0512993	0.14328	0	0	0.0256258	0	0.00446513	0	0.0273355	0.00344813	0.0628296	0.00269339	0	0.0007	0	0.406231	0.049748	0.00139141	0	0.0119976	0	0.652664	0.757496
GSE82155	Novel gene-pathway identification during the development of human epicardial fat through early life	GSM2184933	patient 32	epicardial	male		NA	neonatal		NA	NA			0.0973137	0.284916	0.106858	0.00232568	0.0064318	0.00538595	0	0.0386408	0.0220781	0.00784525	0	0.0920398	0	0.0107483	0	0	0.23394	0.0630481	0.0137435	0	0.0146857	0	0.699637	0.714403
GSE82155	Novel gene-pathway identification during the development of human epicardial fat through early life	GSM2184934	patient 33	epicardial	female		NA	neonatal		NA	NA			0.100307	0	0.0373814	0	0.02251	0.0401474	0.00132032	0.0509031	0	0.00509948	0.00688595	0.00483517	0	0.0257503	0	0	0.0342503	0.00811238	0.0117361	0.630676	0.0200848	0	0.596968	0.802788
GSE82155	Novel gene-pathway identification during the development of human epicardial fat through early life	GSM2184935	patient 34	epicardial	male		NA	neonatal		NA	NA			0.162397	0.108779	0	0.039253	0	0	0	0.0512033	0.0131343	0.0175349	0	0.0258577	0	0.00987876	0	0	0.496511	0.0313278	0.0107877	0	0.0333351	0	0.694878	0.721031
GSE82155	Novel gene-pathway identification during the development of human epicardial fat through early life	GSM2184936	patient 35	epicardial	male		NA	neonatal		NA	NA			0.124375	0.0168963	0.0433628	0	0.0107221	0.0345438	0.00901711	0.0282701	0.00965839	0.00498788	0	0	0	0.0203488	0	0	0.403228	0.0272085	0.00536862	0.246465	0.0155471	0	0.648721	0.761135
GSE82155	Novel gene-pathway identification during the development of human epicardial fat through early life	GSM2184937	patient 36	epicardial	male		NA	neonatal		NA	NA			0.156588	0	0.00522929	0.00619486	0.0186233	0.062752	0.011313	0.0342714	0	0.00406976	0.00603737	0	0	0.0219498	0	0	0.201494	0.015762	0.00677652	0.444429	0.00450926	0	0.57858	0.818572
GSE82155	Novel gene-pathway identification during the development of human epicardial fat through early life	GSM2184938	patient 37	epicardial	female		NA	neonatal		NA	NA			0.0974157	0	0.0419514	0	0.0138883	0	0.00107329	0.0545277	0	0	0	0	0	0.027361	0	0	0	0.0165253	0.00878984	0.701928	0.0365398	0	0.649324	0.769265
GSE82155	Novel gene-pathway identification during the development of human epicardial fat through early life	GSM2184939	patient 38	epicardial	male		NA	neonatal		NA	NA			0.0932024	0	0.0163966	0.0007	0.0101415	0.0425619	0.00404994	0.0598151	0	0	0.0398711	0	0.0112835	0.0320564	0	0	0	0.0154747	0.00705868	0.659214	0.00818114	0	0.587357	0.812405
GSE82155	Novel gene-pathway identification during the development of human epicardial fat through early life	GSM2184940	patient 39	epicardial	female		NA	neonatal		NA	NA			0.203655	0	0.00846895	0.0132137	0.00258877	0.0970134	0.0108034	0.0301974	0	0	0.0436372	0	0	0.013003	0	0	0	0.0136074	0.00920554	0.554606	0	0	0.568876	0.823236
GSE82155	Novel gene-pathway identification during the development of human epicardial fat through early life	GSM2184941	patient 40	epicardial	male		NA	child		NA	NA			0.131575	0	0.0003	0.00891705	0	0.0189579	0	0.0156044	0.00666869	0	0.0199758	0	0	0.0113713	0	0	0.0805248	0.0135703	0.00652445	0.686013	0	0	0.656508	0.758528
GSE82155	Novel gene-pathway identification during the development of human epicardial fat through early life	GSM2184942	patient 41	epicardial	female		NA	child		NA	NA			0.165457	0	0.00680285	0.00547637	0.0124808	0.0149182	0.0004	0.0183592	0.0250204	0	0.0446203	0	0	0.0195962	0	0	0	0.0106988	0.00159215	0.67454	0	0	0.72578	0.728058
GSE82155	Novel gene-pathway identification during the development of human epicardial fat through early life	GSM2184943	patient 42	epicardial	male		NA	child		NA	NA			0.0635222	0.156499	0.265898	0.0489792	0.00897371	0.0373651	0	0	0.0265177	0.0270673	0.0216769	0.0290548	0.00250207	0	0	0.0219736	0.23585	0.0442005	0.00992027	0	0	0	0.681451	0.734437
GSE82155	Novel gene-pathway identification during the development of human epicardial fat through early life	GSM2184944	patient 43	epicardial	female		NA	child		NA	NA			0.130894	0.00120124	0.0256123	0	0	0.0472641	0	0.010204	0	0.0155102	0.0233796	0	0.00182566	0.0133732	0	0	0	0.0138171	0.00471262	0.701954	0.0102529	0	0.581387	0.81417
GSE82155	Novel gene-pathway identification during the development of human epicardial fat through early life	GSM2184945	patient 44	epicardial	male		NA	child		NA	NA			0.141693	0	0.00682339	0.00192081	0.00774664	0.00818532	0.00364195	0	0.0159637	0.00631189	0	0	0	0	0	0	0.0939843	0.0217532	0	0.683286	0.00868949	0	0.647462	0.769846
GSE82155	Novel gene-pathway identification during the development of human epicardial fat through early life	GSM2184946	patient 45	epicardial	female		NA	child		NA	NA			0.00847102	0.143223	0.0682931	0.0653604	0.0204947	0.0240882	0	0	0.0406217	0.0413379	0.0147455	0.103157	0	0	0	0.0129089	0.389596	0.0508803	0.0168224	0	0	0	0.632223	0.784755
GSE82155	Novel gene-pathway identification during the development of human epicardial fat through early life	GSM2184947	patient 46	epicardial	male		NA	child		NA	NA			0.0648311	0.0877866	0.0293345	0.0199429	0.017937	0.00713944	0	0.0188951	0.0273359	0.0135018	0	0.0242971	0	0.00703237	0	0	0.632201	0.0203826	0.00511952	0	0.0242635	0	0.742746	0.676403
E-MTAB-1895	Transcription profiling by array of adipose tissues from monozygotic twin pairs who have metabolically healthy obesity (MHO) or non-MHO and are weight-discordant	Twin1	Twin 1	subcutaneous	male	heavier twin	NA		non-metabolically-healthy obesity	NA	NA		Family1	0.201895	0	0.0104224	0	0	0.0091037	0.00323391	0.00360477	0.0156687	0.00663091	0	0	0.0171677	0	0	0.0119627	0	0.0119171	0.00358667	0.704806	0	0	0.731593	0.69614
E-MTAB-1895	Transcription profiling by array of adipose tissues from monozygotic twin pairs who have metabolically healthy obesity (MHO) or non-MHO and are weight-discordant	Twin10	Twin 10	subcutaneous	male	leaner twin	NA		non-metabolically-healthy obesity	NA	NA		Family5	0.115266	0	0.0227264	0	0	0	0	0.0308307	0.0351098	0	0	0	0	0.0136922	0.00284288	0	0	0.0101654	0.00900109	0.756374	0.00399166	0	0.741055	0.687789
E-MTAB-1895	Transcription profiling by array of adipose tissues from monozygotic twin pairs who have metabolically healthy obesity (MHO) or non-MHO and are weight-discordant	Twin11	Twin 11	subcutaneous	female	leaner twin	NA		concordant healthy	NA	NA		Family6	0.211927	0.0004	0.0224347	0	0	0.0291811	0.00266127	0.00475716	0.0113968	0.00376568	0	0	0.00674025	0	0.00243202	0.00188645	0	0.00926276	0.00395412	0.689157	0	0	0.75925	0.690812
E-MTAB-1895	Transcription profiling by array of adipose tissues from monozygotic twin pairs who have metabolically healthy obesity (MHO) or non-MHO and are weight-discordant	Twin12	Twin 12	subcutaneous	female	heavier twin	NA		concordant healthy	NA	NA		Family6	0.132191	0	0.0243946	0	0	0.00358209	0	0.0394221	0.0148923	0	0	0	0.00477977	0.0178159	0	0	0	0.00736671	0.00955141	0.746004	0	0	0.760846	0.659985
E-MTAB-1895	Transcription profiling by array of adipose tissues from monozygotic twin pairs who have metabolically healthy obesity (MHO) or non-MHO and are weight-discordant	Twin13	Twin 13	subcutaneous	male	leaner twin	NA		metabolically-healthy obesity	NA	NA		Family7	0.071833	0.0005	0.00419222	0.00120875	0	0.0345032	0.00360037	0.00207988	0.0253759	0.00788687	0.00715911	0	0	0	0	0	0	0.0126905	0.00284778	0.826132	0	0	0.692322	0.738269
E-MTAB-1895	Transcription profiling by array of adipose tissues from monozygotic twin pairs who have metabolically healthy obesity (MHO) or non-MHO and are weight-discordant	Twin14	Twin 14	subcutaneous	male	heavier twin	NA		metabolically-healthy obesity	NA	NA		Family7	0.115649	0	0.00729524	0.00105653	0	0	0	0.0128973	0.0109294	0	0	0	0	0.0074973	0	0	0	0.00759143	0.00541153	0.828745	0.00292771	0	0.76846	0.660719
E-MTAB-1895	Transcription profiling by array of adipose tissues from monozygotic twin pairs who have metabolically healthy obesity (MHO) or non-MHO and are weight-discordant	Twin15	Twin 15	subcutaneous	female	heavier twin	NA		concordant healthy	NA	NA		Family8	0.247977	0.00413616	0.0160987	0	0	0	0	0.00211441	0.00917647	0.008033	0	0	0.001922	0	0	0.0124427	0	0.00742929	0.00313238	0.687538	0	0	0.720792	0.706073
E-MTAB-1895	Transcription profiling by array of adipose tissues from monozygotic twin pairs who have metabolically healthy obesity (MHO) or non-MHO and are weight-discordant	Twin16	Twin 16	subcutaneous	female	leaner twin	NA		concordant healthy	NA	NA		Family8	0.241674	0	0.00279307	0	0	0	0	0	0.00352648	0.0437237	0	0.0143693	0.00514538	0	0	0	0	0.00647372	0.0003	0.682013	0	0	0.760287	0.659443
E-MTAB-1895	Transcription profiling by array of adipose tissues from monozygotic twin pairs who have metabolically healthy obesity (MHO) or non-MHO and are weight-discordant	Twin17	Twin 17	subcutaneous	female	heavier twin	NA		metabolically-healthy obesity	NA	NA		Family9	0.145869	0	0.016928	0	0	0.0229122	0.00149746	0.0111475	0.0169741	0.00185375	0	0	0.00166285	0.00546861	0.0030558	0	0	0.0112239	0.00417288	0.757234	0	0	0.693466	0.732342
E-MTAB-1895	Transcription profiling by array of adipose tissues from monozygotic twin pairs who have metabolically healthy obesity (MHO) or non-MHO and are weight-discordant	Twin18	Twin 18	subcutaneous	female	leaner twin	NA		metabolically-healthy obesity	NA	NA		Family9	0.0957627	0	0.0152049	0	0	0.0139933	0.00730739	0.00287505	0.0151138	0	0.00538493	0	0	0	0.00121291	0	0	0.00911145	0	0.834034	0	0	0.745938	0.683646
E-MTAB-1895	Transcription profiling by array of adipose tissues from monozygotic twin pairs who have metabolically healthy obesity (MHO) or non-MHO and are weight-discordant	Twin19	Twin 19	subcutaneous	male	leaner twin	NA		concordant healthy	NA	NA		Family10	0.0764632	0	0.00783889	0	0	0	0.00159959	0.0178036	0.0112421	0	0	0	0	0.00974612	0	0	0	0.00729882	0.00398801	0.854476	0.00954411	0	0.732477	0.691571
E-MTAB-1895	Transcription profiling by array of adipose tissues from monozygotic twin pairs who have metabolically healthy obesity (MHO) or non-MHO and are weight-discordant	Twin2	Twin 2	subcutaneous	male	leaner twin	NA		non-metabolically-healthy obesity	NA	NA		Family1	0.18453	0.00492051	0.010099	0	0	0.0146686	0.00365031	0.00673763	0.0180549	0.0055023	0	0	0.00951341	0	0.0001	0	0	0.00549728	0.0003	0.736378	0	0	0.759968	0.673354
E-MTAB-1895	Transcription profiling by array of adipose tissues from monozygotic twin pairs who have metabolically healthy obesity (MHO) or non-MHO and are weight-discordant	Twin20	Twin 20	subcutaneous	male	heavier twin	NA		concordant healthy	NA	NA		Family10	0.13643	0.0008	0.00185832	0.002544	0	0.00694998	0.00158284	0.00288987	0.0149658	0.0003	0	0	0	0	0	0	0	0.00844335	0.00188279	0.821327	0	0	0.682271	0.738046
E-MTAB-1895	Transcription profiling by array of adipose tissues from monozygotic twin pairs who have metabolically healthy obesity (MHO) or non-MHO and are weight-discordant	Twin21	Twin 21	subcutaneous	male	heavier twin	NA		concordant healthy	NA	NA		Family11	0.134035	0	0.0101045	0	0	0.0358477	0.00527833	0.00736352	0.0130737	0.0192011	0	0.00428944	0	0	0	0.00236834	0	0.010354	0.00553833	0.752547	0	0	0.749646	0.676078
E-MTAB-1895	Transcription profiling by array of adipose tissues from monozygotic twin pairs who have metabolically healthy obesity (MHO) or non-MHO and are weight-discordant	Twin22	Twin 22	subcutaneous	male	leaner twin	NA		concordant healthy	NA	NA		Family11	0.113224	0.00445819	0.00282837	0.00277881	0	0.0355298	0.00325705	0.0002	0.0249264	0.00690083	0.00102272	0	0.00855277	0	0	0	0	0.00815468	0.00407429	0.784124	0	0	0.752284	0.680807
E-MTAB-1895	Transcription profiling by array of adipose tissues from monozygotic twin pairs who have metabolically healthy obesity (MHO) or non-MHO and are weight-discordant	Twin23	Twin 23	subcutaneous	male	heavier twin	NA		concordant healthy	NA	NA		Family12	0.166698	0	0.0192927	0	0	0.00373836	0.00357718	0.00754752	0.0306091	0.0134021	0.00448044	0	0.00756906	0	0.00397426	0.00388634	0	0.00828337	0.00201539	0.724926	0	0	0.771031	0.656626
E-MTAB-1895	Transcription profiling by array of adipose tissues from monozygotic twin pairs who have metabolically healthy obesity (MHO) or non-MHO and are weight-discordant	Twin24	Twin 24	subcutaneous	male	leaner twin	NA		concordant healthy	NA	NA		Family12	0.214074	0	0.0005	0.0002	0	0.0353516	0	0.0005	0.00436686	0.0661292	0	0.00270046	0.0194346	0	0	0	0	0.00272998	0.0004	0.653553	0	0	0.748691	0.670275
E-MTAB-1895	Transcription profiling by array of adipose tissues from monozygotic twin pairs who have metabolically healthy obesity (MHO) or non-MHO and are weight-discordant	Twin25	Twin 25	subcutaneous	female	leaner twin	NA		non-metabolically-healthy obesity	NA	NA		Family13	0.190424	0.00704937	0.0181727	0	0	0.0195339	0	0.00542617	0	0.0142348	0	0.0145491	0.00421008	0	0	0.0001	0	0.00880062	0.00358449	0.713959	0	0	0.76384	0.646809
E-MTAB-1895	Transcription profiling by array of adipose tissues from monozygotic twin pairs who have metabolically healthy obesity (MHO) or non-MHO and are weight-discordant	Twin26	Twin 26	subcutaneous	female	heavier twin	NA		non-metabolically-healthy obesity	NA	NA		Family13	0.127971	0	0.0173213	0	0.00606553	0	0	0.0160771	0.00460264	0	0	0	0	0.0104409	0	0	0	0.00883891	0.0004	0.793595	0.0147231	0	0.778293	0.648385
E-MTAB-1895	Transcription profiling by array of adipose tissues from monozygotic twin pairs who have metabolically healthy obesity (MHO) or non-MHO and are weight-discordant	Twin27	Twin 27	subcutaneous	male	leaner twin	NA		non-metabolically-healthy obesity	NA	NA		Family14	0.164847	0	0.0160055	0	0	0.0114948	0.0006	0.0319888	0.0282171	0.0021001	0	0	0.0152062	0.0087816	0	0.0008	0	0.00773148	0.0119219	0.700275	0	0	0.73756	0.678134
E-MTAB-1895	Transcription profiling by array of adipose tissues from monozygotic twin pairs who have metabolically healthy obesity (MHO) or non-MHO and are weight-discordant	Twin28	Twin 28	subcutaneous	male	heavier twin	NA		non-metabolically-healthy obesity	NA	NA		Family14	0.181955	0	0.0175253	0	0	0	0.00171134	0.030412	0.0234153	0.00772983	0	0	0.0196173	0	0	0.0047721	0	0.00811429	0.00256532	0.702183	0	0	0.756057	0.660438
E-MTAB-1895	Transcription profiling by array of adipose tissues from monozygotic twin pairs who have metabolically healthy obesity (MHO) or non-MHO and are weight-discordant	Twin29	Twin 29	subcutaneous	male	heavier twin	NA		metabolically-healthy obesity	NA	NA		Family15	0.202117	0	0.0329764	0	0	0	0.00124822	0.0406423	0.0433042	0	0	0	0.0159564	0.0156961	0.00402331	0.00415057	0	0.00582183	0.00964133	0.624423	0	0	0.748479	0.677713
E-MTAB-1895	Transcription profiling by array of adipose tissues from monozygotic twin pairs who have metabolically healthy obesity (MHO) or non-MHO and are weight-discordant	Twin3	Twin 3	subcutaneous	female	leaner twin	NA		non-metabolically-healthy obesity	NA	NA		Family2	0.167078	0	0.0195337	0	0	0.0021333	0.0008	0.00886095	0.0145443	0.0344922	0	0	0.0107385	0	0.00174678	0	0	0.00815729	0.0005	0.731425	0	0	0.780514	0.638036
E-MTAB-1895	Transcription profiling by array of adipose tissues from monozygotic twin pairs who have metabolically healthy obesity (MHO) or non-MHO and are weight-discordant	Twin30	Twin 30	subcutaneous	male	leaner twin	NA		metabolically-healthy obesity	NA	NA		Family15	0.138679	0	0.0153113	0	0	0	0.0008	0.0189984	0.00873474	0	0	0	0.00597992	0.00479365	0	0	0	0.0075545	0	0.792149	0.00701733	0	0.783387	0.653526
E-MTAB-1895	Transcription profiling by array of adipose tissues from monozygotic twin pairs who have metabolically healthy obesity (MHO) or non-MHO and are weight-discordant	Twin31	Twin 31	subcutaneous	female	leaner twin	NA		non-metabolically-healthy obesity	NA	NA		Family16	0.195801	0.0108364	0.0138607	0	0	0.00720308	0	0.0501825	0.00829699	0.0109073	0	0.0209529	0.0152995	0.00920891	0.00273949	0	0.0352567	0.00618228	0.0133654	0.599907	0	0	0.760686	0.654989
E-MTAB-1895	Transcription profiling by array of adipose tissues from monozygotic twin pairs who have metabolically healthy obesity (MHO) or non-MHO and are weight-discordant	Twin32	Twin 32	subcutaneous	female	heavier twin	NA		non-metabolically-healthy obesity	NA	NA		Family16	0.231413	0	0.0281927	0	0	0.00959013	0	0.0332235	0.0231547	0.0180653	0	0.0187324	0.00826924	0	0.00264597	0	0	0.0063385	0.0085833	0.611791	0	0	0.768232	0.654207
E-MTAB-1895	Transcription profiling by array of adipose tissues from monozygotic twin pairs who have metabolically healthy obesity (MHO) or non-MHO and are weight-discordant	Twin33	Twin 33	subcutaneous	female	leaner twin	NA		non-metabolically-healthy obesity	NA	NA		Family17	0.162059	0.0144467	0.0293217	0	0	0	0	0.0189713	0.0354144	0.0051302	0	0	0.0152371	0.0050953	0.00129203	0	0.0702989	0.013585	0.0060419	0.602212	0.0208942	0	0.784962	0.641255
E-MTAB-1895	Transcription profiling by array of adipose tissues from monozygotic twin pairs who have metabolically healthy obesity (MHO) or non-MHO and are weight-discordant	Twin34	Twin 34	subcutaneous	female	heavier twin	NA		non-metabolically-healthy obesity	NA	NA		Family17	0.167444	0.0004	0.0164826	0	0	0	0	0.0241228	0.02343	0	0	0	0	0.0123897	0.0003	0	0	0.0106098	0	0.744171	0.0006	0	0.771808	0.677498
E-MTAB-1895	Transcription profiling by array of adipose tissues from monozygotic twin pairs who have metabolically healthy obesity (MHO) or non-MHO and are weight-discordant	Twin35	Twin 35	subcutaneous	female	leaner twin	NA		metabolically-healthy obesity	NA	NA		Family18	0.173221	0	0.0253186	0	0	0	0.0007	0.0350253	0.0390552	0	0	0	0.0166497	0.0102274	0.00439342	0.00450854	0	0.00649087	0.00469579	0.679702	0	0	0.758719	0.680972
E-MTAB-1895	Transcription profiling by array of adipose tissues from monozygotic twin pairs who have metabolically healthy obesity (MHO) or non-MHO and are weight-discordant	Twin36	Twin 36	subcutaneous	female	heavier twin	NA		metabolically-healthy obesity	NA	NA		Family18	0.220384	0.00384007	0.0251515	0	0	0	0	0.0476767	0.0172762	0.0258569	0	0.00747839	0.0186852	0.0020581	0	0.00920637	0	0.00218224	0.00954546	0.601093	0.00956581	0	0.772773	0.650087
E-MTAB-1895	Transcription profiling by array of adipose tissues from monozygotic twin pairs who have metabolically healthy obesity (MHO) or non-MHO and are weight-discordant	Twin37	Twin 37	subcutaneous	female	leaner twin	NA		metabolically-healthy obesity	NA	NA		Family19	0.136885	0.00285025	0.0108214	0	0	0.00128823	0	0.0128672	0	0	0	0	0	0.00535458	0	0	0	0.0149325	0.00526366	0.793677	0.0160597	0	0.79016	0.654685
E-MTAB-1895	Transcription profiling by array of adipose tissues from monozygotic twin pairs who have metabolically healthy obesity (MHO) or non-MHO and are weight-discordant	Twin38	Twin 38	subcutaneous	female	heavier twin	NA		metabolically-healthy obesity	NA	NA		Family19	0.198682	0	0.0256654	0	0	0	0	0.0206627	0.0263492	0.0119629	0	0	0.00930061	0	0.00567183	0	0	0.011648	0.00407978	0.681857	0.00411995	0	0.773357	0.657841
E-MTAB-1895	Transcription profiling by array of adipose tissues from monozygotic twin pairs who have metabolically healthy obesity (MHO) or non-MHO and are weight-discordant	Twin39	Twin 39	subcutaneous	female	heavier twin	NA		metabolically-healthy obesity	NA	NA		Family20	0.16912	0.00472963	0.0280366	0	0	0.0252295	0	0.0140748	0	0.001	0	0	0.0144283	0	0	0	0	0.00708288	0.00673736	0.729585	0	0	0.752438	0.67389
E-MTAB-1895	Transcription profiling by array of adipose tissues from monozygotic twin pairs who have metabolically healthy obesity (MHO) or non-MHO and are weight-discordant	Twin4	Twin 4	subcutaneous	female	heavier twin	NA		non-metabolically-healthy obesity	NA	NA		Family2	0.233052	0	0.0157919	0	0	0.0468734	0.0033107	0.00549414	0.0101245	0.00594806	0	0	0.015767	0	0.0009	0.00397802	0	0.0102789	0.00549397	0.64298	0	0	0.713324	0.71337
E-MTAB-1895	Transcription profiling by array of adipose tissues from monozygotic twin pairs who have metabolically healthy obesity (MHO) or non-MHO and are weight-discordant	Twin40	Twin 40	subcutaneous	female	leaner twin	NA		metabolically-healthy obesity	NA	NA		Family20	0.146442	0.00664946	0.0229391	0	0.0004	0.00459242	0	0.00897102	0.00848528	0	0	0	0.0107715	0.00214057	0	0	0	0.0103791	0.00509154	0.773143	0	0	0.766705	0.674994
E-MTAB-1895	Transcription profiling by array of adipose tissues from monozygotic twin pairs who have metabolically healthy obesity (MHO) or non-MHO and are weight-discordant	Twin41	Twin 41	subcutaneous	male	leaner twin	NA		concordant healthy	NA	NA		Family21	0.145089	0	0.0129535	0	0	0.0189553	0	0.019608	0.00486788	0	0	0	0.0156817	0.00885317	0	0	0	0.0116637	0.00576876	0.752461	0.00409801	0	0.758163	0.677417
E-MTAB-1895	Transcription profiling by array of adipose tissues from monozygotic twin pairs who have metabolically healthy obesity (MHO) or non-MHO and are weight-discordant	Twin42	Twin 42	subcutaneous	male	heavier twin	NA		concordant healthy	NA	NA		Family21	0.152165	0	0.0134894	0	0	0.0142485	0.00410733	0.0166197	0.00608326	0.0114009	0	0	0.0169977	0	0.0004	0	0	0.00667793	0.00647994	0.747067	0.00426719	0	0.77527	0.664611
E-MTAB-1895	Transcription profiling by array of adipose tissues from monozygotic twin pairs who have metabolically healthy obesity (MHO) or non-MHO and are weight-discordant	Twin43	Twin 43	subcutaneous	female	leaner twin	NA		metabolically-healthy obesity	NA	NA		Family22	0.137108	0.00682781	0.00999467	0	0	0.0149626	0	0.00187787	0.0189581	0.00105544	0	0	0.014013	0	0	0	0	0.010173	0.00180401	0.783178	0	0	0.707946	0.726585
E-MTAB-1895	Transcription profiling by array of adipose tissues from monozygotic twin pairs who have metabolically healthy obesity (MHO) or non-MHO and are weight-discordant	Twin44	Twin 44	subcutaneous	female	heavier twin	NA		metabolically-healthy obesity	NA	NA		Family22	0.11103	0.008355	0.0175041	0	0.0006	0.00560629	0	0.0121623	0.0124904	0.00427831	0	0	0.019358	0	0	0	0	0.00897824	0.00495402	0.794654	0	0	0.763332	0.665017
E-MTAB-1895	Transcription profiling by array of adipose tissues from monozygotic twin pairs who have metabolically healthy obesity (MHO) or non-MHO and are weight-discordant	Twin45	Twin 45	subcutaneous	female	heavier twin	NA		metabolically-healthy obesity	NA	NA		Family23	0.116256	0	0.0158999	0	0	0.015582	0.00233091	0.0115077	0.00824631	0	0.0124453	0	0.0011337	0.00204009	0.0007	0	0	0.011628	0.0049359	0.797309	0	0	0.750976	0.67994
E-MTAB-1895	Transcription profiling by array of adipose tissues from monozygotic twin pairs who have metabolically healthy obesity (MHO) or non-MHO and are weight-discordant	Twin46	Twin 46	subcutaneous	female	leaner twin	NA		metabolically-healthy obesity	NA	NA		Family23	0.153754	0.00394517	0.00799551	0	0	0.006117	0.0008	0.00412465	0.0203783	0	0	0	0	0	0	0	0	0.00539296	0.00255942	0.794945	0	0	0.769921	0.656474
E-MTAB-1895	Transcription profiling by array of adipose tissues from monozygotic twin pairs who have metabolically healthy obesity (MHO) or non-MHO and are weight-discordant	Twin47	Twin 47	subcutaneous	male	leaner twin	NA		concordant healthy	NA	NA		Family24	0.13779	0.00658636	0.0185521	0	0	0	0	0.0168619	0	0.00491532	0	0.00187435	0	0	0	0	0	0.0103854	0.00507419	0.79461	0.00335022	0	0.782343	0.641449
E-MTAB-1895	Transcription profiling by array of adipose tissues from monozygotic twin pairs who have metabolically healthy obesity (MHO) or non-MHO and are weight-discordant	Twin48	Twin 48	subcutaneous	male	heavier twin	NA		concordant healthy	NA	NA		Family24	0.110419	0.00664584	0.0215558	0	0	0	0	0.0211521	0.0229578	0	0	0	0	0.0111375	0	0	0	0.00619578	0.00567984	0.781558	0.0126983	0	0.781355	0.66773
E-MTAB-1895	Transcription profiling by array of adipose tissues from monozygotic twin pairs who have metabolically healthy obesity (MHO) or non-MHO and are weight-discordant	Twin49	Twin 49	subcutaneous	male	heavier twin	NA		concordant healthy	NA	NA		Family25	0.143759	0	0.0169471	0	0	0	0	0.0166919	0.019276	0	0	0	0	0.0112063	0.0042076	0	0	0.00849424	0	0.779418	0	0	0.773035	0.678384
E-MTAB-1895	Transcription profiling by array of adipose tissues from monozygotic twin pairs who have metabolically healthy obesity (MHO) or non-MHO and are weight-discordant	Twin5	Twin 5	subcutaneous	female	leaner twin	NA		concordant healthy	NA	NA		Family3	0.195615	0	0.0172008	0	0	0.0137802	0.00242362	0.0067349	0.0129644	0	0	0	0	0	0.00358006	0	0	0.00947616	0.0005	0.737694	0	0	0.76177	0.675889
E-MTAB-1895	Transcription profiling by array of adipose tissues from monozygotic twin pairs who have metabolically healthy obesity (MHO) or non-MHO and are weight-discordant	Twin50	Twin 50	subcutaneous	male	leaner twin	NA		concordant healthy	NA	NA		Family25	0.161746	0	0.0227773	0	0	0	0	0.0196412	0.0364043	0	0	0	0	0.0120151	0.00327961	0	0	0.00487926	0	0.739257	0	0	0.763481	0.681438
E-MTAB-1895	Transcription profiling by array of adipose tissues from monozygotic twin pairs who have metabolically healthy obesity (MHO) or non-MHO and are weight-discordant	Twin51	Twin 51	subcutaneous	male	heavier twin	NA		concordant healthy	NA	NA		Family26	0.0998472	0	0.0223456	0	0	0	0	0.0270241	0.0272953	0	0	0	0	0.00967884	0.00418452	0	0	0.00738237	0.00132235	0.790326	0.0105937	0	0.774051	0.674414
E-MTAB-1895	Transcription profiling by array of adipose tissues from monozygotic twin pairs who have metabolically healthy obesity (MHO) or non-MHO and are weight-discordant	Twin52	Twin 52	subcutaneous	male	leaner twin	NA		concordant healthy	NA	NA		Family26	0.12813	0	0.0162311	0	0	0	0	0.0246824	0.0216348	0	0	0	0.0019773	0.00509918	0.00219765	0	0	0.0126702	0.00394725	0.781503	0.0019274	0	0.801447	0.649358
E-MTAB-1895	Transcription profiling by array of adipose tissues from monozygotic twin pairs who have metabolically healthy obesity (MHO) or non-MHO and are weight-discordant	Twin6	Twin 6	subcutaneous	female	leaner twin	NA		concordant healthy	NA	NA		Family3	0.174919	0	0.0164158	0	0	0.0218016	0.00228267	0.00404185	0.0110455	0	0	0	0.0008	0	0.00221138	0	0	0.00898494	0	0.757534	0	0	0.726465	0.710727
E-MTAB-1895	Transcription profiling by array of adipose tissues from monozygotic twin pairs who have metabolically healthy obesity (MHO) or non-MHO and are weight-discordant	Twin7	Twin 7	subcutaneous	male	heavier twin	NA		concordant healthy	NA	NA		Family4	0.129554	0	0.00424046	0.00640805	0	0.0302284	0.00301902	0.00900293	0.00470792	0	0.0165236	0	0	0.00375077	0	0	0.0528978	0.00239283	0	0.737274	0	0	0.773988	0.656377
E-MTAB-1895	Transcription profiling by array of adipose tissues from monozygotic twin pairs who have metabolically healthy obesity (MHO) or non-MHO and are weight-discordant	Twin8	Twin 8	subcutaneous	male	heavier twin	NA		concordant healthy	NA	NA		Family4	0.109264	0	0.0152198	0	0	0.0162541	0.00249053	0.0212324	0.00510637	0	0	0	0	0.0100835	0	0	0	0.00683849	0.00348888	0.810022	0	0	0.751316	0.675528
E-MTAB-1895	Transcription profiling by array of adipose tissues from monozygotic twin pairs who have metabolically healthy obesity (MHO) or non-MHO and are weight-discordant	Twin9	Twin 9	subcutaneous	male	heavier twin	NA		non-metabolically-healthy obesity	NA	NA		Family5	0.148757	0	0.0316117	0	0	0	0	0.0437222	0.0381928	0.0008	0	0	0	0.0157894	0.00435103	0.00311372	0	0.00620127	0.0215762	0.67485	0.0110247	0	0.73366	0.681248
