# Supplementary material for: Adipose tissue in health and disease through the lens of its building blocks
Source: Sci Rep. 2020 Jun 26;10:10433. doi: 10.1038/s41598-020-67177-1 (PMC7319996; doi:10.1038/s41598-020-67177-1)
Supplement: Supplementary file 3 — Supplementary Data S3 [file 41598_2020_67177_MOESM3_ESM.xlsx]

## Sheet: primary criterion score
	adipose stem cells	B cells	CD4+ T cells	CD8+ T cells	chondrocytes	endothelial cells	eosinophils	erythroblasts	fibroblasts	macrophages	mesenchymal stromal cells	monocytes	myeloid dendritic cells	neutrophils	NK cells	osteoblasts	pc adipocytes	plasmacytoid dendritic cells	platelets	sc adipocytes	smooth muscle cells
AFFX-BioB-5_at	-4.2406	-3.0091	-3.1186	-3.4384	-5.1775	-3.5701	-1.5898	-5.6862	-3.8511	-5.2872	-3.8284	-3.7948	1.2285	-3.2579	-2.9712	-5.342	-4.8565	-1.2285	-4.0698	-4.8252	-4.3775
AFFX-BioB-M_at	-4.1118	-2.8286	-2.925	-3.2216	-5.13	-3.6399	-1.5073	-5.0131	-3.713	-5.1809	-3.7307	-3.6247	1.0761	-3.0155	-2.9131	-5.2566	-4.8829	-1.0761	-4.4356	-4.8423	-4.2872
AFFX-BioB-3_at	-4.2767	-2.9444	-3.1022	-3.4242	-5.5245	-3.9211	-1.5725	-5.503	-3.769	-5.4272	-3.7942	-3.7812	1.108	-3.2898	-3.0463	-5.5427	-5.2563	-1.108	-4.4344	-5.2492	-4.7312
AFFX-BioC-5_at	-3.4675	-2.187	-2.2669	-2.5171	-4.2935	-2.9197	-0.8803	-4.2365	-2.8776	-4.3893	-3.0464	-2.9595	0.8659	-2.516	-2.3187	-6.032	-4.4104	-0.8659	-3.5341	-4.3804	-3.4758
AFFX-BioC-3_at	-3.3959	-2.0944	-2.0941	-2.4217	-4.1403	-2.772	-0.5641	-4.1056	-3.0816	-4.1469	-3.0213	-2.8053	0.5641	-2.2654	-1.9973	-5.8928	-4.1159	-0.7775	-3.4863	-4.0783	-3.4055
AFFX-BioDn-5_at	-2.8623	-1.6306	-1.5551	-1.8578	-3.4514	-2.1031	0.0678	-3.4825	-3.007	-3.7135	-2.917	-2.3514	-0.0678	-1.7548	-1.2517	-3.9084	-3.8349	-0.639	-3.1981	-3.9727	-2.9653
AFFX-BioDn-3_at	-2.0728	-1.3005	-1.3253	-1.5269	-2.804	-1.6123	-0.0281	-2.56	-1.8272	-2.8255	-1.805	-1.8007	0.0281	-1.4505	-1.0294	-3.3546	-3.3095	-0.3841	-2.5012	-3.3778	-2.2559
AFFX-CreX-5_at	-1.5216	-0.9716	-1.0039	-1.148	-1.955	-1.3022	-0.1075	-1.9501	-1.3988	-2.2024	-1.3672	-1.2185	0.1075	-1.0316	-0.7309	-2.5364	-2.1162	-0.2323	-2.257	-2.2233	-1.5729
AFFX-CreX-3_at	-1.3132	-0.8239	-0.8706	-1.0405	-1.6888	-0.9454	-0.0868	-1.6101	-0.8941	-1.9468	-1.0227	-1.0046	0.0868	-0.8051	-0.584	-2.1382	-2.0129	-0.1401	-2.0781	-2.129	-1.3057
AFFX-DapX-5_at	-5.3502	-3.6754	-4.0272	-5.0284	-4.4401	-3.28	-0.7	-7.7567	-1.7277	-8.0201	-2.6901	-5.975	0.7	-4.6485	-1.6052	-6.256	-6.1708	-0.7411	-7.6996	-5.9545	-5.6699
AFFX-DapX-M_at	-6.661	-5.0671	-5.1244	-6.4321	-5.0876	-3.741	-1.1382	-9.8793	-2.8356	-9.7983	-3.4148	-6.9115	0.5525	-5.8039	-2.1339	-5.4187	-3.4228	-0.5525	-9.7428	-3.3751	-6.6593
AFFX-DapX-3_at	-6.5988	-5.5261	-5.4392	-6.7551	-4.9994	-3.2141	-1.3434	-10.5228	-2.7982	-10.3376	-3.2553	-7.1844	0.4189	-6.1036	-2.202	-5.1085	-3.1152	-0.4189	-10.2889	-3.0746	-6.2361
AFFX-LysX-5_at	-5.3631	-4.518	-4.989	-5.3934	-5.8777	-4.7436	-3.0965	-6.8312	-3.5062	-6.8604	-4.2025	-5.714	1.1035	-5.1633	-3.3233	-6.2191	-5.4683	-1.1035	-6.6134	-5.1118	-5.8091
AFFX-LysX-M_at	-5.7735	-4.6165	-5.0862	-5.4937	-5.5743	-4.6376	-2.9792	-6.8908	-3.4428	-6.9342	-4.3795	-5.7329	1.1584	-5.3623	-3.5756	-5.2429	-3.8005	-1.1584	-6.9541	-3.7658	-5.935
AFFX-LysX-3_at	-6.6255	-5.465	-6.038	-6.5028	-5.7799	-5.1942	-3.6429	-8.2525	-4.2758	-8.2598	-5.062	-6.7142	1.2145	-6.2533	-4.1285	-5.6605	-2.4281	-1.2145	-8.5203	-2.5184	-6.7788
AFFX-PheX-5_at	-5.1158	-4.2926	-4.7327	-5.2177	-5.0215	-4.0983	-2.5827	-6.8185	-3.0292	-6.8786	-3.4569	-5.6818	1.2105	-4.8769	-3.1957	-5.2788	-4.1257	-1.2105	-6.6567	-4.1383	-5.5637
AFFX-PheX-M_at	-5.7188	-4.7408	-5.2392	-5.7169	-5.6124	-4.5178	-2.8874	-7.4929	-3.3573	-7.4165	-3.9486	-6.0961	1.2959	-5.4969	-3.3805	-5.1538	-3.8217	-1.2959	-7.2561	-3.9637	-5.8613
AFFX-PheX-3_at	-5.9602	-4.0606	-4.6446	-4.8058	-5.3286	-4.3088	-2.8196	-6.1306	-4.1098	-6.3929	-4.5479	-5.435	1.4391	-4.6269	-3.7324	-4.9122	-2.6236	-1.4391	-5.5503	-2.3693	-5.3897
AFFX-ThrX-5_at	-3.3123	-2.3097	-2.6833	-3.2129	-3.302	-1.7797	-0.8201	-4.9931	-0.8882	-4.6491	-1.8272	-3.9334	0.6994	-2.8878	-1.2262	-4.0429	-3.7305	-0.6994	-4.4516	-3.5672	-3.3442
AFFX-ThrX-M_at	-5.4331	-4.0978	-4.5131	-5.2624	-5.197	-3.1221	-1.8694	-7.4223	-2.5653	-7.3603	-3.4982	-5.8672	0.8888	-4.8381	-2.5124	-4.8222	-3.8319	-0.8888	-7.1146	-3.5019	-5.3216
AFFX-ThrX-3_at	-6.4904	-4.8357	-5.2692	-6.0344	-5.9936	-3.622	-2.4357	-8.3729	-3.7404	-8.4089	-4.4117	-6.4615	0.8177	-5.5442	-3.3001	-5.3426	-3.5312	-0.8177	-8.3656	-3.4138	-6.2273
AFFX-TrpnX-5_at	-0.5859	-0.5355	-0.5484	-0.5889	-0.4127	-0.3576	-0.5631	-0.5924	-0.4415	-0.4943	-0.4635	-0.6086	0.2229	-0.3537	-0.4876	-0.5937	-0.4029	-0.3305	-0.4855	-0.2229	-0.4396
AFFX-TrpnX-M_at	-0.2363	-0.3763	-0.4679	-0.41	-0.0628	-0.2977	-0.4568	-0.2112	-0.0068	-0.1677	-0.1117	-0.3456	0.0068	-0.2414	-0.4206	-0.264	-0.3987	-0.2611	-0.0817	-0.3116	-0.1744
AFFX-TrpnX-3_at	-0.1578	-0.234	-0.2912	-0.2591	-0.0636	0.0277	-0.2937	-0.1762	-0.1943	-0.2057	-0.1953	-0.2329	-0.0277	-0.2292	-0.2519	-0.2527	-0.1788	-0.1028	-0.0626	-0.1374	-0.0735
AFFX-r2-Ec-bioB-5_at	-3.7	-2.3083	-2.4458	-2.6243	-4.6254	-2.9477	-0.8982	-4.7785	-3.4955	-4.7493	-3.4641	-3.2103	0.8982	-2.6692	-2.3941	-5.0083	-4.341	-1.0097	-3.8008	-4.2254	-3.7958
AFFX-r2-Ec-bioB-M_at	-4.006	-2.566	-2.7777	-3.0237	-4.8849	-3.3245	-1.4358	-4.7043	-3.4543	-5.0934	-3.5702	-3.4788	1.0841	-2.9538	-2.8266	-5.149	-4.6114	-1.0841	-4.36	-4.5205	-4.1563
AFFX-r2-Ec-bioB-3_at	-4.0192	-2.5389	-2.7531	-3.0154	-5.0818	-3.3174	-1.2302	-4.8596	-3.6472	-4.8193	-3.6783	-3.4726	1.004	-2.9104	-2.7359	-5.2311	-4.931	-1.004	-3.9581	-4.8445	-4.0892
AFFX-r2-Ec-bioC-5_at	-3.2086	-2.0682	-2.0968	-2.4061	-4.2005	-2.6136	-0.5885	-4.139	-2.9362	-4.2164	-2.9966	-2.8618	0.5885	-2.3473	-2.0735	-5.8044	-4.5133	-0.7495	-3.3764	-4.4881	-3.3717
AFFX-r2-Ec-bioC-3_at	-3.2114	-1.7504	-1.8715	-2.0516	-3.9157	-2.3523	-0.465	-3.6899	-2.6161	-3.8233	-2.6407	-2.5428	0.465	-2.0625	-1.7815	-5.6268	-3.9063	-0.6787	-3.1205	-3.8555	-3.0878
AFFX-r2-Ec-bioD-5_at	-2.0344	-1.1971	-1.2468	-1.4294	-2.7989	-1.477	-0.0578	-2.4395	-2.0491	-2.8632	-2.0432	-1.7399	0.0578	-1.3212	-0.9066	-3.2634	-3.2857	-0.4319	-2.3903	-3.3063	-2.1235
AFFX-r2-Ec-bioD-3_at	-1.8963	-1.1516	-1.1543	-1.3549	-2.5744	-1.3625	0.0166	-2.1245	-1.8101	-2.6506	-1.7668	-1.611	-0.0166	-1.2178	-0.8308	-3.1184	-2.6889	-0.3238	-2.5607	-2.7206	-1.9778
AFFX-r2-P1-cre-5_at	-1.1906	-0.6576	-0.7659	-0.8964	-1.5339	-0.837	0.0169	-1.5347	-0.7518	-1.6279	-0.7754	-0.8617	-0.0169	-0.7446	-0.4805	-2.1632	-1.771	-0.1673	-1.8402	-1.846	-1.0782
AFFX-r2-P1-cre-3_at	-1.0467	-0.598	-0.6543	-0.7997	-1.4901	-0.7792	0.009	-1.3581	-0.7089	-1.5794	-0.741	-0.7997	-0.009	-0.6294	-0.3655	-1.8622	-1.6357	-0.0983	-1.8117	-1.7361	-1.0488
AFFX-r2-Bs-dap-5_at	-5.619	-4.0222	-4.1512	-5.401	-4.3931	-3.0902	-0.4682	-8.3956	-1.6269	-8.6697	-2.6198	-6.3495	0.4682	-4.8645	-1.3739	-6.1924	-6.3894	-0.6767	-8.3693	-6.198	-5.647
AFFX-r2-Bs-dap-M_at	-6.6583	-5.2091	-5.1013	-6.5193	-4.8017	-3.4153	-0.8817	-10.2891	-2.6112	-10.2807	-3.1624	-7.1232	0.5539	-5.859	-1.8867	-5.1009	-2.9788	-0.5539	-10.0918	-2.9248	-6.7572
AFFX-r2-Bs-dap-3_at	-6.7103	-5.554	-5.3446	-6.7982	-4.7019	-3.4101	-0.9956	-10.716	-2.6429	-10.7838	-3.1074	-7.3781	0.3667	-6.0578	-2.0441	-5.0513	-2.8831	-0.3667	-10.7368	-2.9846	-6.678
AFFX-r2-Bs-lys-5_at	-5.5844	-4.5797	-5.0915	-5.6005	-5.5813	-4.7061	-2.8601	-7.3901	-3.07	-7.4846	-3.9991	-5.9407	0.9248	-5.444	-3.1561	-6.6244	-5.8881	-0.9248	-7.1615	-5.6953	-5.9943
AFFX-r2-Bs-lys-M_at	-6.1743	-5.1225	-5.8376	-6.1158	-6.0408	-5.0419	-3.5767	-7.9068	-3.8011	-7.9256	-4.9389	-6.3603	1.0982	-5.9416	-3.9061	-5.9746	-4.1262	-1.0982	-7.8452	-4.1449	-6.6074
AFFX-r2-Bs-lys-3_at	-6.1363	-5.4939	-5.8341	-6.0803	-5.9511	-5.263	-4.1216	-7.4055	-4.6189	-8.0256	-5.247	-6.5382	1.5025	-6.0167	-4.4086	-5.9314	-2.2681	-1.5025	-7.714	-2.3766	-6.782
AFFX-r2-Bs-phe-5_at	-5.5837	-4.3597	-4.7497	-5.4621	-5.2096	-4.3609	-2.3429	-7.4745	-2.7659	-7.5611	-3.2879	-5.9465	1.1275	-5.1771	-2.8283	-5.4809	-4.6009	-1.1275	-7.4063	-4.6092	-5.8755
AFFX-r2-Bs-phe-M_at	-5.8799	-4.6103	-5.1753	-5.7204	-5.5939	-4.5998	-2.6506	-7.5466	-3.2917	-7.8707	-3.9541	-6.2695	1.2625	-5.5212	-3.188	-5.1455	-3.8104	-1.2625	-7.5718	-3.8346	-6.1888
AFFX-r2-Bs-phe-3_at	-6.1883	-4.7205	-5.2382	-5.7805	-5.2869	-4.9717	-2.5077	-7.903	-3.9115	-7.756	-4.5845	-6.3685	1.1343	-5.3559	-3.3086	-4.9286	-2.3564	-1.1343	-7.7436	-2.3448	-6.4222
AFFX-r2-Bs-thr-3_s_at	-6.4504	-5.0853	-5.3407	-6.396	-5.8786	-3.2838	-2.2095	-9.0204	-3.3688	-8.9158	-4.0156	-6.7436	0.7663	-5.6529	-3.08	-5.2917	-3.1392	-0.7663	-8.8839	-2.9571	-6.1572
AFFX-r2-Bs-thr-M_s_at	-5.5909	-4.0143	-4.4623	-5.1128	-4.7671	-2.7443	-1.4706	-7.6315	-2.4832	-7.4289	-3.1754	-5.6928	0.7811	-4.7081	-2.2861	-4.6648	-3.6994	-0.7811	-7.3972	-3.2608	-5.2941
AFFX-r2-Bs-thr-5_s_at	-3.9366	-2.4354	-2.8874	-3.6076	-3.2048	-1.6222	-0.0964	-5.7224	-0.7347	-5.4277	-1.8832	-4.3315	0.0964	-3.0043	-0.9763	-4.3923	-4.3496	-0.5959	-5.2084	-4.2986	-3.5362
AFFX-HUMISGF3A/M97935_5_at	-0.1972	-3.9725	-2.9494	-2.9506	-1.5892	-2.5379	-4.1429	-4.3443	-1.0193	-2.1248	-2.4263	-2.54	-4.3947	-2.0865	-3.6937	-3.4033	-5.006	-4.4376	-4.5912	-4.9383	0.1972
AFFX-HUMISGF3A/M97935_MA_at	-1.8978	-3.7272	-2.8782	-3.1405	-1.4994	-2.415	-3.5	-3.6219	-1.2175	-1.772	-2.2134	-2.5463	-4.2347	-1.5196	-3.2374	-1.9388	-4.6096	-3.7698	-4.6317	-4.6958	1.2175
AFFX-HUMISGF3A/M97935_MB_at	-1.4573	-4.1352	-2.9515	-3.1443	-0.9033	-2.9641	-4.6749	-3.5989	-1.1831	-1.8286	-1.2996	-2.5374	-3.7913	-1.7507	-3.1841	-1.0924	-5.1569	-2.8574	-5.4444	-5.3963	0.9033
AFFX-HUMISGF3A/M97935_3_at	-1.0738	-3.1155	-1.8675	-2.0662	-1.1177	-2.9169	-3.5133	-3.0831	-1.288	-1.4949	-1.1237	-1.7285	-2.3102	-1.4961	-2.3758	0.7041	-3.4025	-1.6403	-2.3276	-3.512	-0.7041
AFFX-HUMRGE/M10098_5_at	-1.3183	-0.1178	-0.3007	0.1178	-5.2531	-4.5409	-2.6321	-0.1976	-1.2223	-5.1553	-1.3179	-1.4272	-3.3889	-0.5863	-1.0545	-1.4144	-4.4725	-3.4706	-5.236	-4.3165	-6.6919
AFFX-HUMRGE/M10098_M_at	-1.7856	-1.3116	-0.9743	-1.0902	-5.7173	-5.6041	-4.6701	0.9743	-3.5267	-5.583	-3.0285	-2.4865	-3.8092	-1.7789	-3.2539	-2.2026	-4.2478	-3.9119	-3.8494	-4.1517	-6.7058
AFFX-HUMRGE/M10098_3_at	-2.8969	-0.6784	0.4621	-0.4621	-5.3841	-4.7479	-3.2166	-0.5022	-4.0053	-4.3937	-2.6596	-1.6577	-2.7714	-1.9348	-2.0877	-1.4422	-1.7499	-3.0007	-3.4455	-1.53	-6.1877
AFFX-HUMGAPDH/M33197_5_at	-0.9192	-2.5924	-1.9542	-2.1406	-0.3856	-0.5996	-3.2851	-1.9035	-0.2214	-1.3981	-0.2664	-1.1714	-2.1037	-2.7445	-1.9189	-1.6456	-3.8711	-3.973	-6.18	-3.5247	0.2214
AFFX-HUMGAPDH/M33197_M_at	-0.8857	-2.7826	-2.1563	-2.3468	-0.4796	-0.5284	-3.5428	-1.211	-0.2218	-1.3981	-0.2765	-1.2717	-1.8912	-2.5564	-2.0776	-0.8855	-2.3901	-3.5724	-4.7683	-2.0859	0.2218
AFFX-HUMGAPDH/M33197_3_at	-0.5879	-2.3903	-1.7598	-1.9396	-0.2525	-0.3405	-3.2308	-0.8651	-0.2074	-1.0736	-0.1689	-0.837	-1.0154	-2.0175	-1.7329	-0.38	-2.152	-2.4167	-2.2996	-2.0189	0.1689
AFFX-HSAC07/X00351_5_at	-1.5213	-1.0619	-0.8412	-0.6988	-0.9728	-0.0835	-0.2157	-1.3689	-0.3274	-0.5154	-1.0964	-0.7417	-1.9923	-0.3425	-0.9013	-3.4387	-5.7783	-2.834	-5.6986	-5.6184	0.0835
AFFX-HSAC07/X00351_M_at	-1.0727	-0.9353	-0.7533	-0.5834	-0.9192	-0.1885	-0.0973	-0.9557	-0.4384	-0.5053	-0.8844	-0.4653	-1.2017	-0.2205	-0.7214	-2.5003	-4.1761	-1.9005	-4.9318	-4.2264	0.0973
AFFX-HSAC07/X00351_3_at	-0.414	-0.8031	-0.5502	-0.5507	-0.7007	-0.1634	0.0048	-0.5217	-0.3454	-0.0048	-0.6341	-0.0121	-0.2129	-0.0104	-0.3507	-0.6833	-0.8992	-0.5353	-1.3372	-0.9417	-0.093
AFFX-M27830_5_at	-3.3552	-1.1321	-1.3592	-1.2685	-4.9213	-3.9281	-3.7962	-1.2566	-2.8211	-3.5519	-2.0935	-2.2321	-2.1824	-2.8631	-1.8663	-2.4452	-0.2109	-1.7721	-3.3005	0.2109	-3.9611
AFFX-M27830_M_at	-1.4117	-1.1612	-0.9676	-1.1618	-1.2527	-0.9983	-1.7598	-1.6429	-0.8648	-1.3142	-0.9907	-1.2184	-0.7862	-1.9923	-1.1396	-1.3489	-0.0522	-0.7201	-2.1682	0.0522	-1.3245
AFFX-M27830_3_at	-1.081	-0.3885	-0.2137	-0.3244	-0.3124	-0.8508	0.2137	-0.648	-0.6758	-0.5166	-0.6327	-0.6396	-0.8202	-0.446	-0.8248	-0.3999	-0.6356	-1.0025	-0.8472	-0.7237	-0.6691
AFFX-hum_alu_at	-0.5866	-0.2417	-0.272	-0.2031	-0.7455	-0.397	-0.5174	-0.2939	-0.6402	-0.258	-0.8102	-0.1838	-0.1658	-0.3831	-0.1419	-0.556	-0.6116	0.1419	-0.3473	-0.5755	-0.5986
1007_s_at	-0.5385	-0.6441	-1.0385	-0.9701	-0.3528	-0.6536	-0.1689	-1.1373	-1.0633	-1.3412	-0.3638	-1.1747	-1.4424	-0.8499	-1.336	-0.2359	-0.0009	-0.8876	-0.9682	0.0009	-0.0384
1053_at	-0.9085	-1.4149	-1.9156	-2.05	-1.1223	-0.3104	-2.099	0.3104	-1.4529	-0.5952	-0.9303	-0.9625	-1.4894	-1.3164	-0.905	-2.2225	-2.2864	-1.9317	-2.5712	-2.1661	-1.3842
117_at	-5.2784	-4.3683	-4.2931	-4.9601	-4.9115	-5.1786	-1.713	-3.7988	-4.8427	-3.5032	-5.1654	-2.0689	-3.0282	1.713	-3.4866	-4.3212	-2.8982	-5.3644	-4.9009	-2.8046	-4.923
121_at	-1.734	-0.787	-0.8564	-0.8654	-0.9163	-1.2606	0.5499	-1.0328	-1.4517	-0.6428	-1.0475	-0.992	-1.5143	-0.8039	-1.2656	-0.9762	-0.7706	-1.6793	-1.322	-0.5499	-1.1536
1255_g_at	-1.1207	-1.0791	-1.1362	-1.0515	-0.7956	-1.0427	-1.0082	-1.1117	-1.1031	-0.346	-1.1549	-1.1711	-1.028	-1.1084	-1.1979	-1.0482	-1.1807	0.346	-1.1422	-1.1702	-1.1509
1294_at	-1.4557	-0.12	-0.337	-0.3941	-1.6402	-1.5675	0.12	-1.6169	-0.7639	-0.8515	-1.1303	-0.4694	-0.471	-0.8652	-0.2415	-1.5579	-1.3048	-0.6543	-0.757	-1.2579	-1.6014
1316_at	-0.1583	-0.7086	-0.3905	-0.3053	-1.5786	-1.3302	-0.6794	0.0436	-1.5844	-1.4646	-1.2856	-0.9409	-0.9327	-0.99	-0.0436	-1.4082	-0.9226	-0.8359	-1.1835	-0.6	-1.4978
1320_at	-0.6026	-1.6688	-1.7129	-1.6578	-0.4201	-0.7547	-1.3281	-1.5257	-0.351	-1.5535	-0.8058	-1.6723	-1.4944	-1.4542	-1.9103	-1.0371	-1.2917	-1.641	-1.7435	-1.3361	0.351
1405_i_at	-8.9896	-7.9623	-3.7657	-1.15	-8.7716	-9.4264	-9.4256	-9.3146	-9.3633	-6.7574	-9.3321	-6.6555	-5.1457	-7.5303	-0.263	-9.229	-6.6243	-8.707	0.263	-7.3726	-8.9865
1431_at	-1.3154	-1.581	-1.6315	-1.3455	-1.1221	-1.5267	-1.6692	-1.4017	-1.5958	-1.7675	-1.3548	-1.6976	1.1221	-1.7284	-1.5993	-1.6042	-1.7215	-1.2904	-1.5067	-1.6748	-1.389
1438_at	-1.5566	-2.3572	-2.4746	-2.291	-1.3795	-2.0344	-2.4824	-2.3153	1.3795	-2.2718	-1.721	-2.2926	-2.1403	-2.3377	-2.6214	-1.8848	-2.3908	-2.4177	-1.9432	-2.2924	-1.8885
1487_at	-0.8234	-1.3777	-1.3544	-1.3854	-0.9213	-0.8631	-1.1053	-1.1131	-0.817	-0.1582	-0.9637	-0.4162	-0.502	-0.8722	-1.0802	-0.9614	-0.0666	-0.9156	-1.2419	0.0666	-0.7164
1494_f_at	-0.7973	-0.4491	-0.5559	-0.3824	-0.3152	-0.157	-0.1111	-0.7739	-0.7155	-0.5872	-0.7313	-0.4465	-0.5052	-0.1959	-0.5763	-0.8336	-0.1957	-0.5876	-0.3508	0.1111	-0.4675
1598_g_at	-1.5436	-3.6944	-3.5366	-3.7123	-0.2543	-2.702	-3.6038	-3.8692	-0.0967	-2.9788	0.0967	-3.7214	-2.6475	-3.7291	-4.3577	-0.2989	-1.0602	-0.2477	-4.0395	-1.0583	-1.0922
160020_at	-1.1021	-2.4895	-2.612	-2.6287	-1.7141	-0.4556	-1.5614	-2.9695	-0.2826	-2.0083	0.2826	-2.9195	-2.9932	-2.4226	-2.8416	-2.913	-2.4653	-3.1371	-2.9922	-2.2701	-0.8159
1729_at	-1.6354	-1.0188	-0.1437	-0.6864	-1.3232	-1.0487	-0.7981	-2.3533	-1.0504	-0.9294	-1.1908	-0.9956	-0.013	-0.8248	-1.0729	-1.5301	-0.3072	-0.3884	-1.538	0.013	-1.3168
1773_at	-1.1994	-1.7793	-1.7085	-1.769	-0.4107	0.1279	-1.3852	-1.6354	-0.1279	-0.638	-0.6103	-1.363	-1.8589	-1.2921	-1.9001	-1.3843	-1.7663	-2.0466	-1.2588	-1.5325	-0.1603
177_at	-1.6071	-2.633	-2.6197	-2.6108	-2.0962	1.0197	-2.2759	-2.0036	-1.2634	-1.0197	-2.137	-2.0865	-2.6604	-2.3006	-2.6205	-2.1746	-1.4631	-2.9366	-2.4739	-1.683	-2.0293
179_at	-1.2022	-0.5444	-0.5419	-0.4813	-0.3027	-0.1574	0.1574	-0.7576	-0.4443	-0.322	-0.4019	-0.559	-0.4198	-0.2919	-0.9752	-0.9096	-0.8576	-0.6977	-0.9022	-0.7685	-0.2063
1861_at	-0.816	-3.5467	-3.229	-3.6068	-0.5533	-0.9826	-3.6848	-2.7453	0.2571	-1.9454	-0.2571	-2.4877	-3.1122	-2.7743	-2.5086	-2.4428	-0.8786	-2.3015	-3.8916	-0.3685	-0.6716
200000_s_at	-1.8896	-1.2317	-1.1316	-1.1018	-1.6437	-0.7102	-2.6068	0.7102	-1.2035	-1.0733	-1.2883	-1.5526	-1.6311	-2.3106	-1.2783	-2.7132	-2.3113	-0.962	-4.5147	-2.2102	-1.1285
200001_at	-0.5994	-2.7492	-2.1266	-2.3925	-0.5207	-0.3687	-3.2676	-1.045	-0.0096	-0.4577	-0.5459	-0.869	-1.9124	-2.7606	-1.3037	-1.0111	-1.9027	-2.1737	-2.898	-1.624	0.0096
200002_at	-1.1389	-0.4678	-0.515	-0.5098	-0.5653	-0.5679	-3.7383	-0.7376	-0.685	-1.4947	-0.7742	-1.1492	-0.6953	-5.4921	-0.7438	-2.246	-0.1066	-0.6375	-3.8412	0.1066	-0.7761
200003_s_at	-0.1034	-0.228	-0.045	-0.1621	0.0426	-0.3281	-1.2116	-2.228	-0.0737	-0.736	-0.0809	-0.2534	-0.0751	-2.6921	-0.1044	-2.6875	-2.3647	-0.0426	-6.625	-2.2329	-0.3795
200004_at	-0.1993	-0.4697	-0.5868	-0.7123	-0.2994	-0.1273	-0.4516	-0.3851	-0.0911	-0.0629	-0.2353	-0.3365	-0.6707	-0.8478	-0.5965	-0.0567	-1.7475	0.0567	-0.6103	-2.1971	-0.1491
200005_at	-0.7241	-0.5339	-0.6014	-0.8459	-0.8701	-0.3473	-2.8545	0.272	-0.4585	-0.9749	-0.4446	-0.788	-0.272	-2.3832	-0.8731	-1.8813	-1.4862	-0.5686	-1.732	-1.5106	-0.9131
200006_at	-1.2452	-2.0834	-1.8378	-1.8015	-1.1798	-1.3359	-3.7629	-1.2144	-1.0399	-1.712	-1.0258	-1.6815	-1.6549	-3.7164	-1.8142	-0.6498	-0.0206	-0.906	-0.1829	0.0206	-1.2176
200007_at	-0.3559	-0.3527	-0.3445	-0.3297	-0.4608	-0.0909	-0.2747	-0.6266	-0.1029	-0.6198	-0.0783	-0.426	-0.5968	-0.9502	-0.4417	-1.1587	-0.4847	-0.065	-0.6191	-0.4097	0.065
200008_s_at	-1.2706	-0.787	-1.4208	-1.8851	-1.1084	0.3048	-2.5719	-1.7664	-0.3048	-0.5612	-0.8187	-0.9787	-0.88	-2.1393	-1.8228	-2.6824	-3.8172	-1.4425	-5.2801	-3.4473	-0.3053
200009_at	-0.5541	-0.6205	-0.9837	-1.3302	-0.9106	-0.3596	-1.9164	-0.662	-0.5117	-0.2422	-0.5061	-0.5135	0.2422	-1.4845	-1.2947	-0.8959	-1.6167	-0.3751	-1.9705	-1.5069	-0.7015
200010_at	-0.3419	-0.0474	0.0474	-0.0551	-0.1713	-0.2939	-1.6944	-1.4283	-0.3753	-0.8345	-0.4194	-0.2865	-0.1563	-3.5572	-0.3726	-2.8905	-1.978	-0.1797	-3.7652	-2.0413	-0.4346
200011_s_at	-1.3048	-2.5968	-2.0434	-2.4097	-1.8625	-1.0197	-1.9103	-3.6502	-1.2108	-0.6223	-1.349	-0.7752	-0.8244	-0.9532	-1.6776	-0.5569	-0.0412	-0.8459	0.0412	-0.1721	-1.1682
200012_x_at	-0.4889	-0.0155	0.0129	-0.0129	-0.501	-0.628	-1.2675	-0.5216	-0.6307	-0.8991	-0.5993	-0.4933	-0.3806	-2.4632	-0.2488	-2.4009	-2.4026	-0.3031	-1.8436	-2.5108	-0.836
200013_at	-0.1453	-0.1429	0.0456	-0.0456	-0.2894	-0.139	-2.9548	-1.3493	-0.3761	-1.1523	-0.2479	-0.5377	-0.2092	-4.3908	-0.4415	-2.2401	-2.4182	-0.3131	-2.0693	-2.6075	-0.4754
200014_s_at	-0.6338	-0.9517	-0.8982	-1.1599	-0.724	-0.219	-1.0219	0.0556	-0.3221	-0.706	-0.4251	-0.8354	-0.8889	-0.0556	-0.5291	-0.0983	-0.1049	-0.6556	-0.5913	-0.294	-0.7037
200015_s_at	-0.72	-2.5739	-2.1895	-2.4926	-0.9483	-0.8139	-2.7183	-2.0725	-0.6171	-1.4089	-0.9251	-1.6083	-1.2175	-3.3974	-1.5732	0.3063	-1.0206	-0.6974	-0.3063	-1.0202	-0.9173
200016_x_at	-0.5434	-0.4167	-0.2796	-0.3906	-0.5279	-0.2721	-1.137	-0.3399	-0.0775	-0.7823	-0.3376	-0.4638	-0.0915	-3.3619	-0.1436	-0.3634	-0.2052	0.0775	-0.8056	-0.3389	-0.836
200017_at	-0.528	-0.0871	0.0382	-0.0382	-0.4076	-0.733	-1.7193	-1.1367	-0.5189	-1.0028	-0.5633	-0.4925	-0.61	-2.7748	-0.2333	-2.7039	-2.8699	-0.4037	-1.7972	-3.0337	-0.8372
200018_at	-0.19	-0.0339	0.0339	-0.0475	-0.0427	-0.1543	-1.7261	-0.7868	-0.2512	-0.4952	-0.1656	-0.0816	-0.1057	-3.5285	-0.4422	-1.267	-1.271	-0.0668	-1.3737	-1.3512	-0.3177
200019_s_at	-1.1884	-0.5198	-0.6467	-0.5853	-1.2115	-1.0489	-1.5505	-1.4687	-1.2718	-1.56	-1.1289	-0.7766	-0.762	-1.832	-0.8019	-1.7284	-0.0294	-0.7497	-2.7014	0.0294	-1.2371
200020_at	-1.0465	-1.4398	-1.4526	-1.4964	-1.4487	-0.6877	-3.2166	-0.4106	-0.8284	-1.2669	-1.1779	-1.6052	-1.1953	-3.0634	-1.2725	0.2495	-0.2495	-1.1149	-1.8476	-0.3031	-1.2717
200021_at	-0.7547	-1.0593	-0.8105	-0.7967	-0.756	-0.0104	-0.5348	-1.2214	-0.0988	-0.0907	-0.5083	-0.3334	-0.3212	-0.4545	-0.2231	-0.6984	-2.2023	-0.5834	-0.5711	-1.9275	0.0104
200022_at	-0.1676	-0.0999	-0.0308	-0.2409	0.002	-0.0569	-2.5449	-1.2746	-0.1068	-0.9254	-0.1198	-0.4323	-0.002	-4.2308	-0.0397	-2.209	-1.4625	-0.1122	-3.3678	-1.3505	-0.3682
200023_s_at	-0.203	-0.6866	-0.5028	-0.6954	0.055	-0.2784	-3.112	-1.1668	-0.055	-1.3954	-0.2927	-0.8198	-0.2393	-4.2908	-0.7218	-1.041	-1.5131	-0.4829	-2.5391	-1.5612	-0.5184
200024_at	-0.4477	-0.2684	-0.3856	-0.4442	0.1621	-0.2718	-4.041	-0.6809	-0.1621	-0.9556	-0.2225	-1.0458	-0.4872	-4.9708	-0.6385	-2.5896	-1.6111	-0.4806	-4.5958	-1.4373	-0.3295
200025_s_at	-0.4295	-0.0971	0.0971	-0.1317	-0.3294	-0.4795	-1.541	-0.853	-0.4993	-0.7684	-0.3831	-0.3619	-0.2935	-2.9623	-0.2416	-1.2732	-0.4327	-0.1775	-1.1345	-0.5103	-0.4321
200026_at	-0.4692	-0.0588	0.0231	-0.0231	-0.5729	-0.7892	-1.4404	-0.9006	-0.723	-1.0195	-0.6681	-0.3882	-0.4127	-2.3148	-0.4041	-1.6236	-0.7472	-0.2099	-1.2793	-0.8306	-0.8253
200027_at	-0.4409	-1.6497	-1.2749	-1.4727	-1.0286	-0.5983	-3.0454	-0.249	-0.761	0.1998	-0.5295	-0.5456	-0.8321	-3.1835	-1.5601	-0.1998	-2.1717	-0.5098	-1.3799	-2.0838	-0.5514
200028_s_at	-1.4514	-1.5478	-2.1107	-2.019	-2.6155	-1.4649	-3.6777	-1.5571	-1.4126	-0.8521	-1.5339	-1.3447	-0.6698	-4.9244	-1.5288	0.6698	-1.0461	-0.7829	-2.1919	-1.0549	-1.7424
200029_at	-0.1833	-0.0218	0.0218	-0.0251	-0.3559	-0.5368	-1.8938	-1.008	-0.4228	-0.8293	-0.4973	-0.4524	-0.3053	-3.3884	-0.4628	-2.3596	-2.0834	-0.3357	-2.0013	-2.1141	-0.5139
200030_s_at	-0.2927	-1.3928	-1.0705	-1.2589	-0.2349	-0.0998	-1.9214	-0.6764	0.0998	-0.4728	-0.2476	-0.8963	-0.6212	-2.1138	-0.8906	-0.3189	-0.3909	-0.8532	-2.1526	-0.4408	-0.3302
200031_s_at	-0.114	-0.0515	-0.2907	-0.3484	-0.128	-0.4132	-0.9543	-0.6415	-0.292	-0.4751	-0.1973	-0.2671	-0.036	-1.9353	-0.1334	-0.9187	0.0001	-0.0358	-2.6976	-0.0001	-0.467
200032_s_at	-0.2515	-0.0484	0.0375	-0.0375	-0.2985	-0.2945	-1.5599	-0.5834	-0.3497	-0.6248	-0.3286	-0.2965	-0.1074	-2.9078	-0.2407	-0.3771	-0.8756	-0.0657	-1.2567	-1.0216	-0.4901
200033_at	-1.2153	-0.2733	-0.1999	-0.2622	-1.3105	-0.7014	0.0171	-0.494	-1.2476	-0.9884	-1.11	-0.3605	-0.5761	-0.2844	-0.0837	-1.0177	-1.6533	-0.0171	-1.6869	-2.0775	-1.3871
200034_s_at	-0.1662	-0.1197	0.0521	-0.0521	-0.0873	-0.0521	-2.4398	-0.7554	-0.2217	-0.8028	-0.1302	-0.2464	-0.2072	-3.6833	-0.1452	-0.5083	-1.3785	-0.0909	-1.1647	-1.5031	-0.1644
200035_at	-1.1465	-1.0838	-1.1332	-1.3908	-1.0268	-0.606	-1.0402	-0.8486	-0.5517	-0.711	-0.6015	-0.6297	0.0396	-0.7299	-0.76	-1.7604	-1.1487	-0.0396	-1.2513	-1.063	-0.7232
200036_s_at	-0.3013	-0.1247	-0.0766	-0.2079	0.051	-0.1952	-4.8054	-1.7966	-0.051	-0.9938	-0.072	-0.8308	-0.1315	-6.6444	-0.2818	-2.4444	-2.2647	-0.14	-2.1067	-2.2329	-0.5067
200037_s_at	-0.6652	-1.0682	-0.741	-0.8885	-0.7664	-0.4988	-1.0082	-0.4155	-0.9087	-1.0832	-0.6141	-0.9458	-0.6373	-1.8392	-0.8208	0.4155	-0.8572	-0.8378	-0.9879	-1.0083	-1.2098
200038_s_at	0.0483	-0.1844	-0.1086	-0.1651	-0.0483	-0.0556	-1.7182	-0.9782	-0.1283	-0.738	-0.1274	-0.3899	-0.312	-2.7453	-0.0492	-1.5485	-1.5903	-0.1439	-1.9431	-1.6603	-0.198
200039_s_at	-0.9689	-1.892	-1.7853	-1.5798	-1.1991	0.2072	-3.5283	-0.2072	-0.8919	-0.8878	-0.7062	-1.1905	-1.452	-3.6383	-1.9037	-1.8344	-0.7957	-1.6691	-3.3699	-0.7734	-0.4352
200040_at	-0.4188	-0.5867	-0.5325	-0.7599	-0.3246	-0.1277	-1.1313	-0.3514	-0.0978	-0.4053	-0.1047	-0.3319	-0.3969	-1.1577	-0.1152	-1.0099	0.0766	-0.4695	-1.3582	-0.0766	-0.4804
200041_s_at	-0.6651	-1.5694	-1.3958	-1.3596	-0.9068	0.2039	-3.2552	-0.2039	-0.6065	-0.7084	-1.807	-1.2087	-1.708	-2.1842	-1.7219	-1.3182	-1.9992	-1.6098	-4.069	-1.542	-0.451
200042_at	-0.6164	-1.0856	-1.4668	-1.5183	-0.8218	0.2657	-3.0206	-0.2657	-0.494	-0.5913	-0.5141	-1.0273	-0.8655	-4.4497	-1.6023	-0.3817	-0.5545	-0.9415	-2.1551	-0.4319	-0.542
200043_at	-0.7241	-0.9848	-0.73	-0.9357	-0.6816	-0.3213	-1.6758	0.0241	-0.3308	-0.8443	-0.3963	-0.7642	-0.9054	-2.4123	-0.9649	-1.0452	-0.0241	-0.8796	-1.8992	-0.1263	-0.4004
200044_at	-1.4646	-2.3385	-2.1549	-2.5002	-1.5876	-0.854	-1.6457	-2.2418	-1.1839	-1.5497	-1.0159	-1.4747	-0.9873	-2.0792	-1.0908	-1.0681	0.2187	-0.8806	-2.8467	-0.2187	-1.1567
200045_at	-1.6146	-2.1305	-1.9713	-1.8826	-1.7422	-1.0663	-3.1497	0.5255	-1.2393	-1.2267	-1.5408	-1.8482	-1.808	-2.7324	-1.3693	-0.8812	-0.5255	-1.7501	-2.4632	-0.6371	-1.3423
200046_at	-1.3576	-2.2635	-1.7929	-1.6525	-1.4914	-1.0668	-3.4296	-2.6097	-1.2305	-1.5829	-1.099	-2.0971	-2.8176	-2.9121	-2.4336	-1.1726	-0.0789	-2.1038	-1.4452	0.0789	-1.1738
200047_s_at	-0.6998	-1.2325	-0.9663	-1.3136	-0.6599	-0.8216	-0.4536	-0.4415	-0.4454	-0.349	-0.5333	-0.4114	-0.6765	-0.3919	-0.0608	-0.3772	-1.882	-0.8675	0.0608	-2.138	-1.0716
200048_s_at	-0.4468	-0.9434	-0.685	-0.9596	0.0881	-0.3916	-0.3467	-1.7628	-0.341	-0.2868	-0.3631	-0.4325	-0.5832	-0.9657	-0.1536	-0.85	-0.344	-0.0881	-0.9321	-0.4541	-0.487
200049_at	-1.931	-1.78	-1.9075	-1.5404	-2.2526	-2.0385	-2.2112	1.0771	-1.873	-1.6702	-1.5377	-1.6999	-1.789	-1.2747	-1.0771	-1.6529	-2.3649	-1.1161	-1.829	-2.5649	-2.0754
200050_at	-0.6467	-0.8212	-0.68	-0.8013	-0.784	-0.8428	-3.3299	0.6396	-1.2528	-1.4922	-0.8854	-1.3159	-0.8642	-3.7485	-0.7062	-0.6396	-0.9053	-0.6526	-1.788	-0.8386	-1.0719
200051_at	-1.0797	-1.6314	-1.3932	-2.0365	-1.3369	-0.4113	-1.82	-0.9465	-0.1029	-0.7155	-0.643	-0.828	-0.6391	-1.2249	-0.5914	-0.9732	-0.3024	-0.5014	-2.3173	0.1029	-0.4012
200052_s_at	-1.5347	-1.9927	-1.9123	-2.1507	-1.4351	-0.342	-3.6036	0.342	-1.2982	-1.4582	-0.9851	-1.8987	-1.5543	-5.3472	-1.6485	-1.963	-2.0751	-1.353	-4.8285	-2.1185	-1.1077
200053_at	-1.0636	-1.486	-1.1953	-1.2719	-0.5551	-0.0847	-1.5306	-1.2412	-0.3675	-0.5206	0.0847	-0.6522	-0.4032	-2.1664	-0.6367	-1.059	-0.5218	-0.5097	-2.4807	-0.3764	-0.1054
200054_at	-0.8677	-1.6518	-1.6907	-1.716	-1.0118	-0.6276	-2.56	0.3395	-1.3821	-0.8938	-0.3395	-1.2081	-1.5228	-2.577	-1.483	-1.1275	-0.8752	-1.6519	-1.6772	-0.8186	-0.8447
200055_at	-1.1426	-1.7958	-1.4679	-1.8637	-1.1332	-0.8772	-1.2007	-1.7887	-0.6922	-1.0172	-0.5121	-0.9794	0.2236	-0.9163	-0.7813	-2.2322	-0.9637	-0.2236	-1.0476	-0.691	-0.4045
200056_s_at	-0.6007	-1.1613	-1.2461	-1.3667	-0.4428	-0.9787	-0.6692	-1.5454	-0.0867	0.0867	-0.2913	-0.3903	-1.1806	-0.8941	-0.0913	-0.357	-1.5111	-0.7656	-2.0412	-1.7189	-1.048
200057_s_at	-0.6762	-0.4595	-0.3979	-0.4675	-0.6365	-0.1116	-1.5902	-0.3218	0.1116	-0.6059	-0.2113	-0.5494	-0.4026	-2.004	-0.3871	-0.1942	-1.399	-0.245	-1.9355	-1.4181	-0.3189
200058_s_at	-2.0594	-1.2715	-0.9918	-0.9923	-1.9667	-1.238	-1.6447	0.4914	-1.6022	-1.1407	-1.7395	-1.5483	-0.8405	-2.0217	-0.807	-1.7767	-0.7647	-0.4914	-2.0219	-0.6926	-1.9541
200059_s_at	-0.5641	-0.8651	-0.8231	-0.9878	-0.4322	-0.2061	-0.3609	-1.2136	-0.223	-0.2769	-0.3139	-0.2236	-0.7624	-0.0989	-0.5715	-0.4702	-1.0118	-0.5703	-1.2277	-1.0083	0.0989
200060_s_at	-1.486	-1.1088	-1.1925	-1.1739	-1.7368	-0.8104	-1.5994	0.6558	-1.4486	-1.3798	-1.4842	-1.2061	-0.8158	-2.1048	-0.6558	-1.2665	-1.1961	-1.0345	-1.8716	-1.2647	-1.4437
200061_s_at	-0.2892	-0.3391	-0.2607	-0.2948	-0.0503	-0.1613	-1.1304	-1.147	-0.1946	-0.5105	-0.2458	-0.1105	0.0503	-3.1768	-0.1761	-1.5382	-2.7352	-0.1326	-3.291	-3.0053	-0.3001
200062_s_at	-0.4782	-0.0218	0.0082	-0.0082	-0.3201	-0.6255	-0.7783	-1.6021	-0.3858	-0.8998	-0.4558	-0.3439	-0.2595	-2.2952	-0.1935	-0.5804	-0.1798	-0.2835	-1.0133	-0.2097	-0.6476
200063_s_at	-0.4605	-0.3683	-0.1691	-0.2752	-0.2744	0.0625	-2.7981	-0.2999	-0.1582	-0.6112	-0.0625	-1.0445	-0.5889	-3.786	-0.5082	-0.0876	-1.4545	-0.533	-1.4016	-1.6596	-0.209
200064_at	-1.2518	-1.5903	-1.7853	-1.7983	-1.1413	0.1925	-5.6368	-0.1925	-0.7235	-0.9623	-0.7515	-2.4262	-1.6139	-5.4754	-2.1093	-0.8969	-1.9351	-1.4794	-5.5722	-1.8304	-0.4653
200065_s_at	-0.7456	-1.997	-1.7032	-1.991	-0.6136	-0.0104	-1.1266	-1.4787	-0.2987	-0.3491	-0.5789	-0.9113	-1.5543	-0.7417	-0.7021	-0.4968	-0.1093	-0.6716	-1.0685	0.0104	-0.0302
200066_at	-1.8231	-1.385	-1.0299	-1.203	-2.138	-1.6063	-1.781	0.8073	-1.2258	-1.8875	-1.5538	-1.4015	-1.1433	-0.8073	-0.8889	-1.2674	-1.4533	-1.0598	-1.9978	-1.2853	-1.6172
200067_x_at	-0.9001	-1.3751	-2.4838	-2.8392	-1.331	-1.2944	-1.956	-1.407	-0.8905	-0.5872	-0.8673	-1.3706	-0.1815	-2.4718	-2.1885	-0.945	-1.0849	-0.8076	0.1815	-1.2081	-1.2617
200068_s_at	-0.417	-1.9399	-1.6181	-1.6219	-1.016	-0.2758	-3.2799	-0.9053	-0.4033	-0.2831	-0.5147	-0.9949	-0.7744	-3.0988	-1.0883	0.0998	-1.6313	-0.0998	-2.3206	-1.5674	-0.2234
200069_at	-1.7576	-1.0707	-1.0402	-1.2763	-2.4964	-2.8205	-0.6769	-0.6344	-2.1497	-1.7272	-2.0873	-1.4427	-1.6395	-1.9975	-0.1154	-1.1889	0.1154	-1.0727	-0.7806	-0.4355	-2.8402
200070_at	-1.692	-0.8971	-1.4865	-1.7629	-1.8307	-2.4028	-1.879	-0.4563	-1.6164	-1.4949	-1.9947	-1.144	-0.2527	-1.2462	-1.3451	-2.196	-0.2267	-0.6553	-0.6276	0.2267	-2.0219
200071_at	-0.0764	-1.1719	-0.9678	-1.2485	-0.2584	-0.6802	-0.7254	-0.6426	0.0764	-0.3755	-0.2769	-0.1196	-0.4622	-0.0973	-0.1374	-0.3773	-0.4012	-0.1554	-0.3311	-0.6438	-1.043
200072_s_at	-1.6146	-1.8786	-1.2776	-1.8716	-1.7958	0.2963	-2.0991	-1.4006	-0.6116	-1.1846	-1.3037	-1.2249	-0.8696	-2.9436	-0.2963	-0.6133	-0.6809	-0.3023	-5.3394	-0.8976	-0.9972
200073_s_at	-1.0874	-0.6361	-0.6456	-0.7855	-1.1224	-0.6475	-0.6744	0.1222	-0.7287	-0.8669	-0.9691	-0.4901	-0.1294	-1.471	-0.1453	-0.8223	-0.3538	-0.1222	-0.9292	-0.5315	-1.432
200074_s_at	-0.4609	-0.2287	0.0173	-0.0173	-0.5139	-0.7125	-2.1923	-0.986	-0.7822	-1.3127	-0.7325	-0.8263	-0.4628	-4.403	-0.5065	-1.9897	-1.877	-0.7828	-3.0112	-1.8809	-1.0069
200075_s_at	-0.5125	-3.3717	-2.4467	-2.7404	-0.6528	-0.6499	-1.9668	-2.0307	-0.7566	-1.5087	-0.546	-1.9828	-1.6973	-2.3241	-1.1266	-1.8365	-0.3506	-0.6583	-4.4614	0.3319	-0.3319
200076_s_at	-0.7692	-1.6627	-1.6003	-1.7178	-0.49	0.1397	-1.6613	-0.4684	-0.1397	-0.4516	-0.3784	-0.9676	-1.0637	-0.8612	-1.0991	-1.8875	-1.4137	-1.4339	-1.9212	-1.1017	-0.3544
200077_s_at	-0.6241	-1.0098	-1.1237	-1.3829	-0.8438	-0.719	0.0987	-1.0711	-0.5771	-0.4298	-0.6464	-0.2065	-0.7437	-0.0987	-0.9023	-0.4853	-0.6781	-0.6915	-0.9374	-0.719	-0.5734
200078_s_at	-2.6116	-2.8761	-2.6238	-3.4008	-2.6838	-1.8628	-1.2883	-1.5447	-2.3801	-0.3271	-2.2919	-0.7225	-1.7393	0.3271	-2.9126	-3.0758	-1.0142	-1.5395	-5.0661	-0.9271	-1.3641
200079_s_at	-1.0413	-1.1336	-0.778	-0.8589	-1.1458	-0.3843	-2.46	0.3843	-1.0263	-1.0297	-0.8302	-1.0191	-1.1594	-3.4437	-1.4323	-1.4995	-1.2887	-1.2005	-1.7546	-1.1564	-0.738
200080_s_at	-1.9165	-1.261	-1.299	-1.5315	-1.8941	-1.7299	0.3681	-1.4844	-1.6024	-1.5141	-1.6506	-0.8483	-0.9954	-0.3691	-1.1044	-2.2663	-2.3574	-1.1586	-0.3681	-2.5828	-2.0853
200081_s_at	-0.5297	-0.0891	0.0891	-0.0917	-0.278	-0.3668	-2.4422	-0.7905	-0.4549	-1.5238	-0.5315	-0.6874	-0.5571	-3.7405	-0.3972	-1.6391	-1.5686	-0.5279	-2.7322	-1.6847	-0.5918
200082_s_at	-0.4751	-0.0982	-0.0754	-0.1787	-0.3688	0.0499	-1.9683	-1.1716	-0.1583	-1.0142	-0.2222	-0.496	-0.0499	-3.3111	-0.0939	-4.1183	-3.4207	-0.0919	-4.7778	-3.4773	-0.4546
200083_at	-0.2303	-1.8907	-1.823	-2.1354	-0.7501	-0.3352	-2.0324	-0.9045	-0.4909	-0.9516	-0.3357	-1.3312	-1.208	-1.7461	-1.2466	-0.516	0.1462	-1.1808	-1.2691	-0.1462	-0.261
200084_at	-0.9788	-0.4797	-0.4901	-0.3937	-0.7201	-0.717	-1.7288	0.251	-0.4409	-0.831	-0.251	-0.7997	-0.8316	-2.5733	-0.8326	-0.2595	-1.3739	-0.5333	-0.7982	-1.656	-0.4858
200085_s_at	-0.7122	-1.3949	-1.0113	-0.8889	-0.6954	-0.5038	0.3131	-0.3847	-0.3131	-0.3971	-0.3173	-0.5337	-0.7592	-1.0928	-0.9897	-2.9388	-2.0654	-1.321	-4.0227	-1.6823	-0.3627
200086_s_at	-0.7748	-0.2265	-0.1451	-0.2082	-0.5085	-0.337	-1.5353	-1.1622	-0.3413	0.0671	-0.3149	-0.1235	-0.206	-2.0004	-0.5221	-0.7649	-0.0847	-0.5101	-1.4021	-0.0671	-0.6458
200087_s_at	-0.8937	-2.6015	-2.0693	-2.2547	-0.7731	-0.7989	-2.3292	-1.9861	-0.5744	-0.9788	-0.7301	-1.531	-1.3166	-2.303	-1.1981	-0.9338	-1.5506	0.4524	-2.7972	-1.7101	-0.4524
200088_x_at	-0.2029	-0.1543	-0.1871	-0.2048	0.1507	-0.3643	-2.2203	-0.8139	-0.1979	-0.8984	-0.1507	-0.6005	-0.4283	-3.7689	-0.6193	-1.1035	-0.3551	-0.5904	-1.2756	-0.3659	-0.5833
200089_s_at	-0.0696	-0.3703	-0.0547	-0.379	-0.1998	-0.1184	-3.3169	-0.1154	-0.21	-1.1142	-0.1299	-0.5346	0.0547	-4.9558	-0.5314	-1.2728	-0.9424	-0.1591	-1.0049	-1.2574	-0.3625
200090_at	-0.3579	-0.8152	-0.5099	-0.7177	-0.8128	-0.3087	-1.4913	-1.8676	-0.4269	-0.6114	-0.5909	-0.8398	-0.097	-1.9228	-0.332	0.097	-0.2712	-0.4119	-1.0618	-0.1383	-1.3346
200091_s_at	-0.573	-0.1719	0.0897	-0.0897	-0.5898	-1.0201	-1.5427	-1.2835	-0.8349	-1.2676	-0.8475	-0.6992	-0.5994	-3.2139	-0.5709	-1.9345	-1.0563	-0.6081	-1.7854	-1.1913	-1.0726
200092_s_at	-0.1494	-0.0995	-0.0262	-0.1199	-0.2226	-0.4619	-0.9892	-1.1747	-0.317	-0.6792	-0.2899	-0.2157	-0.0998	-2.3418	-0.0864	-0.8081	-0.3545	0.0262	-1.055	-0.4326	-0.5793
200093_s_at	-0.6341	-0.3192	0.119	-0.119	-0.7665	-0.8106	-3.4847	-0.9866	-0.6426	-1.1195	-0.3348	-1.2718	-0.2017	-4.3677	-1.1615	-1.6212	-1.4393	-0.1969	-3.0926	-1.3368	-0.7065
200094_s_at	-0.0312	-1.8328	-1.5289	-2.2767	-0.3209	-0.3907	-3.8385	-2.1894	0.0236	-0.9777	-0.0236	-1.442	-0.6987	-4.7872	-0.8502	-1.2254	-1.0884	-0.5906	-1.7525	-1.2155	-0.3806
200095_x_at	-0.1732	-0.009	0.009	-0.0327	-0.1446	-0.2597	-1.4971	-0.4212	-0.3323	-0.7609	-0.1449	-0.3761	-0.2584	-2.4055	-0.19	-0.9402	-0.6676	-0.0525	-0.2918	-0.6779	-0.4237
200096_s_at	-0.36	-1.1174	-1.0002	-0.9392	-0.3237	-0.7961	-0.7537	-1.4276	-0.2387	0.0931	-0.0931	-0.3116	-1.5537	-0.2132	-1.0943	-0.7443	-0.6042	-1.3725	-0.261	-0.6917	-0.1872
200097_s_at	-0.5366	-0.611	-0.4775	-0.7747	-1.1284	-0.5101	0.0115	-0.4933	-0.5485	-0.8006	-0.6299	-0.3869	-0.4289	-0.2805	-0.0115	-1.0247	-0.9193	-0.0754	-1.7082	-1.0141	-0.8684
200098_s_at	-1.3361	-1.0854	-0.8672	-0.9902	-1.0506	-0.6422	-1.7983	-0.913	-1.2172	-1.4223	-0.9849	-1.2868	-1.0321	-2.9559	-0.7982	-1.7829	-1.9463	-0.4924	0.4924	-1.7725	-0.9335
200099_s_at	-0.3344	-0.1161	0.0404	-0.0404	-0.3522	-0.5708	-1.5987	-0.7233	-0.4592	-0.8714	-0.4091	-0.4385	-0.3328	-3.014	-0.246	-1.7001	-1.6186	-0.1781	-2.5019	-1.7926	-0.973
200593_s_at	-1.8966	-1.0899	-1.1743	-1.2911	-2.5533	-0.7778	-1.3421	0.6696	-1.2504	-1.8868	-1.7337	-1.1923	-1.1934	-0.9631	-0.6696	-1.223	-1.5378	-0.7033	-1.7863	-1.7762	-1.2672
200594_x_at	-0.8804	-0.7552	-0.7587	-0.9288	-1.6369	-0.4501	-1.3137	0.0466	-0.6781	-0.9251	-0.6125	-0.9403	-0.3255	-0.9387	-0.2743	-1.0185	-1.3317	-0.0466	-3.1773	-1.6042	-0.9682
200595_s_at	-0.0557	-1.7607	-0.9555	-1.4466	-0.7173	-0.6438	-2.3983	-0.0362	0.0362	-0.4641	-0.054	-0.6305	-0.8843	-2.8785	-0.6314	-0.7072	-0.6508	-0.9036	-1.8359	-0.7559	-0.5509
200596_s_at	-0.879	-1.2662	-0.7432	-1.0226	-1.2968	-0.7164	-1.9907	0.23	-0.4289	-0.9763	-0.23	-0.7031	-0.7798	-2.4879	-0.471	-0.3119	-2.5341	-0.5808	-3.6522	-2.6756	-0.8808
200597_at	-1.75	-2.5989	-1.8905	-2.338	-2.7891	-2.1354	-3.1114	0.8638	-2.0711	-2.165	-2.0866	-1.7757	-1.0738	-3.6631	-1.4471	-1.9058	-1.311	-0.8638	-3.4449	-1.3254	-2.9061
200598_s_at	-0.0556	-1.341	-0.6951	-0.7815	-0.7102	-0.1763	-3.244	-1.7864	-0.5851	-0.9441	-0.2186	-1.0043	-1.3489	-3.5288	-0.371	-0.9173	-4.6654	-0.1767	-4.4893	-4.4653	0.0556
200599_s_at	-1.0395	-2.166	-1.8978	-1.9467	-0.5882	-0.6138	-4.4983	-1.3678	-0.6673	-0.5759	-0.695	-1.6263	-1.3374	-3.899	-1.305	-0.7683	-3.0164	0.3913	-4.6331	-3.1767	-0.3913
200600_at	-1.9258	-1.3251	-1.1002	-1.0824	-2.0319	-0.7668	-0.8801	-3.5557	-1.6468	-1.1144	-1.4656	-0.5978	-1.0908	-0.2295	0.2295	-1.4357	-1.6075	-2.5043	-1.6262	-1.7347	-1.1005
200601_at	-0.9701	-2.9839	-2.7984	-2.6802	-1.1076	-0.3731	-2.0134	-2.1113	-1.1163	-1.728	-1.3371	-1.8163	-2.1355	-1.169	-1.0813	-1.8098	-1.4772	-1.5796	-3.9162	-1.324	0.3731
200602_at	-1.2997	-6.2644	-5.3461	-7.2407	-2.3519	-1.5337	-8.848	-8.1597	-1.0939	-2.3062	-1.3215	-3.3122	-3.8285	-7.5786	-7.9233	-1.9644	-1.3717	-0.3206	0.3206	-1.5014	-2.7817
200603_at	-1.0016	-1.9827	-1.9236	-2.2101	-1.1612	-1.8668	-0.3053	-3.0564	-0.8235	-0.7139	-0.7913	-0.8355	-0.8189	-0.2295	-0.7981	-0.5161	-1.6353	-0.9185	0.2295	-1.9268	-1.241
200604_s_at	-1.2126	-3.2699	-3.4524	-3.6036	-1.7308	-0.6048	-2.8377	-3.4806	-0.0312	-1.055	-1.2971	-2.0763	-4.1698	-0.9976	-2.6132	-1.4365	-2.4067	-4.1887	-3.2689	-2.4139	0.0312
200605_s_at	-1.4331	-1.8916	-1.885	-2.168	-1.4356	-1.5485	-0.4435	-2.9093	-0.6799	-0.7541	-0.8021	-0.9701	-0.7851	0.4435	-0.6981	-0.85	-1.9124	-0.8715	-1.9185	-2.0495	-0.8294
200606_at	-2.5714	-2.6763	-6.7395	-6.4817	-3.6292	-6.6266	-6.6879	-6.5098	-2.5974	-4.9373	-1.1464	-6.7641	-6.7158	-6.7072	-7.1459	0.1617	-3.6726	-6.4515	-5.6689	-4.0477	-0.1617
200607_s_at	-1.0567	-1.1533	-0.9362	-1.2633	-1.875	-0.9442	-0.6756	-0.006	-1.5214	-2.0993	-1.8826	-1.6815	-2.5613	0.006	-0.3551	-2.692	-5.7893	-2.1459	-4.363	-5.796	-1.2192
200608_s_at	-1.1186	-1.1055	-0.9425	-1.1109	-1.5695	-1.6666	-0.9797	0.4125	-1.4884	-1.5576	-1.4625	-1.2263	-1.2419	-0.4125	-0.6429	-1.375	-2.6432	-1.1612	-2.7337	-3.0682	-2.0223
200609_s_at	-1.3623	-2.564	-1.6112	-1.6901	-1.3308	-0.0039	-1.0178	-2.8359	-0.7302	-0.692	-0.4866	-1.2564	-1.0795	-1.1306	-0.923	-0.9157	-2.0391	-0.4192	-0.0491	-2.0882	0.0039
200610_s_at	-1.0604	-1.0682	-0.8201	-0.9846	-1.2353	-0.0088	-1.9812	-0.4833	-0.5296	-1.0207	-0.5843	-1.2091	-0.8016	-3.4791	-0.1963	-0.8192	0.0088	-0.4651	-2.3038	-0.1763	-0.6171
200611_s_at	-1.7781	-3.1434	-2.3808	-2.5325	-1.7356	0.0949	-1.8656	-3.7686	-1.2117	-0.9259	-1.1169	-1.7487	-2.3701	-1.3103	-1.3387	-1.7754	-2.1972	-1.6948	-2.2739	-2.2041	-0.0949
200612_s_at	-1.1334	-2.2326	-1.7594	-1.8665	-0.6487	-0.148	-2.4297	-0.0538	0.0538	-1.7231	-0.4447	-1.6879	-1.3911	-3.0108	-0.7691	-2.0194	-2.6818	-1.3499	-2.1964	-2.3739	-0.6354
200613_at	-0.8903	-3.6472	-3.5087	-3.6033	-0.6774	-0.2277	-3.9154	-0.8723	-0.6098	-0.7832	-1.2586	-2.1782	-3.1216	-3.1535	-2.947	-0.6725	-2.3331	-3.2654	-3.5547	-2.3365	0.2277
200614_at	-0.8898	-2.8187	-2.504	-2.6748	-0.9139	-0.6527	-3.1394	0.4058	-0.5911	-0.4058	-0.6205	-1.5004	-1.3052	-2.2609	-1.9894	-1.4636	-3.4858	-1.0583	-2.5696	-3.5972	-0.47
200615_s_at	-1.7585	-4.9643	-5.0027	-4.8205	-1.469	-0.741	-5.6371	0.741	-0.8864	-1.9617	-1.2501	-3.53	-3.3858	-4.5091	-4.2492	-2.1901	-4.1712	-3.0726	-3.5381	-4.1561	-0.8297
200616_s_at	-0.5705	-2.9341	-2.497	-3.0719	-1.7275	-0.7598	-1.4879	-3.8485	-1.5476	-1.2906	-0.6493	-1.9252	-0.4922	-3.9471	-0.878	-1.3925	-0.9667	0.4922	-3.8618	-0.5232	-0.6533
200617_at	-0.5694	-2.278	-2.2997	-2.2357	-0.9356	-0.5414	-2.3462	-0.7037	-0.3975	-0.1266	-1.1247	-1.7017	-1.1425	-2.6749	-2.0362	-1.1367	-0.8186	-1.0919	-2.1058	-0.516	0.1266
200618_at	-0.7187	-2.1707	-1.7175	-1.7407	-1.0694	-0.7882	-0.9647	-1.5464	-0.7853	-0.3429	-0.6526	-0.9702	-0.9011	0.3429	-0.3836	-0.4943	-1.1206	-0.8504	-1.4711	-1.0475	-0.3829
200619_at	-1.2042	-1.2984	-1.2564	-1.4742	-1.2857	-0.6962	-1.7339	0.5941	-1.0183	-1.0267	-0.9349	-1.2323	-1.0423	-1.0025	-0.8656	-1.3089	-0.8717	-0.6833	-1.4283	-0.5941	-0.7048
200620_at	-0.4221	-1.4352	-1.0978	-1.2966	-0.2433	-1.0104	-0.7452	-1.0214	-0.0794	-0.2082	0.0794	-0.5783	-0.9093	-0.1982	-0.6715	-0.6835	-1.2829	-0.522	-1.5281	-1.3385	-0.3195
200621_at	-1.7863	-3.9389	-3.2332	-3.6319	-1.4335	0.3037	-2.6728	-3.6452	-1.9965	-2.0405	-0.3037	-2.5787	-1.3502	-4.3339	-3.416	-0.9171	-0.7262	-4.6298	-3.0655	-0.7413	-0.6449
200622_x_at	-1.1534	-3.3192	-2.2423	-2.6714	-1.6959	-0.8417	-1.9393	-1.3305	-1.0563	0.4955	-1.5563	-1.3753	-2.4796	-1.0971	-1.9052	-2.7695	-1.6134	-2.9825	-1.1129	-1.4098	-0.4955
200623_s_at	-0.4335	-2.903	-2.0667	-2.2178	-1.4695	-0.6721	-2.5552	-2.6708	-0.9773	-1.1085	-1.23	-2.1115	-1.4909	-2.2317	-1.7246	-1.748	-2.644	-2.5456	-0.807	-2.5929	0.4335
200624_s_at	-0.9286	-0.4294	-0.6048	-0.5282	-0.982	-0.8463	-2.0672	0.4294	-0.6237	-1.1141	-0.7793	-0.9722	-1.5324	-2.2616	-0.5756	-1.7472	-4.1535	-0.7862	-2.3349	-4.5805	-0.6816
200625_s_at	-1.6905	-1.6711	-1.4136	-1.3879	-2.0058	-1.088	0.0122	-3.7683	-1.2676	-0.7302	-1.4064	-0.8168	-0.4605	-0.0122	-0.8898	-1.7266	-2.9086	-0.9226	-0.8071	-2.9851	-0.8442
200626_s_at	-0.3775	-0.4973	-0.401	-0.5162	-0.7181	-0.9125	-1.7107	0.2722	-0.6012	-0.9617	-0.5496	-0.809	-0.9741	-2.2894	-0.2722	-0.6597	-2.8499	-0.4988	-1.0544	-3.2709	-0.9653
200627_at	-0.8966	-1.0375	-0.7436	-0.9994	-1.1256	0.0119	-1.7415	-0.0119	-0.5889	-0.8887	-0.6053	-0.768	-1.0011	-2.0769	-0.8651	-0.9646	-1.7702	-0.4828	-2.027	-1.9365	-0.6046
200628_s_at	-0.9814	-3.1156	-2.2811	-3.9866	-1.8331	-0.5619	-1.0214	-1.7279	-2.1206	0.3601	-2.0909	-0.7217	-1.6895	-1.93	-3.5576	-0.3601	-2.1374	-2.7802	-4.7892	-2.1221	-0.8735
200629_at	-1.3042	-3.4501	-2.6151	-4.0814	-2.5972	-1.2726	-1.2869	-2.1046	-2.893	-0.4963	-2.6342	-0.7694	-0.8311	-2.3315	-3.7481	0.4963	-1.8368	-2.0688	-2.9996	-1.6785	-1.8527
200630_x_at	-0.6936	-0.4012	-0.5485	-0.6755	-2.7045	-0.4255	-0.3701	-0.4935	-0.9912	-0.9182	-0.805	-0.7344	-0.0426	-1.2891	-0.0692	-2.126	-2.0241	0.0426	-0.7552	-2.0737	-0.9785
200631_s_at	-0.519	-0.6126	-0.8124	-0.8523	-1.2389	-0.277	-1.4639	-0.9533	-0.5305	-0.8682	-0.5354	-1.1036	-0.2203	-2.2281	0.1608	-0.4063	-1.4285	-0.1608	-0.8513	-1.5792	-1
200632_s_at	-2.6232	-4.8647	-3.6835	-4.0897	-2.7163	-5.4232	-5.5798	-3.4932	-2.954	-3.9254	-2.7989	-3.5213	-2.7194	-3.2882	-3.9691	-1.1741	0.1963	-1.6692	-3.9499	-0.1963	-3.7052
200633_at	-0.715	-0.946	-1.11	-0.96	-0.9016	-0.5804	-0.6966	-0.0667	-0.3884	-0.3283	-0.3618	-0.9775	-1.0729	-1.5553	-0.2939	-0.9854	-0.0355	-0.6555	-0.3913	0.0355	-0.5835
200634_at	-1.1671	-1.7835	-1.1588	-1.0575	-1.4097	-0.2158	-0.7381	-1.8453	-0.2378	-0.6297	-1.3194	-0.7904	-0.9641	-0.963	-0.3561	-2.8624	-3.444	-1.5633	-6.0996	-3.132	0.2158
200635_s_at	-2.6935	-4.5554	-4.6351	-4.4362	-3.2421	-1.2774	-4.6443	-4.2604	-3.2123	-4.6188	-3.2356	-4.6423	-4.4397	-4.5345	-4.9811	-2.9407	-0.2716	-4.8165	-3.8014	0.2716	-2.3618
200636_s_at	-3.4612	-6.1066	-6.4218	-5.9231	-3.7306	-1.2847	-7.0977	-6.1126	-3.332	-6.6068	-3.4184	-6.103	-4.9844	-7.1815	-6.3907	-2.3684	0.0327	-5.3976	-3.007	-0.0327	-2.5271
200637_s_at	-2.3944	-4.1019	-3.9489	-3.9301	-2.8505	0.8125	-3.4414	-3.4074	-1.7104	-3.8028	-2.5445	-3.8315	-3.6325	-3.5617	-3.9088	-2.9375	-1.6496	-4.1546	-2.9462	-1.3943	-0.8125
200638_s_at	-1.1829	-0.373	-0.5617	-0.5526	-1.3963	-0.2584	-0.796	-1.5559	-0.3831	-0.8745	-0.799	-0.7596	-1.1027	-0.4293	-0.0543	-0.774	-0.8768	-0.883	0.0421	-1.0831	-0.0421
200639_s_at	-2.0489	-1.4464	-1.5842	-1.5491	-2.669	-1.7389	-1.7741	-1.9656	-1.7706	-1.5512	-2.136	-1.5682	-1.7666	-1.2429	-1.1433	-1.1075	-1.6385	-1.4083	1.1075	-1.8286	-1.5901
200640_at	-1.0189	-0.4475	-0.5884	-0.6097	-1.6945	-0.2734	-0.939	-1.1277	-0.7497	-0.5746	-1.1228	-0.7505	-0.5354	-0.3283	0.1011	-0.6629	-0.8059	-0.2338	-0.1011	-0.9328	-0.4356
200641_s_at	-1.9714	-0.6236	-0.9388	-0.7912	-2.0047	-0.0375	-1.4103	-2.54	-0.5657	-1.3258	-1.3672	-1.4663	-2.5954	-0.9706	-0.6203	-3.8444	-5.5403	-2.4022	-2.7354	-5.7092	0.0375
200642_at	-0.885	-1.4509	-0.9172	-0.9472	-1.0643	-0.866	-3.9032	-0.2543	-0.5455	-1.8197	-0.6077	-2.1939	-2.155	-5.583	-2.0058	-0.5908	-0.125	-2.1621	-2.5486	0.125	-0.8238
200643_at	-0.7078	-4.5294	-4.514	-4.4936	-0.4175	-0.7383	-5.3137	-1.804	-0.0185	-1.0684	-0.5487	-2.7715	-3.088	-3.6085	-4.071	-0.2785	-2.2373	-2.5497	-3.7304	-1.9187	0.0185
200644_at	-2.9508	-2.399	-3.0577	-4.0572	-3.7419	-0.9004	0.9004	-4.2721	-4.2509	-5.244	-2.1839	-2.5304	-1.4821	-2.071	-3.2727	-4.0349	-1.8764	-2.8162	-4.3609	-2.2685	-4.2909
200645_at	-1.123	-1.2197	-1.0006	-1.3665	-0.7219	-1.2766	-0.7291	-1.2566	-0.6668	-0.5888	-0.603	-0.0565	-0.6374	0.0565	-1.8465	-1.8761	-1.1492	-0.8766	-1.9387	-0.8129	-1.0407
200646_s_at	-0.8535	-3.2644	-3.3569	-3.3955	-0.7712	-1.0075	-3.44	-2.1847	-0.2143	0.2143	-1.1977	-2.152	-3.8076	-2.2546	-2.6608	-2.4211	-3.6271	-2.8624	-3.1165	-3.2617	-0.4581
200647_x_at	-0.4957	-1.9432	-1.917	-2.0908	-0.6739	0.2674	-3.4542	-0.63	-0.9163	-0.6025	-0.5138	-1.1309	-0.3992	-4.7298	-1.4204	-1.2516	-2.0759	-0.9606	-3.3546	-1.8759	-0.2674
200648_s_at	-3.4971	-6.2565	-4.9551	-6.4536	-2.5049	-3.914	-1.7165	-0.6583	-1.3393	-0.9361	-4.7938	-2.2732	-5.954	0.6583	-5.4121	-5.1941	-1.9182	-6.2511	-4.0516	-1.8742	-4.8873
200649_at	-1.0019	-3.6747	-3.3656	-3.1984	-1.0353	-1.1251	-3.5292	-1.7752	-0.6627	0.6627	-1.6433	-2.0496	-3.3421	-2.1377	-2.9667	-0.8905	-2.2908	-2.3548	-3.5645	-1.9391	-0.8197
200650_s_at	-0.8102	-3.138	-2.1809	-2.4153	-0.709	-0.8626	-3.5694	-1.2504	-0.7681	-1.6529	-0.4945	-1.9109	-1.8273	-3.6447	-2.1662	0.4032	-1.4491	-2.5583	-3.1064	-1.3897	-0.4032
200651_at	-0.2874	-0.3501	-0.3655	-0.4783	-0.2059	-0.0368	-2.6608	-0.9118	0.0368	-1.0637	-0.1666	-0.5409	-0.3041	-4.0886	-0.6277	-2.4538	-2.5313	-0.5062	-4.4254	-2.5031	-0.3673
200652_at	-0.6379	-0.8197	-0.2311	-0.3534	-0.3251	0.0914	-2.0119	-1.7475	-0.2396	-0.8186	-0.0914	-0.6923	-1.0226	-1.3296	-0.5114	-0.7505	-0.9369	-0.9808	-3.0685	-0.823	-0.1489
200653_s_at	-1.8029	-1.6592	-0.7508	-0.7106	-1.9317	-1.0381	-1.0919	-5.6572	-1.3553	-1.3867	-1.5203	-1.3212	-1.2813	-1.9279	0.7106	-3.6733	-4.5005	-1.6389	-1.5624	-4.7222	-1.1429
200654_at	-0.3945	-3.7275	-2.7316	-3.0711	-0.2985	-0.2388	-2.8387	-1.9057	-0.4337	-0.5811	-0.2118	-1.7642	-1.7301	-3.542	-1.4236	-0.6639	-0.8294	-0.8428	-4.8916	-0.6675	0.2118
200655_s_at	-1.8819	-1.47	-0.5917	-0.6768	-1.9848	-0.8929	-0.621	-4.0711	-0.8699	-1.5192	-1.3567	-1.1361	-0.9245	-1.4334	0.3919	-0.8459	-0.3983	-1.0856	-0.4768	-0.3919	-1.2189
200656_s_at	-1.092	-5.1266	-3.9603	-4.5702	-0.5849	-0.4126	-4.1978	-2.183	-0.3354	-0.8498	-0.4869	-2.6311	-4.7061	-4.4952	-2.3962	-1.6969	-3.1028	-2.7255	-7.1661	-2.844	0.3354
200657_at	-1.6759	-1.6608	-1.7269	-1.9006	-2.0767	-0.9978	-4.1304	0.963	-1.654	-0.963	-1.5625	-1.3636	-1.1472	-4.1112	-1.954	-2.2229	-1.2108	-1.4408	-3.4266	-1.3367	-1.7742
200658_s_at	-1.186	-2.2598	-1.9924	-2.3097	-1.8307	0.3456	-5.1748	-1.7457	-0.689	-1.4277	-0.854	-2.2303	-1.7597	-5.1907	-1.741	-1.9611	-0.8446	-0.3456	-5.1853	-0.5882	-0.9634
200659_s_at	-1.6046	-2.058	-2.1161	-1.8051	-1.6992	-0.7293	-2.8575	-1.5923	-1.3415	-1.4173	-1.1349	-2.2801	-1.9875	-2.6994	-1.9475	-1.3354	-0.4555	-1.0011	-2.1952	0.4555	-1.007
200660_at	-1.1295	-5.2017	-2.1445	-2.955	-1.4261	-1.3795	-1.4746	-7.6357	-0.8641	-0.5504	-1.2928	-0.7142	-1.7221	0.5504	-3.7461	-2.6627	-5.1526	-3.2201	-7.2012	-4.8726	-0.7693
200661_at	-1.0775	-4.1993	-2.8687	-3.0803	-1.4238	-1.468	-0.8692	-2.9717	-0.4762	-0.1424	-0.6001	-1.1524	-2.993	-2.0434	-3.429	-1.3532	-2.3973	-2.9924	0.1424	-2.1741	-1.2782
200662_s_at	-0.2309	-2.0169	-1.4578	-1.9878	-0.642	-0.5943	-3.9949	-0.9845	-0.5798	-0.9127	0.2309	-1.1086	-1.079	-4.2982	-1.2302	-0.4426	-1.0153	-0.3318	-2.9059	-0.9241	-0.4472
200663_at	-0.6407	-4.7168	-3.7181	-3.4896	-0.5294	-0.9391	-0.8218	-4.2519	-0.2287	0.1864	-0.2674	-1.8219	-2.4398	-1.988	-1.8515	-0.4127	-0.1864	-3.2125	-3.6327	-0.2277	-0.467
200664_s_at	-1.1804	-3.3806	-1.4417	-1.9826	-1.4421	-0.983	-3.5455	-1.6766	-0.6773	-1.5121	-1.0666	-2.1754	-3.161	-0.9216	-1.5555	-2.0481	-0.0521	-3.2604	-3.2072	0.0521	-0.6332
200665_s_at	-0.4324	-8.9187	-8.544	-8.9046	-0.1932	-0.7023	-9.3549	-9.4082	-1.2323	-3.0515	-0.9291	-7.2647	-5.6634	-8.2268	-8.4868	0.0061	-1.0027	-8.4803	-0.0061	-0.8547	-0.214
200666_s_at	-1.1269	-2.8103	-1.0644	-1.1195	-1.7592	-1.3968	-3.5216	-0.9565	-0.92	-1.7121	-1.2223	-1.9433	-2.3482	-1.172	-1.4304	-0.8981	0.0928	-2.9643	-2.7671	-0.0928	-1.1279
200667_at	-0.7052	-1.4913	-1.0712	-1.1177	-1.2266	-0.8282	-1.3941	-1.012	-0.5121	-1.2146	-0.6436	-0.5748	-0.6553	0.346	-0.9022	-0.346	-1.109	-0.6662	-1.3851	-1.4493	-1.1629
200668_s_at	-1.0961	-1.2855	-1.0025	-1.1293	-1.2688	-0.8343	-0.876	-0.9308	-0.8134	-0.9889	-0.89	-0.7186	-0.9192	0.7186	-0.9045	-1.1682	-1.0579	-0.8513	-2.5779	-1.2498	-1.0929
200669_s_at	-1.3513	-1.4913	-1.1284	-1.3978	-1.4033	-0.9226	-1.0207	-1.0195	-0.8668	-1.2035	-1.0489	-0.964	-1.818	0.8668	-1.0032	-1.7028	-1.6406	-1.6589	-2.7066	-1.8735	-1.0638
200670_at	-1.0501	-3.9773	-1.4826	-1.4968	-0.6201	-2.1714	-4.3914	-2.7314	-1.7853	-1.3738	-1.5872	-1.5539	-2.1478	-4.384	0.3811	-2.0483	-3.3671	-0.3811	-2.2183	-3.9602	-1.6633
200671_s_at	-1.6227	-2.7623	-3.1982	-3.1636	-3.0605	-0.4186	-4.6433	-5.2107	-1.1634	-4.9937	-2.7347	-4.9665	-4.9246	-4.001	-3.3288	-3.4744	-2.4465	-4.8644	-5.0427	-2.7574	0.4186
200672_x_at	-2.0507	-1.8186	-2.0337	-2.1582	-3.426	-0.1832	-2.228	-4.7224	-0.9217	-4.2366	-1.7785	-4.0157	-4.2613	-3.7382	-2.3407	-3.2486	-3.1971	-3.5652	-4.5268	-2.9489	0.1832
200673_at	-0.4284	-2.2097	-2.3716	-2.8405	-0.5109	-1.2737	-1.9795	-2.5693	-0.5041	-1.2069	-0.5184	-1.1683	-2.0301	-1.8529	-2.5775	0.4284	-0.7161	-1.6819	-3.8371	-0.8936	-0.8569
200674_s_at	-0.1909	-0.0492	-0.0083	-0.0077	0.0077	-0.3315	-1.7186	-0.616	-0.2189	-0.7621	-0.2447	-0.4084	-0.1634	-3.1709	-0.3869	-2.4207	-2.3896	-0.205	-1.2629	-2.1681	-0.412
200675_at	-1.0051	-2.4452	-3.5279	-3.1257	-0.8733	-1.188	-2.6454	-3.7919	-0.1757	-0.2844	-1.0083	-3.6133	-3.6701	-6.6745	-1.7594	-0.6171	-0.0457	-3.3169	-6.1887	0.0457	-0.8291
200676_s_at	-1.3776	-3.0138	-2.9757	-2.8262	-1.704	-2.1328	-3.6283	-2.4937	-1.0863	-2.0185	-1.3789	-2.4668	-2.511	-3.3364	-2.4039	0.2145	-0.5012	-1.9983	-3.1233	-0.2145	-1.4773
200677_at	-0.5806	-3.8878	-2.5105	-3.3278	0.1396	-0.2175	-2.8452	-2.9107	-0.5757	-1.2568	-0.1396	-1.3391	-0.9861	-1.4259	-2.3074	-0.2589	-2.0075	-1.2513	-1.0698	-1.8053	-0.592
200678_x_at	-2.7391	-4.5944	-3.7994	-5.4481	-2.856	-2.0103	-4.612	-5.1656	-1.6386	0.9052	-2.0671	-0.9052	-1.2519	-2.3314	-5.3898	-2.3198	-3.3026	-0.9788	-5.3693	-3.1377	-2.591
200679_x_at	-1.0911	-0.4268	-0.4141	-0.4276	-1.8671	-0.542	-0.7227	0.2924	-1.0666	-1.9794	-1.4637	-0.8871	-1.3363	-1.3214	-0.2924	-4.201	-4.255	-1.4576	-2.739	-4.1934	-1.6166
200680_x_at	-0.8942	-0.7499	-0.6136	-0.7228	-1.4038	-0.4289	-0.2937	0.2369	-0.9179	-1.3183	-1.0939	-0.9109	-0.7173	-0.9086	-0.2369	-2.4766	-0.9814	-0.6128	-0.3169	-1.0281	-1.3189
200681_at	-0.3027	-0.8331	-1.8027	-1.925	-0.5557	-0.1195	-3.409	-0.2398	-0.1877	-0.7085	-0.1028	-1.8951	-0.597	-4.7359	-1.5495	-0.1349	-0.9691	-0.1017	-2.8607	-0.8999	0.1017
200682_s_at	-1.0435	-0.6955	-0.5631	-0.4803	-0.928	0.3539	-1.3147	-0.6225	-0.4889	-0.5512	-0.5833	-0.5321	-0.5092	-1.4889	-0.3817	-2.9482	-2.645	-0.7529	-1.8417	-2.4632	-0.3539
200683_s_at	-0.8596	-1.6309	-1.5323	-1.4176	-0.7009	-0.249	-2.2484	-1.5103	0.249	-0.9104	-0.4457	-1.1223	-0.961	-1.6336	-1.2313	-1.0374	-1.7527	-1.1904	-1.8238	-1.6752	-0.333
200684_s_at	-1.182	-2.6073	-2.4901	-2.5398	-1.9435	-1.4152	-3.041	-2.2268	-1.0943	-1.8125	-1.2197	-2.081	-2.5412	-2.8889	-2.1539	-0.5423	-0.1884	-2.0115	-1.2808	0.1884	-1.1001
200685_at	-0.9703	-0.8589	-0.0268	-0.7374	-1.5591	-2.0665	-1.5343	-1.7381	-1.2692	-2.2298	-1.3449	-1.1559	-0.6869	-3.589	0.0268	-2.1057	-1.3533	-0.0949	-1.5135	-1.5201	-2.2252
200686_s_at	-1.4468	-0.832	-0.4145	-0.6648	-0.931	-1.4681	-0.4257	-0.5283	-1.3091	-1.1136	-1.2774	-0.7484	-0.5299	-1.7914	0.3858	-1.3112	-2.8093	-0.3858	-0.8232	-3.1465	-1.7101
200687_s_at	-1.0764	-1.6099	-1.5538	-1.574	-1.4238	-0.5889	-3.1226	0.5889	-0.7647	-1.3896	-0.8688	-1.7163	-1.0631	-3.8504	-1.5353	-1.0537	-1.8198	-1.3318	-1.5136	-1.7766	-1.1007
200688_at	-0.5157	-0.7322	-0.7713	-0.4155	-0.66	-0.4217	-1.0014	-0.5088	-0.5158	-1.1228	-0.1359	-1.1182	-1.0847	-0.7309	-0.7417	-0.4243	-0.2859	-1.076	-0.1753	-0.1505	0.1359
200689_x_at	0.0549	-0.1366	-0.1557	-0.2075	-0.0549	-0.1138	-2.7247	-0.1211	-0.2026	-0.7228	-0.2054	-0.6817	-0.276	-3.0855	-0.6515	-0.4329	-0.5307	-0.405	-1.9469	-0.451	-0.2257
200690_at	-0.0478	-2.0917	-1.8813	-1.7634	-1.2736	-1.293	-2.5004	-0.4703	-1.4239	-0.0576	-0.8443	-1.464	-1.1884	-2.587	-1.1589	0.0478	-0.8325	-0.7615	-1.6457	-1.2597	-1.1051
200691_s_at	-1.282	-2.2238	-2.0877	-1.9766	-1.6587	-1.3266	-4.443	0.404	-1.5519	-0.8459	-1.3458	-1.8936	-1.2279	-4.5226	-1.5324	-0.404	-2.1002	-1.3537	-3.0911	-2.293	-1.2789
200692_s_at	-0.5158	-1.8944	-1.7555	-1.5322	-1.3302	-0.7339	-4.5016	-0.1459	-1.2163	-0.6126	-0.9253	-1.8019	-1.7005	-4.3378	-1.2952	0.1459	-3.3733	-1.4356	-4.7243	-3.7671	-0.6357
200693_at	-0.7579	-1.8133	-1.7463	-1.373	-0.4659	-0.1362	-2.9116	-0.534	0.1362	-1.2892	-0.2389	-1.9791	-1.5646	-3.9462	-0.859	-0.4477	-1.8112	-1.9262	-0.8602	-1.8809	-0.2106
200694_s_at	-1.3606	-0.9041	-0.8069	-0.8109	-1.373	-1.272	-1.9543	0.8069	-1.0048	-1.3034	-0.8903	-1.5462	-1.6128	-3.0726	-0.9055	-1.2737	-1.3561	-0.9284	-2.3742	-1.4425	-0.9541
200695_at	-0.8938	-2.1444	-2.3921	-2.1384	-1.0026	-0.1738	-2.6706	-1.4706	-0.109	-0.475	-0.7921	-1.8307	-2.2382	-2.2285	-1.8688	-1.5899	-2.52	-2.3078	-4.2068	-2.2868	0.109
200696_s_at	-3.3318	-7.1563	-6.5296	-7.2921	-3.363	-3.2632	-1.7045	-7.2564	-1.8996	-2.0435	-2.8351	-4.1346	-2.5296	-2.9308	-4.1527	-2.32	-0.0494	-2.4295	-4.2383	0.0494	-3.2926
200697_at	-2.2939	-3.2841	-2.3009	-2.695	-2.0176	-1.3318	-3.1383	0.3234	-1.6569	-2.0699	-1.6465	-1.5075	-2.2581	-3.4606	-2.921	-0.3234	-1.595	-4.4345	-0.4435	-1.4192	-1.1105
200698_at	-0.933	-5.0992	-4.5057	-4.9936	-0.782	-0.9194	-3.5146	-2.853	-0.44	-2.4645	-0.6262	-3.5632	-3.8373	-4.5095	-3.6163	-1.2029	-1.357	-3.2194	-5.7346	-1.4971	0.44
200699_at	-0.6075	-4.762	-4.1879	-4.2421	-0.7783	-0.9001	-4.4596	-2.6813	-0.5799	-2.763	-0.5917	-3.1733	-3.3811	-4.5676	-3.9233	0.0996	-0.2788	-2.7847	-3.4359	-0.0996	-0.1287
200700_s_at	-0.9092	-4.2241	-3.806	-4.2052	-0.2481	-0.3477	-3.3507	-2.357	-0.4662	-1.6902	-0.609	-2.5202	-2.4942	-3.3846	-2.6581	-0.5108	-1.5011	-1.4925	-3.8734	-1.4638	0.2481
200701_at	-1.9122	-2.1385	-2.012	-3.3098	-2.0996	-1.4145	-3.828	-3.4805	-0.8418	-0.0287	-0.7457	-0.3873	-1.3595	-2.1587	-3.6622	-2.478	-1.4788	0.0287	-2.7658	-1.446	-1.9952
200702_s_at	-1.5868	-0.3108	-0.1189	0.1189	-2.6373	-2.2676	-1.6846	-0.9849	-1.9677	-2.899	-1.858	-1.6541	-2.1885	-2.9403	-0.8264	-2.9313	-3.4897	-1.4155	-3.1222	-3.4004	-1.965
200703_at	-0.5439	-2.1032	-1.9593	-2.2569	-0.5269	-0.0599	-1.9128	-1.611	-0.0854	-0.5223	-0.0307	-1.2756	-1.2415	-4.9729	-1.7064	-1.1269	-1.2363	-1.3599	-0.2401	-1.1414	0.0307
200704_at	-4.0059	-3.1989	-2.4771	-2.1241	-4.2173	-6.6477	-2.7941	-8.4108	-3.3525	-1.4934	-4.4357	-2.9458	-2.4907	1.1497	-1.1497	-2.7428	-1.8082	-2.5186	-2.9518	-2.1843	-4.3108
200705_s_at	-0.2525	0.0124	-0.0244	-0.0124	-0.2182	-0.4711	-4.2254	-0.8604	-0.5004	-1.1564	-0.3865	-0.8153	-0.2559	-4.5722	-0.6042	-1.9718	-2.2538	-0.3711	-2.3843	-2.4087	-0.8036
200706_s_at	-4.2433	-3.2291	-2.599	-1.9875	-4.624	-7.4263	-3.0647	-8.0381	-4.2194	-1.2713	-4.7625	-3.0761	-3.4386	1.2713	-1.315	-2.7975	-3.405	-3.2541	-5.5476	-3.9787	-4.1909
200707_at	-0.8107	-3.628	-3.5758	-3.8263	-0.8647	-0.2002	-4.1418	-3.6913	0.1412	-0.7004	-1.7117	-2.6781	-3.7504	-3.0435	-2.7916	-1.3729	-4.2811	-3.0758	-3.6379	-4.0959	-0.1412
200708_at	-1.4225	-2.1727	-1.8885	-1.7325	-1.5428	0.115	-3.8432	-0.115	-1.0016	-1.0806	-1.2634	-2.4309	-1.5489	-4.2226	-2.4076	-1.5245	-2.0479	-0.8713	-2.1214	-2.067	-1.1602
200709_at	-0.621	-3.6574	-3.1143	-3.4201	-1.9147	0.5909	-2.8777	-2.4074	-1.0476	-0.7174	-1.5079	-1.4137	-2.334	-1.8718	-4.4499	-2.6451	-2.7487	-2.7634	-2.2493	-3.0727	-0.5909
200710_at	-3.4658	-4.5309	-4.0796	-4.4949	-2.8971	-2.6765	-2.7212	-2.1274	-3.2491	-2.6671	-2.7821	-2.8827	-3.3619	-4.1273	-3.2982	-2.1476	-0.2905	-2.6681	-4.6871	0.2905	-2.4784
200711_s_at	-0.3364	-0.9857	-0.7153	-0.9163	-1.1343	-0.3515	-1.4985	-0.5184	-0.8438	-1.2598	-0.1232	-1.0444	-1.1071	-1.6021	-1.1074	0.1232	-1.4401	-0.8459	-0.4151	-1.6954	-0.3761
200712_s_at	-0.9442	-2.027	-1.6982	-1.6402	-1.3507	0.2265	-1.6178	-0.6243	-0.6808	-0.3993	-1.0612	-0.942	-2.6384	-0.9595	-1.0088	-1.6463	-1.4147	-1.6756	-1.1357	-1.2923	-0.2265
200713_s_at	-0.7933	-1.4939	-1.0363	-1.2198	-1.2081	-0.3632	-0.7059	-0.3145	-1.039	-0.487	-0.7275	-0.5686	-0.602	-0.8451	-0.4689	-0.1972	-0.2018	-0.0063	0.0063	-0.2912	-0.7117
200714_x_at	-0.9179	-1.7785	-1.86	-2.0131	-0.6345	-0.739	-1.1796	-1.8831	-0.5501	0.2759	-0.9517	-0.5771	-0.541	-0.675	-1.61	-1.0186	-1.4072	-0.2759	-2.0727	-1.202	-0.8425
200715_x_at	-0.2398	-0.104	0.104	-0.1151	-0.2964	-0.3198	-3.3875	-0.4383	-0.3299	-1.2832	-0.2503	-0.839	-0.286	-3.5884	-0.5693	-1.2508	-0.7736	-0.6161	-1.301	-0.897	-0.7228
200716_x_at	-0.1905	0.0616	-0.1158	-0.0616	-0.161	-0.3155	-1.6644	-0.8234	-0.3712	-0.7783	-0.3041	-0.457	-0.4533	-2.8109	-0.3045	-1.8773	-0.7434	-0.3298	-3.5779	-0.6719	-0.4475
200717_x_at	-0.1127	-0.1052	0.0848	-0.0848	-0.127	-0.2913	-1.5393	-0.3084	-0.3152	-0.6337	-0.245	-0.247	-0.1787	-2.7362	-0.1755	-0.7728	-1.0556	-0.1974	-0.907	-1.2258	-0.3977
200718_s_at	-0.6063	-0.5193	-0.4943	-0.4107	-0.3568	-0.2479	-0.516	-0.0043	-0.225	-0.732	-0.0107	-0.7058	-0.8971	-1.0438	-0.5606	-0.3214	-1.0721	-0.8347	0.0043	-1.2336	-0.2219
200719_at	-3.3917	-2.6413	-2.4557	-2.5466	-4.7449	-3.6647	-3.1661	-2.3279	-4.0341	-3.6799	-3.5497	-2.7784	-2.6459	-3.0257	-2.5544	-2.551	-2.8567	-1.9701	1.9701	-2.9069	-3.777
200720_s_at	-1.0428	-3.5133	-2.9933	-3.3501	-1.3134	0.0952	-3.0554	-1.2607	-0.5919	-1.2094	-1.0112	-1.5749	-2.3547	-1.8845	-2.3215	-2.1315	-1.2573	-2.6976	-3.3307	-0.8923	-0.0952
200721_s_at	-0.2528	-2.3724	-2.2187	-2.0666	-1.5974	0.0209	-1.7924	-0.9015	-0.5406	-0.6895	-0.5929	-1.4606	-2.0213	-1.2716	-1.2911	-1.3846	-1.3035	-2.1647	-2.8007	-0.9409	-0.0209
200722_s_at	-1.403	-3.6825	-3.5598	-3.5264	-1.3299	0.0689	-3.7421	-2.1333	-0.5601	-1.3677	-1.0974	-2.8556	-4.048	-3.3162	-3.0828	-2.9657	-3.9605	-3.1462	-4.4299	-3.9054	-0.0689
200723_s_at	-0.7491	-2.9974	-2.4631	-2.6987	-0.8499	-0.084	-3.3957	-1.3758	-0.1244	-0.695	-0.2113	-1.8238	-2.1988	-2.9073	-2.1513	-0.6578	-2.7856	-1.5649	-3.2315	-2.8758	0.084
200724_at	0.0033	-0.925	-0.9567	-0.9537	-0.4414	-0.0033	-0.6533	-0.8718	-0.4353	-0.3979	-0.2986	-0.4026	-0.2658	-0.5626	-1.0896	-0.8463	-0.5831	-0.6804	-0.8679	-0.5283	-0.2152
200725_x_at	-0.3862	-0.0816	0.016	-0.016	-0.2122	-0.388	-2.2983	-0.506	-0.3779	-0.8641	-0.4667	-0.3834	-0.1741	-3.7592	-0.2708	-1.0662	-0.602	-0.2795	-2.3732	-0.6206	-0.5962
200726_at	-0.5478	-0.2418	-0.348	-0.7734	-0.7293	-0.0376	-1.0377	-0.0241	0.0241	-0.088	-0.2178	-0.2476	-0.1335	-1.0578	-0.5249	-0.2407	-0.5343	-0.8537	-0.7836	-0.6027	-0.9077
200727_s_at	-0.3528	-0.797	-1.388	-1.1446	-3.0669	-0.6616	-1.2898	-2.0875	-1.0281	-1.9656	-2.3551	-0.5767	-0.8967	0.3528	-0.9451	-2.5361	-4.3919	-1.1674	-1.3345	-4.2995	-0.8541
200728_at	-1.4377	-1.156	-0.9833	-1.3983	-1.9846	-0.9644	0.2385	-2.8808	-1.2712	-1.0482	-1.1331	-0.4146	-0.4984	-0.2385	-0.395	-0.4002	-2.3412	-0.578	-3.341	-2.4703	-0.9727
200729_s_at	-1.5925	-1.6183	-1.4199	-1.9896	-1.7801	-1.6414	0.3184	-4.0103	-1.3787	-1.0836	-1.1788	-0.6518	-1.6526	-0.5264	-0.3184	-2.4001	-3.8616	-1.6841	-3.1065	-4.8485	-1.1891
200730_s_at	-1.6018	-4.5362	-4.0783	-4.3548	-2.3066	-1.2892	-4.5811	-2.4665	-1.3027	-1.9722	-1.4541	-2.8155	-4.5913	-1.7545	-3.3021	-1.8551	-3.8777	-4.0236	-4.235	-4.5312	1.2892
200731_s_at	-0.9983	-2.8131	-2.5997	-3.0466	-1.4748	-1.1734	-2.4174	-2.0707	-1.1555	-1.0504	-0.7682	-1.6762	-2.3348	-0.8342	-1.5527	-1.226	-3.2212	-1.8487	-2.2505	-3.6546	0.7682
200732_s_at	-0.143	-2.247	-1.9878	-2.1406	-1.1393	-0.9016	-3.0082	-1.9802	-0.8731	-0.9186	-0.2646	-1.1946	-1.3046	-1.1115	-1.3265	-0.1011	-2.1477	-0.8961	-0.3522	-2.2083	0.1011
200733_s_at	0.1158	-3.2705	-2.974	-3.0988	-0.5183	-0.8924	-3.1252	-1.7362	-0.6688	-0.7834	-0.1633	-1.5229	-2.6975	-0.7032	-1.4169	-0.2636	-0.6951	-2.6025	-0.5501	-1.0676	-0.1158
200734_s_at	-1.1204	-3.2314	-2.805	-3.2591	-0.9831	-0.1119	-2.3036	-3.2808	-0.403	-0.2773	-0.2297	-0.8886	-0.0095	-1.2516	-2.0831	-0.8248	-2.0711	-0.6355	0.0095	-1.9498	-0.0881
200735_x_at	-0.2753	-0.4791	-0.3409	-0.4921	-0.5249	-0.3978	-1.5253	-0.5374	-0.5259	-0.8963	-0.4031	-0.3147	-0.1766	-2.2671	-0.4143	-1.8696	-2.1993	0.1766	-2.3697	-2.1472	-0.5854
200736_s_at	-1.8643	-2.6055	-2.4016	-3.3502	-1.8422	-1.0479	-1.9331	-3.6232	-0.9619	-0.463	-1.324	-0.5539	-1.3349	-4.2589	-4.5129	-2.8309	-0.1499	-0.8581	-0.6478	0.1499	-1.7224
200737_at	-2.0146	-2.6739	-2.1439	-2.3372	-1.6214	-1.3382	-2.4444	-1.039	-2.2172	-1.4033	-1.6629	-1.3764	-2.0155	-1.5422	-2.7428	0.8565	-0.9494	-2.248	-1.5459	-0.8565	-1.1614
200738_s_at	-1.4509	-1.7673	-1.337	-1.5466	-1.1032	-0.8704	-1.151	-0.7711	-1.3217	-0.6905	-0.8709	-0.6903	-1.002	-0.7882	-1.5944	0.5692	-0.6279	-1.1461	-1.0017	-0.653	-0.5692
200739_s_at	-0.6389	-2.565	-2.2283	-2.1831	-0.5767	0.047	-2.8137	-1.7517	-0.2451	-0.3425	-0.3398	-0.8745	-1.2543	-3.0432	-1.4424	-1.7262	-0.651	-0.794	-1.209	-0.4007	-0.047
200740_s_at	-0.7765	-2.6625	-2.2157	-2.5647	-0.7687	-0.9012	-3.4635	-0.7362	-0.4239	-1.0095	-0.5126	-1.3109	-1.1007	-5.3477	-1.7294	-0.1574	-0.3517	-0.3777	0.1482	-0.1482	-1.0383
200741_s_at	-0.9683	0.0421	-0.0421	-0.0433	-0.5341	-1.1703	-0.848	-1.3257	-0.8291	-0.9321	-0.7769	-0.5044	-0.5956	-2.8393	-0.1165	-2.367	-1.8116	-0.3172	-2.1484	-1.8461	-1.0623
200742_s_at	-2.1488	-2.9849	-3.0261	-3.3425	-2.509	-1.657	-4.2873	-1.4665	-0.7361	0.3484	-1.8016	-0.942	-1.1656	-2.8463	-3.0679	-1.9408	-2.9185	-1.1701	-0.3484	-3.0687	-2.5085
200743_s_at	-2.4491	-2.4206	-2.2418	-2.6924	-2.4991	-1.6198	-3.6028	-1.7279	-1.1177	0.2507	-2.0303	-0.5068	-0.4317	-3.0803	-1.9465	-1.9975	-3.2171	-0.4416	-0.2507	-3.5742	-2.9628
200744_s_at	-1.4157	-3.106	-2.7787	-3.1948	-1.514	0.5156	-2.4131	-2.1638	-0.7526	-1.1454	-1.267	-1.443	-1.6293	-0.6729	-1.6364	-1.6294	-2.7272	-1.545	-3.5298	-2.6052	-0.5156
200745_s_at	-1.0141	-1.9508	-1.7782	-2.2754	-1.1066	-0.4804	-1.1865	-3.0602	-0.6618	-1.3475	-0.8998	-1.1948	-1.4465	-0.8981	-0.6686	0.4075	-2.0005	-0.6802	-2.1592	-1.8416	-0.4075
200746_s_at	-1.1554	-1.7579	-1.5608	-1.9518	-1.1403	-0.5263	-1.2246	-2.5746	-0.6124	-1.1336	-1.036	-0.9207	-0.5737	-0.8577	-0.7862	-0.6521	-1.1103	0.4453	-1.58	-0.7289	-0.4453
200747_s_at	-1.3434	-0.9774	-0.6613	-1.0654	-1.1427	-0.7191	-1.6523	-0.1878	-0.1676	-1.1291	-0.6169	-1.0121	-0.7338	-1.9503	-0.4926	-1.3478	-0.2911	0.1676	-2.348	-0.2587	-1.0702
200748_s_at	-0.6605	-2.8722	-2.421	-3.4377	-1.1162	-1.2239	-1.0089	-1.2901	-0.1202	0.1202	-0.2944	-0.8821	-1.6249	-0.526	-2.4671	-1.0358	-1.1656	-1.9397	-0.6191	-1.0955	-0.4899
200749_at	0.0855	-2.526	-2.4572	-2.5213	-1.019	-0.6285	-5.6622	-1.7669	-0.649	-1.079	-0.4755	-2.0381	-1.8449	-5.6008	-2.2308	-0.0855	-0.3683	-1.4128	-2.464	-0.6022	-0.4622
200750_s_at	-1.0324	-1.5953	-1.4457	-1.4344	-1.4185	0.5181	-4.6035	-0.5978	-1.1286	-1.3546	-0.9631	-2.0784	-1.6094	-5.7487	-1.933	-1.3683	-3.1771	-1.8828	-3.3885	-3.3275	-0.5181
200751_s_at	-1.4438	-0.6676	-0.6459	-1.0128	-1.1659	-0.2804	-0.988	-0.6995	0.259	-1.2625	-0.5519	-0.9251	-1.3424	-0.5622	-0.259	-3.4008	-4.5275	-1.4457	-4.4872	-4.5871	-0.6024
200752_s_at	-0.6824	-1.4558	-1.6561	-1.5896	-1.2465	-0.0433	-1.2392	-0.2334	0.0433	-0.5747	-0.6516	-0.8096	-1.3718	-1.1545	-0.9979	-1.4458	-2.1805	-0.8472	-1.0334	-2.1253	-0.1871
200753_x_at	-0.9727	-1.3258	-1.0552	-1.3989	-0.7904	0.2511	-1.3327	-0.6185	-0.6058	-0.4922	-0.8011	-0.9904	-1.1616	-2.3557	-0.2511	-3.0638	-2.798	-0.8992	-3.2911	-3.0984	-1.1618
200754_x_at	-0.9535	-0.8483	-0.5274	-0.851	-1.3376	-0.281	-1.3698	0.1212	-1.1111	-0.7373	-1.1391	-0.9875	-0.1815	-1.8613	-0.2261	-1.7922	-1.1118	-0.1212	-1.8971	-1.2224	-1.5128
200755_s_at	-0.775	-6.0079	-5.8677	-5.8161	-1.2359	-1.0321	-6.5288	-3.7251	-1.1715	-1.954	-1.2406	-4.8788	-5.3362	-6.1976	-5.2936	-1.1104	-4.7698	-4.8241	-5.8032	-4.5757	0.775
200756_x_at	-1.3555	-5.1578	-4.9914	-5.0427	-1.383	-1.0898	-5.0703	-4.0501	-1.2456	-2.5507	-1.7757	-4.6809	-5.8705	-5.1988	-4.9582	-3.068	-5.6912	-5.3082	-5.467	-5.5939	1.0898
200757_s_at	-0.6133	-5.1782	-5.0158	-4.9734	-1.1587	-1.2663	-4.3452	-3.4931	-1.0541	-1.85	-0.882	-4.1639	-4.3641	-5.6203	-4.3076	0.2868	-2.6879	-4.0893	-4.7447	-2.6175	-0.2868
200758_s_at	-0.9999	-3.2944	-3.2506	-3.398	-1.0139	-0.302	-3.6663	-2.6494	-1.3548	-1.2562	-0.5297	-2.6334	-3.1478	-3.3222	-2.6895	-0.6557	-0.4888	-3.1155	-4.3685	-0.5114	0.302
200759_x_at	-0.4603	-3.0154	-3.0003	-3.0432	-1.1461	-0.5869	-3.1638	-2.7784	-1.3439	-1.2742	-0.5194	-2.5717	-2.582	-3.0225	-2.549	-0.326	-0.0417	-2.807	-2.7724	0.0417	-0.4662
200760_s_at	-0.8836	-0.3367	0.0469	-0.1575	-1.0323	-1.4468	-0.0469	-2.3257	-0.7797	-1.0502	-0.8386	-0.346	-1.3894	-1.3545	-0.1591	-2.1621	-2.7317	-1.4514	-0.9749	-2.5426	-0.8822
200761_s_at	-1.1608	-1.4867	-1.0871	-1.2669	-1.179	-1.7414	-1.4342	-2.7616	-0.8799	-0.9462	-0.9572	-0.9477	-1.3996	-2.1674	-1.1555	-0.2045	-1.9296	-1.4381	0.2045	-1.8029	-1.2741
200762_at	-0.4796	-4.7975	-3.225	-5.332	-1.4121	-1.1243	-5.9354	-6.9969	-0.0887	-1.2485	-0.6078	-1.1137	-0.6049	-6.8049	-3.351	0.0887	-0.8381	-0.5614	-3.4937	-0.9861	-0.8983
200763_s_at	-0.3257	0.0035	-0.0414	-0.0035	-0.1626	-0.4023	-0.9363	-0.794	-0.1556	-0.5417	-0.2324	-0.1588	-0.2866	-3.0336	-0.2534	-0.9942	-0.8518	-0.2153	-2.6677	-0.863	-0.3724
200764_s_at	-1.0664	-3.7393	-4.3144	-5.3355	-0.9513	0.005	-5.1285	-0.8843	-0.6098	-0.9597	-0.7664	-1.692	-2.4671	-2.7979	-4.0099	-1.3175	-2.7007	-3.0097	-4.0112	-2.462	-0.005
200765_x_at	-0.6583	-3.9318	-4.4361	-5.7538	-0.8355	0.1049	-6.0452	-0.7738	-0.4674	-0.8037	-0.3244	-1.366	-1.0815	-3.0156	-4.0173	-0.6136	-0.3871	-2.0883	-1.7455	-0.1049	-0.1408
200766_at	-3.1373	-6.321	-5.2823	-5.7785	-3.1316	-3.8532	-5.0983	-4.5824	-2.3517	2.2865	-2.2865	-2.6193	-5.5009	-3.8555	-3.4249	-2.6782	-3.1647	-4.6127	-6.0221	-2.7462	-2.8688
200767_s_at	-0.1839	-0.8628	-0.7979	-0.9566	-1.2638	-0.5627	-0.9668	-1.4596	-0.5847	-0.5649	-0.3874	-0.4459	-0.3379	-0.0867	0.0867	-1.5547	-2.7157	-0.2763	-1.7816	-2.7237	-0.3799
200768_s_at	-1.8025	-2.4187	-2.242	-2.5499	-2.2263	-1.7055	-4.5037	0.9287	-2.2085	-1.3535	-1.9002	-2.1561	-1.1068	-4.2354	-2.452	-2.0977	-0.9287	-1.5907	-2.6233	-1.3482	-2.2723
200769_s_at	-1.9001	-2.7519	-2.8434	-2.9011	-1.603	-0.7916	-4.1732	0.7916	-0.9761	-1.1137	-1.4456	-2.496	-4.0141	-3.9035	-3.1969	-2.4699	-3.0765	-3.9705	-4.5009	-3.3209	-0.8501
200770_s_at	-0.7014	-4.9485	-6.0725	-5.7063	-2.1652	-1.3519	-5.8734	-5.0865	-1.2368	-4.1917	0.4844	-5.7652	-6.4533	-5.5723	-6.3983	-1.4184	-3.1224	-4.9318	-4.7091	-3.0654	-0.4844
200771_at	-0.4207	-5.1613	-8.3025	-8.1366	-1.5087	-1.094	-8.323	-8.2379	-1.1771	-5.8169	-0.2663	-7.2811	-8.0618	-8.1223	-8.6975	0.2663	-1.4027	-4.7541	-3.3685	-1.351	-0.6105
200772_x_at	-1.4016	0.0153	-0.1412	-0.2031	-2.5048	-0.659	-0.8615	-0.0153	-1.6789	-1.6471	-1.4359	-0.4877	-0.2622	-3.0004	-0.1184	-4.0797	-4.1549	-0.4741	-1.9178	-4.5827	-2.368
200773_x_at	-1.5011	-0.1666	-0.2473	-0.4053	-1.3548	-0.9807	-0.5748	0.1351	-1.052	-1.0403	-1.1313	-0.5457	-0.1351	-2.2422	-0.1978	-2.4231	-1.1003	-0.2368	-0.9816	-1.1991	-1.676
200774_at	-0.4181	-1.0797	-0.7274	-1.2578	-0.8399	-0.6235	-0.8345	-0.9264	-0.4847	-0.5669	-0.5768	-0.2912	0.0763	-0.4011	-0.2414	-0.1099	-2.7164	-0.0763	-1.2686	-2.6758	-0.7492
200775_s_at	-0.6456	-0.6119	-0.7918	-0.815	-1.0356	-0.3402	-0.7191	0.2332	-0.3582	-0.6836	-0.7629	-0.6442	-0.9867	-0.2332	-0.4798	-0.9407	-1.8071	-0.9858	-1.9036	-2.3405	-0.6838
200776_s_at	-1.2419	-3.131	-2.698	-2.5498	-0.3803	-0.0369	-3.2562	-1.8895	-0.8165	-0.9518	-0.7735	-1.9095	-2.8752	-2.1527	-1.6444	-0.7637	-2.6708	-2.4866	-3.3236	-3.1289	0.0369
200777_s_at	-0.5227	-2.5617	-2.0313	-1.8505	-0.3745	-0.1007	-3.2292	-1.9067	-0.9854	-0.6187	-0.3517	-1.3266	-1.4218	-2.1201	-0.9139	0.1007	-1.5828	-1.0401	-2.3161	-1.893	-0.2879
200778_s_at	-0.9498	-3.2493	-3.1564	-3.4856	-0.7598	0.1628	-4.4054	-1.4303	-0.1628	-1.6924	-1.1443	-2.4641	-2.9575	-3.8048	-2.6529	-2.0008	-1.9636	-2.1448	-3.116	-2.1239	-0.1816
200779_at	0.2403	-1.6876	-1.471	-1.8333	-0.303	-1.0588	-1.3783	-0.5333	-0.8511	-1.3627	-0.8348	-1.1387	-0.8336	-1.9837	-1.3864	-0.2403	-0.9991	-1.2055	-1.1629	-1.001	-0.5614
200780_x_at	-0.9537	-1.5859	-1.6826	-1.7549	-0.94	-0.8831	-1.6724	-0.9	-0.665	-0.8343	-0.9407	-1.4413	-0.9317	-1.5262	-1.5766	-1.5675	-2.4433	-0.5846	0.5846	-2.2117	-0.8255
200781_s_at	-0.2117	-0.1393	0.0936	-0.0936	-0.3488	-0.4919	-1.212	-1.0022	-0.5724	-0.9213	-0.4453	-0.4494	-0.1344	-2.8878	-0.1456	-1.5547	-2.0154	-0.1439	-1.539	-2.1142	-0.8289
200782_at	-0.8119	-3.5654	-2.4307	-3.4396	-0.8331	-0.8028	-2.8576	-7.3991	0.0528	-0.5441	-0.4559	-0.8402	-1.2057	-3.7583	-6.016	-0.0528	-1.2807	-3.6583	-3.6686	-0.8205	-0.3882
200783_s_at	-1.7085	-3.1422	-2.4025	-2.3488	-1.9241	-0.112	-3.8785	0.112	-0.9978	-2.2323	-1.0518	-3.6581	-2.5263	-3.8008	-2.1128	-2.0338	-1.2097	-0.3955	-1.9137	-1.1819	-1.9786
200784_s_at	-0.1369	-2.8291	-2.6971	-2.9074	-0.6849	-1.717	-3.0123	-2.6228	-0.1985	-0.059	-0.3982	-0.9879	-2.2453	-2.462	-3.2178	-0.94	-1.6377	-3.2286	-2.0089	-1.2961	0.059
200785_s_at	0.3606	-3.2148	-2.7507	-2.9723	-0.8572	-2.4931	-3.1397	-2.4393	-0.5227	-0.4614	-0.3606	-1.0238	-3.1891	-2.9026	-3.6547	-0.4405	-1.6502	-4.0649	-3.1149	-1.1272	-0.47
200786_at	-0.5793	-2.0157	-1.6935	-1.8567	-0.5266	0.2184	-3.2124	-0.8137	-0.2184	-1.2975	-0.3714	-1.1882	-1.3663	-3.3947	-1.4663	-0.5988	-1.723	-1.6793	-3.5102	-1.4262	-0.292
200787_s_at	-1.0202	-5.5394	-5.9162	-6.3553	-1.6335	-0.3605	-7.0117	-6.0236	-0.6135	-1.8065	-1.375	-3.5914	-4.8675	-6.5802	-5.5154	-2.5639	-6.1889	-5.0716	-6.0793	-6.0758	0.3605
200788_s_at	-0.6775	-3.5576	-3.6245	-4.9156	-0.6221	-0.4692	-5.476	-5.067	-0.3642	-0.7804	-0.4286	-1.1513	-0.573	-5.9369	-3.6058	-0.0321	-0.2443	-1.2071	-2.5543	-0.2211	0.0321
200789_at	-2.5627	-2.2673	-2.5342	-2.4592	-2.1498	-2.7253	-3.5271	-1.7301	-2.8012	-2.1798	-2.5747	-2.2768	-2.5734	-4.3873	-2.4518	-2.304	-0.1812	-2.896	-3.5647	0.1812	-3.5621
200790_at	-2.7776	-2.3298	-3.8821	-4.0011	-2.5657	-1.3852	-5.9514	-1.3608	-4.1694	-3.1253	-2.7215	-4.3219	-2.8494	-6.1203	-3.9932	-1.7296	-1.9599	-1.359	1.359	-2.3255	-1.4703
200791_s_at	-1.8847	-2.0295	-2.053	-2.0801	-2.0817	-1.6902	-1.7469	-5.2922	-1.2219	-0.6939	-1.569	-0.5778	-0.8115	0.5778	-0.5913	-1.1767	-2.6838	-1.3005	-2.2428	-2.9042	-1.4746
200792_at	-1.067	-1.1689	-1.1341	-1.2871	-1.2048	-0.303	-2.3934	0.303	-0.4297	-1.0413	-0.7455	-1.2375	-0.6859	-2.7605	-1.2307	-1.2544	-1.3052	-1.1023	-2.9517	-1.2532	-0.6236
200793_s_at	-1.6967	-1.9703	-2.4891	-2.521	-1.6587	-0.5946	-3.9686	-0.7329	-1.2414	0.1909	-1.2988	-1.5872	-1.5227	-3.3385	-1.8338	-1.5924	-0.1909	-1.999	-3.3106	-0.1915	-0.9359
200794_x_at	-2.5825	-1.1479	-0.9528	-1.1447	-2.2321	-2.0056	-0.3083	-1.5955	-1.929	-1.6654	-2.3425	-0.6095	-1.3211	0.3083	-0.9755	-2.2073	-1.7645	-0.8924	-1.2559	-2.0737	-2.5891
200795_at	-7.0188	-8.4871	-8.4163	-8.4183	-7.9613	-8.157	-8.0943	-8.7311	-8.7561	-8.7606	-8.1627	-8.5353	-7.8151	-8.4713	-8.3674	-8.2452	0.0035	-8.2838	-6.7031	-0.0035	-8.7648
200796_s_at	-1.1983	-3.9782	-3.0706	-3.633	-0.9412	-0.0291	-1.2672	-4.4175	0.0291	-1.6917	-2.1393	-1.3326	-4.3187	-0.3721	-2.3205	-4.2274	-3.9689	-3.9573	-4.2087	-3.5586	-0.294
200797_s_at	-2.407	-2.2191	-1.4442	-1.8683	-2.3497	-2.389	-0.3554	-3.0032	-2.6519	-2.9926	-2.8772	-1.2543	-1.4142	0.3554	-1.6164	-2.1398	-0.8624	-2.0146	-1.7775	-1.2081	-2.7455
200798_x_at	-2.7351	-4.7344	-3.1423	-4.0991	-2.4657	-2.5976	-1.4928	-4.6723	-2.6081	-2.9293	-3.4751	-1.8955	-3.5124	1.4928	-3.2051	-4.2415	-2.9237	-5.0769	-6.0483	-3.8954	-2.8724
200799_at	-1.7528	-5.0909	-2.8433	-4.4299	-2.524	-2.5186	-0.5059	-2.8271	-1.3857	-1.2917	-1.968	-1.1155	-2.3774	0.1947	-2.6301	-1.2992	-0.1947	-5.117	-2.6869	-0.2989	-2.3145
200800_s_at	-1.8719	-4.5362	-3.4569	-4.4974	-3.0711	-2.0977	-1.4974	-2.5722	-1.1975	-1.5678	-1.7794	-1.6034	-2.6414	-0.2431	-2.904	-1.2381	-0.0142	-4.7114	-5.1678	0.0142	-1.7582
200801_x_at	-0.5313	-0.7607	-0.5645	-0.5274	-0.7799	-0.0364	0.0138	-0.3597	-0.3674	-0.099	-0.6337	-0.0237	-0.1225	-0.0138	-0.3608	-0.5963	-0.7694	-0.4824	-1.2411	-0.802	-0.1353
200802_at	-0.3638	-1.6079	-1.4544	-1.5477	-0.436	-0.5451	-2.9344	0.158	-0.6278	-1.4872	-0.4127	-1.5877	-1.4377	-2.9034	-1.6478	-0.158	-2.428	-1.8126	-2.6329	-2.2923	-0.2378
200803_s_at	-0.695	-1.563	-1.4287	-1.3281	-0.8203	-0.3924	-1.7755	-0.4563	-0.2132	0.2132	-0.6273	-0.7438	-2.2779	-0.2459	-1.5515	-1.2285	-1.8971	-1.6583	-2.4455	-1.9099	-0.448
200804_at	-0.7484	-1.0636	-0.815	-0.9878	-2.017	-1.0994	-1.2334	-1.2541	-1.2479	-0.1115	-1.1206	-0.6141	-0.6337	-0.6204	-0.9879	-0.3957	-0.2925	0.1115	-1.0231	-0.3525	-1.1571
200805_at	-0.4038	-2.0855	-1.4973	-1.9096	-0.6659	-0.0926	-1.5391	-1.6334	-0.0412	-0.2414	0.0307	-0.7784	-0.7866	-0.9004	-0.471	-0.5232	-0.235	-0.2439	-2.5607	-0.1486	-0.0307
200806_s_at	-1.0114	-1.3726	-1.2846	-1.3624	-1.4361	0.1368	-4.5165	-0.1368	-1.0646	-1.4308	-1.1514	-2.3841	-3.0939	-4.0641	-2.0496	-3.1674	-5.7194	-3.347	-6.5449	-6.0994	-0.5717
200807_s_at	-0.9585	-1.8317	-1.5366	-1.665	-0.9479	-0.0182	-5.5347	0.0182	-0.8316	-0.8971	-0.5951	-2.0798	-1.2224	-3.6194	-2.129	-0.5847	-0.7881	-1.6974	-2.6623	-0.9482	-0.6518
200808_s_at	-1.3838	-5.0845	-3.7702	-3.6567	-1.72	-0.6168	-4.2028	-5.353	-1.4863	-0.6796	-2.1835	-1.3472	-2.2219	-0.6402	-3.7504	-2.669	-4.8152	-3.5194	-4.4199	-4.9527	0.6168
200809_x_at	-0.2557	-0.1717	-0.2115	-0.2385	0.1717	-0.3934	-2.3284	-0.8849	-0.2971	-0.9027	-0.2302	-0.57	-0.4415	-3.8452	-0.6936	-1.3687	-0.4033	-0.6341	-1.7991	-0.3502	-0.6023
200810_s_at	-2.3474	-2.6158	-2.6013	-2.9187	-2.3951	-2.9685	-2.2402	-3.8731	-3.2628	-3.2502	-2.3285	-3.1422	-2.39	-2.9375	-1.7621	-1.7285	0.0184	-1.3775	-2.0425	-0.0184	-2.886
200811_at	-2.2709	-3.0498	-3.0451	-3.4356	-2.4278	-3.0096	-2.7809	-3.5796	-3.0899	-3.1432	-2.3908	-3.447	-3.5502	-3.0843	-2.1507	-1.7478	-0.0385	-2.1033	-4.2207	0.0385	-2.6529
200812_at	-1.6663	-2.2822	-2.161	-2.3801	-1.4966	-0.3365	-4.1795	-1.4639	-1.1997	-1.8545	-1.0404	-2.5468	-2.0264	-4.6726	-2.0488	-0.6226	-0.1871	-1.7513	-3.9239	0.1871	-0.8596
200813_s_at	-0.2044	-1.9253	-1.6141	-1.9476	-1.3571	-0.5165	-2.6452	-1.3333	-0.3074	-1.3106	-0.7238	-1.9219	-2.1334	-1.6262	-1.0143	-0.8394	-3.2299	-2.1295	-2.6055	-3.3394	0.2044
200814_at	-1.7816	-0.3161	-0.2473	-0.0919	-1.7589	-1.9229	-1.0917	-0.054	-0.9396	-1.5266	-1.5833	-0.39	-0.556	0.054	-0.1553	-2.5616	-1.139	-0.9216	-3.0387	-1	-2.1086
200815_s_at	-1.0287	-1.9653	-1.6017	-1.8052	-1.1684	-0.3879	-1.3299	-0.3101	-1.0494	-0.9205	-1.0879	-0.9293	-0.5827	0.0451	-0.8715	-0.0451	-0.6268	-0.5164	-1.4455	-0.6755	-0.2688
200816_s_at	-0.8059	-1.628	-1.3501	-1.519	-1.5668	-1.5709	-1.9026	-1.6843	-1.0203	-1.6559	-0.9523	-1.5102	-1.0332	-1.7024	-0.692	-0.3788	0.1765	-1.0365	-1.3353	-0.1765	-1.3147
200817_x_at	-0.1871	0.007	-0.007	-0.0074	-0.0865	-0.1303	-1.7181	-0.5986	-0.221	-0.6529	-0.0086	-0.4016	-0.3104	-2.737	-0.2294	-2.0176	-1.4581	-0.1579	-2.381	-1.4443	-0.2557
200818_at	-0.5498	-0.1568	-0.006	0.006	-0.2469	-0.1756	-1.6778	-0.1573	-0.3506	-0.2876	-0.2161	-0.3547	-0.1631	-3.0003	-0.9672	-1.6166	-1.4283	-0.7833	-2.4528	-1.3393	-0.5633
200819_s_at	-0.4814	-0.0619	0.0032	-0.0032	-0.0809	-0.0199	-1.5583	-0.8647	-0.082	-0.4421	-0.1455	-0.1894	-0.1751	-3.2282	-0.1838	-0.5677	-0.7495	-0.356	-3.451	-0.4889	-0.1986
200820_at	-0.5995	-2.1035	-1.8939	-1.989	-0.6662	-0.0598	-3.3332	-0.7859	-0.4342	-0.6489	-0.3992	-1.2395	-1.3559	-3.2411	-1.5131	-1.4225	-1.3292	-1.589	-4.4878	-0.7562	0.0598
200821_at	-0.8109	-2.8736	-1.9325	-2.6271	-1.1332	-1.3395	-0.2939	-1.8056	-0.7325	-0.2549	-0.8975	-0.4438	-1.5588	0.2549	-1.4362	-1.3308	-1.9548	-0.8211	-2.4668	-2.4309	-1.7081
200822_x_at	-1.4496	-1.9109	-1.5533	-1.489	-0.8628	-0.6728	-1.7359	0.2246	-0.8987	-1.1078	-0.5115	-0.9882	-0.9954	-2.1181	-1.9002	-1.0376	-1.9607	-2.9968	-2.8541	-1.8152	-0.2246
200823_x_at	-0.1272	-0.2627	-0.2226	-0.3533	-0.0463	0.0463	-2.3346	-1.0762	-0.2147	-1.043	-0.1483	-0.5479	-0.3902	-4.1276	-0.3798	-3.3832	-1.4149	-0.5181	-5.5678	-1.198	-0.387
200824_at	-0.7478	-2.4564	-2.0221	-2.1644	-0.5755	-0.0862	-3.9887	-2.2355	-0.6113	-1.2215	-0.7644	-0.3705	0.0862	-3.9447	-1.4797	-2.7105	-1.533	-1.541	-4.5417	-1.3246	-0.488
200825_s_at	-1.7494	-3.3084	-2.609	-2.4285	-1.7835	-0.4002	-4.4977	-0.8699	-2.3474	-1.0868	-1.9069	-2.3531	-2.6328	-3.9446	-1.4357	-1.8125	-2.6466	0.4002	-4.6952	-2.7347	-0.8163
200826_at	-0.5957	-0.3919	-0.0896	-0.0395	-0.2368	0.0395	-3.3385	-0.2914	-0.0498	-1.1394	-0.0704	-1.0479	-0.3814	-5.3152	-0.5476	-3.5572	-2.7113	-0.5271	-4.7028	-2.4988	-0.304
200827_at	-1.3554	-4.7087	-4.7293	-4.4675	-0.8485	-0.0439	-5.6024	-2.6769	-1.1136	-2.3222	-0.78	-2.7835	-3.5534	-3.2081	-3.3994	-1.5407	-3.5582	-4.5554	-3.6328	-3.3491	0.0439
200828_s_at	-1.0647	-1.3681	-1.0367	-1.1117	-0.7073	0.185	-1.6627	-0.185	-0.5167	-0.5071	-0.8536	-0.8344	-1.1909	-1.9985	-0.4227	-1.7043	-3.0868	-1.3238	-3.5856	-3.0646	-0.5416
200829_x_at	-0.5003	-1.2497	-0.8337	-0.8389	-0.6587	0.1339	-1.5325	-0.3588	-0.3755	-0.2625	-0.42	-0.2888	-0.1339	-1.8776	-0.1368	-0.7127	-0.6428	-0.2917	-0.4701	-0.4443	-0.7103
200830_at	-1.0801	-2.9015	-2.665	-2.8503	-1.6927	-0.1591	-3.2066	0.1591	-0.8754	-1.3533	-0.8377	-2.0422	-1.5786	-3.1299	-2.2028	-1.1007	-0.8739	-1.5523	-1.3534	-0.7353	-0.5053
200831_s_at	-1.848	-4.0604	-4.3783	-4.2376	-2.4482	-1.7369	-4.1721	-3.9774	0.4751	-0.4751	-2.5263	-4.489	-4.3847	-4.2003	-4.9411	-3.1504	-3.1851	-4.8595	-4.2353	-1.6022	-1.6954
200832_s_at	-2.0316	-6.778	-6.9474	-6.4837	-4.2508	-2.0525	-6.5479	-5.6038	0.2727	-0.2727	-1.7485	-6.3217	-4.1841	-7.2468	-5.2839	-2.5628	-1.5178	-4.4818	-6.6185	-0.4241	-2.4861
200833_s_at	-1.5934	-2.3319	-1.6223	-1.4811	-2.0404	-1.8538	-2.3547	-2.4446	-2.0089	-1.6122	-1.7561	-1.5376	-1.638	-2.039	-0.423	-1.2217	-1.4043	-1.7261	0.423	-1.4918	-1.6013
200834_s_at	-0.9921	-0.059	0.04	-0.04	-0.5927	-0.5193	-2.3015	-1.7744	-0.7178	-1.2324	-0.6323	-0.6966	-0.3534	-4.7864	-0.4593	-1.848	-0.3887	-0.431	-2.5912	-0.2822	-0.8132
200835_s_at	1.9173	-1.9173	-2.1008	-2.1525	-3.783	-2.9069	-4.011	-4.4632	-2.9428	-4.0425	-2.3633	-3.0314	-2.4257	-4.4608	-2.2157	-3.0436	-3.765	-2.1481	-4.276	-3.7157	-2.443
200836_s_at	-0.9144	-2.8361	-2.8849	-2.913	-1.3326	-0.7946	-3.0526	-2.6707	-0.6516	-1.5901	-0.8924	-2.6587	-2.6055	-2.7607	-2.388	-1.3718	-0.9748	-2.1595	-2.8288	-0.7119	0.6516
200837_at	-2.2022	-2.4751	-2.1523	-2.2351	-2.258	-1.4513	-3.2052	-2.246	-1.7136	-0.4026	-1.58	-1.9975	-3.1238	-2.1286	-2.2211	-1.1379	-0.3397	-2.1221	-3.6142	0.3397	-1.4353
200838_at	-1.3971	-5.7729	-4.2429	-6.3847	-1.5393	-1.6009	-5.7069	-3.3047	-0.8415	0.8415	-1.0798	-1.7934	-3.7337	-4.9336	-6.3613	-1.7384	-2.8723	-1.9667	-6.7119	-2.475	-2.2758
200839_s_at	-1.1367	-5.2707	-3.6492	-5.9111	-1.0672	-1.408	-5.4879	-2.9018	-0.6284	0.6284	-0.8302	-1.3914	-3.2716	-4.5666	-6.0585	-1.1546	-1.9516	-1.5416	-5.9919	-1.7362	-2.215
200840_at	-0.3168	-0.7437	-0.3693	-0.5018	-0.5816	-0.0616	-1.2206	0.0616	-0.5146	-0.6841	-0.3031	-0.5451	-0.3589	-2.9307	-0.6113	-0.9102	-0.6814	-0.3735	-0.8696	-0.6223	-0.695
200841_s_at	0.0722	-1.449	-1.5441	-1.117	-0.9424	-0.6142	-3.2748	-0.5218	-0.9051	-1.9494	-1.8418	-2.2504	-4.0717	-3.7539	-2.1346	-2.7123	-5.163	-4.0513	-4.5942	-5.0827	-0.0722
200842_s_at	0.4437	-1.75	-1.468	-1.6241	-0.8369	-0.5894	-3.6533	-1.0265	-1.4968	-1.7535	-1.0408	-1.9205	-1.0295	-4.91	-1.2308	-0.5606	-5.224	-1.3969	-3.0154	-4.9692	-0.4437
200843_s_at	-0.6512	-2.057	-1.8617	-1.8811	-0.6952	-0.6507	-4.321	0.1149	-1.2769	-1.1717	-0.8184	-2.0853	-0.5022	-4.5036	-1.8713	-0.1149	-1.8042	-1.3171	-1.7707	-1.7578	-0.1753
200844_s_at	0.0798	-2.0987	-1.5062	-1.2945	-0.3272	-0.0851	-3.3201	-0.2097	-0.5651	-0.7151	-0.4256	-1.431	-1.6702	-2.7623	-2.001	-1.5645	-0.6819	-1.1566	-0.2715	-0.7179	-0.0798
200845_s_at	-0.8614	-3.2548	-2.773	-2.5533	-1.4739	-1.252	-4.5708	-1.8303	-1.716	-1.7664	-1.272	-2.4738	-2.0378	-4.042	-2.8938	-1.4385	-0.9301	-1.4888	0.8614	-0.987	-1.2075
200846_s_at	-1.5533	-1.3987	-1.2939	-1.6489	-1.6038	-0.2216	-0.5591	-1.6828	-1.2221	-0.7003	-1.5174	-0.9731	-0.6672	-0.8511	0.2216	-2.719	-2.3065	-1.0655	-4.9975	-2.1813	-0.9495
200847_s_at	-1.083	-1.0353	0.2406	-0.2406	-1.8949	-1.7914	-0.2825	-1.9852	-1.4774	-0.7048	-1.1702	-0.6979	-0.3654	-0.292	-0.4825	-0.487	-1.5537	-0.2758	-0.585	-1.859	-1.7086
200848_at	0.0177	-1.6358	-1.7725	-2.2783	-0.3788	-1.1152	-1.8245	-0.5598	-0.5766	-0.082	-0.0177	-0.9568	-1.4829	-1.5321	-1.1169	-0.1548	-1.0923	-1.5287	-3.448	-1.0221	-0.6623
200849_s_at	0.1475	-1.8183	-1.795	-2.2542	-0.773	-0.9758	-1.7521	-0.7104	-0.9688	-0.1814	-0.1475	-0.8134	-0.2723	-1.7038	-1.2364	-0.435	-0.6473	-0.4946	-2.0373	-0.6319	-0.7557
200850_s_at	-0.0727	-1.9693	-2.0046	-2.3884	-0.4229	-0.948	-2.3203	-0.2852	-0.5736	0.0727	-0.4346	-1.1671	-1.052	-1.6624	-1.8316	-0.0825	-2.7861	-1.2682	-3.1704	-2.955	-0.7809
200851_s_at	-1.163	-0.4763	-0.6703	-0.8552	-1.1963	-0.8578	-1.0722	-0.0354	-0.9731	-0.5373	-1.027	-0.5886	-0.4259	0.0354	-0.4035	-0.7325	-0.4807	-0.5298	-0.8607	-0.3819	-1.1987
200852_x_at	-2.0092	-3.2373	-2.7056	-3.3397	-1.5906	-0.8063	-1.2488	-1.581	-1.1978	-1.4859	-1.3163	-1.3009	-0.91	0.6783	-1.8621	-2.2886	-2.2739	-1.6353	-4.172	-2.0498	-0.6783
200853_at	-1.7531	-1.9413	-1.4273	-1.4574	-1.3908	-0.2444	-1.6476	0.2444	-1.2878	-1.5949	-1.3787	-1.5168	-2.101	-0.9822	-1.7897	-1.9158	-1.4608	-2.566	-3.0068	-1.6283	-1.3592
200854_at	-1.4797	-1.0299	-1.3181	-1.1091	-2.0878	-1.5754	-1.7701	-0.0772	-1.2072	-0.8842	-1.303	-1.0974	-0.778	-1.1711	-0.6707	-1.5697	-1.3241	-0.807	0.0772	-1.539	-1.5365
200855_at	-0.231	-0.5398	-0.793	-0.5519	-1.1806	-1.0084	-0.1933	0.1933	-0.7502	-0.5906	-0.9011	-0.5041	-0.4265	-0.2444	-0.2759	-1.237	-1.5506	-0.5576	-0.9126	-1.693	-0.918
200856_x_at	-0.8557	-1.1286	-1.1663	-1.0681	-1.8671	-2.8014	0.6126	-0.7873	-1.1315	-1.1315	-1.624	-1.022	-1.1125	-0.7962	-0.6726	-1.6667	-2.0292	-1.2624	-0.6126	-2.4001	-1.8881
200857_s_at	-1.1978	-0.675	-1.1189	-0.7731	-1.6203	-0.9917	-0.9416	0.2778	-0.9703	-0.6841	-1.0512	-0.8951	-1.3459	-0.8195	-0.2778	-2.2792	-3.1416	-0.945	-2.2201	-3.1737	-0.6735
200858_s_at	-0.6114	0.05	-0.05	-0.1914	-0.5286	-0.7483	-2.1583	-1.1008	-0.5471	-1.1238	-0.6369	-0.5884	-0.2307	-4.5578	-0.4648	-1.9671	-1.0891	-0.0558	-2.5445	-1.0697	-0.8426
200859_x_at	-1.0831	-3.2166	-2.3394	-2.2382	-0.9976	-0.4674	-2.5339	-4.9616	-0.4775	-0.4569	-1.389	-1.5892	-2.3733	-3.3453	-0.8503	-1.5143	-2.0356	-4.0415	-2.6815	-1.7131	0.4569
200860_s_at	-1.9172	-1.2984	-1.4969	-1.5011	-2.1462	-1.6307	-2.1536	1.0804	-1.9234	-1.0804	-2.0374	-1.5343	-1.3526	-1.7844	-1.5407	-1.2737	-2.8434	-1.2136	-2.279	-2.9386	-1.9102
200861_at	-1.6598	-1.5282	-1.9917	-1.2895	-1.9588	-1.6451	-2.607	0.9714	-1.865	-0.9714	-2.2791	-1.6094	-1.7355	-1.4416	-2.0656	-1.8383	-2.5887	-1.2669	-1.8068	-2.6742	-1.5352
200862_at	-1.1778	-4.1495	-3.8883	-4.056	-0.9184	-1.0264	-3.4937	-3.3439	-0.1505	0.1505	-1.7568	-4.3505	-3.3505	-4.3328	-2.8648	-1.7913	-1.4967	-3.9994	-4.2497	-1.3431	-1.002
200863_s_at	-1.9002	-2.2821	-2.3045	-2.4251	-1.9743	-1.0695	-1.6148	-3.0347	-1.7195	-1.6607	-1.5375	-1.9686	-1.6836	-1.5413	-2.5681	-2.2509	-2.2838	-2.438	1.0695	-2.2103	-1.509
200864_s_at	-2.4785	-4.12	-3.4997	-4.5759	-3.0054	-3.0547	-2.5955	-4.6173	-2.1945	-2.8543	-2.3248	-2.6504	-1.9155	-2.7247	-3.3529	-1.3294	-1.3071	-1.8211	1.3071	-1.3896	-2.766
200865_at	-0.6416	-0.6268	-0.7195	-0.6343	-0.4343	-0.0887	-0.6728	-0.6974	-0.4902	-0.6433	-0.3098	-0.6566	-0.3322	-0.5177	-0.6568	-0.4586	-0.7409	-0.4732	-0.3533	-0.5869	0.0887
200866_s_at	-1.7285	-3.4165	-2.2359	-4.1104	-2.6274	-1.6436	-3.817	-1.9148	-1.7071	0.3348	-2.0025	-0.3348	-2.3977	-1.3532	-3.4803	-2.6944	-2.7766	-1.5917	-6.8789	-2.6931	-1.8902
200867_at	-0.4896	-1.2282	-1.0665	-1.4125	-0.4889	-1.1316	-1.6764	-0.7168	-0.075	-0.1698	-0.3723	-0.3907	-0.3754	-0.8139	-0.7133	-0.4431	-0.5331	0.075	-3.0464	-0.575	-0.4724
200868_s_at	-1.4091	-2.2422	-1.993	-2.5456	-1.2934	-1.4114	-1.6284	-1.4197	-0.6793	-0.8028	-1.3135	-0.696	-1.3706	-0.7768	-1.7815	-1.906	-0.189	-1.5	-4.0194	0.189	-0.854
200869_at	-0.2117	0.1267	-0.1599	-0.1267	-0.1362	-0.3239	-3.1794	-1.4219	-0.3406	-1.1274	-0.4874	-0.557	-0.3637	-5.1135	-0.5228	-5.9661	-5.474	-0.4801	-5.6261	-5.5289	-0.5373
200870_at	-0.2594	-1.9214	-1.7638	-1.7372	-0.1732	0.1732	-2.7289	-0.5233	-0.2602	-0.9726	-0.335	-1.4278	-1.181	-2.84	-1.3198	-0.2876	-1.5425	-1.3078	-0.8643	-1.5867	-0.2894
200871_s_at	-1.4192	-2.6854	-1.7193	-3.3036	-2.3142	-1.5994	-2.4939	-1.4214	-1.6242	0.0258	-1.6057	-0.0258	-1.1243	-0.7959	-2.4927	-0.6408	-0.6818	-0.6919	-1.819	-0.5689	-1.9214
200872_at	-0.6325	-3.1542	-1.1945	-1.5017	-0.7783	-0.8375	-2.6212	-4.2279	0.4589	-1.1764	-0.5373	-0.4589	-0.4762	-5.816	-2.0494	-0.7225	-1.1558	-2.8415	-2.5672	-0.8215	-1.2807
200873_s_at	-0.9448	-1.2481	-1.0152	-1.2329	-0.9982	-0.1891	-3.7425	0.1891	-0.7703	-0.8424	-0.5819	-0.8555	-0.4312	-5.1817	-1.4419	-0.6559	-2.1785	-0.4678	-1.8569	-2.2884	-0.549
200874_s_at	-0.9296	-0.2045	-0.3323	0.1593	-1.5696	-0.6856	-2.0166	-0.4852	-1.5922	-1.2201	-0.9546	-1.0543	-1.0903	-1.7913	-0.5841	-1.398	-1.7998	-0.1593	-1.0624	-1.6547	-0.8762
200875_s_at	-1.6412	-1.2797	-1.1632	-1.1702	-2.5944	-0.4609	-3.4202	-0.6369	-2.0465	-1.907	-1.5721	-2.0668	-0.7761	-4.3146	-1.2646	-3.026	-1.9619	0.4609	-1.5425	-2.0031	-1.6748
200876_s_at	-0.5974	-0.9908	-0.6829	-0.7476	-0.701	-0.2088	-1.6653	0.2088	-0.5345	-0.9731	-0.3347	-0.561	-0.9329	-1.4448	-0.7602	-1.4098	-0.8497	-1.3824	-3.3443	-0.6837	-0.3776
200877_at	-0.7761	-1.4744	-1.3149	-1.1991	-0.9165	0.0793	-5.1231	-0.0793	-0.5935	-1.0642	-0.4619	-1.6649	-1.4242	-5.2365	-1.8192	-0.6183	-1.3683	-1.6527	-2.5739	-1.3084	-0.6311
200878_at	-1.8117	-8.7677	-8.0781	-8.2841	-2.4245	-0.6658	-4.11	-8.6073	-1.5238	-2.4841	-1.0882	-7.0936	-7.9311	-6.9874	-7.1482	-1.0009	0.1674	-8.1839	-7.3433	-0.1674	-2.0809
200879_s_at	-3.1545	-4.817	-4.8686	-4.9236	-3.1378	1.22	-4.7386	-5.0937	-1.22	-3.1987	-2.6778	-4.814	-4.3879	-4.66	-5.0108	-4.0689	-4.8397	-4.8498	-4.0811	-4.7552	-1.3709
200880_at	-1.2995	-2.5124	-2.2444	-2.4009	-1.942	-1.0901	-2.5521	-1.7673	-0.9634	-1.109	-0.8237	-1.5814	-1.5566	-1.0044	-1.4434	0.1804	-0.9877	-0.1804	-1.8734	-1.3879	-1.258
200881_s_at	-1.0628	-1.4517	-1.3798	-1.5215	-1.3757	0.1284	-2.1056	-0.1284	-0.4983	-0.4192	-0.5547	-0.8006	-1.3971	-0.3662	-1.2917	-1.1962	-1.6254	-0.6441	-2.7091	-1.941	-0.5118
200882_s_at	-0.3137	-1.3019	-1.2139	-1.533	-0.8944	-0.0565	-0.8121	-0.3557	0.0565	-0.8098	-0.1377	-0.5469	-0.2255	-0.4057	-0.7623	-1.1286	-0.5744	-0.7103	-1.4729	-0.228	-0.4123
200883_at	-1.1465	-1.6559	-1.3537	-1.5833	-0.9776	-0.7713	-3.1405	-1.0264	-1.1456	-0.3276	-0.9471	-1.1365	-1.1523	-3.0415	-1.4754	-1.0154	-0.0833	-1.5582	-3.8422	0.0833	-1.0326
200884_at	-2.673	-4.591	-4.297	-4.5254	-2.4375	-3.9475	-2.1645	-3.4276	-2.7234	-3.8706	-2.7721	-3.9069	-3.6586	-4.3765	-4.3254	-1.8575	0.0872	-4.6562	-3.3522	-0.0872	-2.2719
200885_at	-1.4237	-5.004	-4.469	-4.5406	-0.9759	0.3003	-5.6298	-6.4925	-1.0442	-2.6121	-0.8272	-3.4387	-3.1719	-5.3157	-1.5204	-1.9849	-1.5578	-3.8198	-3.6201	-1.2109	-0.3003
200886_s_at	-0.7387	-2.5644	-1.9799	-2.1625	-0.7191	-0.6645	-1.1087	-1.7337	-0.5306	-0.6034	-0.4841	-1.0193	-1.6166	-1.4826	-1.7541	0.3696	-0.9528	-1.9747	-0.8966	-0.8821	-0.3696
200887_s_at	-1.0227	-2.6482	-1.5466	-1.6566	-0.8101	-2.3989	-3.0433	-2.6177	-0.9904	-1.3433	-0.8754	-1.3652	-1.7705	-1.0586	-1.9697	0.3238	-3.0409	-1.1535	-1.9546	-3.0296	-0.3238
200888_s_at	-0.0551	0.0042	-0.0042	-0.0635	-0.5818	-0.4987	-1.8191	-1.3087	-0.4734	-0.7924	-0.6032	-0.3461	-0.2976	-2.9343	-0.4084	-2.9674	-1.6868	-0.222	-3.938	-1.8695	-0.5643
200889_s_at	-0.9617	-2.0448	-1.4894	-2.0022	-0.7066	-0.9712	-2.6033	-1.855	-0.9575	-0.9723	-0.9893	-0.879	-1.7853	-1.931	-1.8078	-1.8248	-3.1207	-1.5089	-3.9022	-3.3493	0.7066
200890_s_at	-0.6787	-1.5226	-1.2413	-1.6239	-0.8779	-0.8159	-2.5964	-1.9077	-0.8719	-1.0203	-0.9104	-0.6697	-0.6846	-2.0715	-1.1735	0.0573	-2.1556	-0.3214	-2.8828	-2.3842	-0.0573
200891_s_at	-0.3346	-1.8164	-1.1782	-1.5876	-0.6448	-1.025	-1.7528	-2.2578	-0.9856	-0.6704	-0.5097	-0.4025	-0.2213	-1.5156	-0.7552	0.0718	-2.1647	-0.0718	-1.3525	-2.5197	-0.4158
200892_s_at	-1.2984	-0.7161	-0.584	-1.0497	-1.0097	0.0282	-0.5757	-0.337	-0.7742	-0.8478	-0.893	-0.6358	-0.6907	-2.3267	-0.0282	-1.5877	-0.9103	-0.4396	-2.7556	-1.0599	-0.8075
200893_at	-0.7969	-0.8667	-0.8187	-1.0938	-1.1554	-0.3711	-1.8416	-0.2877	-0.8162	-0.7967	-0.7831	-0.7309	-0.1017	-3.2736	-0.2767	-1.0386	-0.7721	0.1017	-0.5145	-0.9882	-1.1752
200894_s_at	-1.3516	-2.4919	-2.3015	-2.5314	-1.9657	-0.2272	-3.0548	0.2272	-1.2402	-1.3897	-1.5933	-2.0774	-2.5978	-2.9286	-2.2103	-1.5206	-1.3835	-2.2194	-3.2874	-1.1068	-0.8189
200895_s_at	-2.0697	-1.99	-2.1171	-2.0717	-2.3938	-1.1878	-3.3175	0.9616	-1.922	-1.9089	-1.9295	-2.0892	-3.4743	-3.1516	-2.5574	-0.9616	-1.3141	-2.5627	-2.346	-1.0384	-1.5186
200896_x_at	-1.7033	-3.0124	-2.5482	-2.8165	-1.7249	-1.3208	-2.3928	0.5827	-1.004	-1.674	-1.2879	-1.6512	-1.5956	-2.6917	-2.1142	-1.3249	-1.76	-1.5288	-0.5827	-1.6487	-1.3268
200897_s_at	-0.7331	-8.4696	-7.6036	-7.2249	-1.4051	-2.4261	-8.3712	-8.2277	-0.8904	-2.316	-0.6757	-4.985	-6.52	-8.2505	-3.6121	0.3175	-2.0606	-8.3828	-5.9556	-2.3015	-0.3175
200898_s_at	-2.5087	-1.1101	-1.3498	-1.5758	-2.2035	-1.3147	-1.2088	-0.3194	-1.6963	-2.0766	-2.7148	-1.9458	-2.3963	0.3194	-0.7682	-2.7693	-2.8034	-1.4648	-3.0166	-2.9058	-1.7682
200899_s_at	-1.3172	-0.2527	-0.5256	-0.7469	-1.8561	-1.6413	-0.4123	-0.211	-1.4702	-1.737	-1.5776	-1.3513	-0.9819	0.0488	-0.1879	-1.3603	-0.8917	-0.0488	-0.9745	-1.0922	-2.1355
200900_s_at	-2.4985	-1.8389	-1.0314	-1.6963	-3.1661	-2.1644	-0.8225	-2.3727	-1.5652	0.3879	-1.9876	-0.7499	-0.6398	-3.7223	-0.7658	-1.8059	-2.4312	-0.3879	-3.1571	-2.4014	-1.8603
200901_s_at	-2.4846	-2.0718	-1.4724	-1.7329	-2.987	-2.4333	-1.7022	-1.665	-2.0257	0.6046	-2.3247	-1.1395	-0.7169	-2.9485	-1.5402	-2.2104	-1.726	-0.6046	-2.4735	-1.8097	-2.1091
200902_at	-0.0289	-0.0343	-0.6298	-0.7289	-0.3714	-0.797	-1.2072	-1.8737	-0.1281	0.0289	-0.3253	-0.3892	-1.0035	-1.1582	-0.5142	-0.4308	-1.841	-0.1695	-1.6691	-2.288	-0.1948
200903_s_at	-0.7088	-2.4669	-2.7955	-2.8533	-1.0336	0.1555	-3.9873	-0.4006	-0.7618	-0.3182	-0.6163	-1.9793	-1.4447	-4.3246	-3.4001	-1.186	-1.6009	-0.1555	-4.1954	-1.2764	-0.6228
200904_at	-3.3266	-1.6019	-1.5437	-1.6958	-3.2365	-3.1227	-0.4003	-7.1171	-2.9549	-2.2553	-3.111	-1.6243	-1.4052	0.3177	-0.5243	-3.9346	-0.7707	-2.0563	-0.3177	-0.6104	-3.4627
200905_x_at	-2.8978	-1.1775	-1.0841	-1.1477	-3.3109	-2.4142	-0.2918	-5.7594	-2.8132	-1.2491	-2.6815	-1.03	-1.3623	0.2918	-0.3343	-3.1443	-1.4007	-1.4028	-0.7387	-1.4065	-3.1201
200906_s_at	0.1449	-5.3632	-4.9809	-4.8689	-2.4909	-2.8084	-4.8585	-5.3229	-1.8106	-3.2674	-0.7603	-3.9466	-4.0982	-4.9732	-2.2884	-1.545	-3.4374	-5.3169	-4.8515	-3.1794	-0.1449
200907_s_at	-0.4311	-6.8033	-6.648	-6.2755	-1.516	-2.5782	-7.0843	-6.6436	-1.1155	-2.5956	-0.7395	-4.7292	-6.1593	-6.7477	-3.0356	-1.0455	-3.9592	-6.8146	-6.2098	-4.193	0.4311
200908_s_at	0.685	-2.5942	-2.5275	-2.7897	-4.0126	-2.3938	-3.2209	-3.6275	-3.1048	-3.0557	-2.6721	-2.8487	-0.685	-3.91	-2.6224	-3.3165	-1.4472	-1.4531	-2.2543	-1.4803	-2.2482
200909_s_at	-0.6077	0.0048	-0.0184	-0.0048	-0.6408	-0.9001	-1.3991	-1.2554	-0.6162	-1.3989	-0.7309	-0.5427	-0.3624	-4.077	-0.4451	-2.7135	-1.1256	-0.3306	-4.6764	-1.2259	-0.8431
200910_at	-1.2569	-1.8027	-1.7772	-1.7348	-1.7508	0.5696	-4.8025	-0.5696	-1.1412	-1.8796	-0.9983	-2.3018	-1.192	-5.5297	-1.9283	-1.0492	-1.0343	-1.1276	-3.5163	-0.9052	-0.7609
200911_s_at	-2.2296	-2.7741	-2.3256	-2.3663	-2.3139	-0.9127	-1.5021	-1.5661	-2.2392	-1.5711	-1.8939	-1.4771	-1.4263	-1.3603	-1.3419	-1.2081	-0.7409	0.7409	-0.893	-0.7556	-2.4626
200912_s_at	-0.5641	-0.033	0.033	-0.0623	-0.4048	-0.4328	-1.3123	-0.3526	-0.4175	-1.0673	-0.0725	-0.6821	-0.6731	-1.6631	-0.1144	-0.0899	-0.056	-0.1825	-1.0089	-0.4512	-0.4455
200913_at	-2.159	-2.1312	-1.9263	-2.1024	-2.3197	-0.9412	-3.0538	0.6913	-1.7833	-1.8891	-1.5552	-2.0618	-1.3509	-2.6348	-1.4722	-1.9684	-1.7647	-0.6913	-3.8524	-1.6394	-1.2776
200914_x_at	-1.4382	-1.3739	-1.0113	-1.6401	-1.674	-3.0437	-1.1206	-3.2977	-1.8998	-2.2334	-1.0037	-1.3732	-0.3244	-4.5723	-0.4323	-1.9455	-3.4961	0.3244	-1.0489	-3.4941	-2.0036
200915_x_at	-0.8144	-1.2729	-1.164	-1.3671	-1.2219	-0.6064	-1.9576	-0.4423	-0.8025	-0.8818	-0.4258	-1.1049	-0.3069	-4.0728	-0.945	-1.4638	-3.1609	0.3069	-2.7211	-3.1427	-0.5579
200916_at	-2.1463	-1.6454	-1.9549	-2.3387	-2.0662	-1.0574	-0.0611	-2.7091	-1.6994	-2.3533	-1.9464	-1.7138	-0.9967	0.0611	-2.1206	-1.6594	-1.4261	-0.6335	-0.5865	-1.482	-1.1727
200917_s_at	-1.0126	-1.5928	-1.804	-0.8044	-0.9276	-1.1089	-4.0308	-1.0705	-1.0607	-1.4397	-2.0609	-1.6311	-3.8163	-2.156	-2.7066	-2.6315	-3.3383	-3.4716	-2.0349	-3.1495	0.8044
200918_s_at	-0.521	-2.1414	-2.1504	-1.9102	-0.4943	-0.6666	-2.4196	-0.9703	-0.7378	-0.5119	-1.1639	-1.4335	-1.6577	-1.3887	-1.6788	-0.4423	-3.3649	-0.4972	-2.5316	-3.3737	0.4423
200919_at	-2.496	-4.174	-3.5375	-3.9609	-1.9881	-1.968	-3.1304	-3.0303	-2.7055	-2.689	-1.9022	-2.2997	-2.7184	1.9022	-3.0732	-3.6232	-2.5784	-3.357	-4.4243	-2.329	-2.3684
200920_s_at	-3.6733	-1.0064	-1.0334	-1.2842	-1.8577	-3.4765	0.1517	-6.1278	-2.3656	-3.8341	-2.9547	-1.4116	-2.7308	-0.8024	-0.1517	-3.2013	-3.8548	-1.6578	-3.5764	-3.9353	-3.5488
200921_s_at	-2.7165	-0.6899	-0.7047	-0.8624	-1.5293	-3.1859	0.1963	-4.5176	-2.2548	-3.4093	-2.4211	-1.1168	-2.5634	-0.5477	-0.1963	-2.2374	-1.6105	-1.6317	-2.1479	-1.7773	-3.1974
200922_at	-1.0038	-4.3289	-3.9899	-4.151	-1.0307	-1.2482	-5.6055	-3.419	-0.5244	-1.978	-1.1805	-2.8338	-4.3172	-4.9428	-4.0676	-3.7541	-3.7612	-3.6684	-5.3785	-3.6554	0.5244
200923_at	-0.1351	-5.2423	-3.3603	-3.8761	-3.7947	-3.0922	-4.7194	-3.5981	-1.134	-2.1901	0.1351	-4.3439	-4.14	-4.4238	-5.4368	-0.2013	-1.1751	-5.5737	-4.0861	-0.9034	-0.4377
200924_s_at	-1.1311	-3.0336	-2.3296	-2.4404	-0.6241	-0.6587	-3.6658	-0.8758	-1.5235	-0.0518	-1.6148	-1.4452	-2.8871	-2.8984	-1.9874	0.0518	-1.1811	-1.21	-3.2468	-1.1899	-0.7026
200925_at	-1.3154	-1.1598	-1.1784	-1.0905	-0.6541	-0.4153	-1.8111	0.3163	-0.4644	-0.3413	-0.3163	-0.8779	-0.6303	-1.4068	-1.3207	-1.9398	-1.027	-0.7684	-3.2506	-0.9054	-0.3804
200926_at	-0.3472	0.0834	-0.096	-0.0834	-0.195	-0.3564	-1.6397	-0.8236	-0.2947	-0.7163	-0.2991	-0.3045	-0.1989	-3.9294	-0.2891	-1.2127	-1.3955	-0.0879	-1.3606	-1.5179	-0.5464
200927_s_at	-0.9435	-2.0371	-1.6795	-2.1989	-0.6587	-0.2292	-2.5283	-1.7741	-0.3756	-0.0955	-0.4052	-0.9808	-0.8906	-1.2131	-0.8639	-0.9372	-1.9097	-0.5468	-3.5934	-2.142	0.0955
200928_s_at	-0.4783	-0.9985	-1.2335	-1.0456	-1.0341	-1.3799	-1.6649	-1.6039	-1.6406	-1.0024	-1.289	-1.0266	-0.9331	-1.4741	-0.3519	-0.0749	0.0515	-0.8305	-0.2829	-0.0515	-1.2811
200929_at	-0.4995	-2.2038	-1.9057	-2.0117	-0.2205	-0.3551	-2.9959	-1.5184	-0.3432	-0.3372	0.2162	-1.2783	-1.7056	-2.629	-1.32	-1.0095	-2.2936	-0.6539	-2.7174	-2.1387	-0.2162
200930_s_at	-0.5644	-0.8315	-0.9495	-0.8486	-0.8736	-0.4075	-1.1283	-0.9302	-0.6011	-1.5148	-0.7745	-1.0552	-1.3983	-0.9296	-1.0885	-1.2647	-0.9831	-1.4449	-1.1302	-0.8639	0.4075
200931_s_at	-1.9179	-4.2313	-3.6364	-4.163	-2.9601	-2.2909	-1.4795	-5.0945	-2.0191	-3.386	-2.1791	-3.1793	-2.264	-3.366	-2.8655	-2.2467	-4.0653	-2.5499	1.4795	-4.1694	-2.0241
200932_s_at	-0.5331	-1.5577	-1.4588	-1.4056	-0.6186	-0.1752	-2.4977	-0.1456	0.1456	-0.8456	-0.1933	-1.0241	-0.6848	-1.955	-1.6161	-1.09	-0.8529	-0.9071	-0.4462	-0.4916	-0.1668
200933_x_at	-0.0294	-0.1685	-0.0098	-0.1381	-0.0457	0.0098	-2.2153	-0.5283	-0.0616	-0.6373	-0.2037	-0.3335	-0.239	-4.1002	-0.1958	-0.51	-0.391	-0.065	-1.0922	-0.2911	-0.253
200934_at	-1.008	-1.7581	-1.3488	-1.5864	-1.4276	-1.4023	-2.9653	0.7218	-1.1817	-1.2229	-1.9666	-1.0637	-0.7218	-1.8205	-0.7754	-1.0893	-1.4733	-1.4713	-0.9606	-1.6172	-2.334
200935_at	-1.9605	-4.7438	-4.8597	-4.4642	-2.1006	-0.8709	-4.902	-1.2927	-1.1494	-1.2189	-1.9531	-3.7535	-4.0363	-4.5046	-4.034	-2.2899	-4.72	-4.3673	-4.8632	-4.4411	0.8709
200936_at	-0.3081	-0.1307	-0.305	-0.3842	-0.2416	-0.3187	-1.7722	-0.0085	-0.3092	-0.8223	-0.2055	-0.5646	-0.3328	-3.6857	-0.6513	-0.5858	0.0085	-1.0328	-4.0102	-0.0269	-0.3293
200937_s_at	-0.3326	-0.0934	0.0579	-0.0579	-0.4432	-0.5644	-3.6844	-0.8653	-0.5774	-1.2985	-0.5379	-0.6107	-0.2555	-5.1216	-0.4772	-0.3895	-1.7013	-0.3719	-2.4115	-1.741	-0.6716
200938_s_at	-0.5855	-0.3945	-0.6743	-0.5967	-0.9031	-0.4146	-0.773	-0.2545	-0.6462	-0.5998	-0.4224	-0.6201	-0.5062	0.207	-0.8824	-0.7965	-0.8062	-0.5436	-0.2348	-0.495	-0.207
200939_s_at	-0.3341	-0.7996	-0.8342	-0.9828	-0.4412	-0.4439	-1.0025	-1.0086	-0.4004	-0.6116	-0.698	-0.6286	-0.6305	0.0542	-1.0263	-1.0296	-1.038	-0.0542	-0.5996	-1.0859	-0.2428
200940_s_at	-1.8358	-1.4907	-1.4653	-2.5337	-2.7311	-2.5838	-3.5083	-3.2794	-2.2816	-2.3203	-1.7129	-1.776	-1.2307	0.6557	-3.06	-2.2447	-1.2874	-0.6557	-1.974	-1.2702	-2.6593
200941_at	-1.4488	-2.9251	-2.7108	-3.465	-2.3843	-1.6616	-2.9303	-3.8677	-0.6794	-2.6909	-1.2403	-1.3672	-1.8677	-2.2092	-3.106	-1.4386	-2.6036	-2.4365	0.6794	-2.5999	-1.9967
200942_s_at	-1.0957	-2.5703	-2.4269	-2.7883	-1.1358	-0.4097	-1.678	-1.647	0.4097	-1.408	-0.4318	-0.8092	-1.6007	-1.0132	-2.9654	-2.9144	-2.7274	-2.4794	-2.2709	-2.6824	-0.5914
200943_at	-0.6778	-0.6361	-0.4962	-0.9311	-0.5283	-0.1939	-0.1581	-1.234	-0.6944	-0.7815	-0.4464	-1.521	-0.0987	-1.6667	-0.2733	-0.9841	-0.9832	0.0987	-0.8786	-0.964	-0.6592
200944_s_at	-0.5006	-0.599	-0.6035	-0.9673	-0.6052	-0.1639	-0.5146	-1.1826	-0.8656	-0.6622	-0.4944	-1.626	-0.1253	-2.0909	-0.3623	-0.1406	-0.7028	0.0369	-0.0369	-0.8487	-0.9224
200945_s_at	-0.5885	-2.1993	-1.904	-2.2521	-0.2848	-0.7078	-3.5304	-1.9486	-0.0214	-1.2676	-0.2322	-1.613	-1.4349	-4.9736	-1.6794	-0.7797	-3.4065	-0.6995	-1.9374	-3.3557	0.0214
200946_x_at	-1.0773	-1.9161	-1.6312	-2.0577	-2.0644	-0.6021	-2.9487	-2.4855	0.5128	-1.2209	-0.9719	-1.2042	-0.5128	-3.4349	-1.1343	-0.951	-1.9975	-1.1005	-3.5328	-2.0675	-0.7399
200947_s_at	-0.8324	-1.6956	-1.0888	-1.3594	-2.0481	-0.7318	-2.4177	-1.7745	-0.0238	-0.6295	-0.6286	-0.498	-0.2217	-3.1151	-0.6938	-0.2337	-0.1146	-0.6953	-2.1689	0.0238	-0.9841
200948_at	-1.0001	-3.0871	-3.2071	-3.1841	-0.8907	-0.7431	-2.403	-0.9235	-0.6899	-0.9229	-0.8491	-1.9458	-2.5613	-0.2839	-2.6948	-0.5277	-1.4411	-1.7509	-3.4409	-1.3913	0.2839
200949_x_at	-0.1875	-0.031	0.031	-0.0522	-0.2018	-0.4042	-1.8588	-1.173	-0.3905	-0.6607	-0.3712	-0.586	-0.3743	-3.8532	-0.3243	-2.9234	-1.0246	-0.2049	-2.297	-1.1749	-0.6457
200950_at	-0.8183	-2.4511	-2.626	-2.6071	-1.3564	0.148	-2.8458	-1.2434	-0.4576	-1.8279	-0.1869	-1.9097	-3.0951	-2.1921	-3.0667	-1.0019	-1.0996	-2.9646	-3.9288	-0.941	-0.148
200951_s_at	-2.4569	-3.3701	-1.4051	-1.6403	-4.2642	-3.8778	-2.7884	-2.7816	-4.4819	-2.3176	-4.3052	-3.7643	-3.1736	-3.615	1.4051	-1.876	-2.7133	-3.5173	-3.7009	-2.6843	-3.05
200952_s_at	-1.6441	-1.6105	-0.8449	-0.2505	-2.0145	-2.2948	-1.9448	0.2505	-2.4504	-1.3184	-2.6903	-2.1092	-2.8324	-1.3739	-0.3813	-0.3761	-2.2795	-2.7596	-1.9032	-2.3055	-1.0869
200953_s_at	-2.5354	-3.4383	-0.8768	-0.7907	-5.4583	-5.5447	-2.8895	-1.1775	-6.6322	-3.4816	-5.5563	-4.3646	-2.6249	-4.0127	0.7907	-1.198	-1.5927	-3.1975	-3.1273	-1.91	-4.0109
200954_at	-2.2319	-4.3209	-4.01	-4.4951	-2.4222	-1.6849	-3.3089	-4.6931	-1.6956	0.9847	-2.0439	-1.9431	-2.8646	-3.0857	-3.0736	-3.323	-3.7083	-2.0328	-3.7153	-3.6734	-0.9847
200955_at	-0.8309	-2.0366	-1.3573	-1.7036	-1.4386	-0.3018	-3.4201	0.3018	-0.8954	-0.4135	-0.8295	-1.0826	-0.9572	-4.495	-1.2653	-1.3625	-2.453	-0.928	-1.7699	-2.2773	-0.8494
200956_s_at	-1.2063	-1.8691	-1.8868	-2.0012	-1.7668	-0.3191	-4.6041	0.3191	-1.2251	-2.1859	-1.556	-2.3183	-1.646	-4.4954	-1.7748	-2.904	-4.2801	-1.5616	-4.007	-3.9569	-1.1617
200957_s_at	-2.1698	-2.5398	-2.4408	-2.5238	-2.2656	-1.1016	-4.261	1.1016	-1.9748	-2.3267	-1.8555	-2.7194	-1.2406	-4.6367	-2.1771	-2.0799	-1.5026	-1.2734	-2.6966	-1.2626	-1.9271
200958_s_at	-1.7506	-3.2896	-2.57	-3.4285	-2.2177	-1.9256	-1.0202	-2.7252	-1.0034	-0.5161	-1.6068	-0.9214	-2.0956	0.5161	-3.0247	-1.316	-2.2328	-2.919	-1.792	-2.4289	-2.1333
200959_at	-2.3737	-2.936	-2.2909	-2.8612	-3.0037	-1.3191	-2.326	-3.1852	-2.1552	-1.8773	-2.322	-2.3896	-1.9906	-2.6199	-2.0142	-1.6754	0.5385	-1.4331	-4.1862	-0.5385	-1.8818
200960_x_at	-1.0463	-2.2553	-2.1135	-2.384	-1.047	0.0532	-2.949	-1.2815	-0.0532	-0.3456	-0.0895	-1.0786	-1.0133	-2.9157	-1.9882	-1.3616	-0.9545	-1.4229	-1.3879	-0.7241	-0.4187
200961_at	-1.0196	-1.7267	-2.0325	-2.0722	-1.9092	-2.0077	-2.6112	-1.6617	-1.5108	0.6146	-1.4622	-1.7017	-1.0103	-1.9785	-1.4036	-0.6347	-0.6146	-1.6215	-1.7147	-0.7865	-2.5002
200962_at	-1.7263	-0.9051	-0.5119	-0.7916	-1.8173	-2.8424	-4.0256	-2.1011	-1.8155	-2.5126	-1.872	-1.0878	-1.3951	-3.8361	-2.4026	-1.5284	0.0781	-1.4996	-2.0851	-0.0781	-3.8513
200963_x_at	-0.2935	-0.1344	-0.0059	0.0059	-0.1548	-0.4402	-1.672	-0.9602	-0.3563	-0.803	-0.3629	-0.3591	-0.2629	-3.276	-0.3303	-1.2463	-1.1933	-0.3844	-1.1462	-0.9993	-0.5092
200964_at	-0.5833	-2.1666	-2.4398	-2.3829	-1.0341	0.0562	-3.1362	-0.2772	-0.0562	-0.8289	-1.5299	-1.5391	-2.0209	-1.0697	-2.2911	-2.151	-4.3251	-2.2016	-4.9707	-4.0982	-0.084
200965_s_at	-3.4852	-1.5114	-0.6337	-0.8974	-5.7107	-2.8802	-6.4077	-6.728	-7.4126	-6.7766	-4.4744	-5.6794	-5.0178	-5.6078	-1.349	-2.4946	0.0002	-6.5972	-1.6011	-0.0002	-4.7459
200966_x_at	-0.7513	-2.3511	-1.7393	-1.9969	-0.9611	-0.6475	-1.3265	-0.2028	-0.5731	-0.5248	-0.3677	-0.7673	-1.3101	-0.9432	-1.9032	-0.6897	-1.7551	-1.9013	-2.3797	-1.31	0.2028
200967_at	-0.2702	-1.5264	-1.1653	-1.1721	-0.1864	-0.421	-2.5888	-1.9728	-0.0929	-1.1739	-0.0685	-0.9676	-1.0441	-2.7613	-0.7188	-0.4688	-1.1176	-0.3207	-4.834	-0.9811	0.0685
200968_s_at	-0.372	-1.5525	-1.209	-1.103	-0.4621	-0.2108	-3.0128	-2.6286	0.0054	-1.5792	-0.0967	-1.1135	-0.907	-3.1122	-0.8293	-0.7448	-1.9723	-0.0566	-6.6097	-1.867	-0.0054
200969_at	-1.1584	-2.4685	-1.7585	-2.2217	-1.6702	-1.9708	-2.3089	-2.2013	-1.8465	-1.0118	-1.8933	-0.6066	-0.5538	-1.597	-1.2318	-1.3259	-2.4968	-0.3328	0.3328	-2.6534	-1.6502
200970_s_at	-1.0429	-2.0436	-1.4026	-1.7496	-0.8529	-1.2911	-1.6331	-1.3207	-1.2825	-0.8207	-1.3009	-0.3673	-0.5455	-1.0676	-0.8777	-0.2935	-1.3633	0.2935	-1.0506	-1.6919	-0.6962
200971_s_at	-0.8087	-0.9352	-0.6305	-1.3295	-0.4989	-0.3047	-0.7171	-1.8304	-0.5927	-0.3153	-0.5615	0.0892	-0.0892	-1.2427	-1.1108	-1.0127	-0.1236	-0.1706	-0.6991	-0.3063	-0.325
200972_at	-0.0751	-1.0635	-4.1736	-4.1432	-0.8031	-0.3818	-6.4778	-3.0425	-0.8016	-0.4952	-0.5528	-2.8408	-1.6638	-6.2551	-3.0725	0.0751	-0.3942	-0.358	-3.8444	-0.5028	-0.1851
200973_s_at	-0.2464	-1.0837	-4.0995	-4.243	-0.5792	-0.0234	-5.2552	-3.4791	-0.5843	-0.4322	-0.3711	-3.1404	-2.7323	-5.0647	-3.2898	-0.5739	-0.6118	-1.1289	-5.0842	-0.4629	0.0234
200974_at	-1.1706	-6.5736	-6.2676	-5.4108	-1.2869	-2.8429	-6.9523	-5.8032	-1.5002	-4	-1.1286	-5.4155	-5.912	-5.6554	-5.9722	0.2594	-0.9026	-8.0781	-5.9301	-1.3443	-0.2594
200975_at	-3.1786	-3.5452	-2.4239	-3.091	-3.2897	-2.431	-2.5052	-3.2159	-2.688	0.6852	-3.0932	-0.9516	-0.6852	-1.3382	-4.1488	-4.3472	-3.383	-2.8042	-3.8185	-3.6187	-3.1111
200976_s_at	-0.6417	-1.1284	-0.678	-0.8143	-1.4844	-1.2709	0.0521	-0.5785	-1.2247	-0.6198	-0.9735	-0.4379	-0.4137	-0.0521	-0.4885	-0.5413	-1.4223	-0.3109	-0.2803	-1.1998	-0.5
200977_s_at	-0.5133	-1.2545	-0.7649	-0.9598	-1.2984	-0.6985	-0.2552	-0.9845	-0.3315	-0.4563	-0.6777	-0.2656	-0.5249	0.2552	-0.4989	-1.1342	-2.5321	-0.4474	-2.2975	-2.5145	-0.5546
200978_at	-1.8437	-2.0483	-1.8585	-1.7414	-1.8268	-1.4164	-3.7641	-1.1484	-1.2756	1.1484	-1.1949	-2.1644	-2.3645	-5.414	-2.4576	-2.1854	-1.6485	-2.4739	-4.416	-1.3997	-1.2169
200979_at	-2.287	-2.8072	-2.8208	-2.6567	-2.5127	-3.022	-4.2832	-1.9184	-2.2121	-1.5152	-2.3551	-2.4126	-2	-4.4278	-2.2565	-3.0034	-0.1483	-1.7936	-3.2748	0.1483	-2.4187
200980_s_at	-2.0878	-2.1476	-2.2733	-2.1314	-1.8558	-1.4346	-3.9304	1.184	-2.1363	-1.4143	-1.8933	-2.2416	-1.8654	-4.2699	-2.255	-2.1806	-1.184	-2.2833	-2.7741	-1.1868	-1.6555
200981_x_at	-1.0731	-1.712	-1.8046	-1.8704	-1.0679	-1.0376	-1.7575	-1.0763	-0.8273	-0.9937	-1.1204	-1.5556	-1.1127	-1.6734	-1.6924	-1.593	-2.5186	-0.6921	0.6921	-2.2742	-0.9864
200982_s_at	-1.243	-1.6305	-1.725	-1.7435	-1.4368	-0.8537	-3.8158	-6.0446	0.4074	-2.9716	-0.4429	-2.5309	-1.7631	-5.2017	-0.5864	-2.128	-1.8883	-2.8891	-4.0132	-1.5205	-0.4074
200983_x_at	-1.1993	-6.1327	-4.9877	-5.4678	-1.2956	0.0457	-4.9495	-2.4463	-0.2918	-1.5221	-0.3122	-5.9906	-4.5825	-4.1786	-6.0104	-2.4494	-3.4713	-6.2252	-6.7949	-3.1153	-0.0457
200984_s_at	-1.1727	-6.0989	-5.0135	-5.4685	-1.3488	-0.0485	-4.8568	-2.813	-0.4836	-1.7867	-0.395	-6.1254	-4.4885	-4.0966	-5.8174	-1.5295	-1.2819	-6.1818	-5.9855	-1.2008	0.0485
200985_s_at	-0.6464	-6.2491	-4.7388	-5.4907	-1.3884	0.0179	-4.645	-2.5041	-0.5043	-1.7618	-0.2925	-6.1136	-3.4902	-4.0205	-5.452	-0.7668	-1.2406	-4.8652	-4.7452	-1.1496	-0.0179
200986_at	0.0217	-5.4752	-5.5309	-5.5363	-0.4558	-6.2927	-5.5436	-5.2147	-1.0767	-3.6292	-0.9632	-4.0801	-5.0191	-2.6806	-5.9855	-1.6025	-0.0217	-2.3303	-4.032	-0.1162	-4.2426
200987_x_at	-1.0226	-4.087	-3.9016	-3.9629	-1.6003	0.4027	-4.171	-1.935	-0.9694	-1.5324	-1.2267	-2.6819	-3.3971	-2.1021	-3.0061	-1.7714	-2.1388	-3.3199	-4.4235	-1.9685	-0.4027
200988_s_at	-0.9248	-2.049	-2.0485	-1.6373	-1.7476	-0.7803	-2.3813	-1.3865	-1.3138	-1.413	-1.5892	-1.5432	-1.0412	-1.257	-1.6283	0.7803	-1.6149	-1.1593	-2.4208	-1.6205	-0.9811
200989_at	-0.9791	-2.6342	-2.8288	-3.4226	-1.425	-1.824	0.8888	-3.2352	-1.4416	-2.2954	-0.8888	-1.6627	-2.1462	-1.0414	-2.7977	-1.0233	-3.6007	-3.0541	-2.8047	-4.1373	-0.9247
200990_at	-1.3341	-2.232	-2.0095	-2.0808	-1.0376	0.4415	-3.9764	-0.4965	-0.746	-0.88	-1.3874	-1.9858	-2.1372	-2.8414	-1.8598	-2.2471	-3.4459	-1.6246	-4.9178	-3.5194	-0.4415
200991_s_at	-2.3238	-2.8536	-2.853	-3.1422	-2.2564	-2.1274	-3.1771	-2.8721	-1.8297	-2.0562	-2.0772	-2.2307	-2.411	-4.0375	-2.5983	-1.8274	-0.0016	-2.6077	-4.1441	0.0016	-1.8427
200992_at	-0.3456	-2.657	-1.999	-2.4105	-0.4131	-0.402	-4.084	-1.2005	0.1954	-0.6587	-0.1954	-1.7344	-2.2547	-4.9693	-1.8202	-0.9476	-1.0922	-2.6768	-2.5068	-1.1101	-0.4235
200993_at	-0.526	-2.3075	-1.6243	-2.0727	-0.5351	-0.5242	-3.9023	-1.1442	-0.1941	-0.6009	0.1941	-1.3806	-1.6175	-5.0768	-1.3269	-0.8992	-2.6233	-1.6487	-4.4127	-2.6817	-0.6786
200994_at	-0.3052	-2.3722	-1.7403	-2.1047	-0.4916	-0.2791	-4.3478	-1.058	-0.0719	-0.3359	0.0719	-1.1432	-0.941	-5.2168	-1.5013	-0.1509	-0.536	-1.4738	-1.3919	-0.6489	-0.538
200995_at	0.1604	-1.4299	-1.0808	-1.3295	-1.6239	-0.1604	-2.6408	-0.5716	-1.031	-0.6969	-0.4045	-1.3522	-0.8533	-3.7268	-1.0421	-0.4422	-1.0034	-0.9119	-1.3833	-1.5125	-0.7862
200996_at	-1.0028	-0.9177	-0.816	-1.0243	-1.4521	-0.4548	0.0538	-1.2654	-0.4754	-0.2246	-0.978	-0.6276	-0.4766	-0.0538	-0.3744	-0.27	-1.8516	-1.3231	-1.7625	-2.3917	-0.6018
200997_at	-1.9527	-1.4881	-1.1866	-1.1879	-1.7571	-1.1813	-2.4069	-1.8678	-1.5284	-2.5457	-1.5021	-1.5027	-2.0554	-1.5504	-1.524	-1.15	0.0272	-1.8848	-2.9525	-0.0272	-1.5851
200998_s_at	-1.2194	-4.309	-4.4141	-4.8556	-1.1163	-0.143	-2.1522	-6.1079	-0.5316	-3.5847	-0.0102	-2.4661	-5.4692	-1.3341	-5.764	-1.8163	-3.0561	-6.0088	-5.4826	-3.095	0.0102
200999_s_at	-0.6907	-4.7498	-4.6524	-5.3865	-1.9362	-0.5832	-2.3693	-7.384	-0.7725	-3.7202	-0.819	-2.4427	-6.2654	-1.7638	-6.684	0.5832	-2.3018	-6.7016	-4.8158	-2.2832	-0.6439
201000_at	-1.5956	-2.5729	-2.7531	-2.6018	-1.374	-1.2507	-3.7116	1.2507	-1.3803	-1.6374	-1.6732	-3.0057	-2.7679	-4.0341	-2.7992	-1.6559	-1.758	-2.6425	-2.703	-1.5665	-1.679
201001_s_at	-0.3028	-1.4185	-1.4368	-0.8678	-0.8283	-0.3925	-3.3049	-0.0177	-0.5422	-1.2125	-0.8391	-0.8329	-1.8857	-2.908	-1.6807	-0.6826	-2.2462	-1.9181	-1.3756	-1.8965	0.0177
201002_s_at	-1.14	-1.4117	-1.2435	-0.8552	-1.405	-0.7379	-3.8066	0.6533	-1.0761	-1.6899	-1.0312	-1.3472	-0.9905	-3.1187	-1.285	-0.9578	-2.3255	-0.9366	-1.3818	-2.3726	-0.6533
201003_x_at	-1.4649	-2.9145	-2.4274	-3.0372	-1.4374	-0.9455	-2.2278	-2.7396	-0.5519	0.4607	-0.8483	-0.5241	-0.4607	-1.2569	-2.1019	-1.3069	-1.7592	-1.2068	-3.4116	-1.7475	-0.9662
201004_at	-0.6771	-1.1629	-0.8761	-0.6393	-0.6364	-0.8578	-3.7133	-2.05	-0.6848	-1.2579	-0.429	-1.0842	-0.9701	-4.9569	-0.7908	-1.8099	-1.7081	0.429	-2.6389	-1.7889	-0.9017
201005_at	-4.1391	-5.3603	-6.6516	-6.4974	-2.7538	0.1107	-0.1107	-8.6917	-1.9142	-0.648	-2.5323	-3.3841	-6.7178	-4.9417	-7.7858	-2.3475	-1.6551	-7.2782	-1.3033	-1.1898	-1.5236
201006_at	-2.5285	-3.0135	-2.8219	-2.7434	-2.0132	-2.344	-3.249	1.6157	-2.1024	-2.8532	-1.87	-2.862	-2.8344	-3.0422	-3.0759	-2.0819	-1.927	-3.0482	-2.9542	-1.6157	-2.1826
201007_at	-1.1342	-1.7281	-1.66	-1.9605	-0.8352	-1.0632	-2.5682	-1.2268	-0.723	-0.1561	-0.6612	-0.9191	-0.9009	-2.1137	-2.3987	-0.584	-0.1069	-1.422	-2.1092	0.1069	-1.3591
201008_s_at	-2.3025	-0.4206	-0.4402	-0.5285	-2.5564	-4.8259	0.2198	-3.7327	-3.604	-2.6119	-4.096	-1.1892	-2.8239	-0.4009	-0.2198	-4.5617	-4.3412	-3.9468	-4.9728	-4.1369	-4.8533
201009_s_at	-2.8224	-0.645	-0.6763	-0.7876	-2.8726	-5.2357	0.1189	-2.6617	-4.1142	-2.7365	-3.9237	-1.1735	-1.6238	-0.1189	-0.382	-4.0148	-3.6029	-2.6973	-4.346	-3.3505	-5.1324
201010_s_at	-2.4309	-0.6115	-0.6018	-0.7062	-2.5435	-5.1083	-0.0138	-1.641	-3.9759	-2.1033	-3.4676	-0.8636	-1.0091	0.0138	-0.2869	-2.7664	-0.8502	-1.8395	-1.9077	-0.767	-4.9781
201011_at	-1.4209	-2.467	-1.9885	-1.9902	-1.5823	-0.6683	-2.7939	-0.4469	-0.4516	-0.6972	-0.7826	-0.813	-1.0831	-1.1259	-1.3208	-1.018	-0.0315	-0.181	-3.0365	0.0315	-0.4947
201012_at	-1.0459	-6.8771	-1.0967	-1.2455	-1.1912	-0.6174	0.384	-8.073	-0.651	-1.2518	-0.7655	-0.4427	-1.039	-2.6641	-1.3495	-0.6825	-2.0713	-6.3271	-2.4211	-2.1042	-0.384
201013_s_at	-1.2535	-2.7994	-2.4425	-2.7223	-0.702	-0.1486	-6.7019	0.1486	-1.1026	-1.712	-0.6505	-3.4918	-1.9846	-6.088	-3.2517	-1.3473	-3.1706	-1.714	-2.8497	-3.2855	-0.6941
201014_s_at	-1.6538	-3.4286	-3.1239	-3.4785	-1.4753	0.3117	-5.1729	-0.3117	-1.3802	-2.5404	-1.2536	-4.1805	-3.4538	-5.1194	-4.4099	-1.53	-2.7332	-3.0182	-4.5291	-2.6729	-0.9117
201015_s_at	-2.778	-1.3072	-2.8278	-2.6806	-3.3468	1.1575	-1.6437	-1.76	-2.5027	-1.4842	-2.5716	-1.1575	-1.4205	-2.5266	-3.5041	-2.8378	-1.8622	-2.2832	-2.784	-1.7681	-2.32
201016_at	0.2356	-3.0855	-2.6897	-3.0082	-0.91	-0.3043	-3.8821	-1.4226	-0.2356	-1.3938	-0.8264	-1.9351	-1.8707	-4.3562	-1.496	-1.4674	-2.9007	-1.5423	-2.7325	-3.2411	-0.3518
201017_at	-0.2019	-1.315	-1.017	-1.296	-1.1724	-1.0559	-2.6231	-0.7242	-0.6316	-1.8247	-1.1299	-1.6004	-0.7044	-3.0086	-0.4424	-1.5972	-3.2893	0.2019	-2.2319	-3.2157	-2.2659
201018_at	-0.1433	-0.9975	-0.5676	-0.8904	-1.025	-0.7794	-2.9177	-0.7468	-0.8203	-1.743	-1.3915	-1.2808	-0.7549	-3.1631	-0.4254	-1.6576	-0.6154	0.1433	-0.4777	-0.7842	-1.5691
201019_s_at	0.3127	-1.4692	-0.9965	-1.3139	-0.5728	-0.499	-2.6385	-1.0888	-0.3127	-0.9327	-0.5242	-1.0211	-1.1814	-3.6375	-0.68	-0.7303	-1.3355	-0.5898	-0.4054	-1.6161	-0.316
201020_at	-1.2899	-3.1953	-2.529	-3.0468	-1.44	-0.1255	-3.1744	-0.0634	-1.0482	-1.4291	-0.4754	-1.3317	-0.9004	-2.2819	-2.4997	-1.2434	-2.2414	-2.2881	-1.7484	-2.1552	0.0634
201021_s_at	-1.0344	-5.1199	-2.9837	-3.1069	-0.3153	-1.1272	-3.4757	-4.4232	-0.5145	-2.7397	-0.3513	-3.7817	-4.4696	-5.7214	-2.2935	-1.4651	-4.1175	-3.4279	-5.128	-4.4094	0.3153
201022_s_at	-0.7567	-5.5723	-3.1897	-3.4731	-0.5544	-1.245	-3.8975	-4.1273	-0.7854	-2.8056	-0.4439	-3.8825	-3.0788	-5.8684	-2.4382	0.2863	-1.5481	-2.3757	-2.3613	-1.765	-0.2863
201023_at	-1.4797	-0.7242	-1.0491	-1.0656	-1.3225	-1.3613	-0.6448	-1.9349	-1.0073	-1.3785	-0.9948	-1.728	-1.4126	0.5342	-0.5923	-1.5524	-1.6455	-0.5342	-2.0588	-1.9833	-1.0896
201024_x_at	-0.1014	-1.3168	-0.7035	-1.0459	-1.2797	-0.0593	-1.7588	-0.0744	-0.7382	-1.0935	-0.5902	-1.2921	-0.2952	-4.0121	-0.3466	0.0593	-2.8119	-0.5078	-1.423	-2.2418	-0.4122
201025_at	-1.0765	-2.5577	-2.1199	-1.8603	-2.1043	-1.5555	-3.2249	-0.0307	-1.352	-1.228	-1.4235	-2.1981	-1.7074	-3.639	-1.6783	0.0307	-1.4331	-1.9157	-1.5175	-1.7616	-0.8266
201026_at	0.3293	-1.1262	-0.823	-0.8933	-2.1695	-1.2849	-1.1835	-1.1945	-2.0176	-1.5365	-1.1727	-1.248	-1.0172	-1.8243	-0.3293	-0.5845	-0.6997	-1.2853	-2.5879	-0.5198	-1.0191
201027_s_at	-1.1375	-2.057	-1.7894	-1.7134	-1.7684	-0.6329	-3.4861	0.4366	-1.1647	-0.9387	-1.2518	-2.152	-1.7383	-3.9687	-1.445	-0.7992	-2.3258	-1.7744	-3.487	-2.1072	-0.4366
201028_s_at	-0.7163	-3.36	-2.4339	-2.0612	-1.0522	-0.6833	-6.489	-4.1932	0.5167	-1.3494	-0.5167	-2.0859	-3.5388	-6.058	-1.117	-2.163	-2.9637	-2.6708	-3.6614	-2.8613	-0.5287
201029_s_at	-0.4892	-2.8111	-1.8601	-1.643	-0.8022	-0.7052	-5.0772	-2.8074	-0.1662	-1.025	-0.4118	-1.5958	-2.1056	-5.143	-0.7373	-0.3622	-0.1064	-1.2938	-0.3321	0.1064	-0.5345
201030_x_at	-0.4801	-1.4899	-0.0353	-0.1689	-0.6505	-0.2006	-6.0512	-0.7773	-0.6244	-1.1348	-0.2914	-2.0553	-1.162	-5.5088	-1.82	-0.2565	-0.1468	-0.9418	-0.9512	0.0353	-0.3368
201031_s_at	-1.5976	-0.7509	-0.4384	-0.8	-2.5857	-0.8339	-0.4588	0.212	-1.7087	-1.5088	-1.8424	-1.1535	-0.5043	-2.2837	-0.3065	-2.4849	-1.7512	-0.212	-1.9855	-2.272	-2.0024
201032_at	-2.0201	-1.9426	-2.8772	-2.9622	-3.1668	-2.1471	-3.9435	-5.29	-2.5124	-1.7307	-2.4444	-2.6124	-2.3054	-3.7811	-2.9437	-0.4768	-0.0424	-2.9123	-2.5747	0.0424	-2.0528
201033_x_at	-0.1864	-0.4476	-0.4437	-0.4454	0.0751	-0.1168	-4.9515	-0.0807	-0.0751	-0.6578	-0.0821	-0.8648	-0.6278	-5.3662	-1.0156	-0.5412	-0.7046	-0.5206	-2.0792	-0.594	-0.2248
201034_at	-0.5979	-0.4684	-0.1469	-0.4911	-1.4405	-2.7028	-0.0485	-3.0107	-1.1639	-2.5348	-0.1666	-1.4575	-1.4734	-1.085	0.0485	-1.2154	-2.6325	-1.1508	-0.4579	-2.8725	-0.5619
201035_s_at	-1.0462	-1.2456	-1.6258	-1.4354	-1.387	-1.0786	-1.9683	-0.385	-0.173	-0.918	-0.8896	-2.0638	-1.1197	-2.3875	-1.7291	-1.9468	-0.1273	-0.5102	-1.7173	0.1273	-1.2285
201036_s_at	-3.2417	-3.2191	-3.6715	-3.5447	-3.1054	-3.8945	-3.6519	-2.822	-2.6288	-2.8084	-2.8888	-4.3786	-3.301	-6.0664	-3.7051	-3.1712	-0.0532	-2.5244	-1.1504	0.0532	-4.0581
201037_at	-1.8975	-3.3245	-3.0538	-3.158	-1.5464	0.4631	-5.1977	-2.2265	-1.4638	-1.4569	-1.1965	-4.1305	-3.7808	-5.308	-2.752	-0.6261	-1.5122	-2.0236	-3.212	-1.4239	-0.4631
201038_s_at	-2.1697	-1.6584	-1.6561	-2.1229	-2.9643	-2.035	-0.3297	-1.5952	-2.5599	-1.4031	-2.0799	-0.5782	-0.4535	0.1928	-0.6656	-2.1202	-0.4266	-0.1928	-1.2338	-0.6265	-2.8904
201039_s_at	-1.0727	-1.9288	-1.8408	-2.3753	-1.9293	-1.3996	-3.3373	0.832	-1.1188	-1.0747	-1.4226	-1.488	-1.0209	-4.1397	-1.2692	-1.8259	-3.4081	-1.0116	-4.6489	-2.971	-0.832
201040_at	-1.9665	-2.1733	-1.5261	-2.1314	-2.1119	-0.5027	-0.4622	-3.1973	-2.2272	-1.0138	-2.5639	-0.6472	-1.7038	0.4622	-1.2727	-2.2641	-3.4108	-2.1137	-2.9015	-3.116	-0.7951
201041_s_at	-2.9551	-4.2625	-3.2057	-4.4721	-1.1654	-2.7558	-1.1939	-3.0604	-4.0542	-4.8548	-3.5627	-1.8759	-3.0233	0.5233	-3.4472	-3.3358	-0.5233	-6.2549	-5.8392	-0.6638	-2.7224
201042_at	-4.5002	-5.7134	-5.8255	-5.863	-3.9555	0.68	-5.5697	-1.2337	-4.6533	-1.1179	-1.7948	-5.7192	-5.1734	-5.5311	-5.6066	-2.323	-2.6628	-5.7481	-5.242	-3.1199	-0.68
201043_s_at	-1.3404	-1.8866	-2.28	-2.5847	-2.0389	0.6735	-1.4652	-3.5888	-1.0042	-1.1887	-1.0341	-1.0617	-1.9314	-1.2729	-1.1741	-4.2018	-4.1866	-1.991	-4.3514	-4.1823	-0.6735
201044_x_at	-3.0805	-3.8108	-3.0779	-4.1057	0.5653	-2.2064	-1.8849	-4.279	-2.9049	-3.8205	-3.4576	-2.2498	-4.0561	-0.5653	-3.1734	-4.5086	-4.0405	-4.6976	-4.7464	-3.5531	-1.9729
201045_s_at	-1.4505	-1.0345	-0.9166	-1.0187	-1.3518	-0.0455	-1.0762	-1.2333	-0.0952	-0.8732	-0.865	-0.7108	-0.821	-0.8951	-0.8701	-1.3391	-1.5872	-0.9352	-0.6705	-1.1234	0.0455
201046_s_at	-2.0712	-2.3817	-2.2448	-2.4523	-1.5649	-1.3591	-4.0152	0.9833	-1.4695	-1.3025	-1.5658	-1.8613	-1.3492	-4.7853	-1.9258	-1.6484	-2.2717	-1.332	-3.2776	-2.0496	-0.9833
201047_x_at	-0.5311	-1.8702	-1.5054	-1.545	-1.0863	-0.9798	-1.0273	-1.3751	-0.7569	-0.8602	-0.7592	-1.0737	-0.8992	-1.6288	-0.5972	-0.434	-1.2992	-0.7696	0.434	-1.5029	-0.6321
201048_x_at	-1.0098	-1.7904	-1.7067	-1.6	-1.07	-0.3209	-1.1134	-2.0126	-0.1111	-1.1809	-1.7172	-1.4995	-2.896	-1.5191	-0.933	-2.4137	-2.7894	-2.6323	-2.3295	-2.7911	0.1111
201049_s_at	-0.3595	-0.2515	-0.2116	-0.2805	-0.0486	-0.3234	-2.4171	-0.6014	-0.2855	-0.8965	-0.192	-0.6577	-0.2714	-4.2214	-0.4437	-1.0454	-0.1166	-0.2587	-2.119	0.0486	-0.3983
201050_at	-3.4814	-6.2036	-5.4202	-5.9103	-2.5504	-3.3263	-4.5334	-5.4186	-2.6815	2.5504	-3.2354	-3.5196	-5.205	-5.841	-5.351	-3.3933	-4.5537	-5.9111	-6.4914	-4.2996	-3.0306
201051_at	-2.183	-1.7282	-1.848	-2.5663	-3.3162	-1.7257	0.4952	-2.709	-2.634	-2.1952	-2.1939	-1.2595	-0.9167	-0.4952	-0.7672	-1.6592	-1.1933	-0.6613	-2.8868	-1.3322	-2.432
201052_s_at	-1.4578	-2.6506	-2.8267	-2.7374	-1.6854	-0.9423	-3.3402	0.9423	-0.9846	-1.4366	-1.5761	-1.8556	-2.9989	-2.3835	-2.6833	-2.0228	-3.3843	-3.0496	-3.0853	-3.308	-1.2001
201053_s_at	-0.6361	-2.192	-1.7188	-2.2253	-0.8788	-1.3764	-2.2904	0.4782	-0.9755	-1.2136	-0.9994	-1.1124	-1.0367	-2.9336	-1.3593	-1.431	-0.67	-1.1687	-0.4782	-0.6063	-1.6324
201054_at	0.286	-2.3732	-2.2769	-2.4705	-0.5639	-0.3293	-2.0936	-1.7223	-0.6311	-1.2137	-0.3323	-1.9999	-1.0111	-4.093	-0.9815	-0.286	-1.2196	-0.3892	-1.3687	-1.6116	-0.9082
201055_s_at	-1.9846	-2.7599	-2.5994	-2.9544	-2.8906	-2.0396	-2.2396	-3.5626	-2.0521	-2.7629	-2.0613	-2.5204	-1.5778	-2.9819	-1.8075	-2.0262	0.2448	-1.6174	-2.5266	-0.2448	-2.4587
201056_at	-0.1658	-0.985	-0.7396	-1.0368	-0.7537	-1.3577	-1.4694	-0.9739	-0.4306	-1.0533	-0.3841	-0.8201	0.1658	-1.2127	-0.9683	-0.1709	-1.3247	-0.2523	-1.3049	-1.1677	-0.4218
201057_s_at	-0.3015	-1.1766	-0.9438	-1.0292	-0.6015	-1.0008	-1.5874	-0.7196	-0.1741	-0.2788	-0.3139	-0.838	-0.246	-0.0379	-0.8157	-0.0114	-0.2168	0.0114	-0.8609	-0.2434	-0.2123
201058_s_at	-1.3108	-7.761	-7.7225	-7.7166	-1.6185	-2.4016	-7.5645	-7.446	-1.3624	-5.2138	-1.3277	-7.6922	-6.8415	-7.1028	-7.7367	-1.9764	-4.2936	-7.7521	-4.7188	-3.8311	1.3108
201059_at	-1.9761	-7.3374	-7.506	-7.4547	-2.8667	-2.021	-7.3124	-3.4099	-2.4119	-3.5118	-1.9759	-7.3665	-6.7735	-7.0145	-7.5918	-1.0889	-0.888	-8.1327	0.6864	-0.6864	-2.4871
201060_x_at	-0.9744	-5.3786	-3.1656	-2.2368	-1.0275	-1.0276	-4.7833	0.216	-0.216	-1.1922	-2.1819	-2.8701	-2.938	-3.6655	-0.8157	-1.8568	-1.5314	-4.8408	-1.3547	-1.616	-1.7496
201061_s_at	-2.2175	-6.7485	-3.9447	-2.9942	-2.0632	-2.1654	-6.7907	-1.2111	-1.4009	-2.2796	-3.1201	-3.6491	-2.8004	-4.9496	-1.3504	-2.2872	-1.3001	-5.1118	1.2111	-1.3459	-2.9482
201062_at	-0.654	-0.9207	-0.9179	-0.8956	-0.6773	-0.7754	-0.8844	-0.702	-0.6104	-0.7889	-0.8796	-0.8672	-0.2247	-0.8926	-0.6917	-0.7635	-0.6146	-0.7043	0.2247	-0.6106	-0.9006
201063_at	-0.0627	-6.7119	-5.8407	-5.684	-1.0459	-0.2949	-7.1572	-3.789	-0.3496	-3.2625	-0.1396	-4.3458	-3.2418	-7.143	-4.3475	0.0627	-1.6473	-4.041	-4.8626	-1.542	-0.7706
201064_s_at	-0.8231	-2.1123	-1.5663	-2.0083	-0.5948	-0.2047	-3.7436	-0.4213	0.2047	-0.3512	-0.2374	-1.1456	-0.5031	-5.4195	-2.2692	-0.3954	-2.321	-1.0957	-2.9985	-2.491	-0.3016
201065_s_at	-0.809	-1.4396	-1.7983	-2.13	-1.5327	-0.9876	-0.5114	-0.9	-0.6624	-1.4571	-0.9436	-1.3718	-1.2201	0.5114	-0.8046	-0.8446	-1.6355	-0.7251	-1.9928	-1.7089	-1.1683
201066_at	-2.4627	-3.7021	-3.581	-3.7889	-2.2461	-1.404	-4.3402	-1.5563	-2.1384	-1.7492	-1.9591	-2.5279	-2.2238	-5.0117	-2.7197	-2.3151	-0.198	-2.5456	-4.807	0.198	-1.9104
201067_at	-0.6731	-1.7216	-0.991	-1.0841	-0.9117	-1.5451	-2.576	-1.2353	-0.6775	0.0448	-0.1588	-1.0623	-0.8399	-3.7043	-1.088	-0.3861	-0.4209	-0.7923	-1.6044	-0.2084	-0.0448
201068_s_at	-0.6469	-2.15	-1.4847	-1.832	-0.6732	-0.28	-2.6436	-0.4924	-0.6498	-0.2543	-0.4375	-1.3504	-1.5142	-4.5325	-1.2762	0.2543	-0.397	-1.6021	-2.1294	-0.3024	-0.3506
201069_at	-0.6522	-7.9119	-7.8264	-7.7966	-0.9567	-2.1467	-7.2369	-7.8838	0.2962	-7.7855	-0.2962	-7.8958	-7.9158	-7.6434	-8.1224	-1.395	-3.9513	-8.1518	-7.499	-3.4529	-1.7884
201070_x_at	-1.1689	-0.3491	-0.3411	-0.272	-2.0506	-0.9678	-0.8384	-0.445	-1.5039	-1.5777	-2.1805	-0.7103	-1.2213	0.272	-0.3582	-3.1873	-3.2289	-0.9899	-2.9211	-3.3901	-1.5083
201071_x_at	-1.6267	-0.4177	-0.2072	-0.3726	-1.3414	-0.7566	-0.212	-0.0806	-1.2385	-0.7965	-1.1938	-0.5281	-0.3935	0.0806	-0.1664	-1.5098	-3.1114	-0.1587	-1.5209	-3.2366	-1.1806
201072_s_at	-1.0687	-0.806	-0.991	-1.215	-2.9254	-1.8487	-1.1131	-1.664	-2.6786	-2.7783	-1.5061	-1.7972	-0.1567	-1.3701	0.1567	-2.3014	-3.5131	-0.3952	-2.4068	-3.4426	-2.5447
201073_s_at	-0.5967	-0.4946	-0.6688	-0.8427	-1.2656	-0.6813	-0.67	-0.3011	-0.3311	-0.9625	-0.7481	-1.0245	-1.3152	-0.573	0.3011	-2.2236	-2.1388	-1.3451	-2.5255	-2.1674	-0.6315
201074_at	-1.2401	-0.9289	-1.0831	-1.1701	-1.5816	-0.8837	-1.7535	-0.7402	-1.3638	-1.2852	-1.1778	-1.4061	0.2689	-1.5699	-0.4825	-1.6484	-1.5619	-0.2689	-2.506	-1.5716	-1.3974
201075_s_at	-1.2323	-0.4956	-0.8859	-1.0253	-1.6766	-0.5267	-1.5489	0.0527	-0.8649	-0.9987	-0.9843	-1.2953	-1.4024	-1.1329	-0.0527	-1.6306	-1.4372	-0.9625	-3.3245	-1.3518	-0.7853
201076_at	-2.0546	-1.5394	-1.7794	-1.542	-2.7658	-2.4733	-2.649	-1.3738	-2.3526	-2.7079	-2.101	-2.1873	-2.0979	-3.234	-2.2236	-0.8502	0.0771	-2.2892	-2.1137	-0.0771	-2.1306
201077_s_at	-0.367	-0.2153	-0.2357	-0.208	-0.3696	-0.0906	-1.9024	0.0906	-0.3672	-1.1232	-0.2885	-0.6143	-0.6377	-2.7555	-0.917	-2.3353	-1.9298	-0.6164	-2.6737	-1.7956	-0.1801
201078_at	-1.6574	-2.1493	-2.1791	-2.4918	-1.5778	-1.4218	-2.3952	-2.131	-0.97	-0.4387	-1.197	-1.0893	-1.426	-0.9547	-2.4322	-0.7319	-2.4383	0.4387	-3.0703	-2.5261	-0.8836
201079_at	-4.81	-0.9782	-2.1216	-3.0604	-3.2006	-1.613	-3.3432	-2.1511	-3.7874	0.5311	-4.0944	-0.7631	-0.5311	-2.3227	-2.908	-2.8828	-1.411	-1.1941	-3.713	-1.1737	-2.2886
201080_at	-0.8276	-1.0685	-0.7925	-0.8458	-0.9341	-0.7424	-1.822	-1.431	0.141	-1.0678	-0.141	-1.1571	-0.8061	-2.091	-0.5527	-0.703	-0.6662	-0.4981	-1.6623	-0.4513	-0.3761
201081_s_at	-0.9373	-1.5054	-1.5176	-1.5297	-1.6484	-0.7151	-1.6014	-1.4965	0.1284	-1.4749	-1.0774	-1.5808	-2.4862	-1.2824	-1.6957	-1.9706	-2.0042	-1.7831	-1.5616	-1.8962	-0.1284
201082_s_at	-0.6588	-2.6221	-2.8745	-2.5975	-1.8294	-0.9512	-3.6739	-1.5865	-0.5318	-1.4757	-1.3473	-2.2643	-3.2032	-1.9556	-2.6429	-2.0702	-3.1699	-2.8548	-4.4265	-2.9649	0.5318
201083_s_at	-1.2059	-1.0985	-0.6831	-1.2149	-1.9976	-2.2972	-1.2043	-1.7689	-1.9834	-2.2331	-2.1714	-0.8551	-1.0288	-0.7813	0.6831	-2.3654	-3.9744	-0.8423	-3.1086	-4.3781	-1.9459
201084_s_at	-0.8708	-0.4982	-0.5078	-0.6656	-0.9681	-0.901	-1.7973	0.204	-1.0394	-0.9976	-0.7267	-0.8171	-0.3442	-0.785	-0.204	-0.2246	-1.2338	-0.2361	-1.6039	-1.5497	-0.7684
201085_s_at	-1.0826	-0.4326	-0.3066	-0.4136	-3.305	-2.7467	-0.4907	-0.5631	-2.8017	-2.4572	-2.9705	-1.1801	-0.5874	-1.0743	-0.2892	-2.3452	-5.9825	0.2892	-3.3224	-5.9519	-2.6352
201086_x_at	-1.4457	-1.0708	-0.8989	-0.9817	-1.7606	-1.4527	-1.0014	-0.5957	-1.5407	-1.0878	-1.487	-1.1207	-0.49	-1.2162	-0.6052	-2.0068	-2.4556	0.49	-2.0207	-2.8085	-1.5645
201087_at	-2.4192	-5.0022	-2.3416	-2.3029	-3.1566	-1.2509	-1.6053	-4.7636	-2.1624	-2.3231	-2.3261	-1.8666	-2.1734	0.5485	-0.5485	-2.7341	-1.2831	-4.5785	-3.6203	-1.2676	-1.6204
201088_at	-0.9423	-3.4299	-2.907	-3.4214	-1.9616	-0.2687	-2.7996	0.2687	-1.3459	-1.1775	-1.5709	-1.972	-1.962	-2.8359	-2.6703	-1.4892	-1.5098	-1.2775	-2.2023	-2.0827	-1.2565
201089_at	-2.7141	-4.5759	-3.396	-4.2786	-2.7575	-2.8507	-2.5232	-2.1012	-2.1507	0.2946	-2.4942	-1.0591	-2.6996	-0.2946	-4.0628	-2.7073	-3.3405	-2.6852	-4.8134	-3.2542	-2.7623
201090_x_at	-1.3972	-2.6655	-2.3379	-2.6333	-1.4643	0.0849	-2.473	-0.0849	-1.0904	-0.5102	-0.937	-1.9571	-1.5097	-1.1524	-2.9053	-2.4936	-2.1348	-1.7807	-1.5833	-2.3096	-0.3263
201091_s_at	-0.0954	-1.142	-0.701	-0.9876	-0.4561	-0.1	-1.2277	0.0954	-0.2879	-0.6201	-0.1936	-0.5016	-1.188	-1.8013	-0.8254	-0.1412	-1.5053	-1.4758	-0.4007	-1.5994	-0.5095
201092_at	-0.6975	-1.1838	-1.4609	-1.4813	-0.7287	-0.061	-2.5261	-0.5346	-0.1525	-0.8254	-0.7753	-1.9211	-1.0252	-3.8134	-0.5916	-1.1491	-0.0272	-0.2904	-0.3594	0.0272	-0.7536
201093_x_at	-1.0985	-1.2693	-1.3173	-1.2528	-1.1883	-0.3807	-1.7443	0.333	-0.73	-0.5259	-1.0019	-1.394	-0.8614	-2.1528	-1.1007	-0.9397	-0.626	-0.8526	-1.0996	-0.333	-0.9837
201094_at	-0.8185	-0.1102	-0.048	0.048	-0.7525	-0.9097	-1.027	-1.2558	-0.8505	-0.7865	-0.9146	-0.626	-0.6116	-2.6857	-0.4412	-1.4658	-0.9472	-0.5721	-1.6648	-1.0129	-1.0012
201095_at	-1.1322	-3.2432	-3.2378	-3.4867	-0.8157	-0.5302	-3.6817	-2.8497	-0.9053	-1.3921	-0.6842	-1.8779	-1.5995	-2.2087	-2.5789	-1.5817	-1.9494	-1.0086	-0.9873	-1.9184	0.5302
201096_s_at	-0.9062	-4.0156	-3.6701	-3.8127	-1.0302	-0.7697	-4.5951	-1.9321	-0.995	-2.191	-0.7443	-2.803	-4.1332	-2.833	-3.6061	-2.1154	-3.9042	-3.5133	-4.8307	-4.094	0.7443
201097_s_at	-0.8381	-3.4348	-2.9994	-3.2193	-0.8815	-0.8083	-3.7152	-1.5921	-0.9554	-1.7031	-0.7581	-2.2075	-2.8482	-2.423	-3.0206	0.4842	-1.4871	-2.3777	-1.9483	-1.7208	-0.4842
201098_at	-0.3604	-2.6602	-2.6049	-2.6362	-0.2833	-0.3067	-3.4019	-0.9105	-0.0836	-0.6727	-0.0709	-1.5272	-1.628	-2.4348	-2.1659	-1.3051	-3.2235	-1.5055	-2.8803	-3.2901	0.0709
201099_at	0.4106	-1.6766	-1.3864	-1.585	-1.8984	-1.5355	-1.624	-0.4106	-0.8352	-1.0867	-0.8512	-1.162	-1.1257	-0.4953	-0.9791	-0.6507	-1.4835	-0.877	-0.5729	-1.5056	-1.2437
201100_s_at	-0.5069	-1.3847	-1.1275	-1.3335	-1.3834	-0.9291	-1.4439	0.3733	-0.9467	-0.7522	-0.8937	-1.1559	-0.5036	-0.5519	-0.8425	-0.8231	-2.2942	-0.497	-0.3733	-2.2753	-0.7293
201101_s_at	-0.9025	-0.3078	0.2024	-0.3488	-2.8945	-1.5153	-0.4962	-0.9739	-1.9197	-2.0907	-1.8691	-0.8201	-1.9894	-0.2175	-0.2024	-2.1457	-3.2373	-1.795	-3.344	-3.3735	-1.3962
201102_s_at	-1.2698	-1.1798	-1.3673	-1.476	-0.633	-0.0961	-2.6373	-0.4137	-0.5367	-0.011	-0.8871	-0.8788	-1.6429	-1.7104	-2.0839	-0.0007	-1.1816	-1.4412	-1.5405	-0.8895	0.0007
201103_x_at	-1.8628	-0.8441	-0.7685	-1.0852	-1.4074	-2.1205	0.4074	-2.6359	-1.2659	-1.5725	-1.2124	-0.7442	-0.6086	-0.8156	-0.9836	-2.0924	-1.6933	-0.4074	-1.7215	-1.675	-1.8361
201104_x_at	-2.774	-0.9081	-0.8213	-1.3335	-1.5456	-2.125	0.8213	-2.851	-1.5014	-1.7254	-1.4624	-1.0946	-1.4988	-0.8803	-1.3639	-3.5276	-4.452	-1.1942	-4.9963	-4.3378	-1.5917
201105_at	-0.6788	-4.8828	-3.0194	-3.7061	-0.818	-0.6018	-7.0887	-9.5264	0.3798	-1.1074	-0.3798	-1.4673	-1.6311	-7.6545	-2.9803	-2.9653	-1.3078	-3.2375	-7.3012	-0.833	-0.5712
201106_at	-1.2153	-2.6679	-2.1415	-2.2317	-1.3392	-0.9661	-2.9603	-3.2517	-0.3998	-0.8439	-1.001	-1.6067	-2.25	-3.4272	-3.1457	-2.6391	-0.3038	-2.7099	-3.7411	0.3038	-1.5618
201107_s_at	-2.9978	-6.9601	-7.1975	-6.9964	-2.3916	0.4142	-6.8381	-6.8385	-0.6286	-7.0432	-3.6679	-6.0856	-7.0801	-6.4712	-7.349	-4.2576	-6.9747	-7.2056	-6.8595	-6.818	-0.4142
201108_s_at	-1.7429	-7.6242	-7.2701	-7.7339	-1.2878	0.2494	-5.8546	-7.2381	-0.4432	-7.5236	-2.2521	-5.1037	-7.602	-6.705	-7.4458	-0.9849	-4.9686	-8.7564	-0.2494	-4.8437	-0.2537
201109_s_at	-1.8604	-8.5639	-8.0612	-8.4455	-1.3514	-0.0607	-5.001	-8.2467	0.0085	-8.8637	-0.8901	-4.9971	-8.4524	-6.9087	-7.4231	-1.2821	-5.108	-8.5903	-3.837	-5.6582	-0.0085
201110_s_at	-1.1644	-8.8356	-7.9612	-8.5659	-0.36	0.0302	-3.0997	-8.0668	-0.106	-8.6573	-0.29	-3.9094	-7.7979	-6.8277	-6.2252	-0.1604	-3.9277	-8.7408	-2.4231	-5.1805	-0.0302
201111_at	-0.8677	-3.3294	-3.0294	-3.1118	-1.6753	-1.0517	-3.2542	-0.492	-1.6996	-2.3115	-1.0491	-3.1982	-2.7036	-4.2066	-2.9432	-0.5015	-0.035	-3.1726	-2.1025	0.035	-1.4635
201112_s_at	-1.3177	-3.486	-2.9187	-3.1926	-1.5356	0.3198	-4.7553	-0.3198	-1.6918	-1.5873	-1.4304	-2.7344	-2.2649	-4.7033	-2.7673	-1.3785	-3.0706	-2.7458	-3.4606	-2.9758	-0.9251
201113_at	-0.9436	-1.6885	-1.5545	-1.5828	-0.8913	0.2882	-2.8979	-0.2882	-0.6435	-0.8319	-0.7484	-1.0109	-0.5877	-3.1543	-1.5112	-1.0771	-0.6648	-0.7998	-3.8425	-0.336	-0.6282
201114_x_at	-0.507	-1.0555	-0.6921	-0.8162	-1.2059	0.2512	-0.9037	-0.3259	-0.8372	-0.4132	-0.5521	-0.6019	-0.6533	-1.5465	-0.7379	-1.5589	-0.4741	-0.9612	-2.9069	-0.2512	-0.7379
201115_at	-0.6125	-1.9269	-2.1941	-2.0697	-1.0607	0.2821	-3.6763	-0.4803	-0.3961	-1.6526	-0.4428	-2.406	-1.4838	-3.2528	-2.4518	-1.1596	-1.907	-1.0258	-2.9154	-1.6746	-0.2821
201116_s_at	1.2206	-4.9681	-4.8631	-4.7389	-1.2206	-5.0185	-4.6241	-5.2325	-1.9267	-4.0934	-3.2653	-4.9332	-4.9803	-4.4032	-5.4162	-1.3909	-1.9043	-5.268	-4.6224	-1.899	-1.6609
201117_s_at	0.9392	-6.5999	-6.7327	-6.9227	-1.7922	-6.4236	-6.4412	-6.6878	-2.7335	-5.549	-4.5121	-6.8573	-6.6113	-6.545	-6.7451	-0.9392	-1.6645	-6.6187	-6.4545	-1.9711	-3.0493
201118_at	-3.177	-5.1251	-3.9739	-5.3664	-3.3586	-1.8185	0.8972	-1.5646	-2.6921	-0.8972	-2.4831	-1.8082	-4.1683	-1.464	-5.2094	-2.2638	-3.052	-3.0343	-4.3668	-2.9102	-2.5546
201119_s_at	-1.3731	-2.3922	-1.7794	-1.8214	-1.3634	-0.7941	-2.1361	-1.9176	-1.0484	-0.9178	-0.9908	-1.1991	-1.0626	-2.6845	-1.878	-2.3957	-0.093	-1.6606	-3.9543	0.093	-0.9637
201120_s_at	-2.142	-6.237	-5.4145	-5.9065	-2.1671	-2.3333	-5.3781	-6.0055	1.6761	-3.3966	-1.9801	-4.5748	-5.6863	-5.9222	-4.9172	-2.6377	-4.8928	-5.2328	-3.1823	-4.8997	-1.6761
201121_s_at	-1.5859	-5.9026	-4.9287	-5.3825	-1.8522	-2.5158	-5.2582	-4.8354	-0.3919	-2.8189	-1.7433	-3.7218	-3.6806	-5.7402	-4.7736	-1.4928	-2.2871	-3.6978	0.3919	-2.2899	-2.0688
201122_x_at	-0.9084	-1.8816	-1.6541	-1.8185	-2.012	-1.6603	-2.0973	-0.108	0.108	-1.3414	-0.8112	-1.5373	-1.2332	-2.0349	-1.3564	-2.1995	-1.3209	-1.2553	-3.0575	-1.3089	-1.5523
201123_s_at	-2.545	-3.8014	-3.4689	-4.0968	-3.2729	-2.8698	-4.2226	-3.0599	1.2255	-2.7149	-1.2255	-3.0925	-3.7051	-5.0317	-2.109	-3.7929	-3.8073	-3.4805	-7.8388	-3.6467	-2.4771
201124_at	-0.3414	-4.0349	-4.4951	-3.8861	-1.1882	-2.533	-3.9518	-3.0965	-1.6919	-2.6577	0.3414	-4.2752	-4.1684	-3.8867	-4.7036	-0.4507	-1.2558	-5.0507	-1.2822	-0.8935	-1.575
201125_s_at	-1.073	-6.0132	-6.0792	-5.8344	-1.2752	-1.6397	-5.0281	-6.056	-1.5186	-2.5625	-0.5396	-5.7151	-4.7535	-5.5269	-6.0501	-0.2753	-1.3592	-6.5073	0.2753	-0.9154	-1.2466
201126_s_at	-1.6895	-2.9383	-2.6003	-2.812	-2.0666	-2.0032	-2.893	-2.9159	-1.7921	1.0788	-2.0289	-1.0788	-1.4503	-1.7638	-1.9818	-1.2324	-1.5416	-1.1277	-3.4084	-1.4045	-1.3842
201127_s_at	-1.6905	-2.4014	-2.6381	-2.4053	-2.3946	-0.1257	-2.6598	-1.3185	-0.5834	-1.5856	-0.9684	-2.0576	-2.0566	-2.3224	-1.9797	-1.6397	-2.8033	-1.5358	-2.7964	-2.6179	0.1257
201128_s_at	-1.0138	-1.9941	-1.7362	-1.8216	-1.0799	-0.3038	-2.3397	-0.5017	-0.1775	-0.9566	-0.4551	-1.4887	-1.2532	-2.5537	-1.1833	0.1775	-0.903	-0.8782	-2.376	-0.8388	-0.1791
201129_at	-0.5013	-0.2839	-0.4702	-0.577	-1.6501	-1.0108	-2.8683	-0.948	-1.5761	-0.8634	-0.9077	-1.149	-0.2666	-4.234	-0.2682	-1.806	-1.6455	0.2666	-1.3451	-2.1193	-1.6755
201130_s_at	-3.3894	-3.2238	-3.4418	-3.2897	-3.2389	-3.0607	-3.1873	3.0607	-3.2695	-3.3439	-3.2466	-3.3393	-3.7798	-3.1521	-3.619	-3.3064	-3.3851	-3.4566	-3.1502	-3.2456	-3.1573
201131_s_at	-7.2922	-7.4687	-7.1555	-7.301	-7.5563	-7.3029	-7.1647	2.1375	-7.5743	-6.2558	-7.6441	-7.4349	-5.2509	-7.3647	-7.6721	-6.3712	-6.4035	-2.1375	-7.1723	-6.8909	-7.2526
201132_at	-1.3773	-1.9676	-1.8687	-2.2723	-1.7862	-1.7143	-1.6168	-1.9201	-1.1856	-1.2402	-1.1157	-0.6445	-1.3271	0.4536	-1.1423	-0.4536	-1.3605	-1.4218	-2.8452	-1.647	-1.5673
201133_s_at	-1.4295	-1.7089	-1.6263	-2.0223	-1.2306	-2.1008	-0.5135	-1.4951	-1.2811	-1.0551	-1.0517	-1.016	-1.6979	0.3428	-0.3428	-0.5885	-2.4868	-1.3717	-3.1465	-2.7181	-0.8215
201134_x_at	-0.3419	-0.1708	-0.0564	0.0564	-0.3344	-0.3303	-1.1719	-0.9128	-0.523	-0.1942	-0.279	-0.2858	-0.2275	-3.883	-0.6945	-1.1565	-0.1486	-0.5583	-1.5789	-0.1362	-0.5703
201135_at	-1.8305	-3.2576	-3.2808	-3.51	-2.0114	-1.367	-5.0953	-2.7219	-1.5325	-1.6068	-1.603	-2.6442	-2.1997	-5.7157	-3.4371	-2.5467	-0.3679	-3.3419	-5.5278	0.3679	-1.6373
201136_at	-1.9559	-0.9928	-0.8559	-1.3349	-1.0562	-0.6766	-1.8689	-3.9477	-0.5051	-1.5736	-0.9724	-0.4411	-1.3863	-1.3254	-3.4989	-1.6272	-2.0203	0.4411	-3.4765	-1.9848	-1.285
201137_s_at	-6.5464	-0.7734	-2.3586	-2.8568	-5.9299	-6.9563	-5.2866	-7.5191	-6.567	-1.2901	-5.0701	-1.1157	0.7734	-7.2546	-3.6721	-6.2545	-2.0941	-1.0478	-2.2453	-1.8327	-7.6597
201138_s_at	-0.0314	-0.2457	-0.0309	-0.1405	-0.2896	0.0173	-1.8592	-0.2157	-0.3736	-1.1991	-0.2859	-0.3084	-0.579	-3.9312	-0.3351	-2.006	-3.1635	-0.8615	-3.438	-3.1867	-0.0173
201139_s_at	-0.4882	-1.4699	-1.1274	-1.3966	-0.6743	-0.5414	-3.5399	-0.3178	-0.7988	-1.343	-0.7747	-1.2386	-0.7297	-4.665	-1.3403	-0.4645	-2.5948	-1.126	-2.299	-2.703	0.3178
201140_s_at	-0.6799	-2.0293	-2.3212	-2.1086	-1.1665	-0.2107	-1.4799	-1.8149	-0.0248	0.0248	-0.3951	-0.9284	-0.7876	-0.4568	-1.3553	-2.1149	-1.3337	-0.7384	-1.8722	-1.1911	-0.1303
201141_at	-3.345	-10.7113	-10.6598	-10.559	-4.255	-7.5231	-10.4011	-8.856	-0.9491	0.9491	-2.8253	-8.1219	-9.912	-10.6324	-10.9032	-4.2566	-3.2041	-9.3268	-9.6049	-2.6998	-6.81
201142_at	0.0176	-1.8812	-1.3449	-1.4931	-0.79	-0.1834	-2.9934	-0.0176	-0.988	-0.8963	-0.4255	-1.2877	-1.0916	-3.5543	-0.9589	-0.9496	-2.1642	-1.1894	-2.418	-2.245	-0.4048
201143_s_at	-0.653	-2.7245	-2.1328	-2.5084	-1.5037	-2.0513	-3.9783	-1.6394	-1.9917	-1.6724	-1.4922	-2.1185	-1.9051	-4.4798	-1.5765	0.653	-2.0893	-1.7853	-2.8845	-1.9033	-1.3548
201144_s_at	-1.4252	-2.1014	-2.0061	-2.0099	-1.7572	-0.5089	-4.3481	0.5089	-1.4536	-1.1515	-1.2646	-1.8579	-1.6673	-4.561	-2.2212	-1.0657	-1.5016	-2.1422	-2.1426	-1.4348	-0.964
201145_at	-1.8102	-2.1999	-1.9859	-1.9567	-1.6712	-1.7811	-3.07	-1.1499	-1.8424	-2.352	-1.6946	-2.5754	-2.8171	-3.4258	-2.8709	-2.1653	-0.1586	-2.7356	-3.3907	0.1586	-1.4739
201146_at	-0.5029	-2.4334	-1.9822	-2.2888	-0.6577	-1.5309	-2.4623	-1.5201	-0.2386	0.1073	-0.1591	-0.8789	-1.0903	-0.1073	-0.7925	-0.7589	-2.4914	-1.6427	-2.0844	-2.9298	-0.6799
201147_s_at	-0.9959	-7.171	-7.4508	-7.1908	-3.0134	-6.2417	-7.5146	-3.7503	-1.6041	-2.5172	0.9959	-7.2073	-7.0798	-6.8678	-7.6288	-1.1192	-2.6973	-7.2711	-6.4774	-2.5748	-2.9895
201148_s_at	-1.5204	-4.8065	-5.079	-4.9726	-3.5113	-5.4196	-3.4095	-3.4747	-2.3971	-3.0622	-0.698	-5.1281	-5.0816	-4.5529	-4.9093	0.698	-0.9622	-5.8756	-5.2733	-0.7	-3.4618
201149_s_at	-1.9993	-7.0883	-6.9101	-6.8169	-3.8064	-6.347	-6.594	-4.8458	-1.4962	-3.3431	1.4962	-6.9907	-7.1738	-6.5568	-7.4382	-2.7733	-4.5933	-7.7168	-6.9884	-4.2165	-3.3935
201150_s_at	-1.2023	-8.572	-8.8188	-8.2876	-3.4138	-7.0824	-8.0554	-4.8851	-2.4702	-4.1345	-0.2605	-8.7548	-7.9402	-8.1381	-8.9875	0.2605	-0.6731	-9.0817	-7.319	-0.685	-3.952
201151_s_at	-2.4758	-1.1977	-0.7502	-1.0085	-2.1696	-2.5666	-0.9631	-1.4554	-2.1437	-2.4771	-2.253	-1.5279	-2.6094	-1.4033	0.7502	-2.9422	-5.581	-2.3983	-1.9184	-6.1966	-1.9362
201152_s_at	-2.0977	-0.8855	-0.4459	-0.6711	-2.2204	-1.9132	-0.2682	-1.0505	-2.2632	-1.9408	-1.7731	-0.979	-0.651	-0.9535	0.027	-2.3224	-3.8683	-0.9192	-0.027	-4.1312	-1.7616
201153_s_at	-1.6273	-1.1937	-0.6974	-0.8216	-1.8133	-2.0537	-0.8106	-0.9755	-1.938	-1.7133	-1.6868	-1.056	-0.2762	-1.319	-0.3407	-2.1064	-3.4293	-0.8596	0.2762	-3.7754	-1.934
201154_x_at	-0.0254	-0.3933	-0.191	-0.3757	-0.1933	-0.0267	-3.3211	0.0254	-0.1436	-0.9056	-0.1113	-0.562	-0.1523	-5.0601	-0.6379	-1.3269	-1.808	-0.3049	-1.5885	-1.8506	-0.2294
201155_s_at	-1.4156	-1.96	-2.0352	-1.9555	-2.0598	-0.9222	-2.241	-0.5684	-1.3998	-0.9462	-1.2644	-1.3786	-1.7231	-0.829	-1.5349	-0.9458	-1.0094	-2.1084	0.5684	-0.7383	-0.8786
201156_s_at	-0.9305	-3.0094	-3.0452	-3.1587	-1.2384	0.0426	-2.3156	-3.1764	-0.0426	-0.1398	-0.5246	-1.3854	-1.9539	-0.9265	-1.5193	-3.0276	-2.3943	-1.9832	-3.5431	-2.2039	-0.0463
201157_s_at	-0.9253	-1.6577	-1.642	-2.0833	-0.6178	-0.0932	-3.0958	-0.8496	-0.34	-0.5372	-1.003	-0.9522	-0.6332	-3.4659	-1.1034	-1.6828	-1.5499	0.0932	-2.3588	-1.1673	-0.6244
201158_at	0.163	-1.0356	-1.3228	-1.1956	-1.0325	-0.3668	-2.3008	-0.4001	-0.2487	-0.4626	-0.2311	-1.1366	-1.5441	-2.2166	-0.6747	-0.7485	-0.5065	-0.163	-0.2138	-0.248	-0.1963
201159_s_at	-0.5652	-1.1763	-1.5643	-1.1697	-0.885	-0.5426	-1.7935	-0.8205	0.004	-0.4877	-0.5748	-1.4644	-1.8749	-1.5467	-1.3478	-1.0472	-2.3237	-1.309	-2.0899	-2.0808	-0.004
201160_s_at	-0.0949	-1.3668	-4.1772	-3.0416	0.008	-0.1652	-6.8188	-0.6504	-0.008	-0.633	-0.0315	-0.8849	-1.279	-2.7494	-5.7906	-0.8272	-1.755	-6.0512	-1.1268	-1.9427	-0.8934
201161_s_at	-0.5335	-1.5914	-3.9273	-3.3665	-0.617	0.3747	-4.9038	-1.0135	-0.3747	-1.1202	-0.4881	-1.2365	-1.8795	-3.0205	-4.8944	-1.511	-2.2775	-5.0888	-2.1665	-2.3836	-0.8185
201162_at	-1.7077	-6.642	-6.1016	-6.2401	-1.6185	-0.5439	-4.5802	-6.2756	-3.3202	-5.6022	0.0305	-4.6025	-3.3849	-5.7767	-2.4508	-0.2572	-1.4325	-7.171	-6.0869	-1.3688	-0.0305
201163_s_at	-1.4854	-9.9313	-8.2987	-9.2383	-1.4304	-0.9813	-4.2182	-9.5702	-3.0054	-5.7706	-0.4548	-4.5721	-3.9631	-8.6722	-2.2404	0.4548	-1.3466	-9.4212	-5.7207	-1.6497	-0.5534
201164_s_at	-1.0196	-0.7885	-0.6845	-0.7856	-0.9956	-1.0325	-1.7117	-1.3284	-0.5297	-0.685	-0.6621	-0.5967	-0.421	-1.8428	-0.3998	-1.1343	-1.9219	0.3998	-2.9452	-1.9608	-0.954
201165_s_at	-1.2754	-1.4742	-1.2097	-1.6598	-1.8675	-1.6179	-1.0202	-2.1593	-1.3738	-1.7044	-1.2682	-1.3211	-0.6865	-2.5076	0.5654	-2.023	-1.6864	-0.5654	-3.71	-1.8216	-1.576
201166_s_at	-0.3983	-1.0514	-0.4847	-1.0782	-0.7992	-0.617	-0.8827	-0.9997	-0.1901	-0.5697	-0.3866	-0.5888	-0.4598	-1.7629	0.1761	-0.1761	-0.6696	-0.3457	-1.0729	-0.8967	-0.8805
201167_x_at	-2.1799	-4.0164	-3.7096	-3.796	-2.542	-1.3177	-4.1085	-4.2235	-1.4901	-2.338	-2.1021	-3.0792	-3.4194	-3.2665	-2.9439	-3.9138	-4.1257	-3.0539	-4.2319	-3.8877	1.3177
201168_x_at	-1.2643	-2.0118	-1.7821	-1.8262	-0.9929	-0.1474	-2.0266	-2.5286	-0.7953	-0.8968	-1.2366	-1.4443	-1.5338	-1.7167	-1.532	-1.7299	-1.9492	-1.5223	-3.7033	-1.868	0.1474
201169_s_at	-1.2355	-2.7096	-2.4331	-2.4859	-0.7109	-0.5644	-1.3504	-2.9887	-0.7084	0.3775	-1.32	-1.9919	-2.5388	-1.0568	-0.8143	-1.8641	-2.2562	-2.4978	-2.1779	-2.4735	-0.3775
201170_s_at	-2.6938	-4.4233	-3.0836	-3.0715	-1.7958	-2.3375	0.1482	-6.4577	-2.7068	-1.2013	-2.1552	-2.3442	-1.8088	-1.6292	-0.1482	-0.6703	-0.4322	-1.1763	-4.9375	-1.2626	-2.4526
201171_at	0.9198	-4.025	-3.8575	-3.9942	-3.9939	-1.8907	-3.7084	-4.5058	-1.9951	-1.8905	-1.8122	-2.823	-3.1571	-2.9974	-3.4245	-3.7561	-0.9198	-3.0684	-1.9961	-1.4342	-2.7865
201172_x_at	-0.3432	-0.9219	-0.8455	-0.8832	-0.7499	-0.6705	-0.4201	-1.424	-0.3797	-0.115	-0.1235	-0.3494	-0.8159	-0.2034	-1.0429	-0.8195	-0.1104	-0.7952	0.0838	-0.0838	-0.2919
201173_x_at	-1.3007	-1.9376	-1.8344	-1.8335	-1.4651	-0.0391	-2.2779	-0.4958	-0.9813	-1.4979	-0.9798	-1.8163	-1.4847	-2.2055	-1.4947	-0.819	-0.1392	-1.4026	-2.1434	0.0391	-0.891
201174_s_at	-1.8248	-1.5083	-0.851	-0.9519	-1.5298	-1.6847	-0.6125	-0.2458	-1.6174	-1.4081	-0.9113	-1.4142	-0.8883	-1.0337	-0.1033	-0.6064	-0.8728	-0.6382	0.1033	-1.1758	-0.843
201175_at	-0.5279	-1.5424	-1.5716	-1.6536	-0.8038	-0.4677	-3.0309	-0.1535	-0.988	-0.2695	-0.5468	-1.2961	-1.3188	-3.9877	-1.5901	-0.9005	-0.1321	-0.6719	-2.6329	0.1321	-0.1489
201176_s_at	-0.5425	-2.3942	-2.0464	-2.0586	-0.5989	-0.5201	-3.328	-1.9027	-0.5094	-0.9781	-0.5052	-1.7492	-1.5821	-2.2751	-1.5564	0.0214	-1.9411	-0.9331	-3.2034	-2.2423	-0.0214
201177_s_at	-0.2881	-1.4871	-1.1237	-1.5596	-0.0595	-0.5893	-3.6196	0.0595	-0.5009	-0.4652	-0.5537	-1.0809	-1.1747	-4.9882	-0.5262	-0.8414	-1.7052	-0.5269	-1.8499	-1.7377	-1.1996
201178_at	-2.9044	-3.093	-3.1015	-3.0582	-3.3851	-2.7919	-3.2868	2.0441	-2.7455	-2.5399	-2.7798	-2.9136	-2.1184	-4.2267	-2.6142	-3.3918	-2.4459	-2.4584	-2.0441	-2.4034	-2.95
201179_s_at	-1.6295	-2.3279	-2.232	-2.3209	-1.2928	-0.7072	-1.5807	-1.7409	-0.9542	-1.4003	-1.4742	-1.1712	-1.9675	0.7072	-1.8583	-1.8971	-3.0884	-2.0627	-2.9927	-3.2963	-0.8014
201180_s_at	-0.9801	-2.0858	-1.96	-1.9967	-1.054	-0.6346	-2.1973	-1.4622	-0.6261	-1.1789	-0.7496	-1.3128	-1.1344	-1.1158	-1.7082	0.6261	-0.9518	-1.3876	-2.1016	-1.1952	-0.7601
201181_at	-1.702	-2.8843	-2.5794	-2.6812	-2.6885	-2.3996	-1.862	-2.8271	-2.0952	-1.7743	-2.6602	-1.2429	-1.6005	1.1242	-1.2793	-1.14	-1.1242	-1.3108	-1.8102	-1.4797	-2.5547
201182_s_at	-1.3675	-0.8181	-1.0167	-1.1354	-2.2704	-1.6447	-1.6835	-1.6535	-1.8839	-2.2135	-1.0647	-1.4795	-0.551	-1.3876	-0.3742	-1.4843	-2.2454	0.3742	-0.9591	-1.9709	-1.5694
201183_s_at	-0.256	-0.6048	-0.7393	-0.8142	-0.9709	-0.1716	-1.2475	-0.6266	-0.612	-0.6028	-0.2088	-0.921	-1.1728	-0.6378	0.1716	-0.843	-3.2393	-0.7265	-1.761	-3.0996	-0.3047
201184_s_at	-0.8148	-0.5865	-0.5755	-0.648	-0.9912	-0.0835	-1.3143	-0.4676	-0.5015	-0.3496	-0.1223	-0.6517	-0.5264	-0.591	-0.1588	-0.8059	-0.153	-0.0097	-0.3728	0.0097	-0.5279
201185_at	-0.2683	-7.4957	-7.6139	-7.3734	-0.115	-3.2932	-7.2011	-6.9943	0.115	-6.6607	-0.2573	-5.9579	-7.5804	-7.0375	-8.0033	-0.1415	-1.5632	-8.3691	-6.0534	-1.1003	-1.6494
201186_at	-1.8287	-2.9389	-2.5757	-2.8945	-1.7994	-1.331	-0.4821	-3.0858	-1.1566	-0.391	-0.9999	-1.1588	-1.8264	-1.8193	-1.9769	-0.9011	-0.3204	-1.9112	-2.9585	0.3204	-1.4914
201187_s_at	-0.7887	-0.3827	-0.5444	-0.4801	-0.6554	0.0091	-0.7376	-0.4404	-0.2455	-0.4026	-0.2857	-0.5153	-0.3897	-0.2692	-0.6771	-0.7671	-0.4421	-0.8158	-0.136	-0.2762	-0.0091
201188_s_at	-1.2486	-1.2253	-1.208	-1.2912	-0.9127	-0.0846	-3.1396	-1.9052	0.0846	-2.8677	-0.3608	-2.579	-3.0627	-2.5813	-1.0608	-1.6395	-1.9249	-2.9137	-2.8491	-1.8988	-0.31
201189_s_at	-1.2127	-0.8828	-0.8025	-0.8231	-0.922	-0.1217	-3.7701	-3.1189	0.1217	-3.4848	-0.2723	-3.3436	-3.4093	-3.4938	-0.5268	-1.1767	-1.7709	-3.8996	-2.1062	-1.8415	-1.0846
201190_s_at	-0.8972	-1.9643	-2.2078	-2.487	-1.9327	-0.7855	-2.6854	-0.8817	-1.0271	-0.4528	-0.9184	-1.053	0.4528	-0.4936	-1.5348	-0.7202	-0.7581	-1.0863	-2.4996	-0.5049	-1.2687
201191_at	-0.448	-1.7376	-2.0517	-2.1469	-1.1295	-0.2901	-2.6953	-0.2745	-0.7696	0.0418	-0.624	-0.6901	-0.0418	-0.2422	-1.1946	-0.4215	-1.2032	-0.9927	-2.6846	-1.1585	-0.8928
201192_s_at	-2.1184	-3.7991	-3.7888	-4.305	-2.7951	-1.5367	-2.8719	-1.8112	-2.2499	-1.5142	-2.4727	-1.8606	-2.5232	1.5142	-2.9387	-2.4664	-1.6246	-3.2321	-3.8279	-1.6043	-2.0544
201193_at	-1.2935	-4.1472	-4.1044	-4.7426	-1.5352	-1.8146	-4.3692	-2.3725	-0.6068	0.6068	-1.5023	-2.2089	-2.3166	-4.0976	-3.9618	-1.4083	-1.985	-2.8507	-3.7587	-1.9745	-2.0466
201194_at	-1.7939	-2.9346	-1.7384	-1.4177	-1.6603	0.4832	-2.7637	-3.5467	-1.6408	-3.0047	-1.3847	-2.4548	-3.2554	-5.3996	-2.1179	-2.0151	-0.7673	-3.6959	-4.6553	-0.6963	-0.4832
201195_s_at	-1.3802	-5.3793	-4.7027	-4.6054	-1.9609	-2.0676	-5.3578	-0.0804	-3.5428	-3.6553	-2.6523	-4.9012	-4.448	-4.1084	-3.7206	-0.3801	-3.4613	0.0804	-4.3275	-4.4591	-1.6202
201196_s_at	-2.4712	-3.185	-2.9064	-3.0142	-2.8653	-1.9986	-4.1706	-0.8815	-2.3767	-1.1437	-2.324	-2.1543	-2.2103	-0.8826	-3.0579	-2.6839	-2.1752	-3.2717	0.8815	-2.8916	-1.9297
201197_at	-1.9165	-2.145	-1.7928	-2.0996	-2.5499	-1.8684	-1.9538	-0.3868	-2.4193	-1.0633	-1.8756	-1.3725	-1.0377	-0.8491	-1.6398	-2.3671	-2.3514	-1.4907	0.3868	-3.1809	-2.159
201198_s_at	-0.6606	-2.963	-2.4782	-2.8277	-1.137	0.2019	-3.1796	-0.2068	-0.6822	-0.8335	-0.4063	-1.8385	-1.8777	-3.3329	-1.951	-0.2019	-3.025	-1.646	-3.4214	-2.805	-0.3557
201199_s_at	-0.9306	-2.9265	-2.2679	-2.5241	-1.5247	0.3025	-3.3737	-0.3643	-0.8949	-0.8291	-0.6897	-1.8544	-1.3218	-3.4087	-1.9501	-1.2882	-2.2378	-1.7272	-2.3619	-1.8921	-0.3025
201200_at	-1.7153	-7.086	-4.8528	-6.4045	-2.3469	-4.5788	-4.2207	-2.6156	-2.4194	1.5476	-2.3011	-1.5476	-2.1549	-4.3082	-5.9969	-2.5245	-2.7386	-4.6923	-1.8353	-2.9393	-3.6673
201201_at	-2.1558	-3.5554	-2.7225	-2.9742	-2.3885	-2.0119	-3.7048	-4.8502	-1.5824	1.5824	-2.0376	-2.0226	-2.1657	-3.4145	-3.4713	-3.7974	-1.9122	-4.8767	-4.9527	-1.6787	-2.138
201202_at	-2.0465	-3.3938	-2.927	-3.0498	-2.2587	-0.9654	-5.4261	0.9654	-1.7577	-1.7646	-1.4088	-3.4497	-2.9393	-5.2353	-2.1084	-2.6645	-3.5158	-3.2959	-3.7231	-3.7585	-2.0656
201203_s_at	-1.0948	-3.8604	-3.7986	-4.0306	-1.881	-0.5265	-2.4111	-3.6252	-0.7074	-1.8808	-1.3365	-3.1951	-3.5696	-3.2607	-2.9816	-2.2928	-4.0463	-1.9261	-3.5011	-3.7307	0.5265
201204_s_at	-0.8413	-5.4564	-4.6905	-5.3574	-0.8259	-1.0523	-2.6956	-5.2545	-0.4369	-1.1034	-0.5279	-2.952	-2.4576	-4.4875	-2.6954	-2.1459	-2.9697	-0.1803	-5.3243	-3.1033	0.1803
201205_at	1.0618	-1.4341	-1.5061	-1.3686	-1.9735	-1.4734	-1.3952	-1.3774	-1.9192	-1.7983	-1.6123	-1.6625	-1.2388	-1.0618	-1.2912	-1.8202	-1.5295	-1.1368	-1.3837	-1.5318	-1.3298
201206_s_at	-0.4484	-3.6561	-3.3047	-3.6687	-1.5169	-0.5168	-1.5479	-3.8619	-0.8749	-1.7863	-0.9628	-2.5193	-2.4993	-2.9642	-2.0681	-0.9787	-3.15	0.2309	-3.7171	-2.9413	-0.2309
201207_at	-0.7805	-2.9686	-3.1026	-2.874	-1.2414	0.1942	-3.4089	-2.5412	-0.8586	-2.0677	-0.9378	-2.9578	-2.7913	-3.4312	-2.8778	-0.7499	-0.1942	-2.9454	-2.7849	-0.2259	-0.4502
201208_s_at	-1.1064	-2.0901	-2.2388	-2.2787	-1.6822	0.5994	-2.0418	-1.7967	-1.1455	-2.0872	-1.3401	-2.2427	-2.4886	-1.8045	-2.2725	-1.7426	-1.9234	-2.7532	-1.9439	-1.8566	-0.5994
201209_at	-1.7367	-0.3426	-0.385	-0.6444	-1.4494	-0.3434	-0.547	-0.9935	-0.3986	-1.6268	-1.202	-0.954	-0.3354	-1.4787	0.3354	-1.7219	-0.5169	-0.4089	-0.7721	-0.6834	-1.3765
201210_at	-1.4544	-1.5263	-1.0511	-1.3937	-2.0108	-1.0114	-1.1365	-0.5411	-1.5121	-1.1061	-1.6201	-0.6753	-0.7488	0.498	-0.7205	-0.498	-1.0978	-0.5718	-1.6259	-1.5963	-1.4124
201211_s_at	-1.6234	-2.1494	-2.0195	-2.0859	-2.0494	0.0894	-2.639	-0.609	-0.8583	-1.714	-2.5493	-1.494	-3.5368	-0.0894	-1.9666	-3.2549	-3.8371	-3.4394	-4.3864	-3.7666	-0.3178
201212_at	-0.8802	-5.2046	-4.9347	-5.4508	-1.2617	-1.9701	-5.8584	-5.8693	-2.9896	-1.0604	-2.5455	-4.7419	-1.6164	-6.2488	-6.2371	-1.0913	-0.5614	0.5614	-3.5299	-0.8926	-1.1956
201213_at	-1.0223	-1.1469	-1.1542	-1.0253	-0.7601	-0.7471	-1.0556	-1.2325	-0.2791	-0.1767	-0.4678	-1.0864	-1.4262	-1.3527	-0.9715	-0.9535	-0.1248	-1.0423	-1.1576	0.1248	-0.897
201214_s_at	-1.4427	-2.55	-1.899	-2.2373	-2.0067	-0.891	-2.6846	-2.0629	-0.3943	-0.6108	-0.6319	-1.3769	-1.4856	-2.7105	-1.3615	-1.0368	-0.2883	-1.6713	-2.7678	0.2883	-0.7396
201215_at	-0.1976	-8.5977	-8.0498	-8.5538	-0.6134	-0.0537	-6.9188	-8.7147	-0.7295	-8.8935	-0.4039	-8.7306	-8.1866	-8.3077	-8.3594	-0.2077	-2.7823	-3.9021	-4.6539	-2.8236	0.0537
201216_at	-0.4527	-0.1007	-0.2584	-0.406	-1.0346	-0.7281	-1.5309	-0.6545	-0.1117	-0.3563	-0.5668	-0.4034	-1.0764	-2.9217	-1.814	-0.9729	-0.9089	0.1007	-2.9349	-1.1038	-0.876
201217_x_at	-0.1356	-0.0803	-0.0706	0.0211	-0.0211	-0.0852	-3.0569	-0.0642	-0.1783	-0.752	-0.1721	-0.6577	-0.3712	-3.7957	-0.2537	-0.2716	-0.2682	-0.2161	-1.5587	-0.2339	-0.2525
201218_at	-1.4966	-5.9143	-4.2488	-5.1119	-1.4505	-1.5515	-1.6641	-2.4938	-0.6183	-2.1173	-1.1967	-1.386	-1.7871	-1.377	0.6183	-1.7879	-2.7426	-2.3914	-3.6218	-2.9345	-2.049
201219_at	-1.6874	-4.4951	-3.6263	-4.1006	-2.7169	-2.0826	-1.5172	-2.4061	-1.7809	-2.6544	-2.288	-1.3194	-1.3056	-0.8296	0.8296	-3.0339	-3.2395	-1.5117	-2.9996	-3.1422	-2.777
201220_x_at	-1.7126	-3.5834	-2.6367	-2.9778	-2.0492	-1.4902	-1.1279	-1.3696	-1.2124	-2.0165	-1.5491	-1.104	-1.0297	-0.7224	0.7224	-2.2299	-3.306	-1.306	-3.0283	-3.3076	-2.0759
201221_s_at	-2.0755	-1.338	-0.8952	-1.569	-1.5842	-0.7858	-1.0411	-2.3688	-1.2839	-1.143	-1.4988	-1.5906	-1.0657	-2.1073	-0.9088	-0.7924	-0.0228	-0.5633	-2.7112	0.0228	-0.9876
201222_s_at	-0.114	-3.3311	-3.4549	-3.6059	-0.6197	-0.6063	-2.6152	-1.5296	-0.071	-1.0555	-0.2948	-1.8694	-3.2361	-1.7169	-1.849	-0.41	-1.7656	-3.8114	-4.8873	-1.8188	0.071
201223_s_at	0.7955	-3.3655	-3.4893	-3.8935	-1.1231	-1.6796	-3.1448	-2.5026	-0.8403	-1.8481	-0.8876	-2.2354	-2.1153	-2.4819	-2.0859	-0.7955	-1.6452	-2.9357	-2.1728	-1.6106	-1.1069
201224_s_at	-1.4519	-0.0093	-0.1227	-0.2505	-1.6158	-1.5464	-0.607	-0.4848	-1.3343	-1.3706	-1.6227	-0.55	-1.2418	-1.0658	0.0093	-1.7096	-3.0237	-1.2118	-1.9972	-2.9882	-1.3752
201225_s_at	-1.8238	-0.5296	-0.4046	-0.6501	-1.9597	-1.0758	-0.342	-0.0546	-1.1665	-1.1099	-1.2143	-0.704	-0.1303	-1.0806	0.0546	-2.3004	-0.9269	-0.0688	-3.6048	-1.1663	-1.4117
201226_at	-1.876	-1.7026	-1.4044	-1.304	-1.4076	-0.8695	-2.4274	-0.888	-1.0925	-1.1004	-1.0154	-1.4005	-1.2445	-3.1751	-1.381	-1.7775	-0.1849	-1.2427	-3.2998	0.1849	-0.9858
201227_s_at	-1.903	-1.9416	-1.5581	-1.5617	-1.3311	-1.3408	-2.7428	-1.1053	-1.2141	-1.0412	-1.3126	-1.5377	-1.6324	-3.8273	-1.7151	-1.4128	-0.1064	-1.4852	-2.0345	0.1064	-1.7244
201228_s_at	-1.2466	-1.9745	-1.8618	-1.6621	-1.4699	-1.4767	-2.3036	0.7169	-1.552	-1.1966	-1.4739	-1.7605	-2.247	-1.8899	-0.7169	-1.5137	-1.0828	-1.9149	-1.2787	-1.1209	-0.9226
201229_s_at	-0.911	-2.0195	-1.5244	-1.6775	-1.1373	-1.1366	-3.0716	-0.6368	-0.7576	-0.741	-0.712	-1.4674	-0.902	-3.0571	0.4803	-1.8845	-3.3663	-0.4803	-3.441	-3.2628	-0.519
201230_s_at	-1.5126	-1.9175	-1.6069	-1.5754	-2.1211	-2.0775	-2.4272	-0.5686	-1.6496	-1.9282	-1.4221	-1.8079	-1.3304	-2.5971	-0.5564	-0.7325	-0.0507	-0.7171	-0.9564	0.0507	-1.9297
201231_s_at	-1.1827	-2.4451	-1.8076	-2.1101	-0.0573	-0.0367	-3.9447	-1.3122	-0.8278	-0.6421	-0.5225	-1.2879	-1.1047	-3.3995	-2.0742	0.0367	-1.3043	-2.2885	-3.5021	-1.0697	-0.4337
201232_s_at	-0.8198	-1.7072	-1.452	-1.8799	-1.3074	-0.1585	-2.3435	-0.4124	-0.9249	-1.4653	-0.7417	-1.0493	-0.7295	-0.9771	-0.9341	-0.8814	0.068	-0.9613	-2.8003	-0.068	-0.823
201233_at	-0.713	-1.6075	-1.5571	-1.7285	-1.2893	0.5677	-2.2931	-0.5677	-0.7697	-1.4908	-0.808	-1.3303	-1.5915	-1.1308	-1.2471	-1.6732	-1.1572	-1.7686	-2.8942	-1.1675	-0.7242
201234_at	-0.5393	-2.1274	-2.2156	-2.0843	-0.3694	-0.0681	-1.3733	-1.0794	-0.0852	-0.6466	-0.5925	-1.0247	-1.5061	-1.304	-1.7174	-0.9542	-1.9429	-2.0925	-1.5937	-1.7816	0.0681
201235_s_at	-4.0147	-1.9931	-2.5456	-2.8471	-3.2108	-2.4223	-1.8838	-3.2904	-3.0564	-2.3073	-3.6185	-1.8862	-3.8758	1.8838	-2.4032	-4.0822	-2.821	-2.9496	-2.8182	-2.9209	-2.698
201236_s_at	-5.2809	-2.0509	-2.8978	-3.5392	-4.336	-4.2483	-1.7649	-2.8487	-4.9405	-3.0205	-5.3733	-2.2764	-3.9365	1.7649	-2.6961	-4.21	-1.782	-1.9794	-3.2678	-2.2449	-5.4622
201237_at	-1.543	-1.8295	-1.5892	-2.1256	-2.7181	-1.1561	-1.165	-0.7812	-1.3852	-1.2333	-1.4595	-0.3168	-0.5735	-0.3458	-1.7353	-0.9458	-0.3736	-0.8867	0.3168	-0.439	-1.5569
201238_s_at	-1.2646	-1.8729	-1.4173	-2.1354	-1.2673	-0.8105	-0.8985	-0.7777	-0.5419	-0.6923	-0.7138	-0.4045	-1.2144	0.1377	-1.9987	-1.1148	-1.9679	-1.4603	-0.1377	-2.2808	-0.8378
201239_s_at	-0.5951	-0.6567	-1.0394	-0.9133	-0.6565	-0.3381	-1.8346	-0.4226	-0.337	-0.1128	-0.5362	-0.7912	-1.9785	-1.7785	-0.4451	0.1128	-0.2624	-0.6522	-3.2661	-0.1899	-0.4507
201240_s_at	-1.2285	-1.6169	-1.9624	-2.0133	-1.3576	-1.6709	-3.1853	-1.4414	-1.245	-1.2121	-1.3306	-1.7381	-2.0077	-2.8831	-1.4254	-0.1002	0.1002	-1.0138	-2.4743	-0.1912	-1.6431
201241_at	-0.556	-2.1034	-1.8628	-2.0473	-0.5368	-0.1532	-3.2095	0.1532	-0.7113	-1.6198	-0.4541	-1.9873	-1.327	-4.2578	-1.5929	-0.1827	-0.988	-1.0133	-2.405	-0.8903	-0.2089
201242_s_at	-3.5763	-7.2144	-6.6962	-7.1401	1.2906	-2.1826	-7.453	-7.5965	-4.2513	-1.2906	-3.8266	-5.2133	-2.617	-7.7708	-4.9112	-4.2385	-7.315	-7.5439	-5.1431	-7.3648	-2.1807
201243_s_at	-2.0101	-5.2749	-4.842	-5.2595	-0.9572	-0.7704	-4.528	-3.7657	-3.4253	-0.4085	-3.0323	-3.9811	-1.6744	-5.3485	-4.0214	-1.0754	0.4085	-5.7763	-4.3424	-0.4669	-1.8713
201244_s_at	-2.6344	-2.7292	-2.4892	-2.7714	-2.4901	-2.5426	-2.2801	-1.4898	-1.9143	-2.2814	-2.5833	-2.0064	-2.0549	1.4898	-2.2864	-2.5002	-2.3628	-1.9132	-3.0517	-2.3328	-2.4004
201245_s_at	-0.9879	-0.671	-0.6209	-0.5847	-0.7737	0.1223	-2.1965	-0.1489	-0.2548	-0.272	-0.3766	-0.13	-0.6863	-0.9571	-0.7337	-2.0191	-0.6907	-0.9962	-4.3497	-0.3892	-0.1223
201246_s_at	-1.0723	-1.0339	-1.0523	-0.8269	-0.8176	0.1991	-1.2741	-0.4458	-0.4686	-0.5553	-1.1015	-0.8311	-1.4499	-0.8139	-1.2688	-0.4661	-0.9865	-1.4882	-1.1904	-0.7061	-0.1991
201247_at	-0.877	-0.7018	-1.2881	-1.3594	-1.2363	-0.4782	-1.8621	-0.974	-0.1764	0.1764	-0.9922	-1.0724	-1.0457	-1.6236	-0.7783	-1.2265	-1.0892	-0.7414	-1.3641	-0.9613	-0.3561
201248_s_at	-1.1102	-1.6139	-1.9224	-1.8477	-1.1876	-0.5318	-2.6012	-2.1198	-0.0797	0.0797	-1.1699	-1.5916	-2.0314	-2.0353	-1.1685	-2.5413	-1.9065	-1.5539	-1.7089	-1.7553	-0.366
201249_at	-2.6583	-2.6748	-2.682	-2.732	-2.4873	-2.5117	-2.7038	1.3139	-2.626	-2.6079	-2.4997	-2.6254	-2.5446	-2.4542	-2.7582	-1.3139	-2.7088	-1.7894	-2.3772	-2.7131	-2.0822
201250_s_at	-3.5164	-3.6981	-4.471	-4.056	-2.7753	-3.7503	-4.6845	0.5793	-3.8726	-4.0653	-2.3349	-4.7786	-3.7201	-4.6221	-3.8047	-1.1292	-4.0831	-1.6632	-3.7847	-4.3713	-0.5793
201251_at	-1.3271	-4.6387	-4.1586	-4.427	-1.4032	-0.7545	-7.5277	-6.1321	-0.3421	-0.4625	-1.5897	-2.3708	-3.9096	-5.5119	-5.8714	-1.4877	-6.8407	-5.0933	-5.6445	-6.5031	0.3421
201252_at	-0.5721	-1.1052	-1.1084	-1.2418	-0.7808	-0.1347	-2.5611	0.087	-0.3737	-0.512	-0.4025	-0.8386	-0.4008	-2.1192	-0.9008	-1.5169	-1.4779	-0.9979	-3.6789	-1.3683	-0.087
201253_s_at	-0.5816	-2.2661	-1.6582	-1.8574	-0.3753	-1.0052	-1.2767	-2.5203	0.0245	-0.6805	-0.3182	-1.191	-1.7844	-1.0154	-1.1534	-0.3157	-0.0245	-1.267	-1.0239	-0.0664	-0.7384
201254_x_at	-0.3413	-0.0833	0.0669	-0.0669	-0.1074	-0.3203	-2.1186	-0.1715	-0.3222	-1.0269	-0.3635	-0.5023	-0.2025	-3.0829	-0.3191	-0.7557	-0.3878	-0.2127	-0.7484	-0.4194	-0.4889
201255_x_at	-0.7189	-1.2843	-1.1684	-1.4432	-0.8879	-0.3685	-1.4104	-0.5748	-0.0706	-0.2828	-0.4175	-0.5419	-0.2587	-0.933	-0.9206	-1.5619	-1.0997	0.0706	-2.7974	-1.0007	-0.4171
201256_at	-0.1048	-0.9002	-0.4937	-0.4467	-0.6929	-0.4626	-2.5265	-0.155	-0.4898	-0.7507	-0.2066	-0.6845	-0.5289	-2.4915	-1.181	0.0461	-0.0626	-0.5584	-0.9821	-0.0461	-0.8111
201257_x_at	-0.3271	-0.079	-0.0241	0.0209	-0.3266	-0.3205	-1.38	-0.4628	-0.4911	-0.7639	-0.382	-0.3458	-0.1612	-2.6826	-0.2323	-1.3116	-1.1333	-0.0209	-1.2196	-1.2408	-0.7298
201258_at	-0.3038	-0.0455	-0.006	0.006	-0.3972	-0.4772	-3.173	-1.4538	-0.4155	-0.9781	-0.5388	-0.5048	-0.3379	-4.0719	-0.4496	-2.1198	-1.1217	-0.3867	-4.7853	-1.0511	-0.7237
201259_s_at	-1.5702	0.506	-1.6909	-1.5373	-1.0562	-0.8469	-3.0256	-2.8498	-0.506	-1.7176	-1.2218	-1.838	-3.9237	-3.9695	-3.5814	-2.608	-2.6708	-2.9696	-4.5519	-3.0081	-0.9182
201260_s_at	-0.8934	-0.0956	-1.7935	-1.9537	-0.4901	-1.1382	-2.9187	-2.5436	-0.2785	-1.134	-0.5727	-1.331	-2.0804	-3.8304	-3.3594	0.0956	-0.4259	-1.5846	-1.7178	-0.7556	-0.9688
201261_x_at	-1.7524	-5.8661	-5.8572	-5.6438	-0.114	-2.4073	-5.9614	-5.493	-2.665	-5.5042	-1.504	-5.8665	-6.2132	-5.383	-6.4185	0.114	-2.9819	-6.0564	-4.9375	-3.0591	-1.2115
201262_s_at	-1.7812	-5.053	-5.0734	-4.9193	-0.0135	-2.5152	-5.468	-5.1392	-3.2358	-5.265	-2.3276	-5.1065	-4.8837	-4.879	-5.3602	-3.7028	-5.2066	-5.0034	-4.9444	-4.8337	0.0135
201263_at	-0.6923	-3.3765	-2.9449	-3.0723	-0.9882	-0.6486	-4.0121	0.4403	-1.3598	-1.901	-1.0671	-2.6813	-1.9619	-5.4652	-2.0407	-1.052	-3.7483	-1.9299	-4.1564	-3.901	-0.4403
201264_at	-1.4703	-2.9139	-2.4445	-2.7018	-1.0566	0.1025	-2.7255	-2.5303	-0.3309	-0.5045	-1.3319	-0.9906	-1.9601	-1.8949	-1.9375	-2.9374	-3.3403	-1.4749	-4.8617	-3.0928	-0.1025
201265_at	-1.0262	-0.1613	-0.472	-0.2622	-0.6623	-0.8716	-0.0955	0.0411	-0.8264	-0.8249	-0.7914	-0.6665	-0.6805	-0.0411	-0.8056	-0.9541	-0.5576	-0.7734	-0.5874	-0.7467	-0.811
201266_at	-1.2619	-5.4048	-4.9235	-5.2612	-3.5126	-0.8025	-3.7847	-2.9665	-2.1496	-1.6489	-2.22	-3.7165	-4.0758	-2.9956	-3.9338	0.8025	-3.9552	-3.8794	-3.6495	-4.4013	-1.525
201267_s_at	-1.3256	-3.1164	-2.8084	-3.1984	-1.6733	0.4044	-3.7224	-1.5366	-0.6313	-1.5166	-0.9942	-2.3181	-3.2979	-4.716	-1.9866	-1.5656	-2.1246	-2.8897	-5.2843	-1.4153	-0.4044
201268_at	-0.4023	-1.6529	-1.6215	-1.6241	-0.3335	-0.1135	-6.4744	-2.1867	-0.0025	-1.2102	0.0025	-1.7237	-0.4351	-6.6558	-2.1256	-1.1916	-0.3727	-1.0095	-3.3851	-0.203	-0.1062
201269_s_at	-1.0599	-0.3433	-0.5406	-0.5371	-0.8392	-0.3132	-0.0427	0.0427	-0.7229	-0.7101	-0.7705	-0.4526	-0.591	-0.3811	-0.7083	-0.7503	-0.6544	-0.6116	-0.435	-0.5369	-0.7223
201270_x_at	-0.9571	-1.4216	-1.6536	-1.5933	-1.5412	-0.9755	-2.2437	-0.9944	-1.2819	-1.8883	-1.2019	-2.1104	-2.0252	-2.4057	-1.8645	-0.635	-0.2004	-2.2386	-1.5962	0.2004	-1.4531
201271_s_at	-2.1943	-3.0767	-2.7456	-3.3215	-2.8468	-1.4979	-2.4594	-3.7821	-2.2952	-2.1126	-2.0243	-2.3511	-1.5846	-2.5234	-1.5453	-1.8136	-0.1968	-1.7202	-4.5487	0.1968	-2.0737
201272_at	-0.7695	-2.2783	-2.5097	-2.1471	-1.0514	0.5489	-5.5546	-3.9854	-0.9406	-0.5558	-0.5489	-2.963	-2.253	-5.5275	-2.1454	-1.5353	-1.8332	-4.2361	-3.4373	-1.7033	-0.8409
201273_s_at	-0.5661	-0.2603	-0.0467	-0.042	-0.053	-0.0204	-1.0333	-0.2235	-0.1408	-0.4673	0.0204	-0.2666	-0.7512	-1.6132	-0.2107	-0.3076	-2.3805	-0.5614	-0.8455	-2.4595	-0.3754
201274_at	-1.429	-2.5503	-1.8329	-1.8037	-1.6745	-1.0692	-3.291	1.0692	-1.7296	-1.5981	-1.5826	-1.8728	-1.7459	-3.1044	-1.953	-2.0158	-2.4628	-2.4378	-2.3882	-2.3777	-1.4218
201275_at	-1.4631	-2.5427	-2.419	-2.6205	-1.8231	-0.1138	-2.9151	-0.9881	0.1138	-1.3258	-1.2822	-2.2254	-2.2181	-3.2407	-2.0121	-1.7033	-0.9482	-2.3412	-2.7395	-0.6254	-1.3421
201276_at	-0.8462	-1.5647	-1.5319	-1.6199	-1.6832	-1.0264	-1.1527	-0.0612	-0.331	-1.3643	-0.9045	-1.1664	-1.872	0.0612	-1.1953	-1.8675	-1.9878	-0.5739	-2.3497	-2.2489	-0.497
201277_s_at	-1.355	-3.0974	-2.5572	-2.9345	-1.8302	0.0946	-2.4689	-0.2034	-1.6519	-1.0956	-1.1521	-1.9272	-1.4864	-4.6088	-1.4436	-1.1485	-0.0946	-1.2019	-2.9096	-0.2054	-0.869
201278_at	-0.1373	-7.274	-6.4995	-6.881	-1.1084	-1.391	-6.9987	-6.8081	-0.2069	-0.6968	-0.9983	-5.0568	-3.8863	-6.8214	-3.056	-0.1785	-1.9377	-0.8436	0.1373	-1.9945	-1.481
201279_s_at	-0.4691	-6.5719	-6.1129	-6.3395	-0.5802	-1.0025	-6.3046	-6.6856	0.3334	-0.3334	-1.1894	-4.969	-5.1332	-5.9465	-3.6198	-1.3861	-3.0891	-1.7161	-1.9382	-3.2509	-0.9213
201280_s_at	-0.2321	-7.3841	-6.6526	-7.0204	-0.6779	-1.4456	-7.5387	-7.8551	0.2321	-0.7766	-0.8407	-5.1568	-4.3514	-7.0291	-3.1799	-0.6637	-2.6851	-0.9458	-0.5499	-2.7049	-1.4573
201281_at	-1.2676	-2.2119	-2.1439	-2.4737	-1.6335	0.4037	-2.5243	-1.1908	-1.0956	-0.9838	-0.8657	-1.3234	-0.9622	-1.9078	-1.3003	-2.1483	-3.541	-1.2015	-3.8215	-3.4043	-0.4037
201282_at	-1.1293	-1.9646	-1.8402	-1.823	-1.483	0.0549	-1.2865	-2.0778	-0.3895	-0.1697	-0.9296	-0.9083	-0.682	-1.2466	-1.2585	-2.544	-1.3898	-1.1471	-2.0315	-1.1736	-0.0549
201283_s_at	-1.7659	-1.6621	-2.4518	-2.4184	-1.5286	-0.9637	-2.5761	-2.7303	-0.6012	-0.6895	-1.0549	-2.0348	-2.255	-2.0614	-1.9121	-2.3751	-2.5497	-2.1667	-2.2866	-2.3727	0.6012
201284_s_at	-1.822	-2.731	-2.3853	-2.4335	-1.9464	-1.4286	-3.2369	1.2849	-1.4772	-1.2849	-1.5352	-1.9796	-2.2335	-3.6047	-2.0755	-1.9533	-1.8271	-1.6792	-3.762	-1.5235	-1.8406
201285_at	-2.4257	-2.4245	-1.9988	-2.3079	-2.807	-3.5864	-1.2598	-1.1015	-2.6369	-2.6115	-3.0378	-1.6378	-2.235	-1.1792	-2.1	-1.1723	-1.6042	-2.9562	1.1015	-1.7462	-3.3398
201286_at	0.5314	-3.16	-3.2951	-3.2512	-2.0223	-2.7272	-2.9209	-2.9182	-0.5314	-2.7166	-0.68	-3.3709	-3.0637	-2.7519	-3.4146	-1.9036	-2.3029	-3.0904	-3.1067	-2.5452	-2.2522
201287_s_at	-0.7287	-2.7977	-2.8481	-2.943	-1.7314	-1.983	-2.3651	-2.5914	0.3648	-2.0715	-0.3648	-2.9648	-2.9536	-2.5307	-3.2834	-1.939	-1.1263	-3.1409	-2.9946	-1.7304	-2.097
201288_at	-7.0077	-0.7784	-0.7045	-0.6519	-8.2079	-1.3851	-0.2303	-4.6179	-9.4762	-0.8411	-7.2762	-0.5992	-1.084	0.2303	-0.7846	-7.3056	-3.9434	-1.994	-1.0239	-4.267	-4.5957
201289_at	-0.7769	-8.0916	-8.401	-8.2621	0.0817	-0.4729	-8.6719	-7.0336	-1.9241	-8.7696	-1.2562	-8.4827	-8.2885	-8.1784	-8.4847	-0.5266	-0.0817	-7.957	-7.0722	-0.4483	-1.1465
201290_at	-0.7837	-2.1027	-1.766	-2.0191	-0.917	-1.1482	-3.2513	-2.7485	-0.9883	-1.0428	-0.8295	-0.9362	-1.1625	-2.7154	-1.5797	0.0415	-0.0415	-1.8112	-1.764	-0.0973	-1.2378
201291_s_at	-3.891	-8.1491	-7.1681	-7.2975	-4.8453	-3.0766	-8.1718	3.0766	-4.4498	-6.68	-4.0847	-7.8379	-7.439	-8.0052	-6.84	-6.1984	-8.1913	-8.0013	-7.2987	-8.2195	-4.9662
201292_at	-4.5641	-7.8317	-7.4506	-7.2614	-4.5929	-2.8363	-7.9586	2.8363	-4.9404	-6.1173	-4.6451	-7.8085	-7.6018	-7.7992	-7.4969	-7.1018	-7.7153	-8.031	-7.3162	-8.0495	-4.9417
201293_x_at	-0.5116	-0.7765	-0.7808	-0.8385	-0.5455	0.1303	-1.8211	-1.0137	-0.1303	-0.2493	-0.2583	-0.9237	-0.7624	-3.2325	-0.5616	-1.5076	-0.6758	-0.625	-2.5209	-0.6599	-0.2097
201294_s_at	-1.7488	-2.5366	-2.0128	-2.5593	-2.0531	-0.517	0.517	-0.6636	-2.3016	-2.2301	-2.3655	-1.8709	-4.4653	-0.847	-1.989	-1.748	-2.8478	-3.5666	-4.4957	-2.9407	-1.3896
201295_s_at	-1.3469	-2.2922	-2.3633	-2.5049	-0.3108	-0.4889	-1.098	0.3108	-1.201	-1.2574	-1.1739	-1.5374	-2.5404	-1.1182	-1.6085	-2.4822	-3.8537	-2.2051	-3.9287	-4.221	-0.6169
201296_s_at	-2.9705	-1.9537	-1.8514	-2.5968	-2.2385	-1.7218	1.002	-1.002	-2.454	-1.789	-2.3858	-1.2374	-1.1462	-1.3591	-1.1781	-2.6232	-1.6251	-1.5914	-3.1895	-1.952	-2.8472
201297_s_at	-1.845	-1.9854	-2.6836	-3.1664	-2.7107	-2.9669	-1.1217	-3.6454	-1.9906	-1.4752	-2.6735	-1.1174	-2.7852	-1.0703	-1.3762	-2.4114	-2.5373	-1.6278	1.0703	-3.4	-2.7698
201298_s_at	-1.5314	-1.2286	-1.7044	-2.023	-1.6574	-1.1985	-0.4154	-2.0464	-1.1279	-0.1246	-1.6417	-0.5133	-1.695	0.1246	-1.0409	-1.9935	-1.7665	-1.515	-0.9793	-2.2598	-1.5241
201299_s_at	-2.0316	-0.7911	-1.2771	-1.9085	-2.9281	-3.2554	-0.0244	-3.5013	-2.1099	-2.3573	-3.5706	-0.7036	-1.3133	-1.0427	0.0244	-3.5171	-3.9905	-0.8185	-0.6542	-4.8061	-2.8712
201300_s_at	-0.7355	-3.1919	-2.3071	-2.4298	-1.4999	-2.2898	-7.1645	-2.8481	-0.1634	-1.0422	-0.421	-1.3936	-2.4332	-6.509	-1.5953	0.1634	-2.1817	-2.3962	-2.8446	-2.832	-1.7363
201301_s_at	-1.6458	-2.972	-4.1021	-4.3512	-2.0651	-1.7551	-4.5866	-5.7992	0.5823	-0.5823	-1.2375	-2.2422	-2.5096	-5.0813	-2.5564	-1.1862	-1.6577	-3.4377	-3.1336	-1.6037	-1.8045
201302_at	-1.1299	-2.4779	-3.9475	-3.9284	-1.9539	-2.3189	-4.2313	-6.177	0.2751	-0.2751	-1.0075	-1.7887	-1.5913	-4.9009	-2.2807	-1.4603	-2.7135	-2.3464	-2.7876	-2.8097	-1.8191
201303_at	-1.0209	-2.3964	-2.1347	-2.4774	-1.476	-0.5633	-2.5918	-0.7459	-1.0171	-0.8034	-1.3412	-1.4716	-1.2146	-1.5262	-1.9141	-1.3463	-0.7716	0.5633	-3.4262	-0.9757	-1.3319
201304_at	-1.8429	-2.1949	-1.8698	-2.1697	-2.1191	-3.2293	-4.3865	-1.336	-2.192	-1.9175	-1.6507	-2.2052	-2.9776	-5.1667	-1.9344	-1.5181	-2.7012	-2.3857	1.336	-3.1643	-2.7
201305_x_at	-0.6858	-1.3925	-0.8139	-1.3882	-1.492	-1.4089	-1.3306	-0.2906	-1.2694	-1.7516	-0.9815	-1.2884	-0.6176	-3.5014	-0.9289	-1.4047	-1.1612	-0.865	0.2906	-1.0192	-1.9712
201306_s_at	-1.2691	-1.4976	-0.9926	-1.3292	-1.2216	-0.855	-1.8134	0.855	-0.9855	-1.4021	-1.2475	-1.3271	-1.1459	-3.5396	-1.3915	-1.6019	-1.1704	-1.2934	-1.1561	-1.1348	-1.6295
201307_at	-0.7409	-5.6788	-4.8956	-4.0462	-0.4308	-1.7067	-4.1613	-3.038	0.3598	-1.9372	-0.9525	-5.535	-3.462	-5.9454	-3.2194	-0.3598	-2.582	-2.273	-1.8093	-2.4978	-0.4974
201308_s_at	-2.0356	-5.3389	-5.0196	-4.7959	-1.1993	-2.4537	-4.2438	-4.5213	0.4493	-3.3942	-2.4493	-5.3292	-5.1011	-5.0878	-3.814	-2.12	-5.4569	-4.5296	-5.1836	-5.5306	-0.4493
201309_x_at	-0.6932	-5.3256	-5.4627	-5.3351	-0.3212	-1.6333	-5.6599	-4.4073	-1.2686	-4.1579	-1.629	-4.7473	-4.2266	-5.3317	-5.3987	-1.9262	-4.497	-3.8534	-5.1372	-4.4448	0.3212
201310_s_at	-1.302	-5.6625	-5.5391	-5.7832	-0.8791	-2.7251	-6.7265	-3.8582	-1.8372	-4.1891	-1.9264	-4.1523	-1.462	-6.9426	-5.1074	0.8791	-3.426	-1.5036	-1.448	-3.4576	-1.0315
201311_s_at	-1.8713	-0.7614	-1.0101	-1.2611	-1.8082	-1.9984	-0.5116	-2.5099	-1.7286	0.1274	-1.3402	-0.1274	-1.3956	-1.8407	-1.3518	-2.3249	-2.7828	-1.9642	-0.3805	-2.6641	-1.7292
201312_s_at	-1.9134	-1.3863	-1.5187	-1.9183	-1.9437	-2.892	-1.0384	-2.6207	-1.8597	-0.5955	-1.651	-0.6913	-1.359	-2.4986	-1.9411	-1.7796	-2.9257	-1.7282	0.5955	-3.2986	-2.2381
201313_at	-3.2256	-3.7569	-2.2386	-2.4575	-2.742	-4.2635	-5.6858	-1.0556	-1.9145	-3.4777	-1.7445	-5.0511	-5.2184	-5.2349	-4.0352	0.9282	-1.6606	-5.2788	-0.9282	-1.8903	-2.589
201314_at	-1.568	-2.2618	-1.7763	-2.0293	-1.1806	-0.0941	-2.5238	0.0941	-1.12	-1.9151	-1.2767	-1.7548	-2.2522	-3.4116	-1.8596	-1.4237	-1.0654	-1.8072	-3.7714	-0.931	-1.2223
201315_x_at	-1.9165	-2.8556	-1.8753	-1.7025	-1.7755	-2.2451	-1.2105	-6.3181	-1.7605	-5.3714	-2.0036	-2.3614	-2.788	1.2105	-1.3358	-2.416	-1.6757	-4.7579	-4.8597	-1.8132	-2.0518
201316_at	-0.2155	-1.0726	-1.0669	-0.9131	-0.8682	-1.1294	-0.7832	-1.0041	-0.5476	-0.8283	-0.3342	-0.5385	-0.7817	-1.8762	-0.6662	-0.1518	-0.0809	-0.5376	-0.6431	0.0809	-1.1748
201317_s_at	-0.3439	-0.7309	-0.5285	-0.463	-0.2703	0.0834	-0.7251	-0.0834	-0.2433	-0.5551	-0.1008	-0.2414	-0.5346	-2.1785	-0.5693	-0.7222	-0.63	-0.5086	-2.675	-0.5831	-0.3458
201318_s_at	-0.2427	-0.7296	-0.271	-0.1839	-0.6159	-0.127	-0.0476	-1.5871	-0.392	-0.6521	-0.3384	-0.4668	-0.6582	-0.3705	0.0476	-0.8311	-1.1182	-0.213	-0.126	-1.2724	-0.0729
201319_at	-0.9367	-1.2022	-0.7676	-0.7967	-1.1732	-0.852	-0.5647	-3.3798	-1.4092	-1.2534	-1.0815	-1.076	-0.8049	-1.0525	-0.5046	-1.1301	-1.4975	-0.504	0.504	-1.7046	-1.1371
201320_at	-1.4536	-0.6858	-0.7846	-0.725	-1.5644	-1.2452	-0.5016	0.2705	-0.8281	-1.183	-1.1204	-0.897	-0.6322	-0.8709	-0.3899	-1.7233	-0.2705	-0.4134	-1.5537	-0.2915	-1.24
201321_s_at	-1.1374	-1.0738	-0.9308	-1.2141	-0.9495	-1.5523	-0.2596	-1.8758	-0.2284	-0.658	-0.6718	-0.537	-0.041	-1.4027	-0.0896	-1.5336	-2.3077	0.041	-2.1749	-2.1052	-1.0489
201322_at	-0.9114	-1.5088	-1.2813	-1.3994	-1.1138	-0.2109	-2.3932	0.2109	-0.604	-0.2701	-0.6843	-1.0035	-0.7796	-2.695	-1.507	-0.6425	-0.4491	-0.981	-2.461	-0.5835	-0.2954
201323_at	-0.8402	-3.0919	-3.0323	-3.2841	-2.0724	0.5717	-4.6051	-1.9587	-1.3943	-2.1506	-1.1443	-2.7194	-1.7473	-5.1677	-2.2727	-1.6126	-1.8968	-1.6735	-2.8621	-1.824	-0.5717
201324_at	-0.096	-8.5803	-7.836	-8.3518	-1.2322	-0.8175	-8.5677	-8.3086	0.096	-1.358	-0.4188	-5.3177	-4.3681	-8.1587	-8.7831	-0.3601	-0.6266	-8.4359	-6.7341	-1.1251	-1.711
201325_s_at	-0.2191	-6.7706	-6.8019	-6.6329	-1.5192	-0.8684	-6.8172	-6.402	0.2191	-1.3859	-0.5365	-5.3279	-4.6513	-6.2697	-6.6957	-0.5981	-0.9095	-7.0926	-4.9921	-1.4603	-1.6071
201326_at	0.0201	-2.5053	-2.0558	-2.2329	-0.9304	-0.2473	-4.6775	-0.8866	-0.7455	-0.8415	-0.2535	-1.5013	-0.2307	-4.7527	-1.9564	-0.0201	-1.1186	-0.7451	-1.1775	-1.116	-0.5118
201327_s_at	-0.7712	-2.4552	-2.0645	-2.336	-1.3673	0.6207	-3.9751	-0.8278	-1.3195	-1.488	-0.9377	-1.6197	-0.8546	-5.3704	-1.7715	-0.7846	-1.8775	-1.337	-3.0194	-2.0436	-0.6207
201328_at	-4.0138	-5.995	-4.1962	-4.9395	-2.9437	-2.1529	-5.1304	-3.9829	-3.2911	-4.9382	-5.8854	-1.917	-0.4937	-1.8048	-4.8662	-4.7267	0.4937	-3.4231	-3.2826	-0.6822	-3.9157
201329_s_at	-2.9836	-3.6652	-2.6719	-3.4342	-1.2494	-0.6151	-3.4751	-2.5277	-1.4441	-2.375	-3.2178	-0.5875	0.4006	-0.4516	-3.039	-3.1586	-0.4006	-1.9951	-3.2182	-0.8264	-2.3233
201330_at	-0.7387	-2.2517	-1.656	-1.802	-0.4419	0.0177	-2.3034	-1.2122	-0.404	-0.6859	-0.2874	-1.5618	-1.4523	-3.1947	-1.8704	-0.1591	-1.5033	-1.8465	-2.6999	-1.483	-0.0177
201331_s_at	-2.1778	-1.1987	-1.6658	-1.9131	-2.3991	-2.5544	-1.4322	-2.6577	-1.5999	-1.6036	-1.6704	-1.0905	-1.0708	1.0638	-1.4909	-2.8875	-1.3081	-1.3661	-2.5005	-1.0638	-2.4112
201332_s_at	-1.8246	-1.7818	-2.081	-2.4777	-2.1522	-1.7703	-1.5783	-3.0335	-1.2035	-1.1983	-1.7715	-1.3695	-2.6668	1.1983	-1.6522	-3.1844	-3.64	-2.5006	-2.9968	-3.6948	-1.4567
201333_s_at	-1.6753	-3.0569	-3.1228	-2.8365	-2.3627	-1.2969	-2.9091	-1.225	-1.9311	-2.9912	-1.9065	-3.1478	-2.7753	-2.6728	-2.5782	-1.5448	-2.559	-3.8117	1.225	-2.5961	-1.6192
201334_s_at	-1.8722	-5.109	-5.5434	-5.3217	-2.277	-2.1722	-5.6896	-1.9081	-1.6676	-3.5853	-1.549	-5.7159	-4.0027	-6.4536	-2.7165	-1.6138	-2.9916	-4.5749	1.549	-3.3406	-1.9809
201335_s_at	-2.6538	-3.8477	-3.8684	-3.9117	-3.4863	-3.7132	-2.3702	-2.7622	-2.6091	-4.0052	-2.7116	-4.3421	-4.6299	-3.7661	-3.6158	-2.0345	-2.4697	-4.4743	2.0345	-2.7546	-3.456
201336_at	-0.421	-2.8133	-2.0052	-2.6288	-0.503	0.0511	-1.5313	-1.768	-0.0576	-0.1737	-0.0511	-0.3374	-0.6383	-0.6195	-1.9945	-0.0658	-1.0319	-1.3678	-2.2349	-0.8769	-0.2301
201337_s_at	-1.1108	-3.8346	-2.9958	-3.6045	-0.7102	-0.0579	-2.908	-3.2428	0.0579	-0.775	-0.9498	-1.3514	-4.3085	-1.5637	-3.1904	-2.0265	-2.6938	-4.3541	-5.6597	-2.5066	-0.1367
201338_x_at	-1.6134	-0.4592	-0.3129	-0.3209	-1.3928	-1.0205	-1.9566	-1.0586	-1.0319	-0.9554	-0.9402	-1.1705	-0.3547	-3.648	-0.1496	-1.2405	-1.5129	0.1496	-1.2971	-1.0852	-1.4853
201339_s_at	-0.4143	-1.085	-0.9458	-0.9009	-0.8023	-0.5674	-1.2885	-2.0027	-0.05	0.0418	-0.2382	-0.6652	-1.2332	-4.6521	-0.1733	-0.0418	-0.481	-1.2098	-0.6417	-0.7601	-0.23
201340_s_at	-1.605	-4.1676	-3.9903	-3.799	-2.1227	-0.7247	-2.0182	-4.6003	-3.1439	-3.2026	0.3497	-2.3593	-3.4499	-3.0089	-1.3728	-0.3497	-3.6408	-4.4971	-3.7355	-3.5952	-1.7565
201341_at	-2.3153	-3.1069	-3.3946	-2.9285	-2.4722	-0.2344	-0.2034	-3.9147	-2.489	-2.084	0.2034	-1.9341	-2.9025	-1.8288	-0.8701	-0.9592	-2.241	-4.562	-3.4458	-2.3022	-1.0871
201342_at	-0.8341	-0.5676	-0.6271	-0.5261	-0.4543	0.2007	-1.3243	-0.2007	-0.5021	-0.4728	-0.272	-0.648	-0.6582	-2.0598	-0.5391	-1.5234	-1.2024	-1.0589	-2.0304	-0.8931	-0.2514
201343_at	-1.2844	-0.9406	-1.1249	-1.1537	-0.8409	-1.3311	-2.3256	-0.9804	-1.17	-1.333	-1.0533	-1.5494	-1.34	-1.6305	-0.9808	-0.2615	0.2088	-0.6664	-1.0059	-0.2088	-1.4927
201344_at	-0.718	-1.5403	-1.9174	-1.8901	-1.9693	-1.4715	-2.9196	-2.596	-1.2891	-1.9097	-1.0963	-1.7561	-0.9937	-2.4606	-1.3528	-0.5574	-0.921	0.1154	-0.1154	-1.198	-1.999
201345_s_at	-0.9311	-0.5993	-0.5103	-0.7676	-1.0847	-0.5449	-0.8971	-1.8114	-0.7811	-1.136	-0.9411	-0.8326	-0.7319	-1.0537	-0.3679	-1.8698	-2.9598	0.3679	-1.4813	-2.8165	-1.119
201346_at	-1.7746	-2.8508	-2.7746	-2.6	-2.4714	-1.2946	-1.979	-0.1963	-1.6651	-1.4598	-1.8247	-1.6854	-2.109	-2.3228	-1.1849	-0.8605	-0.0767	-1.9099	-0.4137	0.0767	-1.9279
201347_x_at	-0.8113	-2.4251	-2.5942	-3.0116	-0.8277	-0.8976	-2.8418	-2.5893	-0.5545	-1.7656	-0.5265	-2.1013	-1.45	-3.6918	-2.2779	-1.4855	-0.195	-1.649	-3.8746	0.195	-0.96
201348_at	-2.7445	-8.3469	-8.5942	-8.3148	-2.6221	-5.2986	-7.7908	-8.6408	-6.7193	-1.6061	-5.31	-6.924	-7.5098	-5.543	-8.7414	-5.1436	0.0344	-8.7188	-8.5614	-0.0344	-4.7644
201349_at	-3.8408	-2.7751	-1.3627	-0.7976	-1.3715	-3.0504	-0.7342	-2.9672	-2.7357	-2.3933	-3.8244	-1.78	-2.884	-0.1716	0.1716	-3.2201	-3.0533	-2.2064	-1.3469	-3.3517	-3.3886
201350_at	-3.3787	-1.6549	-2.1351	-2.0495	-3.2907	-2.0969	-2.1366	-0.9619	-2.46	-2.4654	-3.1114	-2.0815	-1.4359	0.9619	-2.2117	-2.7451	-2.0761	-2.3866	-4.3609	-2.0669	-2.605
201351_s_at	-1.3403	-2.1313	-1.8911	-2.0616	-1.2393	-0.7636	-2.827	-0.7603	-1.1725	-1.1006	-1.3405	-1.6624	-2.1926	-2.5338	-1.5381	0.7603	-2.8813	-1.3003	-2.952	-2.9033	-0.7876
201352_at	-0.7699	-1.5916	-1.1319	-1.5118	-0.7885	-1.3115	-1.383	-1.3647	-0.7824	-0.5384	-0.7746	-0.992	-0.9316	-1.8498	-0.6366	0.4249	-0.7431	-0.4249	-0.6047	-0.785	-1.0751
201353_s_at	-2.2908	-1.1011	-1.5852	-1.48	-1.6638	-1.6069	-2.4546	-0.6736	-1.1552	-1.4254	-1.8042	-1.0998	-1.8441	0.6725	-0.6725	-2.2062	-1.9163	-1.5404	-2.8445	-1.9619	-1.2289
201354_s_at	-1.4373	-0.3514	-0.671	-0.6197	-1.4149	-0.9374	-0.628	-0.9628	-1.4716	-1.1662	-1.3033	-0.7097	-0.9057	0.2375	-0.2375	-1.2031	-0.3491	-0.625	-0.5013	-0.2531	-0.9414
201355_s_at	-0.893	-0.2237	-0.5031	-0.5247	-1.1739	-0.7793	0.2237	-0.6899	-1.1781	-1.1201	-1.2554	-0.6031	-0.4124	-0.2521	-0.3795	-1.153	-1.0951	-0.3217	-0.3026	-1.0238	-0.8081
201356_at	-1.2599	-0.7402	-0.456	-0.5764	-1.1208	-0.8542	-0.5455	-0.1504	-1.0796	-0.9425	-1.1975	-0.5619	-0.2783	0.0573	-0.1775	-0.4227	-0.1274	-0.0573	-0.6577	-0.3012	-1.5343
201357_s_at	-0.5592	-0.7283	-0.8757	-0.7824	-0.9571	-0.4785	-0.7116	-0.4513	-0.7767	-0.7028	-0.9069	-0.8005	-0.3353	0.0476	-0.3745	-1.6115	-2.2932	-0.3712	-1.9767	-2.2175	-0.0476
201358_s_at	-0.1394	-1.146	-1.1654	-1.1408	-0.0285	-0.2642	-1.8156	-1.0593	0.0285	-0.1713	-0.1324	-0.725	-0.4733	-1.7557	-0.5442	-0.3711	-2.2949	-0.2184	-0.7584	-2.5248	-0.035
201359_at	-0.4397	-1.7586	-1.78	-1.7548	-0.2707	-0.2981	-2.585	-1.4448	-0.3099	-0.6044	-0.4402	-1.4025	-1.2586	-2.1936	-1.2147	-0.4427	-2.8611	-0.7009	-2.4376	-2.8224	0.2707
201360_at	-1.4642	-7.0911	-3.6719	-7.4339	-1.3585	-2.1078	-7.5487	-6.9972	-1.6544	-0.7855	-2.0232	-0.8777	0.7855	-4.4155	-6.0572	-2.942	-2.4661	-1.3024	-5.9034	-2.2073	-1.6393
201361_at	-2.7729	-3.0744	-3.3538	-3.1359	-3.1324	-1.5725	-4.6394	-2.6708	-2.3808	-2.7484	-2.5338	-3.2223	-1.2159	-4.9216	-2.2137	-2.2036	-1.5728	1.2159	-3.9869	-1.4466	-2.3962
201362_at	-2.7029	-2.8391	-1.625	-2.3024	-2.7621	-2.6705	-1.4277	-1.4211	-3.9602	-1.2457	-2.2649	-1.2967	-0.8358	0.3574	-0.3574	-0.762	-2.7611	-1.8042	-0.4967	-3.2768	-2.9988
201363_s_at	-2.6208	-2.3984	-1.4134	-1.8177	-2.4365	-2.0699	-1.7265	-0.9343	-3.4096	-0.768	-2.1935	-0.9964	-1.5019	0.188	-0.188	-0.5829	-1.4887	-2.5025	-0.2102	-1.8766	-2.2395
201364_s_at	-2.0001	-3.9094	-3.626	-4.19	-2.0613	-1.0542	-1.3913	-3.6706	-0.9207	-1.4883	-1.6614	-1.3874	-2.8627	0.9207	-3.74	-3.8387	-2.6079	-3.5103	-4.5669	-2.702	-0.9657
201365_at	-1.2666	-3.0384	-3.0739	-3.5391	-2.327	-1.609	-1.2368	-2.7985	-1.4401	-1.8214	-1.7176	-1.4861	-1.7938	0.1905	-3.0569	-0.8933	-0.1905	-2.4824	-2.8764	-0.2992	-1.5118
201366_at	-0.2695	-1.6214	-1.1887	-1.5009	-0.8198	-1.2634	-1.4089	-0.8877	0.1756	-0.5301	-0.1756	-0.597	-1.0205	-1.3369	-1.342	-0.9335	-1.7103	-1.1694	-0.2983	-1.8314	-0.8069
201367_s_at	-2.4637	-2.9298	-2.2173	-2.9035	-0.5712	-2.7965	-1.948	-5.1886	-0.0527	-1.2259	-2.4831	-2.0508	-3.3224	-2.9172	0.0527	-4.0995	-4.8921	-2.4998	-5.2325	-4.7592	-1.8786
201368_at	-1.8989	-1.1789	-0.6693	-0.8462	-1.1718	-2.9725	-0.5409	-0.7405	-0.978	-1.569	-2.0158	-0.8483	-1.1185	-1.0143	0.1254	-1.4952	-0.1254	-0.6811	-2.6221	-0.4226	-2.8612
201369_s_at	-3.7169	-2.6604	-1.7197	-2.6646	-2.2072	-3.8707	-1.2499	-4.3538	-1.878	-2.5727	-2.8742	-1.6248	-0.5522	-2.5242	0.1129	-3.4628	-2.7066	-0.1129	-5.1619	-2.6465	-3.4401
201370_s_at	-2.0738	-2.487	-2.8171	-2.721	-3.1926	-3.1539	-3.0929	-1.9823	-2.0077	-2.5571	-2.4005	-2.4582	-2.3101	-2.1812	-1.6546	0.7935	-0.7935	-2.1236	-1.5542	-1.2186	-3.2534
201371_s_at	-1.3969	-0.9919	-1.3639	-1.5271	-1.433	-0.9354	-1.1274	-0.8306	-0.8179	-1.2225	-1.2504	-1.1717	-0.7055	-0.3947	-0.7412	0.3947	-2.4024	-0.7966	-1.1971	-2.5697	-1.25
201372_s_at	-0.3236	-0.0089	-0.0443	0.0089	-0.7336	-0.3602	-0.3538	-0.3942	-0.5071	-0.654	-0.5224	-0.4226	-0.0773	-0.3182	-0.0558	-0.4074	-0.1135	-0.0561	-0.1141	-0.2823	-0.5215
201373_at	-1.4847	-2.3252	-1.9669	-2.2821	-0.7904	-0.6939	-2.1321	-2.9578	0.0551	-1.2755	-0.6447	-1.32	-1.8697	-2.1319	-2.4532	-1.8686	-2.7557	-2.0761	-2.8321	-2.5302	-0.0551
201374_x_at	-1.1751	-1.4697	-1.4985	-1.6135	-0.699	-0.1831	-1.5646	-1.6765	0.0933	-0.972	-0.9469	-1.4323	-1.3146	-1.4225	-1.572	-1.7336	-1.6141	-1.6097	-0.6994	-1.3766	-0.0933
201375_s_at	-1.1166	-3.6267	-3.0792	-3.3765	-0.7183	-0.4861	-4.7355	-2.5623	-0.4078	-1.095	-0.7623	-1.9959	-2.3849	-3.8717	-2.3766	0.4078	-1.0237	-1.6896	-1.7394	-1.3123	-0.653
201376_s_at	-1.5188	-1.1223	-1.2135	-1.0767	-2.075	-0.5529	-2.7019	0.5529	-0.7197	-1.3672	-1.4844	-1.2351	-1.3836	-1.587	-1.0537	-1.9221	-1.9531	-1.774	-2.7465	-2.0382	-1.4182
201377_at	-1.0615	-1.8965	-1.898	-2.057	-1.48	-0.6375	-2.677	0.6375	-0.8303	-0.8094	-1.3894	-1.3881	-1.2153	-2.0925	-1.5684	-1.1996	-1.4856	-0.7644	-2.1845	-1.3497	-1.0084
201378_s_at	-1.5819	-2.3962	-2.6956	-2.3651	-1.5407	-0.4521	-3.8	0.3874	-0.8365	-0.9864	-2.1301	-2.2039	-2.8441	-2.2746	-2.9273	-2.0314	-3.8855	-2.8689	-4.2027	-3.95	-0.3874
201379_s_at	-0.6698	-2.7405	-2.378	-2.8019	-0.6398	-0.4845	-2.5999	-1.4222	-0.4973	-0.6066	-0.5056	-0.7472	-2.3989	0.171	-2.2198	-0.5028	-0.3557	-2.2186	-3.2308	-0.2109	-0.171
201380_at	-0.096	-4.0495	-3.7434	-3.9888	-0.5478	-1.8716	-4.4262	-3.9187	0.096	-1.9383	-0.1005	-1.6656	-2.2508	-4.2462	-3.8803	-0.9441	-0.3758	-1.9722	-1.5322	-0.3813	-0.8027
201381_x_at	-0.9216	-1.4479	-1.2759	-1.3538	-1.2775	-0.0178	-2.8935	0.0178	-0.6089	-0.6647	-0.6502	-1.3396	-0.9789	-3.0947	-1.6267	-0.7851	-1.4637	-1.5765	-2.32	-1.3568	-0.7209
201382_at	-0.1227	-0.7536	-0.7448	-0.5529	-0.2241	-0.7525	-1.1046	-0.0779	-0.4111	-0.4237	-0.5484	-0.6402	-0.6103	-0.7287	-0.8047	-0.3229	-0.649	-0.6869	0.0779	-0.6454	-0.5637
201383_s_at	-1.2319	-2.6396	-2.0443	-2.2194	-1.1772	-0.7913	-1.845	-1.4359	-0.0383	-1.2852	-0.9255	-1.4599	-2.4496	-0.8607	-1.129	-2.7531	-3.5691	-1.4887	-3.2217	-3.4108	0.0383
201384_s_at	-1.095	-3.2337	-2.1422	-2.448	-1.4909	-1.7222	-2.1664	-0.9501	-0.8158	-1.4427	-0.9324	-1.3546	-1.816	-0.8944	-1.6421	0.8158	-1.3254	-0.8555	-2.2301	-1.161	-0.9229
201385_at	-0.7568	-0.9739	-0.9779	-1.0483	-0.7993	-0.2726	-1.8902	-0.0391	-0.6569	-0.6309	-0.7994	-0.8492	-0.6781	-2.1665	-0.5574	0.0391	-1.7791	-0.6186	-1.8148	-2.0385	-0.9525
201386_s_at	-0.9741	-1.3253	-1.3734	-1.3869	-1.1921	-0.1377	-2.9703	0.1377	-0.6934	-0.7359	-0.9519	-1.2953	-1.1345	-2.7262	-0.8877	-0.9613	-3.212	-0.8858	-3.3817	-3.3344	-0.6766
201387_s_at	-1.2891	-7.1467	-7.1062	-7.3683	-2.8451	-0.8768	-6.8726	-7.2981	-2.3161	-3.5794	-1.0379	-6.9057	-6.9865	-7.0889	-7.2548	-1.6031	-5.1588	-7.2171	-6.4355	-4.2479	0.8768
201388_at	-1.2932	-3.1585	-2.9713	-3.5405	-1.4425	0.1752	-3.4188	-2.2494	-0.8353	-0.6814	-1.0131	-2.2558	-1.5013	-3.8187	-1.9602	-1.872	-1.3211	-1.074	-4.3478	-1.0714	-0.1752
201389_at	-2.5063	-5.7887	-4.8598	-4.9158	-2.0151	1.0013	-4.8226	-5.6355	-2.5401	-3.0835	-2.45	-3.7288	-4.1037	-2.8407	-4.0678	-4.1651	-6.3065	-5.6703	-5.9124	-6.2426	-1.0013
201390_s_at	-0.6038	-1.1705	-1.2821	-1.3227	-0.6954	-0.2065	-1.8589	-0.3649	-0.3346	-0.264	-0.2985	-0.7387	-1.0994	-1.7604	-1.2677	-0.38	-0.6244	-1.2526	-3.2368	-0.6605	0.2065
201391_at	-1.1624	-2.3186	-2.0723	-2.2322	-1.1402	0.3355	-4.2612	-0.6332	-1.369	-0.8726	-1.2999	-2.4355	-1.5146	-3.803	-2.3388	-1.7314	-0.4581	-3.1391	-2.7813	-0.3355	-1.2612
201392_s_at	-2.8449	-4.4892	-3.3852	-3.8997	-3.4911	-3.5311	-2.8719	-5.5106	-2.4334	-1.4279	-2.1292	-2.3318	-3.8937	0.287	-0.287	-3.3476	-3.8763	-0.9673	-4.6091	-3.5843	-2.0591
201393_s_at	-2.378	-5.5641	-4.1297	-4.728	-2.5943	-3.1194	-3.6328	-5.5984	-1.7734	-0.3821	-1.8151	-2.563	-5.5055	0.3821	-0.7672	-0.585	-1.5641	-1.6356	-5.3957	-1.5601	-1.3579
201394_s_at	-1.8615	-0.4535	-0.5984	-0.8612	-1.5991	-1	-0.8066	0.2219	-1.2829	-1.2944	-1.4122	-1.0027	-1.2892	-0.2219	-0.4781	-2.2363	-2.7996	-0.675	-4.0431	-2.7927	-1.3743
201395_at	-1.6005	-0.2355	-0.2755	-0.4662	-1.2344	-0.9094	-0.1252	0.06	-1.4082	-1.2108	-1.363	-0.6868	-1.0484	-0.06	-0.2547	-1.1386	-0.1004	-0.4073	-0.8806	-0.2733	-1.556
201396_s_at	-0.9963	-0.9903	-1.0421	-1.129	-0.8622	0.1318	-0.9698	-0.1318	-0.4875	-0.2762	-0.5461	-0.8684	-1.0049	-0.7713	-1.0321	-0.4999	-0.3781	-0.8697	-0.9605	-0.1568	-0.4015
201397_at	-0.2968	-3.6206	-3.8375	-2.9918	-0.6106	-2.726	-4.06	-3.4429	-1.2485	-3.2737	-1.3329	-3.8293	-4.2826	-3.1056	-4.1775	0.2968	-1.0585	-3.9294	-3.2081	-0.7231	-1.3563
201398_s_at	-0.7244	-2.0514	-1.501	-1.662	-0.4115	-1.2407	-3.2349	-3.5452	-0.8287	-1.0196	-0.5928	-1.4496	-0.9797	-3.88	-1.1392	-0.4101	-2.2533	0.3775	-0.3775	-2.4817	-0.7236
201399_s_at	-0.764	-2.6047	-2.0033	-2.2491	-0.3754	-0.5342	-3.4484	-3.2259	-0.3653	-0.8284	-0.8453	-1.9744	-3.284	-3.726	-1.5613	-1.9425	-3.1343	-1.3447	-1.8134	-3.0915	0.3653
201400_at	-1.121	-1.0101	-0.8973	-0.9335	-1.2488	-0.297	-1.4493	-0.5765	-0.5461	-0.3755	-0.5854	-0.1943	-0.4957	0.1943	-1.094	-2.5301	-1.0091	-0.6665	-3.8072	-0.6428	-0.8099
201401_s_at	-2.5687	-1.2753	-1.098	-1.5812	-1.9248	-1.6328	-0.7722	-1.6098	-1.7756	-0.7378	-1.9762	0.1122	-1.5834	-0.1122	-0.8318	-2.6161	-2.2069	-0.4807	-2.7329	-2.1368	-1.3046
201402_at	-2.0473	-0.7015	-0.857	-0.8021	-1.4531	-1.2825	0.7015	-1.3009	-1.9054	-1.6216	-1.4963	-1.1871	-1.0777	-0.7673	-1.0522	-1.6925	-1.4566	-1.3346	-1.5564	-1.4533	-1.4356
201403_s_at	-0.6513	-2.5739	-2.2593	-2.0869	-0.512	-0.9739	-3.8189	-0.5174	0.1408	-0.2525	-0.2518	-1.7369	-2.1584	-4.9877	-2.9842	-2.5231	-0.4153	-2.9784	-3.5575	-0.1408	-0.9083
201404_x_at	-1.4043	-1.54	-1.6245	-1.7198	-2.0241	0.5052	-0.5052	-0.6764	-2.2255	-1.4621	-1.7142	-1.7834	-1.982	-1.213	-1.9539	-2.0133	-2.6839	-2.0206	-2.33	-2.6399	-0.8046
201405_s_at	-1.0683	-2.7307	-2.3878	-2.6293	-1.2519	0.4729	-3.2585	-1.0521	-0.5457	-2.1849	-0.7584	-2.0945	-2.0159	-3.4475	-2.0228	-1.2041	-0.8367	-2.3064	-3.1685	-0.544	-0.4729
201406_at	-0.3846	-0.106	-0.0203	0.0203	-0.0794	-0.4069	-2.4568	-1.5966	-0.4144	-0.9514	-0.5685	-0.3773	-0.1524	-5.2851	-0.5591	-3.0905	-2.697	-0.2445	-4.4073	-2.8276	-0.6296
201407_s_at	0.0052	-2.714	-2.0781	-2.4995	-1.0369	-1.2668	-2.2017	-0.0052	-0.3971	-0.6992	-0.6154	-0.6331	-1.2992	-0.3714	-1.4376	-0.0428	-1.2009	-1.6801	-0.7588	-1.9387	-1.0252
201408_at	-0.513	-0.833	-0.1977	-0.8007	-0.6319	-1.8811	-0.9773	-0.0798	-0.8983	-1.0059	-1.206	0.0798	-0.1181	-0.1816	-0.5135	-0.9805	-2.54	-0.666	-0.8882	-2.7244	-1.5392
201409_s_at	-0.8072	-1.6981	-1.2359	-1.8015	-1.494	-1.4309	-1.6931	0.553	-0.8809	-0.9624	-1.0986	-0.553	-0.5938	-0.5611	-1.2573	-1.2351	-2.8584	-1.2499	-1.0278	-3.4691	-1.2304
201410_at	-1.9337	-2.8648	-2.173	-2.3698	-2.6936	-1.7029	-2.3942	-2.2189	-1.9598	0.729	-1.7334	-0.7831	-0.729	-1.6426	-1.48	-1.6508	-2.9082	-1.1532	-0.9018	-3.2685	-1.5007
201411_s_at	-1.3913	-2.8637	-2.4031	-2.6907	-1.9934	-2.0466	-2.4711	-3.5297	-1.6041	0.5662	-1.5867	-0.5662	-1.3974	-2.0167	-1.1202	-1.4514	-2.5887	-1.7018	-3.0663	-2.7324	-1.1457
201412_at	-0.8356	-2.7316	-2.4776	-2.9254	-0.8254	-0.7133	-0.9207	-3.0555	-0.1468	-1.1434	-0.1359	-1.9434	-1.7548	0.1359	-1.2008	-1.2143	-1.6609	-1.5067	-1.7824	-1.5005	-0.4783
201413_at	-1.5465	-1.9532	-3.1226	-3.5693	-2.1046	-1.7968	-1.4347	-1.1038	-1.4052	0.4768	-1.4195	-1.3433	-1.1858	-4.296	-2.9386	-1.1058	-1.275	-0.4768	-2.1963	-1.1268	-1.8447
201414_s_at	-1.643	-2.3729	-1.3159	-1.5479	-1.8215	-0.4401	-2.0148	-0.5946	-1.4432	-1.9304	-1.1229	-2.078	-1.6902	-2.8369	-1.0091	-0.7836	0.0296	-1.6414	-2.521	-0.0296	-1.1502
201415_at	-1.027	-2.9051	-1.7408	-1.9966	-1.249	-0.4816	-3.1634	-0.9649	-0.7291	-1.0234	-0.5949	-1.4962	-0.9336	-3.4243	-1.573	-0.8338	-0.4421	-1.3001	-0.6521	0.4421	-0.5535
201416_at	-2.0453	-2.9542	-2.8123	-3.313	-2.5338	-1.0272	-4.7479	-5.0076	-3.0223	-3.6536	-1.3185	-1.6405	-1.6285	-5.7157	-3.5346	-2.7576	-1.1934	0.7506	-2.9267	-0.7506	-4.3851
201417_at	-1.4078	-5.8686	-5.3038	-6.4237	-2.0874	0.633	-6.845	-7.293	-1.3579	-3.0211	-0.633	-2.816	-2.7799	-7.2005	-4.0745	-2.1453	-2.6642	-1.3732	-5.8015	-2.3656	-3.6504
201418_s_at	-0.7916	-2.3745	-2.4162	-2.394	-1.2772	0.6528	-2.9009	-2.0259	-0.9971	-1.7595	-0.6528	-1.5752	-1.5975	-2.1973	-2.3941	-1.667	-1.7665	-0.6906	-1.63	-1.5936	-1.6195
201419_at	-1.6414	-2.0374	-1.802	-1.8312	-1.3184	-1.2614	-1.8564	0.178	-1.1833	-1.0995	-1.4859	-1.3931	-1.6186	-1.1847	-1.142	-1.5472	-0.3654	-1.0742	-2.8525	-0.178	-1.2888
201420_s_at	-1.4363	-1.6549	-2.088	-2.1658	-1.5899	0.6267	-2.8441	-1.7798	-1.4452	-1.2134	-1.2974	-2.0136	-1.1267	-2.9744	-2.0314	-2.1622	-2.1805	-1.6675	-3.1014	-2.385	-0.6267
201421_s_at	-0.428	-0.9192	-1.2052	-1.0126	-0.8599	-0.2169	-2.2032	-1.0496	-0.9027	-0.6819	-0.6275	-1.2318	-0.0853	-2.1482	-1.1065	0.0853	-0.0942	-0.7683	-1.2787	-0.3088	-0.351
201422_at	-5.1478	-2.7157	-2.1006	-5.329	-5.5682	-6.7239	-1.3359	-5.5054	-5.8121	-0.1609	-3.5321	0.1609	-1.3135	-1.7818	-5.8383	-5.3562	-3.0004	-5.9849	-4.4592	-2.8786	-4.6197
201423_s_at	-1.2857	-1.9753	-1.3916	-1.5826	-1.6321	-1.2988	-2.6354	0.4675	-0.4675	-1.2751	-0.9307	-1.6961	-1.6305	-2.9227	-1.0733	-1.162	-1.9628	-1.2043	-3.0214	-2.029	-0.7996
201424_s_at	-0.564	-1.7746	-1.0141	-1.3179	-1.0364	-1.6023	-2.5874	-0.6714	0.5377	-0.7237	-0.7907	-1.0923	-1.1289	-3.448	-0.5377	-0.646	-0.8124	-0.9	-1.4907	-1.1237	-1.3687
201425_at	-3.4928	-5.7786	-4.1192	-6.5059	-3.6947	-3.56	-4.2437	-6.6425	-4.1835	-2.1082	-3.7253	-1.4346	-1.2871	-5.0503	-7.7662	-2.5094	-0.1386	-1.9612	-3.9902	0.1386	-4.3216
201426_s_at	-0.5657	-3.1022	-1.9979	-2.3545	-0.5563	-0.5844	-3.305	-8.3218	0.2909	-0.6714	-0.2909	-1.2925	-1.2308	-2.2131	-3.2705	-1.8366	-3.083	-1.6076	-4.7115	-2.8112	-0.443
201427_s_at	-0.8649	-6.9646	-6.9614	-7.0499	-0.9686	-7.8049	-5.4467	-2.9466	-0.8971	-3.092	-1.7204	-6.497	-7.4405	-6.9352	-6.4706	-3.5581	0.2552	-7.2912	-6.9563	-0.2552	-7.6634
201428_at	-1.2914	-0.8851	-0.9468	-0.8522	-1.3436	-0.8291	-1.0424	-0.8881	-1.1589	-0.7629	-0.8761	-1.0586	-1.0046	-0.8445	-1.2248	-0.8266	-0.3133	-1.1042	-0.5101	0.3133	-0.8921
201429_s_at	-0.1864	-0.2188	-0.197	-0.2263	0.0993	-0.2387	-1.2783	-0.9409	-0.1748	-0.4194	-0.0993	-0.3445	-0.3705	-3.4199	-0.2841	-0.3159	-0.2908	-0.2017	-1.0463	-0.2412	-0.299
201430_s_at	-2.0545	-4.8225	-4.8037	-4.5836	-1.9557	-0.75	-4.6005	-4.8161	0.2117	-4.4034	-0.3175	-4.5474	-4.5379	-4.4961	-4.9517	-1.9623	-1.8626	-4.9107	-4.5742	-2.148	-0.2117
201431_s_at	-1.5802	-5.2461	-5.1353	-5.1479	-0.8421	-0.3094	-4.7106	-5.2483	-0.156	-4.8179	0.156	-5.0577	-4.6376	-5.0935	-5.6263	-0.5527	-1.2237	-5.1081	-3.8088	-1.4962	-0.5001
201432_at	-3.8391	-3.2688	-3.8095	-4.5874	-3.6143	-4.6719	1.3856	-1.3856	-3.4424	-2.3865	-3.7609	-2.5065	-2.0503	-1.7045	-4.0676	-4.3347	-2.15	-1.6961	-4.6108	-1.934	-4.3897
201433_s_at	-0.9927	-0.7792	-0.9387	-0.9227	-1.5859	-0.7164	-2.813	-0.8314	-1.2419	-0.6095	-1.0544	-0.7427	0.4913	-3.9621	-1.2501	-0.8533	-0.732	-0.4913	-0.977	-0.6917	-1.382
201434_at	-0.481	-0.8999	-0.9713	-0.9093	-0.5188	0.1662	-1.8656	-0.3926	-0.2912	-0.3488	-0.2859	-0.7755	-0.7412	-0.867	-1.1234	-0.65	-0.946	-1.2964	-2.0358	-0.7897	-0.1662
201435_s_at	-1.8821	-1.5924	-1.8612	-1.7513	-2.1838	-1.2863	-1.8996	1.2003	-1.3933	-1.3576	-1.3262	-2.1913	-3.0988	-2.7407	-1.9662	-1.9945	-2.4337	-3.0285	-2.8164	-2.9252	-1.2003
201436_at	-0.747	-2.8845	-3.0326	-2.9411	-2.1675	-1.864	-3.7107	-0.1836	-1.8795	-1.1905	-1.3223	-2.3679	-2.2099	-3.4057	-2.1511	0.1212	-0.3671	-2.5373	-0.1212	-0.6551	-1.6489
201437_s_at	-0.2451	-1.6488	-1.6829	-1.7566	-1.4994	-1.5339	-2.52	-0.181	-0.9944	-0.6609	-0.8099	-1.5069	-1.5965	-2.8236	-1.277	-0.105	-1.7788	-1.8407	0.105	-2.4483	-1.0814
201438_at	-0.7076	-8.9629	-7.9553	-8.065	-0.4475	-1.7573	-7.8078	-9.117	0.0806	-8.9085	-0.0806	-9.1845	-8.987	-8.2305	-8.9845	-0.2126	-2.6562	-9.3082	-5.955	-2.4442	-1.2512
201439_at	-1.0347	-2.1089	-2.2618	-1.9839	-1.1636	-0.7618	-2.3097	-0.892	-0.9205	-1.1501	-0.9548	-1.9104	-1.4298	-1.8162	-1.4806	-2.31	-3.2176	-1.2407	-2.5103	-3.194	0.7618
201440_at	-1.2121	-0.814	-0.6981	-0.671	-1.3306	-0.2263	-1.1653	0.0252	-0.875	-0.9642	-1.1971	-0.7792	-0.7416	-1.1874	-0.4535	-0.3727	-0.1052	-0.4565	-1.9561	-0.0252	-0.7466
201441_at	-0.2757	-0.4092	-0.1269	-0.1484	-0.4542	-0.3493	-0.778	-0.4832	-0.3202	-0.1687	-0.1783	-0.0053	0.0053	-0.9957	-0.6415	-1.7881	-0.4491	-0.3808	-2.8157	-0.1497	-0.4551
201442_s_at	1.0551	-1.6344	-1.632	-1.6927	-1.8952	-1.3361	-1.4877	-1.8734	-1.102	-1.0551	-1.2426	-1.4386	-1.6476	-1.3625	-1.814	-1.6739	-1.6967	-1.6243	-1.2374	-1.6908	-1.0746
201443_s_at	-0.6946	-2.2785	-1.5583	-1.8819	-0.9005	-1.3966	-1.1039	-2.2802	-0.6553	-0.1794	-0.8055	-0.3905	-1.4178	-1.4024	-1.2098	0.1794	-2.0107	-1.2853	-1.2853	-2.171	-1.3643
201444_s_at	-1.2467	-2.2717	-1.4796	-1.8714	-1.066	-1.4015	-1.4348	-2.0489	-0.6405	0.321	-0.8374	-0.321	-2.6364	-1.4582	-1.3221	-1.5901	-4.2031	-2.3481	-3.8797	-4.3645	-0.9228
201445_at	-0.5692	-5.9558	-6.4414	-6.0483	-0.8454	-0.3976	-6.5781	-4.0495	-0.0385	-6.6629	0.0385	-6.6509	-6.4135	-6.6136	-6.3809	-0.4688	-1.1575	-6.7545	-6.2213	-1.2528	-0.1547
201446_s_at	-2.2074	0.1856	-0.3546	-0.5386	-1.6981	-1.0563	-1.1978	-1.1365	-1.2929	-1.4379	-1.7202	-0.8592	-1.3314	-2.1031	-0.1856	-3.6032	-3.9772	-0.785	-1.5457	-4.1443	-1.9435
201447_at	-0.9526	-0.0045	-0.1898	-0.3271	-0.8803	-0.787	-1.4765	-0.3542	-0.668	-0.7389	-0.8068	-0.5494	-0.1527	-1.6375	-0.194	-1.8077	-1.3536	0.0045	-0.5689	-1.4276	-1.1909
201448_at	-1.5373	-0.4078	-0.5105	-0.8267	-1.5041	-1.522	-1.7119	-1.6983	-1.0341	-1.4636	-1.1364	-1.0257	-0.2918	-2.8875	-0.206	-2.4248	-2.1089	0.206	-0.2188	-2.5895	-2.5309
201449_at	-2.7983	-1.0866	-1.1888	-1.4935	-3.6109	-2.9624	-1.8271	-2.1809	-2.8325	-2.6752	-2.881	-1.5927	-1.0115	-3.3537	-1.0133	-3.5771	-2.6206	-0.2707	0.2707	-2.7499	-4.1474
201450_s_at	-0.6847	-0.31	-0.3359	-0.3962	-0.5268	-1.3592	-1.0846	-1.1527	-0.7252	-0.7953	-0.9888	-0.4704	-0.6487	-1.9554	0.1763	-2.2209	-2.2558	-0.1763	-0.5623	-2.6965	-1.7676
201451_x_at	-1.8855	-2.7655	-2.7754	-2.619	-2.9423	-2.729	-2.4488	-2.2546	-2.8391	-2.4454	-2.6741	-2.7941	-2.7008	-2.3883	-2.9801	-2.386	-2.8251	-2.7932	1.8855	-2.6304	-2.3297
201452_at	-0.8145	-1.1647	-1.3994	-1.1998	-0.6322	-0.0437	-1.6552	-0.6015	-0.3636	-0.6016	-0.6126	-1.1257	-1.3237	-0.8544	-1.6334	-1.6	-1.3835	-1.7629	-0.1907	-1.0901	0.0437
201453_x_at	-0.5955	-2.7286	-2.1849	-2.4033	-0.6625	-0.413	-1.8956	-0.8214	-0.6324	-0.2495	-0.5638	-1.6741	-1.8589	-2.3198	-1.8792	0.2495	-0.3714	-1.4918	-0.9809	-0.4904	-0.7103
201454_s_at	-0.6069	-1.4197	-1.3333	-1.664	-1.3836	-0.7231	-0.9221	-1.4311	-0.8235	-0.8663	-0.3713	-0.9948	-0.3747	0.0808	-0.5903	-0.0808	-2.565	-0.3002	-1.0256	-2.6258	-0.8771
201455_s_at	-0.4771	-1.6811	-1.5342	-1.8734	-0.9822	-1.1121	-1.3654	-0.7862	-0.1082	-0.436	-0.127	-1.0094	-0.5183	0.1082	-1.1786	-0.4001	-2.5427	-0.6377	-2.3052	-2.7207	-0.5106
201456_s_at	-1.1563	-0.4208	-0.1443	-0.0831	-1.873	-0.5727	-2.0741	0.0827	-1.347	-2.563	-1.202	-2.0462	-1.8324	-3.4935	-0.0827	-1.3474	-3.3027	-0.8036	-3.8743	-3.4698	-0.9954
201457_x_at	-2.1141	-1.2793	-1.0785	-0.7672	-2.1869	-0.4491	-2.5825	0.4491	-1.4692	-1.8586	-1.7729	-1.9412	-2.4813	-3.1978	-1.0508	-2.7075	-2.2265	-1.8943	-3.0774	-2.1101	-1.0198
201458_s_at	-1.2001	-0.9763	-0.599	-0.531	-1.5698	-0.9577	-2.6906	0.531	-1.4214	-2.1512	-1.1663	-2.3494	-1.7763	-3.6618	-0.6918	-0.7575	-1.9834	-0.8007	-2.2272	-2.3597	-1.2332
201459_at	-1.4193	-2.8664	-3.0173	-2.9192	-1.2674	-0.1537	-4.2525	0.1537	-0.7454	-2.0665	-0.9359	-2.3027	-1.6885	-4.5029	-2.3111	-2.0984	-3.2775	-1.8938	-3.4707	-2.7175	-0.6671
201460_at	-2.6764	-3.5736	-3.4832	-3.5831	-3.1932	-3.0387	-2.7505	-4.562	-2.8663	-3.2409	-3.0322	-3.0918	-2.6001	-2.5515	-2.4323	-2.9888	-3.1525	2.4323	-2.8825	-3.0032	-2.7138
201461_s_at	-1.8957	-4.3705	-4.2083	-4.456	-1.8008	-2.5271	-4.3409	-4.2166	-1.3984	-2.184	-2.6577	-3.3553	-3.6478	-2.5118	-2.6029	-4.2573	-3.5342	0.7947	-3.9631	-3.5677	-0.7947
201462_at	-1.0882	-1.8721	-3.7999	-3.8454	-1.3528	-0.6026	-2.7473	-3.7712	-0.5558	-4.1637	-1.0758	-2.7332	-0.8235	-5.3725	-1.9263	-0.4562	-1.0176	0.4562	-4.2699	-1.1177	-0.7488
201463_s_at	-2.0242	-3.2578	-2.6101	-3.4335	-1.9758	-1.5292	-0.4052	-0.9529	-2.1001	-0.9136	-1.7771	-0.8739	-2.0346	0.4052	-3.7469	-1.5612	-2.3768	-2.3803	-1.7918	-2.0115	-1.6869
201464_x_at	-2.7904	-3.9236	-4.7775	-5.2713	-2.2318	-2.5713	-5.4343	-6.7517	-2.3103	-1.9704	-2.7262	-3.4562	-5.4382	-4.5497	-4.9844	-2.7587	0.0892	-5.0368	-6.287	-0.0892	-3.0573
201465_s_at	-0.0956	-1.0378	-1.6394	-2.3156	-1.1326	-0.999	-2.4887	-2.8721	0.0956	-1.113	-1.0424	-0.9221	-2.819	-1.7557	-1.7388	-1.4528	-1.4058	-2.4419	-2.9106	-1.1051	-1.3514
201466_s_at	-2.7159	-5.5696	-5.9576	-6.6928	-2.6494	-3.5324	-7.0977	-7.3401	-2.9196	-2.4819	-3.2545	-4.1572	-6.4835	-6.4956	-6.11	-2.9706	0.2091	-5.4844	-5.7782	-0.2091	-3.9977
201467_s_at	-1.3077	-5.5952	-5.927	-5.7976	-2.1112	-0.3713	-5.2849	-6.5053	-0.9174	-3.9495	-0.5759	-5.9585	-6.4037	-5.9716	-5.28	-1.076	-2.6841	-6.371	-6.214	-2.1145	0.3713
201468_s_at	-0.9352	-6.1125	-6.2767	-5.8395	-2.2942	-0.8847	-6.3966	-6.0566	-1.0959	-3.5903	-0.7536	-6.1378	-6.1157	-6.4281	-5.721	0.5663	-2.4583	-6.5074	-5.167	-1.9575	-0.5663
201469_s_at	-1.9709	-4.3356	-4.3378	-4.3723	-1.2698	-0.3094	-4.2783	-2.9112	-1.1125	-2.8352	-1.5938	-3.7355	-4.6855	-3.5011	-4.161	-3.4103	-4.1315	-4.5005	-4.4813	-4.1077	0.3094
201470_at	-1.1495	-3.1239	-2.3324	-2.6538	-1.2376	-0.3555	-3.4768	-1.449	-0.5977	0.3555	-0.5289	-0.9314	-1.3787	-3.3922	-2.537	-1.7994	-1.3956	-2.3042	-0.5641	-1.2788	-1.0009
201471_s_at	-1.2598	-3.0095	-2.9706	-2.9747	-1.0238	-0.7445	-2.6499	-2.0454	0.1464	-0.5722	-0.5005	-1.6478	-2.4322	-1.324	-2.0431	-0.1464	-0.9374	-2.6655	-1.3999	-0.8009	-0.7126
201472_at	-0.6545	-1.5133	-1.056	-1.11	-1.1068	-0.3855	-1.0449	0.3855	-0.6635	-1.1757	-0.4773	-1.3048	-0.5834	-1.7846	-1.1996	-0.8086	-2.0177	-0.5769	-1.554	-2.2176	-0.5882
201473_at	-3.3175	-4.584	-3.6579	-4.2004	-2.3123	-4.0486	-3.4641	-1.3409	-3.7265	-2.7622	-3.9771	-1.9	-2.9096	1.3409	-2.8195	-4.7627	-2.4698	-4.4642	-5.9012	-2.8225	-3.8963
201474_s_at	-3.9847	-4.1061	-4.2967	-4.1616	-2.9484	-0.4931	-4.5856	-3.752	-3.7044	-2.1823	-2.2193	-4.412	-4.6235	-4.0295	-4.8321	-2.3364	-3.7617	-4.8571	-3.6246	-3.43	0.4931
201475_x_at	-0.7818	-1.9484	-2.0701	-2.1474	-1.4511	-0.6411	-2.5	-0.204	-2.0069	-1.6098	-1.7485	-1.8709	-0.9317	-1.211	-1.7628	-0.7681	-2.6767	0.204	-3.3083	-2.5865	-0.6525
201476_s_at	-2.2067	-3.6554	-3.0216	-3.2316	-1.5322	-0.4408	-4.0998	0.4408	-1.2814	-2.0812	-1.7465	-3.8451	-4.0883	-4.5093	-2.8748	-3.5585	-4.3961	-4.313	-3.9772	-4.2458	-1.079
201477_s_at	-1.8371	-3.9628	-2.6925	-3.2682	-1.6354	-1.0854	-4.7915	1.0854	-1.626	-2.3451	-1.4599	-3.7698	-2.7479	-5.3765	-2.8194	-2.6591	-2.4338	-3.0342	-3.5916	-2.2132	-1.7455
201478_s_at	-2.6212	-1.8059	-1.9392	-2.1205	-2.0669	-1.5194	-2.706	1.4149	-2.6951	-2.1131	-2.1596	-2.4596	-1.9915	-3.8212	-1.5435	-2.1488	-2.3551	-1.4149	-4.2946	-2.4048	-1.9694
201479_at	-2.6991	-2.0075	-2.1475	-2.0975	-2.3569	-1.5407	-2.6722	1.0398	-2.8041	-2.3186	-2.3619	-2.7403	-1.9517	-3.6317	-2.1023	-1.6892	-1.0398	-1.5186	-2.2316	-1.2073	-2.2955
201480_s_at	-2.2405	-1.1322	-0.9345	-0.9729	-1.8109	-2.0755	-1.8206	0.5248	-1.6408	-1.8118	-1.5445	-1.5014	-1.8979	-1.3346	-1.578	-2.397	-0.975	-0.5248	-2.6369	-0.7729	-1.5036
201481_s_at	-1.1143	-2.0454	-1.843	-1.8658	-0.7627	-0.2701	-1.6841	-2.1877	-1.0648	-1.1529	-0.2096	-1.7186	-2.4424	-2.1437	-1.9975	-0.3929	-0.7925	-2.5832	-2.3056	-0.4906	0.2096
201482_at	-2.1496	-4.0343	-3.7527	-3.8612	-1.2316	-1.8212	-3.4268	-4.185	-1.2952	-1.9446	-1.4111	-2.4722	-3.0254	-2.7496	-3.6483	0.8727	-1.8678	-3.9412	-3.4441	-1.5762	-0.8727
201483_s_at	-1.0239	-1.8913	-1.7128	-2.0247	-1.5166	-0.8952	-1.4628	-0.4734	-0.8091	-1.0252	-0.6529	-0.3688	-0.8664	0.0718	-1.5522	-2.5733	-1.381	-1.8305	-0.0718	-1.3125	-1.2291
201484_at	-1.8811	-2.6624	-2.4689	-2.7274	-2.3199	-2.1731	-1.6389	-1.0957	-2.012	-1.6753	-1.8244	-1.0756	-1.6313	-0.2224	-1.9881	-1.5284	-0.751	-1.7095	0.2224	-0.821	-2.1795
201485_s_at	-0.3843	-2.128	-2.3861	-2.461	-0.4989	0.004	-3.2511	-1.7914	-0.2312	-2.4852	-0.0949	-3.4237	-2.6128	-4.0637	-1.0346	-1.0066	-3.128	-2.2424	-4.3635	-3.1939	-0.004
201486_at	-0.197	-2.3326	-2.4186	-2.6069	-0.0514	-0.5403	-3.7249	-1.4648	0.0033	-2.0026	-0.0033	-3.2501	-2.0861	-4.7211	-1.1891	-0.8453	-2.3732	-1.8177	-3.0282	-2.6304	-0.4918
201487_at	-2.5589	-3.9826	-2.2839	-2.1576	-3.1905	-1.322	-1.8599	-4.6915	-1.3755	0.0949	-5.3996	-1.1113	-1.5769	-1.7577	-1.1233	-4.687	-1.8414	-0.0949	-2.9001	-2.1905	-2.3534
201488_x_at	-1.0906	-0.9212	-0.7165	-1.1852	-1.4778	-0.6355	-0.5562	-1.291	-1.317	-1.6619	-0.6284	-0.8875	0.0418	-1.3286	-0.0418	-2.5129	-2.7039	-0.2169	-3.754	-2.7936	-1.3758
201489_at	-1.55	-3.9496	-3.6682	-3.9499	-1.7661	-1.7498	-4.0902	-2.0274	-1.9263	-0.8651	-1.6908	-1.2888	-1.2424	0.8651	-3.7287	-1.9094	-1.6715	-3.4901	-0.965	-1.7624	-1.6451
201490_s_at	-1.1551	-4.349	-4.0047	-4.4232	-1.137	-0.7376	-4.3806	-2.5021	-1.0319	-0.0446	-1.2046	-1.4303	-2.555	0.0446	-3.4967	-2.2996	-3.295	-4.2926	-4.7342	-3.4356	-0.4969
201491_at	-0.8583	-1.6327	-1.8161	-1.6965	-1.8589	0.5013	-2.5768	-0.6207	-1.0065	-1.4344	-0.7965	-1.7745	-1.5548	-2.6343	-1.4075	-0.5013	-0.5927	-1.3483	-2.7826	-0.5472	-0.5853
201492_s_at	-0.2009	-0.1316	-0.1558	-0.1555	0.0383	-0.2041	-0.9096	-0.4329	-0.1338	-0.399	-0.0383	-0.3278	-0.2581	-1.4609	-0.2193	-0.3924	-0.4056	-0.2043	-0.8024	-0.4	-0.2405
201493_s_at	-1.2996	-0.7084	-0.6918	-0.8038	-1.5219	-1.3811	-0.5714	-0.4742	-1.1085	-1.4079	-1.5507	-0.9412	-1.0749	0.28	-0.28	-1.1008	-2.3295	-0.8908	-1.746	-2.7713	-1.6213
201494_at	-1.3144	-2.0766	-2.8308	-3.121	-2.0137	-1.3411	-2.6691	-3.4782	-1.4095	-0.5127	-1.4399	-1.0169	0.5127	-1.2044	-2.8799	-2.0174	-1.5811	-1.5635	-4.0991	-1.4745	-2.1295
201495_x_at	-0.3385	-0.572	-0.7748	-0.6675	-0.4802	-0.0482	-0.7643	-0.3162	-0.0569	-0.0722	-0.2864	-0.393	-0.8221	-0.1024	-0.8332	-0.5389	-0.428	-0.5241	-0.0491	-0.4247	0.0482
201496_x_at	-3.0128	-2.8253	-3.0508	-3.043	-3.0582	-2.8889	-3.284	-2.9012	-2.8331	-2.9359	-2.9476	-3.0758	-2.9692	-3.0897	-3.3398	-2.4453	0.7918	-3.1264	-3.0138	-0.7918	-2.6439
201497_x_at	-3.3947	-2.5003	-2.8889	-2.5281	-3.377	-3.0035	-2.1285	-2.7231	-2.9758	-2.9704	-3.2788	-2.723	-2.9976	-2.4695	-3.2246	-1.8143	0.9232	-2.7829	-2.2082	-0.9232	-3.1693
201498_at	-1.4773	-0.3642	-0.5368	-0.772	-1.866	-1.5347	-0.8052	-0.13	-1.2833	-1.2989	-1.3747	-0.8199	-0.4992	-1.2066	0.0935	-0.5669	-0.5185	-0.0935	-0.7144	-0.5921	-1.9397
201499_s_at	-1.7614	-1.165	-1.3198	-1.5173	-2.043	-1.2237	-1.5806	0.8698	-1.8461	-1.3683	-1.9581	-1.309	-1.5997	-1.3155	-0.8698	-1.3344	-1.1747	-0.8947	-2.1172	-1.1477	-1.6076
201500_s_at	-0.8634	-1.0731	-0.8953	-0.9545	-0.503	-0.9172	-0.9647	-1.4	-0.3162	-0.1402	-0.362	-0.4144	-0.4337	0.1402	-0.9326	-0.586	-1.0416	-1.1251	-0.1698	-0.8981	-0.1614
201501_s_at	-1.456	-4.6171	-3.843	-3.9817	-2.4142	-2.5443	-6.3618	-3.8878	-2.0586	-2.1763	-1.6916	-2.8753	-1.9054	-6.2493	-3.3572	1.0078	-1.579	-1.0078	-1.681	-1.7617	-1.6472
201502_s_at	-2.3594	-1.777	-1.6949	-2.4415	-1.0878	-1.6595	-2.1265	-3.3938	-2.4865	-1.0295	-3.3728	-0.2993	-0.7265	0.2993	-1.0209	-3.7298	-2.1926	-1.5542	-5.0001	-2.1363	-3.2961
201503_at	-0.2364	-1.7625	-1.4757	-1.5609	-1.3691	0.1283	-3.9765	-0.2759	-0.1283	-0.6438	-0.5954	-2.0592	-1.21	-4.2628	-0.9479	-0.7262	-1.919	-1.0438	-2.2473	-2.5173	-0.6103
201504_s_at	-1.306	-1.6275	-1.6184	-1.5159	-1.2305	0.43	-2.9946	-0.43	-0.4773	-1.2865	-1.4143	-1.3761	-2.7672	-2.8221	-1.7299	-2.1336	-2.6527	-2.2171	-3.7651	-2.6996	-0.4524
201505_at	-0.5531	-8.2794	-8.3813	-8.3437	-1.422	-0.3079	-8.3842	-8.2797	-0.5737	-8.2054	0.3079	-8.3608	-7.8928	-8.188	-8.325	-1.8664	-3.0113	-8.1086	-7.3399	-3.2971	-0.9881
201506_at	-0.788	-7.5482	-4.0676	-7.6423	-0.4749	-2.4839	-8.2903	-8.0282	-0.4056	-2.6536	0.3115	-1.3506	-1.5154	-7.48	-8.3664	-0.3115	-2.852	-0.6029	-4.9389	-3.098	-0.6354
201507_at	-0.8444	-0.6789	-0.7817	-0.7728	-0.5939	0.1886	-1.6354	-0.4957	-0.3388	-0.3216	-0.1886	-0.7679	-1.1172	-2.1479	-1.1352	-1.3067	-1.1418	-1.1582	-1.0469	-1.1375	-0.2215
201508_at	-0.9869	-6.5116	-7.1102	-6.7528	-0.3428	-1.3896	-6.1438	-5.4359	-1.0884	-6.7999	-0.6571	-7.1224	-7.1622	-6.1581	-6.7911	-1.5254	-3.5349	-7.2343	-6.7466	-2.8119	0.3428
201509_at	-1.8331	-1.5291	-1.5592	-1.6429	-1.9622	-1.1745	-2.5895	-0.7403	-1.4662	-1.2925	-1.6349	-1.3133	-1.1726	-2.3839	-1.4662	-1.2394	-0.1692	-1.3255	-2.9857	0.1692	-1.7311
201510_at	-1.4837	-0.2362	-0.4136	0.0792	-1.0683	-1.1361	-0.0792	-0.6241	-1.3032	-1.156	-1.2078	-0.5987	-0.5573	-0.2751	-0.7207	-1.1395	-1.0115	-0.5933	-0.8516	-0.8681	-1.1056
201511_at	-1.0806	-1.254	-1.0602	-1.2423	-0.8452	-0.4249	-1.1947	-1.3092	-0.2951	-0.598	-0.5477	-0.7467	-1.044	-1.6618	-1.0132	-1.1137	-0.1486	-1.0963	-2.5077	0.1486	-0.2167
201512_s_at	-0.2932	-3.0785	-2.5422	-2.5912	-0.2095	-0.1179	-4.4134	-1.2532	0.061	-1.0149	-0.061	-2.489	-2.7826	-4.5234	-2.2188	-1.3191	-2.7012	-2.7624	-2.2871	-2.9018	-0.0746
201513_at	-1.0248	-2.0179	-2.1234	-2.0299	-2.2568	-1.7153	-3.0486	-1.5499	-1.7139	-1.601	-1.7085	-1.3846	-1.4685	-3.2517	-1.1286	0.5844	-0.7093	-0.5844	-1.1049	-0.7362	-1.7822
201514_s_at	-1.0342	-1.638	-1.8229	-1.6126	-1.8865	0.4508	-2.8718	-0.6634	-0.4508	-1.3807	-1.4476	-2.3126	-2.4956	-3.1644	-1.3171	-1.2896	-2.461	-2.2622	-3.5331	-2.3319	-0.5986
201515_s_at	-0.57	-1.0852	-0.9959	-1.1234	-0.6769	-0.1658	-2.3521	0.1658	-0.341	-0.6898	-0.5202	-0.8973	-0.6373	-2.8899	-0.7295	-0.2127	-0.8216	-0.5579	-2.8234	-0.9058	-0.4762
201516_at	-1.4244	-3.3442	-3.3188	-3.4791	-0.0341	-0.3963	-5.2462	-2.4642	-1.6121	-2.199	-1.1091	-3.2604	-1.7544	-4.846	-3.1843	-2.0243	-2.5564	-1.8537	-4.8178	-2.3658	0.0341
201517_at	-0.8447	-1.5294	-1.5643	-1.5895	-1.2258	-1.072	-4.1507	-2.2709	-1.1631	-1.3573	-0.9778	-1.7422	-1.4456	-5.0993	-1.7982	0.8447	-0.9662	-1.3296	-2.1197	-1.2403	-1.1767
201518_at	-0.3563	-2.0417	-2.0232	-2.4042	-0.4063	-0.2471	-2.3911	-2.0343	-0.6579	-1.865	-0.2265	-1.5249	-1.7952	-0.9042	-1.4256	0.2265	-0.4484	-1.83	-1.5974	-0.6108	-0.6583
201519_at	-0.2642	-1.2107	-1.1478	-1.2385	-0.7593	-0.8951	-4.3549	0.0242	-0.6467	-0.1855	-0.302	-1.602	-0.4516	-4.8429	-0.8443	-0.5118	-0.1373	-0.6017	-0.5486	-0.0242	-0.3385
201520_s_at	-0.9582	-2.6692	-1.8671	-2.2302	-1.4256	-0.5194	-3.4204	-1.0363	-0.7375	-1.0486	-0.7833	-1.3758	-0.5439	-4.7958	-1.7355	-1.2018	-2.3982	0.3823	-2.6109	-2.2227	-0.3823
201521_s_at	-0.572	-1.3642	-1.4923	-1.4899	-1.0592	0.4332	-2.8121	-1.2734	-0.5787	-0.9688	-0.8785	-1.4255	-2.2082	-3.5182	-2.133	-0.6033	-1.2554	-2.4828	-2.5503	-1.0392	-0.4332
201522_x_at	-1.7064	-1.0951	-0.7382	-0.7989	-1.1961	-1.4846	-3.0044	-2.1767	-1.3383	-2.0614	-0.7151	-2.8022	-2.0218	-4.4188	-1.0241	-0.8912	-1.4896	0.65	-0.65	-1.5239	-0.8687
201523_x_at	-1.664	-0.6001	-0.772	-0.7563	-1.4554	0.4189	-2.1706	-1.0583	-0.9195	-1.3731	-0.8841	-1.1862	-1.3876	-3.1404	-1.2087	-3.3287	-4.3391	-1.9373	-3.892	-4.3912	-0.4189
201524_x_at	-0.3835	-0.29	-0.329	-0.4267	-0.8577	0.0583	-0.9751	-0.547	-0.4274	-0.5997	-0.3496	-0.397	-0.0583	-1.9065	-0.7478	-1.1246	-0.6489	-0.7306	-1.2616	-0.9187	-0.2764
201525_at	-1.1805	-4.594	-4.9348	-4.8411	-2.4936	-2.3966	-3.9355	-4.8407	0.881	-3.9306	-4.3906	-4.8343	-5.1073	-4.4678	-5.0124	-3.4342	-0.881	-5.1137	-4.6016	-0.9976	-4.506
201526_at	-1.1429	-2.2426	-1.763	-2.2218	-0.8179	-0.9727	-1.4206	-1.7508	-0.6357	-1.3577	-1.0617	-0.8152	-0.694	-0.5303	-1.2763	-2.1914	-0.3306	-1.3191	-2.7529	0.3306	-0.9215
201527_at	-2.0361	-1.7716	-1.8546	-1.7053	-1.9016	-1.2761	-2.3094	-1.5243	-1.5127	0.7278	-1.3051	-0.8845	-1.6122	-2.8854	-2.071	-2.4233	-1.1243	-2.3075	-4.3497	-0.7278	-1.2905
201528_at	-3.0554	-3.3787	-2.4871	-2.6694	-3.0391	-2.09	-3.7707	-1.138	-2.8978	-2.5609	-2.7317	-3.291	-3.2175	-5.2009	-2.0314	-2.8565	-2.6132	-1.9598	1.138	-2.5297	-3.0397
201529_s_at	-1.9121	-2.0989	-1.5997	-1.7299	-2.1012	-0.484	-2.7849	0.1055	-1.5244	-1.2964	-1.5193	-2.2806	-2.1357	-3.5886	-0.9115	-1.4172	-1.8482	-0.8738	-0.1055	-1.797	-1.2811
201530_x_at	-0.8263	-2.1491	-1.4879	-1.7765	-0.6882	0.1416	-1.8595	-0.7183	-0.4044	-0.1416	-0.4407	-0.6119	-0.6507	-2.7282	-1.1969	-1.7805	-1.5687	-1.1924	-5.5472	-1.6436	-0.2029
201531_at	-2.9856	-2.3508	-2.5379	-2.8044	-1.8462	-4.5294	-1.9876	-4.4965	-2.8447	-3.5078	-3.9499	-1.3691	-1.8727	0.9663	-1.1761	-4.1318	-0.9663	-1.2315	-3.5382	-1.3291	-3.722
201532_at	-0.4215	-1.4284	-1.1531	-1.1179	-0.7178	0.4215	-3.1015	-0.6453	-0.6686	-0.6073	-0.4239	-0.935	-1.3201	-2.4166	-1.0095	-1.0399	-1.898	-0.9974	-3.3538	-2.059	-0.435
201533_at	-0.2527	-1.821	-1.4968	-1.9521	-1.6439	0.112	-1.2302	-1.0405	-0.1276	-0.5285	-0.112	-0.9143	-0.9686	-1.5494	-0.5139	-1.0152	-1.005	-1.1872	-2.4198	-1.6896	-0.7787
201534_s_at	-0.5082	-1.5008	-1.2387	-1.4364	-0.8378	-2.8654	-1.4063	-4.6406	-0.3366	0.0271	-0.8258	-0.6937	-0.8376	-0.9271	-0.5655	-0.0271	-2.1	-0.5767	-1.6956	-2.0223	-1.2872
201535_at	-0.5308	-1.2549	-0.9154	-1.1659	-1.0717	-3.1037	-0.8184	-3.7917	-0.4639	-0.3766	-0.8202	-0.4906	0.0179	-0.4146	-0.4664	-0.0179	-1.5494	-0.3939	-1.0306	-1.4572	-1.6124
201536_at	-1.6483	-2.9884	-2.3792	-2.8702	-1.643	-0.9805	-3.0113	-3.3169	-0.4773	0.0179	-0.9753	-0.3662	-0.0179	-2.329	-3.0892	-1.5996	-1.391	-0.238	-0.7711	-1.1604	-1.1498
201537_s_at	-1.1714	-3.7057	-3.4032	-3.7474	-1.5033	-0.5767	-3.4753	-3.7154	-0.4854	0.4854	-1.1737	-1.2417	-2.0339	-2.9793	-3.5552	-1.5341	-0.6967	-2.156	-2.3676	-0.6172	-0.6122
201538_s_at	-1.6169	-2.9153	-2.8336	-3.0405	-1.4887	-0.4275	-3.283	-2.4235	0.1541	-0.163	-0.8452	-1.1035	-2.1517	-2.5561	-3.4349	-2.3698	-2.1959	-2.7666	-2.9096	-1.8794	-0.1541
201539_s_at	-1.212	-5.6213	-5.2869	-5.416	-0.348	-2.5674	-6.1197	-5.1469	-1.7297	-4.4201	-2.4209	-5.6478	-5.4385	-5.4725	-5.6167	-3.6315	-1.6261	-4.6231	-4.6442	-1.4059	0.348
201540_at	-1.0455	-6.0369	-4.4173	-5.6303	-0.5595	-2.6252	-8.8224	-7.9295	-2.0592	-5.2311	-1.9106	-7.3284	-4.9708	-7.8013	-6.0726	-0.5498	0.0309	-2.8244	-0.2418	-0.0309	-0.9291
201541_s_at	-0.5219	-2.4362	-1.8343	-2.0145	-0.6247	0.104	-2.0847	-1.472	-0.104	-1.1577	-0.1902	-1.0296	-1.2889	-2.143	-1.3951	-1.6324	-1.1985	-1.5424	-5.3056	-0.7108	-0.2746
201542_at	0.1136	-2.7884	-1.696	-1.5491	-1.6014	-1.1005	-1.9941	-1.637	-0.6399	-1.5902	-0.6347	-1.8258	-2.0616	-1.474	-0.4516	-0.1136	-1.1086	-1.6843	-1.9499	-1.0443	-0.8358
201543_s_at	-0.3508	-2.5854	-2.087	-1.6588	-0.296	0.1277	-2.9121	-1.1391	-0.3301	-0.9969	-0.4567	-1.3606	-2.4333	-1.5713	-1.2015	-1.0699	-1.3859	-2.6432	-3.6613	-1.1981	-0.1277
201544_x_at	-0.905	-0.8326	-0.5862	-1.1463	-0.8603	-0.0829	-0.0134	-0.7316	-0.7057	-0.5465	-0.4818	-0.4766	-0.1336	-1.4244	0.0134	-1.1639	-0.4899	-0.0843	-1.4959	-0.4897	-0.4497
201545_s_at	-2.5402	-1.4926	-1.2837	-1.6986	-2.7605	-1.5194	-1.152	-0.6639	-1.4455	-1.952	-1.6431	-1.349	-1.3429	-1.7105	-1.0234	-2.4046	0.1377	-1.0551	-3.3458	-0.1377	-1.9106
201546_at	-0.7759	-1.216	-1.1238	-1.2223	-0.9631	-0.062	-1.2564	-0.0269	-0.5704	-0.3047	-0.5339	-0.6013	-0.4255	-0.556	-0.4178	-0.3205	-1.4702	-0.0519	-1.3267	-1.4987	0.0269
201547_at	-0.6359	-0.1792	-0.5207	-0.4666	-0.2658	-0.3974	-0.3384	-0.1937	-0.5616	-0.4934	-0.5011	-0.5284	-0.5852	-0.2541	-0.542	-0.577	-0.7189	-0.4518	0.1792	-0.63	-0.3679
201548_s_at	0.2479	-2.7124	-2.7089	-2.7852	-0.6084	-1.3098	-2.2241	-0.4672	-0.2479	-1.8503	-0.4588	-2.3473	-3.1011	-1.0956	-1.7687	-0.6017	-2.1063	-2.5866	-2.6778	-2.4396	-0.2879
201549_x_at	-0.8706	-3.1442	-3.0011	-3.2637	-0.8308	-1.6279	-3.0143	-0.6737	-0.7225	-2.1107	-0.5759	-2.6762	-2.0945	-1.7281	-2.2891	0.5759	-2.3824	-2.4818	-3.4537	-2.5018	-1.1239
201550_x_at	-0.5999	-1.1655	-0.7782	-0.8329	-0.266	0.0512	-0.3644	-3.2467	-0.1902	-0.7263	-0.0512	-0.6855	-0.3329	-0.8524	-0.4929	-0.2912	-0.2375	-0.5996	-0.8209	-0.3268	-0.2115
201551_s_at	-1.7213	-5.9802	-5.4484	-5.6169	-2.7709	-0.7052	-5.4808	-6.2794	0.1417	-0.1417	-1.9549	-4.19	-5.8149	-4.8559	-4.1354	-4.8647	-5.807	-5.357	-5.7637	-5.7463	-0.6416
201552_at	-1.4149	-4.4655	-3.5983	-4.2575	-1.8056	-1.2411	-2.6975	-4.7308	-0.6363	-0.5729	-1.1133	-2.5189	-5.3521	-2.9108	-1.7262	0.1221	-0.1221	-1.9313	-4.8315	-0.2165	-1.5142
201553_s_at	-0.6433	-2.7593	-2.2966	-2.482	-1.3899	-1.0493	-1.7379	-3.0023	-0.5621	-0.1693	-0.9056	-1.5152	-3.6823	-1.8305	-1.2768	0.0214	-0.0214	-1.284	-0.7718	-0.2083	-1.3318
201554_x_at	-0.5516	-2.4016	-1.6158	-1.132	-0.4637	-0.0164	-1.7715	-3.2296	0.0164	-0.2221	-0.0706	-0.3441	-1.0502	-1.3162	-0.8458	-1.4721	-1.7028	-1.3351	-3.2137	-1.5486	-0.1611
201555_at	-3.4196	-2.2686	-2.6179	-2.3864	-3.5333	-1.5851	-4.1904	1.5851	-3.4934	-2.8137	-2.9658	-3.6462	-2.9063	-4.8149	-2.1048	-3.9531	-3.1844	-2.0011	-3.9443	-3.1855	-3.0966
201556_s_at	-1.3415	-1.4016	-0.8634	-0.428	-1.5867	-1.9212	-2.396	-1.0292	-2.0558	-1.8716	-2.1349	-1.4684	-2.0935	0.428	-1.2245	-1.8603	-1.8051	-1.6935	-3.0386	-1.6955	-1.511
201557_at	-0.6497	-0.4043	-0.572	-0.4106	-0.7069	-0.9808	-0.9417	-0.3392	-0.8441	-0.5244	-1.1072	-0.5941	-1.4164	0.1792	-0.53	-1.1788	-0.5225	-0.8257	-0.7176	-0.4568	-0.1792
201558_at	-0.7623	-0.795	-0.547	-0.7701	-1.1873	-0.5989	-0.3262	-0.1554	-0.7251	-0.7321	-0.6427	-0.0679	-0.5714	-1.0222	-0.4341	-0.5281	0.0423	-0.5566	-0.8828	-0.0423	-1.3917
201559_s_at	-1.2201	-5.1055	-6.895	-7.1273	-1.2594	-0.74	-6.5446	-4.8657	-0.8639	-3.4303	-2.3787	-5.2548	-6.6068	-6.5034	-7.3352	-2.8818	-5.7422	-7.2339	-5.2612	-5.9818	0.74
201560_at	-0.2889	-2.5505	-6.3676	-7.2573	-0.4257	-0.7222	-5.0492	-2.1023	-0.4259	-1.8425	-0.3181	-3.2942	-4.2708	-5.8739	-7.1011	0.1154	-2.2295	-3.9136	-0.9203	-2.3989	-0.1154
201561_s_at	-0.7888	-1.7649	-1.2554	-1.4598	-0.6809	-0.6681	-2.451	-3.0267	-0.4549	-0.9859	-0.4967	-1.7201	-1.7263	-3.0945	-0.8811	0.2688	-1.3873	-1.2844	-1.9378	-1.4189	-0.2688
201562_s_at	-2.9016	-3.2815	-3.7082	-3.7935	-3.7294	-3.2153	2.3849	-2.3849	-3.306	-3.0868	-3.3547	-2.8888	-3.2905	-2.8782	-4.1859	-3.0893	-3.6932	-2.8564	-3.9801	-3.5987	-3.0645
201563_at	-3.3677	-4.8896	-5.8539	-6.0139	-4.2631	-3.4241	2.56	-2.56	-3.2243	-2.9321	-3.4625	-3.3137	-3.7946	-3.9687	-6.2162	-4.2932	-4.3437	-3.5319	-4.763	-4.599	-3.6254
201564_s_at	-1.2014	-4.2974	-4.5806	-4.3533	-1.1163	0.2618	-4.8911	-4.7472	-0.2618	-2.8256	-1.447	-4.2332	-3.3949	-4.4441	-4.9494	-1.8068	-1.1731	-5.5311	-5.1533	-1.216	-0.618
201565_s_at	-1.6664	-7.4995	-1.7159	-0.9074	-2.0955	-4.9467	-0.0764	-4.3043	-2.6235	-2.1758	-2.2126	-1.3861	-1.1186	-3.6112	0.0764	-4.923	-3.729	-5.5705	-5.5784	-3.8736	-3.2691
201566_x_at	-1.0069	-6.3079	-2.3293	-1.5156	-1.7758	-4.4183	-0.211	-3.0717	-2.2626	-1.8495	-1.8861	-1.5204	-0.567	-3.292	0.211	-3.1763	-2.7552	-4.9498	-3.3276	-3.0684	-3.0671
201567_s_at	-0.525	-2.215	-1.5775	-1.7027	-0.5351	-1.3818	-1.7985	-0.5294	0.308	-0.8648	-0.8059	-1.5945	-1.9553	-2.264	-0.5205	-0.3894	-2.0526	-1.1315	-1.7321	-2.2461	-0.308
201568_at	-0.5365	-1.4936	-1.0223	-0.8756	0.0051	-0.0372	-2.2323	-0.2559	-0.0392	-0.3105	-0.0051	-0.7616	-0.8504	-2.4863	-1.3356	-1.1695	-0.8607	-1.1009	-4.2689	-0.4418	-0.0552
201569_s_at	-1.9283	-3.3037	-3.3056	-3.5251	-2.688	-2.157	-4.3399	-1.6203	-1.8896	-2.6266	-2.1087	-3.1946	-2.3131	-6.5225	-3.1478	-1.4063	-0.081	-2.8987	-3.3637	0.081	-2.7289
201570_at	-2.2405	-2.8666	-2.9872	-2.971	-2.4266	-1.7972	-4.0984	-1.1831	-1.8388	-2.2462	-1.9348	-2.9481	-1.9759	-5.8146	-2.9949	-1.3977	-0.28	-2.8589	-4.1172	0.28	-1.9878
201571_s_at	-0.5258	-2.4268	-2.6089	-2.3349	-0.4959	-0.1868	-3.6364	-4.3131	0.1868	-1.3302	-0.478	-2.4861	-3.0613	-5.1312	-2.0578	-0.9055	-1.9524	-2.4459	-3.6897	-1.9687	-0.2404
201572_x_at	-1.2331	-2.4265	-2.4884	-2.3701	-0.9796	-1.1221	-4.3222	-3.3544	-0.8453	-1.6149	-0.9208	-2.3766	-2.0474	-5.3364	-2.1427	0.8292	-0.9204	-1.5512	-3.0268	-0.8292	-0.9446
201573_s_at	-0.4239	-2.8774	-2.7114	-2.8188	-0.8499	-0.362	-2.7733	0.362	-0.4252	-0.5391	-0.5214	-1.032	-1.2154	-1.1781	-1.907	-0.695	-0.8197	-1.1096	-2.0522	-0.784	-0.7267
201574_at	-0.2295	-2.3833	-2.1807	-2.4568	-0.4106	0.0481	-1.4083	-0.5797	-0.2875	-0.5848	-0.0911	-1.0222	-0.8358	-1.0114	-1.0501	-0.0481	-0.3842	-0.8509	-2.2068	-0.4968	-0.1501
201575_at	-1.1902	-1.4455	-1.1612	-1.5948	-1.294	-0.9209	-1.7119	-0.0387	-1.017	-1.0175	-1.0457	-0.8488	-0.4806	-1.2482	-0.7942	-0.5464	-0.1811	-0.6927	0.0387	-0.2569	-1.4751
201576_s_at	-0.8655	-2.4827	-2.5622	-3.2904	-0.8203	-0.7465	-3.0136	-2.098	-0.075	0.075	-0.3457	-0.7031	-0.5946	-1.9256	-2.8243	-1.4579	-2.1083	-1.7896	-3.4572	-1.8254	-0.8342
201577_at	-1.2855	-3.0744	-2.9578	-2.7769	-1.5442	0.3549	-4.8268	-1.4959	-1.1858	-2.3781	-0.533	-3.3213	-2.3942	-5.8136	-3.6206	-1.5178	-1.48	-3.2469	-6.3835	-1.2568	-0.3549
201578_at	-2.0542	-3.6239	-3.6354	-3.5045	-3.8917	0.6944	-3.8889	-2.7918	-3.5635	-2.1818	-2.5535	-3.6065	-3.6141	-3.3512	-3.625	-3.5266	-0.6944	-3.8197	-2.7418	-1.2315	-2.3441
201579_at	-1.1811	-6.5985	-6.6523	-6.6122	-1.7164	-3.1172	-5.7941	-6.2487	-1.419	-7.208	-0.9936	-6.9328	-7.0049	-6.2863	-6.989	0.9936	-2.4797	-7.2753	-6.0925	-2.0223	-1.3867
201580_s_at	-1.775	-2.5231	-2.2559	-2.3042	-2.5335	-2.681	-1.689	-2.2726	-1.5428	-1.7208	-1.5156	-1.8271	-2.1465	0.6522	-0.6522	-2.1791	-2.3551	-2.1826	-1.1764	-2.4505	-1.9183
201581_at	-2.1364	-2.2005	-1.7018	-1.7962	-2.5214	-3.0121	-1.5815	-2.0342	-1.9147	-1.7151	-1.7432	-1.5595	-2.1299	0.4073	-0.4073	-1.5043	-2.2158	-2.3402	-1.4525	-2.4677	-2.935
201582_at	-1.6112	-1.8258	-1.8043	-1.7573	-2.4517	-3.209	-0.7389	-2.105	-2.5139	-0.196	-2.3396	-0.7092	-0.8096	-1.2193	-0.9527	-1.7272	-1.6794	0.196	-1.2817	-2.1013	-2.3535
201583_s_at	-1.3956	-1.8049	-1.8958	-1.738	-1.5439	-0.8702	-2.5279	-0.6859	-1.6376	0.0961	-1.2408	-0.9119	-0.8337	-1.7022	-1.1584	-1.2738	-2.6033	-0.0961	-2.7287	-2.7318	-0.5124
201584_s_at	-2.3201	-0.6535	-0.896	-0.9172	-2.2533	0.0559	-4.3432	-0.0559	-1.36	-1.2825	-1.627	-1.1082	-0.9244	-4.095	-0.4028	-3.2958	-1.8782	-0.81	-3.378	-1.7305	-1.5921
201585_s_at	-2.2809	-1.7027	-1.5938	-1.7226	-2.7258	-0.9029	-2.3821	0.331	-1.1371	-1.8827	-1.5709	-1.444	-0.9401	-2.6625	-1.0819	-1.8596	-0.331	-1.0549	-2.8144	-0.7307	-1.6571
201586_s_at	-0.6819	-1.8234	-1.4026	-1.7139	-1.4261	-0.0061	-2.7754	0.0061	-0.5018	-0.8437	-0.7726	-0.8595	-0.217	-2.9964	-0.4388	-0.5468	-0.4452	-0.1432	-3.0354	-1.0008	-1.0485
201587_s_at	-0.5744	-1.373	-1.7714	-2.1039	-1.0026	-0.4355	-2.0151	-2.1442	-0.0117	-0.4843	-0.5001	-0.7586	-0.4345	-2.1583	-0.9979	-1.1001	-0.9858	0.0117	-1.7224	-0.7298	-0.9126
201588_at	-0.4826	-1.5294	-1.5346	-1.6585	-0.7935	-0.4167	-3.1098	0.1386	-0.1386	-0.7311	-0.2335	-1.111	-0.9448	-2.3828	-1.6528	-0.8358	-1.9601	-1.4222	-1.3504	-1.9904	-0.6561
201589_at	-1.2953	-1.9874	-1.6352	-1.9915	-1.8208	-0.5689	-2.8821	0.5317	-1.2328	-0.5317	-1.7183	-0.8291	-0.853	-2.9408	-0.7344	-1.858	-2.2248	-0.7913	-1.7118	-2.5511	-1.5419
201590_x_at	-0.3094	-3.0722	-2.258	-2.9276	-0.3497	0.0893	-4.2187	-7.4518	-0.2001	-0.1835	-0.0893	-1.0498	-1.3396	-6.6506	-2.7434	-0.6314	-1.8515	-3.0289	-3.2275	-1.3174	-0.1419
201591_s_at	-1.7028	-1.7056	-1.1451	-1.5077	-0.8662	-0.839	-1.0698	-1.8081	-1.0273	-1.5073	-0.7712	-0.8666	-1.166	-2.0769	-0.8934	-0.2657	-0.1222	-0.6134	-1.8686	0.1222	-1.5862
201592_at	-0.5924	-0.2604	-0.0678	-0.23	-0.9458	-0.6665	-2.5864	-0.7623	-0.8921	-1.119	-0.7219	-0.3953	0.0678	-3.0811	-0.774	-1.3522	-2.8719	-0.6614	-1.2296	-2.8879	-0.986
201593_s_at	-0.9184	-0.0812	-0.0131	0.0131	-1.0997	-0.5242	-1.2499	-0.8425	-1.0962	-1.2435	-0.6543	-0.2953	-1.0589	-1.9437	-0.0782	-1.7982	-3.8372	-1.2022	-5.008	-3.8414	-0.7826
201594_s_at	-2.4741	-3.8491	-3.593	-4.0623	-2.5643	-1.4306	-2.5602	-2.6412	-2.0461	-2.4915	-2.1194	-2.3717	-2.1901	1.4306	-2.6212	-1.5686	-2.0283	-2.1038	-3.2206	-2.0104	-2.2071
201595_s_at	-1.0457	-1.0295	-0.8549	-0.992	-0.8652	-0.556	-2.6169	0.5147	-0.9094	-0.8809	-0.787	-0.677	-0.5147	-2.4141	-0.6059	-1.0917	-2.0231	-0.6362	-1.6085	-2.3994	-0.8664
201596_x_at	-4.4555	-5.9631	-5.8068	-5.8621	-6.5928	-1.1992	-5.8105	-7.3844	-6.911	-7.1512	-4.4019	-6.6818	-6.3945	-6.4241	-6.737	-3.4537	-5.224	-6.653	-6.697	-5.4214	1.1992
201597_at	-1.3066	-1.2443	-0.9838	-0.9391	-0.8967	-0.9643	-1.3111	-1.0175	-1.0751	-0.9829	-0.7383	-1.1571	-1.1952	-2.1043	-1.4397	-1.1257	-0.1303	-1.1685	-1.8007	0.1303	-0.9863
201598_s_at	-1.2746	-1.0907	-1.0216	-1.1519	-0.8967	-0.2934	-0.0765	-1.3499	-0.5949	-0.0393	-0.5898	-0.0891	-0.5246	-0.8613	-0.6867	-0.4915	-0.2533	-1.1951	-1.0464	0.0393	-0.2492
201599_at	-1.3779	-3.8358	-3.2443	-3.3694	-0.9515	-1.3172	-3.8225	0.6275	-0.6275	-1.8038	-0.8949	-2.5477	-2.5402	-2.9741	-2.8482	-0.9525	-2.6387	-3.8254	-4.3425	-2.9053	-1.1839
201600_at	-0.8236	-0.9554	-1.0095	-1.1587	-0.425	0.1663	-3.9284	-0.1663	-0.4415	-0.6835	-0.5842	-1.13	-0.5606	-3.1751	-1.3971	-2.2099	-1.2993	-0.757	-4.247	-1.1813	-0.8405
201601_x_at	-2.799	-3.3883	-0.7435	-0.5242	-2.9488	-6.9052	-1.1316	-6.8507	-2.0664	-7.2676	-2.6972	-3.9142	-3.5434	-0.4999	0.4999	-5.9	-2.0459	-6.8399	-5.9737	-2.0121	-4.6397
201602_s_at	-1.9437	-1.8868	-1.7498	-2.0895	-2.4779	-3.2557	-0.4337	-3.0698	-2.021	-3.1429	-1.6754	-1.6796	-1.3584	-0.7172	0.4337	-4.1025	-6.0828	-1.3158	-1.7022	-6.1125	-2.532
201603_at	-0.9701	-1.58	-1.1735	-1.4124	-1.6938	-1.8702	-0.115	-1.3337	-1.4412	-1.3987	-1.1504	-0.9607	-0.9287	-0.2356	0.115	-0.9641	-0.8144	-0.9309	-2.0893	-1.2044	-1.1922
201604_s_at	-1.3762	-1.7576	-1.3745	-1.4818	-2.0659	-1.9427	-0.1926	-1.123	-1.51	-1.3677	-1.2836	-1.0349	-1.2561	0.1115	-0.1115	-1.4403	-3.4006	-1.0591	-3.1676	-3.7683	-0.7036
201605_x_at	-0.9909	-1.7991	-1.4971	-1.6508	-1.5205	-1.2253	-0.6365	-3.6664	-1.0961	-2.7217	-1.276	-2.0176	-0.8525	0.6365	-2.3028	-1.5343	-2.7399	-2.1436	-3.1299	-2.7466	-0.98
201606_s_at	-0.76	-0.2443	-0.9784	-0.8799	-0.6661	0.2443	-3.4163	-1.9399	-0.4493	-1.434	-0.509	-1.7212	-1.6362	-3.8819	-0.6435	-0.617	-1.8634	-1.2601	-2.9114	-1.6602	-0.409
201607_at	0.021	-0.4448	-1.1091	-0.7739	-0.4025	-0.5253	-1.9701	-0.4523	-0.0388	-0.8511	-0.021	-1.3808	-0.7428	-1.8367	-0.8102	-0.1939	-1.447	-0.2181	-1.3577	-1.2466	-0.0354
201608_s_at	-0.6716	-0.6468	-1.4144	-1.2302	-0.9777	0.3356	-3.8345	-0.6138	-0.3587	-1.3274	-0.5769	-1.8625	-1.1894	-3.843	-1.2104	-0.4441	-0.6845	-1.1214	-1.4447	-0.4813	-0.3356
201609_x_at	-0.1699	-2.6455	-2.672	-2.28	-0.9843	0.1699	-2.3409	-1.2792	-0.3512	-1.0436	-0.2772	-2.3024	-2.1245	-2.9757	-2.0583	-0.2492	-0.7726	-1.6866	-2.5755	-0.8234	-0.4398
201610_at	-0.4275	-0.5722	-0.5534	-0.4349	-0.7227	-0.3211	-0.7901	0.3073	-0.8695	-0.8048	-0.7711	-0.6656	-0.7655	-0.3895	-0.8081	-0.8704	-0.7383	-0.6994	-0.3073	-0.4481	-0.5028
201611_s_at	-0.0971	-2.9566	-2.5898	-2.4454	-1.2399	-0.8927	-3.5342	-0.9384	-0.3109	-1.3582	-0.0486	-2.2467	-2.2903	-3.5771	-1.9166	0.0486	-0.3218	-1.4794	-2.013	-0.1003	-0.4891
201612_at	-0.8466	-1.3465	-1.5334	-1.5757	-1.214	-1.5125	-2.0762	-2.4073	-0.8312	-0.6321	-0.9364	-1.6639	-1.5935	-1.6923	-1.331	-0.3986	-0.3105	-1.3451	-1.0068	0.3105	-1.2872
201613_s_at	-3.0897	0.0227	-0.1734	-0.361	-2.1482	-1.8732	-0.8904	-1.1968	-3.0221	-0.5728	-3.0527	-0.8457	-0.0227	-0.8116	-0.6351	-2.862	-3.0338	-0.1129	-1.1714	-3.0028	-3.0391
201614_s_at	-0.9966	-2.1607	-1.8486	-1.9239	-1.3671	0.6122	-3.6867	-0.8869	-0.6683	-1.9791	-0.6201	-2.6657	-1.848	-3.485	-1.9864	-0.9837	-2.4033	-1.5298	-3.3333	-2.3768	-0.6122
201615_x_at	1.0585	-5.8119	-5.9531	-5.9854	-2.9427	-2.8402	-6.2554	-5.8781	-2.3709	-5.4983	-1.375	-5.8914	-6.1485	-5.9425	-6.0582	-1.7222	-5.732	-6.0779	-3.9309	-5.5169	-1.0585
201616_s_at	-1.4604	-7.251	-7.277	-7.4332	-1.3418	-1.8995	-6.7226	-8.1129	-1.2877	-7.9296	-0.7434	-7.7679	-7.353	-7.1788	-7.7607	-1.5411	-6.2231	-8.103	-5.4864	-6.0095	0.7434
201617_x_at	-0.6489	-8.3457	-8.1569	-8.2559	-0.8194	-2.2878	-8.1661	-8.2309	-0.846	-8.4512	-0.647	-8.3599	-7.7348	-7.9435	-8.4623	-1.2021	-6.2772	-8.1471	-5.9241	-6.2325	0.647
201618_x_at	-1.0454	-1.96	-1.8312	-1.7981	-0.4545	-0.4179	-1.9569	-1.0735	0.0728	-0.5491	-0.3391	-1.4647	-1.2007	-2.3642	-1.1521	-0.8029	-1.0316	-0.8119	-2.9017	-0.8862	-0.0728
201619_at	-0.7045	-1.9931	-1.5204	-1.7982	-0.9758	-0.5639	-2.5375	0.1929	-0.5429	-0.1929	-0.6629	-0.5698	-0.8629	-1.6582	-2.8215	-0.5126	-0.6338	-1.1806	-3.7617	-0.5258	-0.5404
201620_at	-0.702	-2.0645	-1.6086	-1.8818	-0.7587	-0.4606	-2.0045	-2.1067	-0.0687	-1.5726	-0.0858	-1.4571	-1.7066	-3.3229	-1.1181	-0.2262	-0.2476	-0.9769	-3.6478	-0.1279	0.0687
201621_at	-1.1748	-4.4918	-4.1349	-4.3547	-0.6675	-2.2394	-4.1608	-3.7033	-0.3234	-3.9283	-0.3593	-4.4985	-4.3418	-4.4378	-4.1101	-1.6126	-0.3077	-4.2979	-2.3443	0.3077	-0.9193
201622_at	-0.6034	-1.5792	-1.7761	-1.6681	-0.6155	-0.132	-3.696	-0.3937	-0.2698	-0.4042	-0.4927	-1.0874	-1.1522	-3.1501	-1.6632	-0.3412	-0.3219	-0.2586	-1.6387	0.132	-0.184
201623_s_at	-0.3054	-0.5454	-0.6598	-0.7737	-1.6623	-0.8667	-3.3913	-0.042	-2.0934	-0.9119	-0.964	-1.463	-0.1039	-3.7565	-1.5452	-1.0402	-2.5523	0.042	-1.042	-2.3394	-0.9019
201624_at	-0.5197	-1.0177	-1.1118	-1.4584	-0.1858	-1.3888	-3.6349	-0.9788	-0.3109	-0.669	-0.144	-1.3857	-0.5238	-3.97	-1.2777	-1.3343	-2.5946	0.144	-2.8086	-2.4563	-0.8593
201625_s_at	-1.4321	-3.5868	-3.6209	-3.747	-1.2129	-2.3046	-4.824	-2.803	0.3314	-0.3314	-1.3997	-2.7784	-2.7063	-2.8508	-2.1245	-2.5943	-2.0664	-3.1984	-2.7798	-2.2271	-2.0428
201626_at	-1.6168	-3.9711	-3.9326	-4.3535	-1.3664	-2.836	-5.7323	-3.1727	1.0768	-1.0768	-1.1439	-2.7958	-2.3197	-3.4128	-2.0647	-2.3956	-2.1717	-3.0275	-1.0998	-2.8291	-2.8623
201627_s_at	-2.4519	-3.6412	-3.6391	-3.9248	-1.1701	-3.2567	-3.8929	-2.4155	1.0587	-1.0587	-1.2669	-2.8026	-3.2163	-2.8606	-2.246	-3.5502	-2.4568	-3.7367	-3.8612	-3.0495	-2.4284
201628_s_at	-1.187	-2.5532	-2.6002	-2.9178	-0.8784	-1.0577	-2.4702	-2.4343	0.421	-1.9102	-0.4544	-2.2832	-2.2681	-2.6208	-2.1211	-1.185	-1.578	-2.6648	-3.1835	-1.6144	-0.421
201629_s_at	-1.1733	-0.4489	-0.7667	-0.6021	-1.4534	0.3999	-2.5795	-0.6689	-0.7464	-0.7364	-1.052	-1.1325	-1.6998	-3.5123	-0.5689	-1.7151	-2.8017	-1.5344	-2.5242	-2.6879	-0.3999
201630_s_at	-1.058	-0.0709	-0.2082	0.038	-0.6985	-0.6949	-2.142	-0.4174	-0.585	-0.5665	-0.6349	-0.8796	-1.0323	-3.6188	-0.038	-0.8561	-0.6339	-0.547	-0.7648	-0.62	-0.844
201631_s_at	-1.5086	-6.5795	-5.2382	-5.8307	-2.3657	-0.8804	-5.8134	-5.7297	-3.8447	-3.5912	-2.3128	-1.8141	-5.4501	-1.8734	-5.4262	-0.0232	0.0232	-5.5049	-4.732	-0.5023	-1.6671
201632_at	-0.596	-0.7402	-0.6367	-0.9252	-0.4853	-0.1014	-1.282	-0.7323	-0.3385	-0.3732	-0.3819	-0.3442	0.1014	-3.3478	-0.3504	-0.5184	-1.0348	-0.1511	-1.3208	-0.9295	-0.3295
201633_s_at	-1.3267	-1.4163	-1.2249	-1.434	-1.7977	0.1571	-1.2873	-1.8586	-0.1571	-1.1823	-0.6384	-1.7402	-2.3774	-2.6178	-0.2107	-1.4924	-1.3729	-2.0021	-2.9247	-1.3377	-0.4705
201634_s_at	-0.4068	-2.3907	-1.9027	-2.1676	-1.097	-0.0513	-2.8399	-1.9521	-0.004	-1.146	-0.2965	-1.7886	-1.6783	-3.8576	-0.3786	0.004	-0.4721	-0.7492	-3.7972	-0.4505	-0.657
201635_s_at	-0.6929	-0.4118	-0.3971	-0.7585	-0.3642	-0.6126	-0.8678	-2.2577	0.101	-1.6279	-0.7665	-0.6019	-0.9077	-2.1613	-0.101	-2.7099	-4.2927	-0.7654	-3.865	-3.865	-0.7311
201636_at	-0.881	-1.8702	-1.6115	-1.9673	-1.2092	-0.2842	-1.558	-1.1896	-0.3598	-1.928	-0.1667	-1.7366	-1.5996	-2.2477	-0.7855	-0.5015	0.1667	-1.2635	-3.8841	-0.2554	-0.5051
201637_s_at	-0.4475	-1.4621	-1.0166	-1.363	-0.2593	-0.5974	-2.7376	-0.1762	-0.0953	-1.3506	-0.2538	-0.7576	-0.5713	-2.4173	-1.1971	0.0953	-1.5033	-0.5531	-1.3003	-1.5291	-0.9612
201638_s_at	-0.982	-1.0657	-0.8922	-0.7878	-0.4434	-0.2498	-1.002	-0.9117	-0.3774	-0.5873	-0.6469	-0.8748	-1.117	-0.8184	-1.0031	-1.175	-1.0082	-1.082	-0.8517	-0.9158	0.2498
201639_s_at	-1.6702	-1.369	-1.2439	-1.5312	-1.2349	-0.2667	-1.2813	-0.881	-1.2818	-0.965	-1.1906	-1.1923	-0.542	-3.0978	-0.6437	-2.5617	-1.3568	0.2667	-2.9444	-1.0887	-0.8935
201640_x_at	-1.0551	-1.2189	-1.6703	-1.3245	-0.436	-0.1433	-1.531	-1.4152	-0.605	-0.2886	-0.7397	-1.1037	-1.3205	-1.3828	-1.3657	-1.0374	-1.6486	-0.8719	-1.4219	-1.5056	0.1433
201641_at	-4.4325	-3.403	-2.9687	-3.39	-6.6815	-3.0051	-4.451	-4.193	-4.3494	-1.8439	-4.0811	-1.7429	-2.3803	-4.1007	-2.0682	-4.3883	-0.4227	-2.1539	-5.4244	0.4227	-5.4186
201642_at	-1.6589	-1.5327	-2.771	-4.3444	-1.5568	-1.4687	-2.0602	-3.2823	-1.6149	-0.2375	-1.1838	-0.5642	-1.538	0.2375	-5.2987	-2.0028	-1.0374	-2.8943	-2.9184	-1.0223	-1.2534
201643_x_at	-2.6092	-1.4026	-1.4564	-1.8294	-3.1073	-2.0789	-1.4981	0.5365	-1.9512	-1.8027	-2.3289	-1.1561	-0.9703	-0.5365	-1.304	-2.4998	-2.0059	-0.7093	-2.2305	-2.1136	-2.7267
201644_at	-2.5962	-2.9075	-2.5113	-2.6338	-2.1959	-0.3402	-3.1558	0.3402	-2.1293	-2.6542	-1.676	-2.8202	-2.1165	-2.965	-2.3006	-2.0295	-0.6911	-2.1978	-3.8958	-0.4208	-1.3051
201645_at	-2.2779	-8.5798	-8.4013	-8.6326	1.0775	-9.1889	-8.0702	-8.6337	-1.0775	-8.0176	-2.1136	-8.7984	-8.6624	-8.3431	-8.7401	-2.4077	-5.3165	-8.6813	-8.5894	-5.6884	-4.589
201646_at	-0.3242	-4.0548	-3.5017	-4.1068	-0.8223	-0.5998	-2.8508	-2.9275	-0.1902	-0.2486	-0.7579	-1.9053	-4.6847	-4.3097	-3.367	-1.6273	-2.8876	-1.3241	-5.4752	-2.7615	0.1902
201647_s_at	-0.3648	-3.9782	-3.691	-4.2315	-0.8198	-0.9083	-2.3406	-3.5013	0.1804	-0.2957	-1.4223	-2.4797	-4.7904	-3.6551	-3.6735	-0.6495	-1.5188	-3.1493	-4.6004	-1.4323	-0.1804
201648_at	-1.7712	-1.3643	-1.3973	-1.3927	-2.0908	-1.471	-1.614	-2.9525	-1.5731	-1.9477	-2.1343	-1.7953	-1.271	-0.8244	0.8244	-1.8072	-1.7696	-0.9143	-1.011	-1.7778	-2.0316
201649_at	-0.9732	-0.6522	-0.482	-0.372	-1.3531	-2.9508	-1.4782	-0.5887	-0.6695	-0.4945	-0.774	-0.2732	-0.4468	0.2705	-0.4017	-0.7367	-0.4994	-0.7529	-0.85	-0.2705	-1.7876
201650_at	-3.0322	-4.9828	-5.1105	-5.111	-4.2995	0.5626	-5.0815	-4.942	-2.4337	-4.9831	-0.5626	-4.8793	-4.5506	-4.868	-5.0138	-2.7286	-3.6028	-4.8711	-4.7493	-2.9221	-3.5537
201651_s_at	-2.5237	-3.3525	-3.1307	-4.145	-2.9591	-1.5825	-1.9994	-1.9365	-2.6621	-0.9212	-2.0796	-1.9032	-1.5433	-0.3408	-3.0316	-1.5266	-0.042	-2.8465	-0.3264	0.042	-2.1513
201652_at	-0.9737	-1.2659	-1.1179	-1.1827	-0.7176	-0.6095	-2.0622	-1.4437	-0.542	-1.1788	-0.4386	-0.9104	-1.5639	-2.3786	-0.9769	0.4386	-1.0493	-1.566	-1.7629	-1.0562	-0.6896
201653_at	-0.6356	-2.0665	-1.6888	-1.771	-0.149	-0.9319	-6.3773	-2.2507	-0.3324	-0.8812	0.149	-1.0467	-1.8984	-4.3054	-2.7314	-0.2076	-2.569	-2.1887	-2.5653	-2.8866	-0.4856
201654_s_at	-2.5729	-4.5006	-4.6185	-4.4337	-2.5177	1.9745	-4.1175	-5.0111	-3.2427	-4.3064	-2.8875	-4.5259	-4.1211	-4.6319	-4.6427	-4.2906	-3.03	-4.6729	-4.6266	-2.6937	-1.9745
201655_s_at	-1.8195	-5.4472	-5.618	-5.6303	-1.9779	1.8195	-5.0009	-5.2696	-3.152	-5.1768	-2.7069	-5.5222	-5.3865	-4.9816	-5.5872	-4.3208	-3.8211	-4.9661	-5.125	-3.4041	-2.4017
201656_at	-4.1893	-6.0183	-1.488	-2.0418	-6.0669	-1.4905	-0.9816	-6.016	-3.9881	-2.8497	-3.3564	-5.6489	-5.1621	-4.4036	-1.7279	-3.9935	0.1766	-6.2303	-2.1993	-0.1766	-3.9229
201657_at	0.006	-2.9446	-2.9213	-2.9884	-0.006	-1.4358	-4.0675	-3.0206	-0.123	-1.1828	-0.0784	-2.6138	-2.5067	-4.418	-2.6336	-0.6754	-2.1189	-2.069	-3.1897	-2.4196	-0.3237
201658_at	-0.3504	-2.2419	-2.3334	-2.2551	-0.6123	-1.4333	-3.8932	-2.457	-0.6733	-1.5023	-0.2427	-2.5278	-1.8283	-4.499	-1.9295	0.2427	-1.1707	-0.7978	-2.8989	-1.1857	-0.5196
201659_s_at	-0.4593	-2.9546	-2.9632	-3.122	-0.1191	-0.4944	-4.9163	-3.0933	-0.3713	-1.1043	-0.2196	-2.6661	-3.3445	-5.5844	-3.0873	-0.8405	-1.9673	-2.5742	-4.5105	-1.9096	0.1191
201660_at	-0.2644	-2.8886	-3.1998	-2.8589	-1.277	-0.9771	-3.8303	-1.1053	-0.0459	0.0459	-0.3994	-2.4216	-3.025	-3.6285	-2.3857	-0.0851	-0.7389	-1.105	-2.6518	-0.925	-0.692
201661_s_at	-0.391	-2.4738	-2.4535	-2.3161	-2.0393	-2.0657	-1.9949	-1.4265	-1.1178	-0.7287	-1.0571	-2.1049	-2.1965	-2.952	-1.7164	0.3836	-2.0509	-0.3836	-1.8418	-2.2891	-1.337
201662_s_at	-0.9017	-3.3018	-3.4582	-3.3993	-1.3862	-1.3632	-3.2788	-2.5489	-0.2457	0.063	-0.9645	-2.4033	-2.7869	-2.8632	-2.0512	-0.063	-1.6192	-1.0814	-3.2621	-1.7116	-1.0192
201663_s_at	-3.9685	-4.8547	-4.4849	-4.8221	-3.9227	-2.3518	-4.7853	2.3518	-3.1094	-4.0975	-4.5042	-4.9687	-5.1116	-4.5415	-3.9288	-4.6955	-7.2497	-4.1137	-6.1879	-7.4758	-3.2347
201664_at	-2.2612	-3.5871	-3.0667	-3.7008	-3.2085	-1.763	-3.378	1.763	-2.1616	-3.1403	-3.0283	-3.7579	-2.8613	-3.9547	-2.5686	-3.5767	-5.0822	-2.1714	-3.673	-5.4085	-2.8344
201665_x_at	-0.242	-0.1574	-0.1042	-0.2121	0.0806	-0.1761	-2.1132	-0.7923	-0.2158	-0.5324	-0.1744	-0.481	-0.1172	-3.8797	-0.2774	-1.1565	-1.0056	-0.0806	-1.4546	-1.0664	-0.3365
201666_at	-0.302	-7.1635	-3.7133	-4.7292	-0.8325	-1.3449	-8.8167	-5.6509	-0.2264	-3.7538	0.2264	-2.0767	-3.2885	-3.5571	-4.5361	-0.8365	-4.1038	-8.457	-3.8522	-4.2229	-0.6338
201667_at	-1.2144	-9.6946	-9.8971	-9.7746	-0.83	-1.3046	-9.6574	-10.0954	-0.4992	-10.1802	0.0746	-10.0983	-9.4717	-9.8591	-9.5922	-0.0746	-2.5874	-9.7908	-7.4394	-3.2973	-1.1477
201668_x_at	-0.2236	-3.0825	-4.3744	-4.5716	-1.4208	-0.4341	-4.1648	-4.7172	-0.0454	-2.7199	-1.0573	-2.3872	-4.1076	-1.9788	-4.7484	-2.7862	-4.4544	-4.9946	-4.5341	-4.5101	0.0454
201669_s_at	-0.2323	-2.2105	-4.7962	-7.6638	-0.9532	-0.1099	-7.5914	-8.9631	-0.0593	-1.7169	0.0593	-1.1269	-2.5858	-0.2008	-8.2796	-1.2807	-2.9013	-8.2464	-5.2033	-3.4804	-0.3813
201670_s_at	-0.159	-3.3447	-5.5328	-7.4127	-2.0984	-0.3536	-7.0651	-8.1247	-0.5621	-2.3958	-0.4761	-1.8256	-2.869	-0.8424	-7.3235	-0.7929	-3.8801	-7.7089	-6.8509	-3.9866	0.159
201671_x_at	-0.568	-1.2038	-0.7542	-0.8655	-0.7017	-1.3076	-2.1588	-0.4944	-1.0983	-0.7509	-0.6451	-1.301	-0.7151	-2.6917	-0.3715	0.3715	-1.0337	-0.4361	-1.7649	-1.0088	-0.7678
201672_s_at	-0.7747	-2.2533	-1.7569	-1.8455	-0.9602	-0.3048	-3.6379	0.2275	-0.9233	-0.8375	-0.7504	-2.037	-1.2611	-5.1849	-1.1433	-0.2275	-1.8851	-1.1816	-2.1952	-1.7958	-0.5105
201673_s_at	-1.488	-2.5722	-2.3882	-2.3851	-1.0711	-0.6972	-2.6325	-2.0266	-1.3094	-1.6616	-0.8976	-1.834	-1.6497	-2.9355	-1.9671	-1.1395	-2.3586	-1.312	-2.561	-1.9535	0.6972
201674_s_at	-2.1769	-1.3725	-1.0108	-1.3592	-1.8649	-1.5837	-2.9186	-2.1474	-2.1197	-1.0053	-1.4703	-1.7841	-1.0517	-3.3128	-1.6371	-2.1401	-0.0084	-0.8015	-2.2989	0.0084	-2.546
201675_at	-3.1612	-2.9144	-2.4203	-3.0786	-3.3423	-3.0786	-4.6456	-3.3035	-3.278	-2.3	-3.0603	-3.422	-1.8835	-5.4234	-3.0957	-4.4958	0.1324	-2.2688	-4.9136	-0.1324	-3.7538
201676_x_at	-0.4635	-1.34	-1.1222	-1.1794	-0.8622	-0.0619	-3.3607	-0.5819	-0.7862	-0.6288	-0.417	-0.6842	-0.9193	-2.9419	-1.1121	0.0619	-0.8445	-1.2586	-1.7859	-0.8939	-0.6208
201677_at	-3.0881	-3.4332	-3.1434	-3.202	-3.8061	-4.0848	-3.9592	-3.8113	-3.3999	-3.8586	-3.5183	-4.2049	-4.0507	-3.7752	-2.9021	-2.8483	-0.1124	-3.3642	-3.3534	0.1124	-3.6857
201678_s_at	-2.2713	-2.5696	-2.3386	-2.5047	-2.8575	-1.9348	-2.7143	-2.2775	-2.6203	-2.3818	-2.7147	-3.2014	-3.2473	-2.586	-2.0599	-2.0172	-0.2094	-2.3648	-3.2203	0.2094	-2.624
201679_at	-0.7542	-1.4016	-1.5046	-1.5149	-1.1478	-0.3141	-1.7188	-0.7282	0.0907	-0.7531	-1.0827	-1.455	-2.0634	-1.4179	-1.6778	-1.9659	-2.0892	-2.1124	-1.3714	-1.9785	-0.0907
201680_x_at	-1.1974	-1.0163	-0.6844	-0.8476	-1.0624	-0.2341	-0.9524	-0.4407	-0.5938	-0.5236	-0.6561	-0.8102	-0.0862	-1.364	-0.2185	-1.4435	-1.319	0.0862	-2.4417	-1.3339	-0.7302
201681_s_at	-0.6288	-5.7882	-5.8192	-4.6341	-1.5581	-2.4768	-6.3681	-4.562	-0.4358	-5.6092	-0.4907	-5.5573	-5.3058	-5.4175	-1.1704	0.4358	-0.5679	-5.5255	-4.065	-0.6501	-1.3407
201682_at	-0.4625	-0.4013	-0.2882	-0.3209	-0.4809	-0.7987	-1.6535	0.1579	-0.1579	-0.5771	-0.2658	-0.4845	-0.3325	-2.106	-0.5225	-1.2723	-1.2742	-0.2572	-1.2157	-1.4106	-0.9348
201683_x_at	-1.3901	-0.7071	-0.5983	-0.78	-1.4822	-1.1102	-0.7337	-0.7013	-0.7035	-1.7258	-1.1797	-0.7102	-1.9338	0.3276	-0.3276	-1.6075	-2.3336	-1.1342	-2.0473	-2.0363	-1.0267
201684_s_at	-1.3957	-1.4036	-1.3948	-1.2897	-1.0977	-0.9815	-1.6053	0.4052	-0.5284	-1.0874	-0.9865	-0.888	-1.6516	-0.4052	-1.3608	-0.71	-1.1017	-1.085	-1.5583	-1.1086	-0.805
201685_s_at	-0.9535	-1.5332	-1.3276	-1.4057	-1.1295	-1.6318	-2.1418	-0.5889	-0.7766	-1.1803	-0.822	-1.1695	-1.6522	-0.7394	-0.8767	-1.4182	-1.5551	0.5889	-1.9876	-1.5426	-1.0898
201686_x_at	-0.8954	-1.1006	-1.5797	-1.0628	-0.9349	-0.1867	-2.0452	-0.3222	-0.0461	-0.3963	-1.0019	-1.2736	-2.4586	-1.8102	-1.325	-1.2451	-1.9128	-1.8541	-1.0336	-1.9233	0.0461
201687_s_at	-0.3088	-1.0178	-0.8598	-0.8534	-1.1005	-1.0053	-2.501	-0.257	-0.6105	-0.6432	-0.9466	-0.8027	-0.278	-3.7941	-0.5851	-0.9026	-2.444	0.257	-2.6459	-2.5481	-0.9946
201688_s_at	-6.1013	1.7406	-3.4799	-3.1877	-4.4113	-5.141	-5.1712	-4.8571	-6.3703	-4.403	-6.1498	-5.5913	-4.4509	-5.7997	-1.7406	-6.3277	-4.0498	-3.382	-4.5741	-5.0446	-6.0039
201689_s_at	-5.9733	1.6095	-3.5066	-3.2806	-4.4385	-4.9959	-5.3285	-4.6335	-6.1987	-4.1428	-6.0596	-5.3991	-3.4669	-5.6537	-1.6095	-6.2088	-4.7372	-2.502	-3.4238	-5.5175	-5.845
201690_s_at	-6.5022	1.4258	-3.1491	-2.9022	-4.4495	-5.2867	-5.3214	-4.5204	-6.9707	-4.1017	-6.8453	-5.5017	-1.9421	-6.047	-1.7726	-6.2139	-2.5484	-1.4258	-1.6951	-3.1639	-6.6999
201691_s_at	-2.6755	1.3809	-2.2916	-2.0133	-2.24	-2.5416	-2.413	-2.4506	-2.7256	-2.5861	-2.8217	-2.6234	-2.3572	-2.4063	-1.3809	-2.6455	-1.5355	-2.2557	-1.7704	-2.0158	-2.6182
201692_at	-0.6392	-2.3296	-1.649	-1.8082	-0.8615	0.0787	-3.1762	-0.3326	-0.377	-1.1736	-0.3394	-1.9853	-2.2736	-2.3298	-2.1246	-1.468	-1.4789	-1.7615	-1.8697	-1.19	-0.0787
201693_s_at	-1.1349	-2.4482	-2.6599	-2.9895	-0.1991	-3.2793	-2.2305	-2.6357	-3.3534	-3.4544	-1.2252	-1.0379	-2.7036	-0.5358	-3.5017	-2.6617	0.1991	-3.4519	-2.6449	-0.4403	-2.5597
201694_s_at	-2.0645	-6.0054	-5.854	-6.6773	-3.9581	-4.5877	-5.4226	-5.5603	-5.4363	-6.5033	-3.076	-3.3308	-4.8817	-3.6588	-6.7612	-3.5441	0.795	-7.1504	-4.9447	-0.795	-4.1465
201695_s_at	-3.1583	-3.104	-2.8063	-2.907	-2.8735	0.0839	-5.5183	-0.0839	-3.999	-1.7016	-2.1665	-2.1574	-2.1156	-5.2493	-2.3984	-3.6812	-2.0535	-2.7864	-0.5182	-2.8253	-2.4539
201696_at	-1.5103	-1.3344	-1.0039	-1.4111	-0.9885	-0.7406	-0.6671	-0.4582	-0.4149	-0.8384	-0.7973	-0.8542	-0.3603	-0.7448	0.1238	-1.1651	-1.0074	-0.1238	-1.8074	-1.1252	-1.3442
201697_s_at	-1.5738	-2.6878	-0.7197	-1.2918	-1.5184	-0.1912	-3.9002	-0.4067	-0.8121	-0.24	-1.2467	-1.4615	-0.7635	-5.0129	0.1912	-2.4302	-2.2788	-0.7618	-1.8857	-2.1865	-1.3621
201698_s_at	-1.7195	-2.3278	-2.0747	-2.4901	-1.737	-0.318	-1.3841	-1.7033	-1.0172	-1.5454	-0.891	-1.4429	-0.8601	-1.8434	-1.0928	-0.8655	0.1478	-0.994	-3.9908	-0.1478	-0.5353
201699_at	-0.4853	-0.8134	-0.9819	-1.2787	-0.7742	-0.5643	-2.7247	-0.3261	-0.8229	-1.0739	-0.621	-0.9663	-1.6209	-2.0575	-1.1819	0.3261	-1.1835	-1.8925	-2.9415	-1.4499	-0.8349
201700_at	-3.555	-1.7062	-0.8553	-0.9236	-2.6853	-1.3335	-0.1119	-0.5258	-3.6023	-2.0099	-3.0968	-1.6868	-1.2015	-0.6722	0.1119	-3.7083	-1.813	-1.2177	-0.8698	-1.85	-2.7269
201701_s_at	-0.0296	-4.0572	-3.7584	-3.8171	-0.4894	-1.9628	-5.6497	-1.0757	-0.2022	-2.5562	-0.9334	-3.5256	-3.6302	-5.1819	-2.5967	0.0296	-1.1066	-2.6951	-4.1355	-1.0512	-0.8049
201702_s_at	0.0164	-0.6848	-1.0079	-0.7176	-2.1468	-0.2436	-1.8643	-1.6893	-1.3255	-1.2893	-1.9127	-1.0298	-1.5421	-0.7383	-1.1334	-0.0164	-2.8318	-1.4804	-2.1626	-2.6434	-0.7617
201703_s_at	-1.2411	-1.1583	-1.4925	-1.3438	-1.958	-0.8646	-1.2663	-0.0633	-1.1447	-0.4951	-1.1841	-1.0229	-0.998	0.0633	-1.0928	-0.903	-0.4781	-0.9826	-2.8747	-0.9167	-0.7684
201704_at	-2.1576	-2.72	-1.9845	-2.3355	-2.0389	-1.6786	-2.8776	-2.5053	-2.2005	-1.7156	-1.6622	-1.7922	-1.4365	-3.1358	-2.5845	-1.342	-0.3067	-1.512	-2.4186	0.3067	-1.6759
201705_at	-0.787	-1.8916	-1.4274	-1.353	-0.3739	-0.2426	-1.9814	-0.6297	-0.2568	-0.3039	-0.314	-0.8795	-0.8499	-1.9621	-0.9414	0.2426	-0.9684	-1.1049	-1.9882	-0.9105	-0.4201
201706_s_at	-0.5708	-2.0052	-2.3382	-1.8348	-0.5546	-0.8478	-2.3759	-0.1393	-0.2306	0.0427	-0.7205	-1.4779	-1.9387	-1.8714	-2.007	-0.8007	-0.2545	-2.0516	-1.3097	-0.144	-0.0427
201707_at	-1.0095	-2.3448	-2.202	-2.3516	-1.5062	-1.7395	-3.2851	-2.009	-1.2427	-0.584	-0.5852	-2.1349	-1.9574	-2.9208	-1.6586	-1.2601	-0.1307	-0.9548	-2.2523	0.1307	-0.9372
201708_s_at	-0.8248	-0.8621	-1.0043	-0.5887	-0.6981	-0.415	-2.6602	-1.2862	-0.2511	-1.6476	-0.2961	-2.2008	-2.2887	-2.0434	-1.2936	-1.6538	-2.6496	-2.606	-1.2966	-2.5323	0.2511
201709_s_at	-0.9772	-0.6906	-0.6071	-0.5009	-0.467	-0.2404	-1.5627	-0.5909	-0.2788	-1.4174	0.2404	-1.6069	-0.6748	-1.2389	-0.8415	-1.1763	-1.3325	-1.5015	-1.1156	-1.1547	-0.436
201710_at	-3.5645	-2.6678	-3.1516	-3.132	-2.9343	-0.922	-2.8302	-0.0471	-3.2539	-2.9194	-3.0488	-3.3016	-3.1681	-2.825	-3.4188	-3.1688	-3.0131	0.0471	-3.001	-2.9959	-2.5517
201711_x_at	-0.8991	-0.136	0.0368	-0.0368	-1.7528	-0.7659	-1.1745	-0.3637	-1.177	-0.8459	-2.4392	-1.2049	-1.8942	-0.9091	-0.4458	-2.2744	-5.4634	-1.5689	-3.3617	-5.5375	-0.6259
201712_s_at	-0.9182	-1.1683	-1.0173	-1.0166	-1.5939	-1.31	-2.2246	0.2219	-1.5259	-0.2219	-1.4819	-0.9667	-1.0241	-1.4681	-0.8109	-0.8535	-0.9426	-0.7028	-1.1582	-1.233	-1.5131
201713_s_at	-0.5092	-1.412	-0.9608	-1.0687	-1.1366	-0.8949	-1.5927	-0.2763	-0.9551	0.1583	-0.7929	-0.9374	-1.218	-1.8381	-0.6301	-0.1583	-1.0631	-0.5941	-1.8872	-1.2465	-1.0275
201714_at	-3.7609	-6.777	-6.6313	-6.7552	-3.5473	-1.8012	-8.1406	1.8012	-3.2838	-3.4382	-3.078	-5.8792	-5.5636	-7.921	-6.0665	-4.379	-4.969	-4.1828	-6.5404	-4.7828	-2.4297
201715_s_at	-1.1075	-0.6719	-0.7151	-0.9566	-1.0617	-0.1065	-0.2188	-0.8586	-0.2414	-0.2551	-0.3126	-0.6609	-0.6347	-0.4683	0.1019	-1.0587	-0.7504	-0.1453	-1.5034	-0.557	-0.1019
201716_at	-1.5118	-2.1572	-2.5347	-2.8099	-1.6191	-1.225	-2.4457	-1.4177	-0.928	0.928	-1.0818	-1.0994	-1.3204	-1.6231	-2.0076	-1.7305	-2.9278	-1.281	-3.252	-2.6401	-1.1886
201717_at	-1.2008	-1.0262	-1.5391	-1.185	-1.3189	-0.7896	-1.9802	0.7502	-0.7732	-1.3416	-0.9255	-1.7912	-1.5243	-1.9107	-1.1472	-1.2723	-0.8299	-1.393	-1.4962	-0.7502	-1.0419
201718_s_at	-1.5093	-3.8862	-5.1002	-5.1624	-1.291	-0.6706	-5.5594	-4.5984	-1.0342	-1.8896	-1.2169	-4.3905	-3.8892	-5.288	-5.4724	-2.0465	-2.1449	-5.2005	-4.8614	-2.2842	0.6706
201719_s_at	-0.9381	-3.4238	-4.6852	-5.0868	-1.3753	-1.9675	-5.0139	-4.619	-1.8184	-2.2	-1.6168	-3.9581	-1.9591	-5.5013	-5.3035	-0.4745	0.0659	-4.6306	-3.3995	-0.0659	-1.3777
201720_s_at	-6.9885	-0.6916	-1.3368	-1.5386	-6.8749	-3.2291	-0.478	-4.1409	-6.7071	-0.1526	-7.1877	-0.404	-2.1438	0.1526	-1.4646	-6.3465	-3.5083	-2.0917	-3.916	-3.7851	-7.3512
201721_s_at	-7.5283	-0.7353	-1.0989	-1.401	-8.1998	-3.0255	-0.4839	-3.9953	-7.7409	-0.1371	-7.3862	-0.1652	-0.9104	0.1371	-1.0328	-6.5005	-1.8722	-0.8565	-4.1105	-2.1586	-8.9629
201722_s_at	-2.7759	-4.4801	-4.6846	-4.4743	-1.633	-1.6622	-3.1995	-4.4986	-3.6747	-2.3769	-0.636	-3.3311	-3.3998	-3.3949	-3.3099	0.636	-2.6877	-3.3049	-3.4679	-2.699	-1.6066
201723_s_at	-1.9747	-3.25	-3.246	-3.3615	-1.6795	-0.7109	-1.7691	-3.9728	-3.7212	-1.8718	0.6836	-2.5738	-2.2388	-2.5986	-2.1251	-0.6836	-3.9171	-2.5482	-4.0062	-3.8579	-1.0385
201724_s_at	-2.1731	-3.8389	-3.9627	-3.7929	-1.7119	-1.1523	-2.6663	-3.6054	-3.6244	-1.5459	-0.1204	-2.2778	-1.6896	-3.0161	-2.2667	0.1204	-3.1215	-1.7739	-2.3808	-3.3903	-1.3611
201725_at	-0.7219	-1.4279	-1.8616	-1.9573	-0.8822	0.104	-1.312	-1.3947	-0.7534	-1.1312	-0.6417	-1.6508	-1.3889	-0.104	-1.6031	-0.1514	-1.3904	-1.2891	-2.7462	-1.1843	-0.5356
201726_at	-0.8341	-1.8403	-1.6766	-1.7526	-1.1383	0.4224	-1.9362	-0.5347	-0.5467	-0.8997	-0.4224	-1.3459	-0.7651	-3.0849	-0.7736	-1.0135	-1.524	-0.4958	-2.3289	-1.7299	-0.6247
201727_s_at	-1.0968	-2.4797	-2.4962	-2.5583	-1.2101	0.3858	-2.91	-1.1853	-0.6385	-1.1136	-1.002	-1.969	-2.4038	-2.9898	-1.6777	-1.7913	-2.0165	-1.6709	-2.9512	-1.7967	-0.3858
201728_s_at	0.4961	-0.7478	-0.847	-0.834	-2.1137	-0.6982	-0.4961	-1.5376	-1.0248	-1.796	-1.1078	-0.897	-1.3812	-1.5682	-1.1011	-1.2274	-3.1822	-0.6609	-2.8603	-3.0713	-1.2157
201729_s_at	-0.9665	-2.3449	-1.9289	-2.8679	-1.415	-0.1634	-1.4767	-2.5813	-0.6839	0.1634	-0.571	-1.2269	-1.3167	-2.771	-1.5459	-1.0471	-1.7496	-0.2251	-3.3648	-1.4708	-0.3027
201730_s_at	-1.3607	-0.5653	-0.2794	-0.5383	-2.5436	-1.6833	-0.4045	-0.8079	-2.2259	-2.3775	-2.2717	-1.1394	-1.2752	0.2153	-0.2153	-2.1699	-5.6563	-0.7575	-2.7499	-5.6876	-2.0824
201731_s_at	-1.3078	-1.1653	-0.2632	-1.0955	-1.9173	-1.4629	-0.5596	-0.0308	-1.633	-1.4402	-1.727	-1.1715	-0.611	0.0308	-0.6739	-2.0814	-2.1317	-0.2619	-2.6873	-2.2152	-1.2435
201732_s_at	-0.9381	-2.1667	-2.2577	-2.4015	-2.0941	-1.2641	-1.8479	-0.6004	-0.8925	-1.5206	-1.1728	-2.278	-1.7878	-2.1274	-1.2194	-1.3932	-3.7113	-0.7057	0.6004	-3.5976	-1.0543
201733_at	-3.215	-5.0358	-5.0934	-4.9351	-4.6242	-4.1913	-5.5091	-2.0515	-3.4839	-3.6928	-4.0895	-4.6048	-4.9621	-5.4007	-4.4274	-3.2734	-5.0739	-4.9067	2.0515	-5.1354	-3.7738
201734_at	-1.7677	-2.9859	-2.6937	-2.6587	-2.8948	-2.7045	-3.3571	0.8515	-1.7058	-1.7685	-1.6478	-2.7147	-2.5187	-3.7262	-2.264	-1.6026	-2.3425	-1.2475	-0.8515	-2.5898	-2.3818
201735_s_at	-1.9341	-4.0486	-3.9145	-3.8411	-2.3249	-1.6875	-5.3311	-0.6811	-1.1531	-1.6296	-1.3112	-3.2829	-3.9707	-4.6095	-3.4571	-1.5817	-3.6574	-3.1425	0.6811	-3.6984	-1.4416
201736_s_at	-1.2456	-1.2792	-0.9392	-1.1166	-0.8592	-0.9895	-1.0354	-0.0841	-1.2419	-0.7157	-0.9466	-0.985	-1.003	-0.3989	-0.627	-0.083	-0.7984	-1.0932	0.083	-0.8303	-0.683
201737_s_at	-0.8295	-2.2795	-2.158	-2.5947	-0.1576	-2.4562	-2.7023	-1.3363	-0.4015	-1.3162	-0.606	-1.9836	-2.0237	-1.9948	-1.1941	0.1576	-2.7172	-1.883	-0.2882	-2.784	-0.9633
201738_at	-0.8151	-0.4765	-0.9694	-1.0864	-0.6777	-1.2057	-0.7353	0.1489	-0.6766	-0.5838	-0.5283	-0.5895	-1.2312	-0.76	-1.1382	-0.6613	-1.3219	-0.7906	-0.1489	-1.5771	-1.5056
201739_at	-2.0209	-6.3027	-4.7309	-6.4504	-2.4118	-1.6988	0.4627	-5.2328	-1.3237	-0.4801	-3.3083	-1.5238	-3.774	-0.4627	-6.9441	-3.1735	-1.9892	-7.6265	-5.5893	-2.289	-3.7293
201740_at	-1.76	-2.5456	-2.3312	-2.5335	-1.9393	-1.4138	-3.7202	-1.7451	-1.4338	-0.8935	-1.2321	-1.9033	-1.6062	-4.4871	-2.0108	-2.4378	-0.1569	-1.5857	-4.4825	0.1569	-1.7893
201741_x_at	-1.6435	-1.5211	-1.517	-1.5377	-1.5049	-1.6982	-1.5998	1.3143	-1.3143	-1.7437	-1.7865	-1.8089	-1.9777	-1.665	-1.4836	-1.8921	-2.1576	-1.7035	-1.7506	-2.1845	-1.5851
201742_x_at	-1.7542	-1.5939	-1.3776	-1.8136	-1.0054	0.1549	-2.1847	-0.541	-0.1549	-0.8573	-1.4113	-1.8455	-2.9336	-2.6569	-1.6398	-2.9373	-2.9468	-2.1707	-4.5096	-3.5903	-0.4994
201743_at	-7.2406	-7.2315	-3.9864	-7.9804	-7.3017	-7.4921	-9.0106	-8.6719	-6.4988	-3.0633	-7.3263	1.129	-7.1975	-1.129	-8.5417	-5.8346	-3.2473	-8.513	-6.2054	-3.4229	-6.4351
201744_s_at	-0.2739	-9.3618	-9.1228	-9.3669	0.2557	-7.9544	-8.3147	-9.7548	-0.6242	-9.5448	-0.988	-9.3764	-8.866	-8.7545	-9.3053	-0.2557	-2.0317	-9.4702	-9.312	-2.5053	-1.9308
201745_at	-0.2148	-3.9207	-3.5504	-3.5583	-0.7699	-1.0727	-4.3001	-3.5233	-0.4692	-1.5501	-0.377	-2.8954	-2.5467	-3.7292	-2.5411	0.2148	-3.0705	-1.9382	-3.6511	-3.2689	-0.7976
201746_at	-1.6734	-2.1566	-2.563	-2.6642	-2.9069	-0.9486	-4.1171	0.9486	-1.995	-2.5945	-2.7797	-2.507	-1.7467	-4.624	-2.9123	-3.1929	-3.924	-2.1619	-4.3575	-4.1634	-2.446
201747_s_at	-1.3155	-1.3946	-1.3456	-1.7283	-1.7572	0.234	-1.427	-1.9383	-0.234	-0.743	-1.302	-1.2385	-2.119	-1.2404	-0.8468	-1.0741	-2.4554	-1.3803	-1.835	-2.2465	-0.5012
201748_s_at	-1.9664	-1.4518	-1.1983	-1.7579	-1.8083	-0.8601	-1.0288	-1.0717	-1.3236	-1.2354	-1.6643	-1.2984	-0.7758	-1.1611	-0.4793	-0.9398	-0.069	-0.4009	-2.9984	0.069	-1.4346
201749_at	-2.3148	-2.2238	-2.1128	-2.3031	-2.9996	0.7751	-1.9478	-2.5895	-1.5152	-2.5309	-1.9903	-2.1014	-3.285	-0.7751	-2.5795	-2.2473	-1.5127	-3.2613	-1.8677	-1.1447	-0.8915
201750_s_at	-2.0929	-2.602	-2.7103	-2.5893	-2.1855	0.4818	-3.3125	-2.0081	-1.2483	-1.6345	-1.7782	-2.1839	-2.838	-1.2377	-3.0662	-2.13	-2.1206	-3.0407	-1.2799	-1.7818	-0.4818
201751_at	-0.8807	-2.1672	-1.5387	-1.6391	-0.8042	-0.3454	-1.9	-1.1168	-0.9479	-0.7929	-0.8566	-1.375	-1.1475	-1.1652	0.3454	-0.663	-1.3246	-1.3823	-1.4173	-1.359	-1.0349
201752_s_at	-1.1171	-0.4185	-0.2213	-0.6725	-2.039	-3.6212	-0.4084	-3.3023	-1.6129	-3.3516	-0.4857	-1.8065	-1.7588	-1.4158	0.2213	-2.0154	-4.8857	-1.3692	-2.2169	-5.0318	-0.6148
201753_s_at	-1.7132	-0.977	-0.6021	-1.0606	-1.6403	-4.3875	-0.6554	-3.5768	-1.7224	-2.9622	-0.6256	-2.0499	-1.9821	-1.6588	-0.3344	0.3164	-2.1129	-1.6188	-0.3164	-2.3312	-1.069
201754_at	-0.6827	-0.5338	-0.0517	0.0517	-0.7421	-0.3587	-1.7616	-0.4927	-0.5215	-0.2761	-0.554	-0.7286	-0.5195	-4.699	-0.5006	-2.1199	-1.1854	-0.616	-2.839	-1.0744	-0.5388
201755_at	-3.6701	-2.4968	-3.7058	-3.7948	-3.7944	-1.6491	-4.6329	1.6491	-3.5622	-2.4064	-3.5353	-2.8752	-2.487	-3.5737	-2.8449	-4.3166	-3.0052	-1.6831	-4.8343	-2.8951	-2.9278
201756_at	-2.1497	-0.4061	-0.6406	-0.3148	-2.3716	-1.8584	-1.0867	0.1702	-2.694	-1.6605	-1.9332	-1.4625	-1.5422	-1.581	-0.2994	-2.1244	-0.2409	-0.7694	-2.31	-0.1702	-2.3518
201757_at	-0.5063	-1.8035	-0.66	-0.7235	-0.5621	-0.1873	-2.9192	0.1603	-0.624	-0.692	-0.2824	-1.0528	-1.2068	-4.7913	-1.5008	-1.5191	-0.2686	-1.3755	-1.837	-0.1603	-0.8919
201758_at	-1.5605	-2.5663	-2.6628	-2.8474	-1.4962	-1.6681	-1.9985	-1.3023	-1.166	-1.4182	-1.0911	-1.663	-1.9686	-1.0369	-2.1722	-1.3679	-0.247	-1.7032	-2.0036	0.247	-0.9709
201759_at	-1.5832	-2.0754	-1.5962	-1.4957	-2.0568	-1.4447	-1.8956	-1.4545	-1.8399	-1.9527	-1.7072	-1.8237	-1.9929	-1.745	-1.5172	-1.5264	-0.3416	-2.1016	-1.4294	0.3416	-1.9166
201760_s_at	-1.0835	-5.344	-3.6801	-3.7869	-1.1518	-0.543	-2.1087	-1.5442	-1.1498	-0.3236	-0.5541	-1.8633	-2.2031	-2.7063	-2.731	-0.7111	-2.3148	-2.4498	-1.7618	-2.5298	0.3236
201761_at	-0.6036	-4.509	-3.0775	-3.9902	-0.2554	-1.5373	-2.8396	-0.0639	-2.1758	-0.6428	-1.8048	-1.8718	-2.3139	-4.521	-2.3609	0.0639	-2.2145	-2.8956	-1.9442	-2.4606	-1.1001
201762_s_at	-1.8447	-0.8807	-0.2657	-0.2909	-1.9035	-1.3541	-2.5507	-0.3983	-1.4514	-0.787	-1.3917	-0.1848	0.1848	-1.4902	-0.3768	-2.2764	-1.3749	-0.6981	-2.4356	-1.3182	-1.2817
201763_s_at	-0.909	0.0861	-0.7657	-0.4624	-1.4787	-0.7719	-1.7528	-0.0861	-0.7213	-0.9547	-0.7729	-1.1127	-0.3992	-1.1867	-0.1614	-1.6023	-2.0909	-0.185	-1.9589	-1.9018	-0.4586
201764_at	-1.6968	-2.5936	-2.455	-2.2434	-1.6233	-1.0693	-3.5409	-1.1999	-1.0411	-2.7673	-1.0406	-3.6245	-3.5995	-3.8624	-2.4674	-2.0674	-1.8277	-4.5189	1.0406	-2.0701	-1.3484
201765_s_at	-1.0166	-2.5457	-2.9497	-3.2286	-1.1975	-1.8604	-3.0968	-2.9686	-1.0755	0.9006	-0.9006	-1.7983	-1.6792	-4.5086	-2.099	-1.1923	-1.4177	-2.2985	-3.7112	-0.985	-1.7877
201766_at	-0.6089	-0.5461	-0.6609	-0.5311	-0.4934	-0.4707	-0.6962	-0.4491	-0.6689	-0.6598	-0.7712	-0.6393	-0.9511	-0.6287	-0.9438	-0.7018	-1.0752	-1.1337	0.4491	-0.9401	-0.6413
201767_s_at	-1.0705	-1.4984	-1.3471	-1.5999	-1.376	0.5343	-2.588	-1.1175	-0.9725	-1.2534	-0.8536	-1.5337	-0.7619	-2.7976	-0.9427	-1.4035	-1.1091	-0.7074	-2.5741	-0.945	-0.5343
201768_s_at	-1.3912	-1.195	-1.3521	-1.3756	-1.0093	-0.444	0.0887	-1.077	-0.6205	-1.0701	-1.2086	-1.3502	-1.7351	-1.5678	-0.7686	-1.7125	-3.3527	-1.3216	-2.9134	-3.6151	-0.0887
201769_at	-1.2459	-2.1564	-1.8644	-2.4087	-1.3463	-1.7767	0.7881	-2.1649	-1.5214	-1.3612	-1.5155	-1.5318	-1.2924	-3.2388	-0.9124	-1.0109	-2.4625	-0.7881	-2.4763	-2.7447	-1.386
201770_at	-1.5754	-2.1128	-1.6138	-2.1292	-1.1072	0.3537	-3.344	-1.9768	-0.3537	-1.1319	-0.9617	-1.5219	-0.4929	-4.1333	-1.6325	-2.8637	-2.0352	-0.6973	-3.4084	-1.8235	-1.1014
201771_at	-0.9539	-1.7441	-1.6523	-1.425	-0.9207	-0.611	-2.9823	-1.9266	-0.6522	-0.806	-0.6358	-1.671	-1.9228	-3.0844	-1.8365	-0.4944	-0.2475	-1.1593	-3.1426	0.0478	-0.0478
201772_at	-0.7727	-1.7684	-1.6069	-1.9437	-0.7952	-0.7794	-3.1381	-0.0005	0.0005	-0.1017	-0.6986	-0.6224	-1.9966	-1.4182	-1.5848	-0.7296	-2.5389	-0.7668	-0.8141	-2.9598	-0.4055
201773_at	-0.4425	-0.5523	-1.0152	-0.9638	-0.6531	-0.6793	-1.6469	-0.3377	-0.1083	-0.7916	-0.4908	-1.0838	-0.4274	-0.8824	-0.1167	-1.116	-1.3372	0.1083	-1.3382	-1.5813	-0.96
201774_s_at	-2.7609	-3.1536	-2.8804	-2.6693	-3.6545	-2.2185	-3.6251	2.0806	-2.0924	-3.2561	-3.0306	-3.1327	-2.8291	-4.0886	-2.1948	-3.9726	-4.9817	-2.0806	-3.481	-4.9056	-3.0197
201775_s_at	-0.7894	-0.1723	-0.5118	-0.3163	-1.1563	0.0606	-0.7554	-0.1365	-0.1666	-0.0606	-1.3696	-0.2889	-1.8769	-0.5289	-0.2048	-1.9995	-1.882	-0.7922	-1.8548	-1.9296	-0.287
201776_s_at	-1.0275	-1.2972	-1.3035	-1.3146	-1.348	-0.5269	-1.2458	-1.3968	-0.4296	-0.1183	-1.1495	-0.4678	-1.1395	-1.5766	0.0356	-1.6624	-1.0763	-0.0356	-0.3857	-1.3583	-1.0636
201777_s_at	-0.2817	-0.5636	-0.7249	-0.5468	-0.7324	-0.252	-1.014	-0.5872	-0.4539	-0.576	-1.6108	-0.347	-1.2506	-1.0776	0.252	-2.7089	-3.6322	-0.3205	-2.2136	-3.5921	-0.7476
201778_s_at	-1.2319	-0.5238	-0.5776	-0.4393	-1.6778	-0.8178	-0.5666	-0.9469	-0.9949	-0.7555	-1.4927	-0.6893	-0.518	-1.5177	-0.0481	-1.052	-0.1318	0.0481	-0.5041	-0.2297	-1.5848
201779_s_at	-2.6788	-2.0118	-2.1342	-2.6372	-3.3746	-4.5485	-2.1199	-5.1641	-3.1289	-0.6863	-2.971	-1.1845	-1.9493	0.6863	-2.4158	-3.3817	-4.0301	-1.3453	-3.2507	-3.8466	-4.0569
201780_s_at	-2.2928	-2.7453	-2.5405	-3.2379	-2.6389	-4.1422	-2.4201	-5.1235	-2.5563	-0.2221	-2.8077	-0.8525	-2.006	0.2221	-2.4797	-3.0839	-3.2494	-1.5198	-3.5993	-3.3742	-3.5741
201781_s_at	-0.9463	-0.6739	-0.2911	-0.4354	-0.8677	-0.8496	-1.3739	-2.624	0.1536	-0.6462	-0.1536	-0.5319	-1.2461	-1.6244	-0.3288	-1.9917	-1.8452	-1.4476	-2.5987	-1.491	-0.4679
201782_s_at	-1.1013	-0.3181	0.1331	-0.1331	-0.7405	-0.9815	-1.12	-2.292	-0.2952	-0.7941	-0.4014	-0.3648	-0.4118	-1.3955	-0.2582	-0.9465	-0.8124	-0.7442	-2.5394	-0.6077	-0.7348
201783_s_at	-1.0634	-1.431	-1.2389	-1.2265	-1.1508	-0.9575	-1.8718	-1.019	-0.95	-1.2225	-1.1029	-1.1293	-0.9994	-0.4367	-0.9599	-0.4627	-0.0242	-0.6676	-1.9588	0.0242	-0.827
201784_s_at	-0.9546	-0.6077	-0.6814	-0.5443	-0.6203	-0.6253	-1.6845	-0.1943	-0.319	-0.7662	-0.3098	-0.8621	-1.4244	-2.714	-0.8243	0.1943	-1.7143	-1.0287	-1.126	-1.883	-0.3857
201785_at	-6.2781	-7.4678	-7.3753	-7.4811	-7.761	-3.0912	-7.4056	-5.9668	-7.1961	-3.8624	-7.2915	-5.7806	-7.0886	-7.4808	-7.551	-6.7512	0.2809	-7.2151	-6.2141	-0.2809	-6.7745
201786_s_at	-1.9324	-1.6141	-1.398	-1.5751	-2.6262	-1.7922	-1.4831	-1.5166	-1.8387	-1.704	-2.1788	-1.5223	-1.7365	1.249	-1.249	-2.4144	-3.6497	-1.4675	-2.2335	-3.626	-2.0515
201787_at	-0.3101	-4.88	-5.0814	-4.7175	-1.8309	-3.8386	-4.727	-4.5242	0.3101	-4.6337	-1.9057	-4.981	-5.3817	-4.7888	-4.998	-3.0572	-1.6258	-5.2374	-4.8054	-1.6671	-2.5921
201788_at	-0.5489	-0.9894	-0.8476	-1.1326	-1.1792	-0.5532	-1.0758	-0.0319	-0.6443	-0.9173	-0.4303	-1.0076	-0.1153	-1.8666	-0.6305	-0.4236	-0.3093	0.0319	-2.0581	-0.5057	-0.9255
201789_at	-0.4821	-0.1764	-0.4175	-0.1841	-0.5019	-0.3283	-0.3993	-0.0185	-0.5919	-0.351	-0.4379	-0.3744	-0.2474	0.0185	-0.4185	-0.4776	-0.292	-0.3612	-0.0477	-0.3148	-0.6112
201790_s_at	-2.1735	-4.0802	-4.2912	-4.0892	-1.6233	-0.4366	-4.1715	-3.3357	0.4105	-1.493	-1.3002	-4.1852	-3.7197	-3.585	-3.2257	-1.9974	-1.6684	-3.4857	-3.4285	-1.466	-0.4105
201791_s_at	-2.0195	-3.0292	-3.3894	-2.8958	-1.6808	-0.8439	-3.4992	-2.6791	0.8439	-1.649	-1.2269	-3.7052	-3.071	-3.11	-2.841	-1.4087	-1.6722	-2.6179	-2.3252	-1.4872	-0.9931
201792_at	-0.3686	-4.172	-4.5155	-4.6405	-0.2469	-3.3941	-4.6106	-5.1606	0.2469	-5.1726	-1.4573	-5.1241	-5.0348	-4.555	-4.7393	-2.8347	-2.1639	-1.0404	-4.8636	-1.6446	-3.5987
201793_x_at	-0.9191	-0.7508	-0.6833	-0.6925	-2.1029	-1.9019	-1.0493	-0.5878	-2.1095	-1.6908	-1.8208	-1.0981	-0.6803	-0.5918	-0.6054	-0.772	-2.126	0.5878	-1.2342	-1.9102	-1.1436
201794_s_at	-1.7518	-1.679	-1.8617	-1.8525	-2.9827	-2.2061	-1.9427	0.4276	-2.5941	-1.8981	-2.1527	-1.481	-1.1504	-0.9884	-1.304	-0.5099	-1.128	-0.4276	-1.864	-0.877	-1.2352
201795_at	-3.3182	-1.738	-1.8556	-1.7725	-4.4204	-2.3429	-1.601	0.2038	-3.7671	-2.368	-3.7647	-1.7356	-2.1492	-0.2038	-1.1986	-4.2236	-1.9909	-1.7275	-1.7792	-2.1123	-4.6938
201796_s_at	-1.2956	-0.8873	-1.1587	-1.1012	-0.8539	0.1457	-0.8582	-1.0866	-0.5948	-0.8622	-0.7774	-1.2208	-1.094	-0.7131	-0.9661	-1.766	-1.4024	-1.2637	-0.7492	-1.1506	-0.1457
201797_s_at	-1.3357	-2.2851	-2.6255	-2.8952	-1.2026	0.2505	-4.479	-0.2505	-1.0023	-0.9908	-0.9	-2.0161	-0.6868	-4.2085	-2.2241	-1.2182	-1.846	-0.8398	-4.2719	-1.7025	-0.4926
201798_s_at	-0.6144	-7.8295	-5.8555	-8.2429	-0.8952	-0.6151	-7.3744	-8.7504	-0.1019	-1.668	-0.412	-2.9826	-2.5962	-8.0389	-8.2439	-0.8524	-2.8604	-3.6557	-5.178	-2.6159	0.1019
201799_s_at	-0.8273	-1.3168	-1.3036	-1.2278	-0.7154	-0.3245	-1.9343	-0.3441	-0.174	-0.3697	-0.7877	-1.1075	-1.7941	-0.9109	-0.9974	-0.3723	-0.2705	-1.2645	-2.0787	-0.2737	0.174
201800_s_at	-0.8328	-1.6781	-1.4824	-1.5009	-1.1963	-1.1084	-2.473	-1.2546	-0.769	-1.0215	-0.91	-1.5553	-1.2292	-2.162	-1.1631	-0.0154	-0.0056	-0.718	-1.5282	0.0056	-1.0359
201801_s_at	-3.2044	-4.6869	-4.9734	-4.8763	-2.5041	-0.093	-1.1073	0.093	-3.8759	-0.8697	-3.9846	-4.1647	-5.0633	-3.2545	-4.9911	-4.217	-3.4697	-4.2391	-4.5194	-3.3687	-2.6453
201802_at	-3.0613	-3.1841	-3.0494	-3.1405	-2.842	-1.2481	-1.1727	0.8543	-3.5223	-1.8734	-3.5197	-3.1592	-3.5008	-2.2758	-3.5251	-2.5256	-1.312	-3.6783	-3.751	-0.8543	-2.9839
201803_at	-0.781	-0.7095	-0.6158	-0.5685	-1.5032	-0.3433	-0.956	-0.1932	-0.7156	-0.6631	-0.8363	-0.8365	-0.3648	-1.0749	0.1932	-0.4483	-1.0771	-0.2232	-1.0191	-1.1862	-0.8967
201804_x_at	-1.6189	-2.1713	-1.6558	-2.0592	-1.4541	-0.9018	-1.7036	-2.8588	-1.0546	-1.7955	-0.7702	-1.6431	-1.1575	-2.9648	-0.8738	-1.3371	-0.1036	-1.4058	-2.7555	0.1036	-0.8995
201805_at	-0.4262	-2.0117	-2.0154	-1.8873	-0.1816	-0.2767	-2.4608	-0.7426	-0.0804	-0.6505	-0.2254	-1.4329	-2.0269	-1.7319	-1.7004	-1.1126	-0.4754	-2.1266	-2.423	-0.1195	0.0804
201806_s_at	-1.1829	-1.0754	-1.1767	-0.9955	-0.968	-0.3443	-1.4278	-0.305	-0.9214	-0.4371	-1.1238	-0.9232	-1.5813	-0.7317	-1.086	-1.2611	-1.6182	-1.2534	0.1265	-1.4279	-0.1265
201807_at	-0.6047	-2.3426	-2.0047	-2.1657	-1.2098	-0.5111	-2.9113	-0.6671	-0.3195	-0.1213	-0.4795	-1.0164	-1.0381	-1.837	-0.7178	0.1213	-0.4376	-1.2738	-1.5241	-0.376	-0.7124
201808_s_at	-2.3961	-3.3452	-3.4282	-3.4172	-2.7461	0.0235	-2.6973	-3.9628	-1.7333	-2.1326	-1.0295	-3.1732	-3.3155	-3.2352	-3.3562	-3.689	-4.1712	-3.696	-3.6418	-4.1731	-0.0235
201809_s_at	-1.8533	-5.2889	-5.4832	-5.4511	-2.645	0.6231	-5.3717	-2.6502	-2.0654	-1.7886	-0.6231	-3.2301	-4.3219	-5.608	-4.9358	-2.9882	-3.649	-4.8233	-5.8095	-3.2957	-0.7861
201810_s_at	-1.7174	-0.6215	-1.3236	-2.0074	-2.3001	-1.6919	-2.4013	-5.379	-2.2868	-1.8536	-1.5077	-2.318	-1.447	-1.733	0.6215	-1.2472	-1.9424	-1.5356	-2.0969	-1.6618	-3.2214
201811_x_at	-1.2409	-0.6508	-1.2114	-1.8597	-1.7626	-1.2428	-2.1733	-7.5182	-1.7341	-0.9465	-1.2137	-1.8903	-1.4174	-1.7444	-0.2731	-1.0536	-0.0477	-1.8519	-0.787	0.0477	-2.7432
201812_s_at	-0.642	-0.2581	0.1058	-0.1058	-0.7058	-1.3173	-1.5174	-1.9553	-1.2334	-1.7124	-0.6667	-1.0355	-0.6924	-3.4281	-0.7267	-2.5239	-1.9205	-0.7247	-2.5171	-1.8097	-0.9998
201813_s_at	-1.3172	-1.1246	-2.0185	-2.069	-1.134	-2.144	-1.5425	-2.2932	-0.6825	-1.4989	-1.175	-1.1634	0.607	-2.5372	-1.1247	-2.1997	-2.161	-0.607	-0.99	-2.0961	-1.9947
201814_at	-0.4925	-0.9339	-1.9344	-2.0311	-1.2041	-1.4087	-0.9553	-1.5069	-0.4507	-0.8694	-0.8247	-1.0898	0.2653	-2.0043	-0.7376	-1.0644	-0.9523	-0.2653	-0.9555	-1.06	-1.6472
201815_s_at	-1.2538	-0.814	-1.3467	-1.1797	-0.8323	-0.4148	-0.4794	-0.6369	0.4148	-0.5384	-1.0149	-1.0063	-1.4379	-0.9266	-0.8266	-1.7905	-1.5222	-1.6682	-1.8879	-1.5711	-0.674
201816_s_at	-0.9151	-2.557	-2.0403	-3.0306	-0.6002	-1.4721	-2.7003	-1.4623	-0.4892	0.4892	-0.7071	-0.7157	-0.6388	-3.8694	-1.702	-1.4747	-1.8871	-1.232	-3.2487	-1.9625	-1.8137
201817_at	-0.9637	-2.6091	-2.0839	-2.153	-1.627	-1.2017	-3.0072	-0.9696	-1.1914	-1.4473	-1.0232	-1.7703	-1.6506	-3.3804	-1.8884	0.0519	-0.0519	-1.1991	-3.5125	-0.4082	-0.9816
201818_at	-2.7183	-3.2363	-3.6151	-3.123	-2.9577	-2.9584	-2.5895	-5.9045	-3.036	-2.9045	-3.4097	-2.4957	-2.608	-1.5321	1.5321	-3.8063	-2.7856	-3.1412	-5.89	-2.9834	-2.6875
201819_at	-2.7534	-3.7533	-3.8355	-3.9406	-3.064	-1.1122	-3.811	-3.0193	-2.3406	0.1507	-2.8866	-2.649	-1.8107	-3.6706	-4.3957	-3.3525	-1.6804	-0.1507	-3.8963	-1.389	-1.9535
201820_at	-4.5574	-4.2615	-4.1333	-4.215	-4.3792	-4.6486	-4.1869	-4.5621	-4.7024	-4.5489	-4.5717	-4.3562	-3.7619	-4.2334	-4.6305	-4.2775	-3.4253	1.9397	-3.9252	-1.9397	-4.5183
201821_s_at	-0.71	-2.6465	-2.2709	-2.5548	-0.612	-0.2465	-3.3034	-0.5631	-1.2604	-0.6203	-0.3891	-1.5038	-2.1627	-3.6099	-1.8441	-1.4483	-1.3072	-2.4145	-4.3008	-1.402	0.2465
201822_at	-1.0019	-1.6733	-1.6955	-1.5992	-1.5981	-1.0224	-1.5439	-1.2253	-1.4362	-1.3908	-1.1425	-1.5618	-1.2093	-1.4519	-1.5268	0.6587	-0.7419	-1.6124	-1.4705	-0.6587	-1.0437
201823_s_at	-0.7235	-2.7741	-2.5724	-2.4176	-0.8049	0.0529	-3.6005	-0.9271	-0.2496	-0.6485	-0.5365	-1.9087	-2.3141	-3.5923	-1.7252	-0.12	-1.526	-1.7002	-3.689	-1.4985	-0.0529
201824_at	-0.9411	-2.8371	-2.6951	-2.9124	-1.159	-1.7804	-4.2937	-1.3603	-1.0668	-1.2078	-0.6046	-2.3579	-2.3094	-4.2861	-1.7177	0.4655	-0.8333	-1.1162	-0.4655	-0.8739	-1.1212
201825_s_at	-0.1114	-3.4205	-3.1414	-2.28	-0.5039	-0.0921	-2.4964	-0.6096	0.0151	-0.0151	-0.2877	-2.0837	-2.6818	-3.3352	-2.1286	-0.648	-1.8027	-1.5682	-2.8608	-1.7248	-0.6225
201826_s_at	-0.9471	-3.9384	-3.9753	-3.3899	-1.8035	-2.0872	-3.3123	-1.8543	-1.1479	-1.5137	-1.5741	-3.2089	-3.7126	-3.5992	-3.4036	-1.3041	0.0981	-3.1622	-2.1547	-0.0981	-2.1476
201827_at	-2.0208	-3.2604	-3.0824	-3.5009	-2.9558	-3.1262	-3.3182	-2.1101	-2.3416	-3.0051	-2.787	-2.6195	-2.3477	-2.6341	-2.7325	-2.479	-0.1468	-2.4767	-3.6337	0.1468	-3.2921
201828_x_at	-0.8183	-4.2073	-4.0061	-4.0124	-0.4698	-0.666	-3.8904	-3.2861	-0.064	-1.8832	-0.6165	-2.8332	-3.4996	-4.6524	-3.8077	-0.9905	-2.2746	-3.8506	-3.4853	-2.0857	0.064
201829_at	-2.2576	-4.4396	-3.0151	-4.1711	-1.7736	-2.8877	-5.163	-0.7472	-2.4	-4.0527	0.2444	-4.3625	-0.2444	-4.8674	-3.8718	-1.5591	-0.3841	-2.1474	-1.8949	-0.6362	-2.5548
201830_s_at	-2.9421	-4.6921	-3.4835	-4.7964	-2.023	-3.0106	-3.4775	-0.4568	-2.2191	-5.0308	0.4568	-5.0168	-1.2597	-4.9147	-3.8874	-3.4068	-2.037	-3.0707	-4.9392	-2.6121	-2.5994
201831_s_at	-0.086	-2.6431	-2.4152	-2.5176	-1.0821	-0.429	-2.94	-3.5351	-0.6747	-1.0076	-1.1444	-2.1762	-2.4097	-3.0319	-1.9171	-0.708	-5.2942	-1.8746	-4.0862	-5.3121	0.086
201832_s_at	-0.5108	-2.1484	-1.9636	-2.1267	-0.4498	-0.5309	-2.9929	-2.3522	-0.2057	-0.3831	-0.3686	-1.6649	-1.074	-2.5615	-1.3649	-0.0837	-1.3405	-0.3209	-2.5812	-1.4044	0.0837
201833_at	-0.5345	-1.8857	-1.6748	-2.006	-1.2793	0.1834	-2.4916	-0.2314	-0.8661	-0.8488	-0.4752	-1.3699	-0.3343	-2.7373	-1.5057	-0.7632	-2.8074	-0.1834	-1.9717	-3.0389	-0.4345
201834_at	-2.1943	-2.607	-2.8725	-3.0247	-2.5957	-2.4117	-2.172	1.4439	-2.4094	-2.3915	-2.4129	-2.542	-1.9403	-2.525	-2.2969	-2.4119	-1.5961	-2.1557	-3.1217	-1.4439	-2.5462
201835_s_at	-1.9437	-2.2569	-2.7411	-2.5737	-2.0165	-1.238	-2.0406	1.1045	-1.1045	-1.6856	-1.7647	-2.4784	-3.0668	-2.3733	-2.1771	-3.4032	-4.0876	-2.88	-3.1828	-3.9673	-1.3753
201836_s_at	-0.0202	-1.5417	-1.191	-1.2122	-0.9172	-0.6776	-2.8154	-0.9853	-0.4378	-0.5204	-0.3399	-1.2871	-0.807	-3.2165	-0.3693	-0.5287	-0.7239	0.0202	-1.0288	-1.1867	-0.7497
201837_s_at	-0.5285	-1.3563	-0.9878	-1.0098	-0.5655	-0.6157	-2.0452	0.187	-0.3663	-0.3103	-0.2374	-0.9785	-0.5052	-3.3875	-0.4496	-0.4769	-1.2791	-0.187	-1.0362	-1.4458	-0.5867
201838_s_at	-0.0864	-1.3267	-1.4162	-1.1242	-0.7952	-0.8899	-1.5956	-0.4192	-0.7388	-0.9275	-0.997	-1.1875	-0.75	-1.8403	-0.7605	0.0864	-0.3626	-0.5074	-0.7847	-0.4973	-0.898
201839_s_at	-4.2271	-3.9766	-4.0213	-4.0149	-4.0916	-4.3685	-3.9494	3.1216	-4.2167	-4.2266	-4.2624	-4.2931	-3.5888	-3.8614	-4.3576	-3.5574	-3.5824	-4.3079	-4.297	-3.1216	-4.2452
201840_at	-0.8167	-0.7463	-0.518	-0.5023	-0.875	-0.0126	-0.826	-0.3911	-0.2577	-0.8805	0.0126	-0.6651	-0.8422	-0.9001	-0.7707	-1.0786	-0.3215	-0.7416	-2.0599	-0.0207	-0.0478
201841_s_at	-0.7495	-5.4195	-4.5442	-4.5032	-0.4813	0.201	-6.5477	-5.1609	-0.3277	-1.7189	-1.3052	-5.1445	-4.8497	-6.5757	-5.8171	-0.7318	-2.6679	-5.1989	-6.1996	-2.5235	-0.201
201842_s_at	-0.2813	-9.4046	-9.4318	-9.4449	-0.2488	-0.018	-9.023	-9.6024	-4.1965	-9.6998	-1.0836	-9.5382	-9.2956	-9.3122	-9.6402	0.018	-1.4336	-9.7835	-6.8505	-1.5023	-1.6792
201843_s_at	-0.0535	-7.7186	-7.8248	-7.7554	-0.0334	0.0334	-7.5561	-7.8709	-5.4705	-7.9101	-1.0431	-7.9369	-7.656	-7.7659	-7.8812	-0.0808	-2.7712	-8.0468	-6.4699	-2.8548	-2.6563
201844_s_at	-3.3611	-3.7749	-3.4419	-4.1468	-3.4278	-4.9973	-2.1854	-2.4805	-3.3819	-3.4956	-3.3445	-2.814	-2.8591	-1.3869	-2.773	-3.0495	-2.792	-2.3273	1.3869	-3.4142	-4.9592
201845_s_at	-2.1012	-3.3584	-2.8795	-3.5506	-2.0126	-4.7179	-2.1329	-1.7744	-2.3266	-2.542	-2.2387	-2.1482	-2.2221	-0.9802	-2.1064	-2.1129	-2.7298	-1.7764	0.9802	-3.0818	-3.964
201846_s_at	-2.2113	-2.9335	-2.5134	-3.4328	-1.5107	-3.8981	-0.4262	-2.62	-1.7284	-2.2088	-1.8316	-1.7316	-1.4978	0.1365	-1.1711	-2.6377	-3.6838	-1.0382	-0.1365	-3.8667	-2.9622
201847_at	-3.1366	-4.0651	-4.0996	-4.5643	-5.168	-4.4	-6.0999	-6.2551	-3.1971	2.3296	-4.0936	-2.6819	-3.4411	-7.2352	-3.8598	-4.4144	-3.2647	-3.7035	-2.3296	-3.1769	-3.1568
201848_s_at	-1.2717	-4.723	-3.0248	-3.0416	-0.6903	-1.6382	-5.675	-0.5115	-1.0882	-3.6893	-0.5182	-4.8661	-4.9983	-5.8453	-3.9209	-1.8694	-2.243	-4.9788	-4.612	-2.0688	0.5115
201849_at	-1.9569	-6.3122	-4.3508	-4.5944	-1.5418	-3.1801	-8.0204	-1.5558	-2.1376	-5.0574	-1.4658	-6.4971	-6.8678	-8.0508	-5.2532	1.2195	-2.1349	-5.9655	-2.9636	-2.1628	-1.2195
201850_at	-4.4775	-3.9372	-4.7436	-6.1831	-3.3871	-4.9787	-3.1299	-6.8136	-2.1109	2.1109	-2.9924	-2.2675	-2.566	-5.063	-6.5461	-5.0835	-4.3633	-2.2282	-7.0575	-3.8059	-5.1802
201851_at	-0.2852	-2.2329	-2.2637	-2.252	-0.2941	0.0075	-2.0181	-1.5457	-0.0075	-1.374	-0.3192	-1.7515	-0.8668	-1.4068	-1.9431	-0.7872	-2.283	-1.6688	-2.082	-2.044	-0.3086
201852_x_at	-0.4771	-9.902	-10.0529	-9.9337	0.318	-3.5783	-10.1211	-9.8424	-0.6611	-10.4062	-0.9517	-10.2058	-10.335	-9.7234	-10.4606	-0.3626	-3.9916	-10.3551	-10.4129	-3.3541	-0.318
201853_s_at	-1.7347	-1.4609	0.0269	-0.0269	-1.8046	-1.4032	-4.1493	-1.0061	-0.2861	-1.7847	-1.607	-2.8067	-3.1456	-3.7908	-0.132	-2.2745	-1.3452	-2.998	-2.031	-1.5328	-1.2423
201854_s_at	-0.524	-1.2423	-1.0226	-1.1687	-1.3758	-1.0135	-1.6778	-0.8	-0.5309	-0.9213	-0.7416	-1.065	-0.5522	-1.9503	-0.3996	-1.022	-0.7582	0.3996	-1.4662	-0.6101	-0.9537
201855_s_at	-0.0317	-1.4737	-1.0238	-1.1707	-0.8891	-1.7883	-3.0126	-2.2006	-0.2266	-0.5493	-0.0317	-1.0366	-1.1472	-3.9179	-0.0111	0.0111	-1.1492	-0.7477	-1.8761	-1.4363	-1.1365
201856_s_at	-0.8165	-0.5851	-0.8324	-0.8451	-1.0419	-0.6976	-1.6603	-0.7184	-0.3004	-1.0116	-0.9933	-0.7067	-1.8692	-1.8267	-0.583	-1.71	-3.5692	-0.8753	-3.4683	-3.5368	0.3004
201857_at	-0.5451	-1.0622	-1.3036	-1.4427	-0.8426	-1.113	-2.0558	-1.4146	-0.7029	-0.9469	-0.6126	-1.0401	-0.8591	-2.6267	-0.872	0.5451	-1.8116	-0.5903	-1.2628	-2.057	-0.7795
201858_s_at	-5.8144	-5.0066	-2.3032	-2.4375	-4.194	-1.5076	0.1215	-5.989	-8.8117	-1.9172	-1.953	-0.8914	-1.977	-0.1215	-1.0736	-3.3154	-4.6458	-1.8914	-4.7142	-5.0693	-1.6199
201859_at	-4.4789	-4.7887	-1.9405	-2.323	-3.1171	-1.5158	0.4795	-4.0871	-8.2483	-1.5822	-1.7424	-1.1488	-1.2852	-0.4795	-1.085	-1.4685	-1.8852	-1.3485	-1.2186	-2.2328	-1.7299
201860_s_at	-3.1301	-8.1554	-8.3574	-8.0661	-6.1236	-2.1339	-8.1648	-8.387	-3.8093	-8.4688	-2.098	-8.4794	-7.9359	-8.0891	-8.5164	-2.0757	-3.9403	-8.5225	-7.636	-4.7443	2.0757
201861_s_at	-2.8222	-1.5907	-1.0226	-1.4481	-4.0244	-3.277	0.2057	-4.4354	-4.2866	-1.7642	-4.2789	-0.9667	-0.2057	-0.2854	-0.9923	-1.5414	-5.167	-0.7551	-0.9313	-4.9946	-2.9365
201862_s_at	-2.8316	-1.6515	-0.9327	-1.4991	-2.7875	-2.9246	0.1464	-3.9938	-3.4864	-0.6644	-3.6669	-0.6123	-0.8869	-0.1464	-0.8315	-2.7527	-4.7433	-1.1694	-1.8363	-5.1309	-2.2497
201863_at	-0.8264	-0.8346	-0.8982	-0.7643	-1.0941	-0.2822	0.248	-0.8667	-0.5831	-0.6426	-0.5185	-0.248	-0.9128	-0.4631	-0.858	-0.9887	-0.9734	-1.1989	-0.5279	-0.8764	-0.4684
201864_at	-1.3687	-1.921	-1.6527	-1.7715	-0.6696	-1.0026	-1.5145	-2.1763	-0.7681	-0.9562	-0.7694	-1.2535	-1.4905	-0.725	-1.6586	-0.4656	-2.0652	-1.1403	-0.5821	-2.0038	0.4656
201865_x_at	-1.0483	-1.1597	-1.0717	-1.3081	-0.9571	-2.697	-0.7723	-1.4057	-0.0666	-0.9855	-0.6155	-0.8201	-1.056	-0.1668	-0.0535	0.0535	-0.3208	-0.5865	-0.8513	-0.4041	-1.115
201866_s_at	-1.0686	-1.6473	-1.5777	-2.1054	-1.6292	-2.6341	-1.1293	-1.6023	0.3317	-1.5275	-1.1639	-1.2801	-1.7639	-0.3317	-0.8251	-1.325	-2.0033	-1.0233	-2.5932	-1.9344	-1.0381
201867_s_at	-2.4472	-2.9275	-2.7008	-3.1563	-3.614	-3.7245	-2.3892	-3.4791	-2.6158	-4.6832	-3.8044	-1.9876	-3.5977	1.9876	-2.0623	-3.383	-4.9033	-5.4728	-3.3432	-4.7713	-4.1666
201868_s_at	-2.0123	-2.6264	-2.5423	-2.692	-3.7577	-3.1396	-2.6004	-2.287	-3.0709	-3.8932	-3.9603	-2.0475	-3.1651	2.0123	-2.1463	-3.6482	-4.4824	-4.1007	-4.1931	-4.233	-3.3795
201869_s_at	-2.3587	-1.9252	-2.2008	-2.3841	-2.7882	-2.5906	-1.7132	-2.1847	-2.2826	-2.7549	-2.6078	-1.3169	-2.138	1.3169	-1.4955	-2.7097	-3.3312	-3.3971	-3.6944	-3.3319	-2.4458
201870_at	-1.1541	-1.5389	-1.8949	-1.8007	-1.1311	0.4419	-1.7141	-1.326	-0.9015	-1.5112	-0.5144	-1.9449	-0.6046	-2.2037	-1.8663	-1.8036	-1.3984	-1.2549	-2.5328	-1.3881	-0.4419
201871_s_at	-2.5899	-1.8105	-1.847	-2.3458	-2.5142	-2.2198	-3.2358	-1.737	-2.0777	-2.5747	-2.0688	-2.0003	-1.5098	-3.0358	-1.9138	-2.6779	-0.2678	-2.1134	-3.1795	0.2678	-2.8552
201872_s_at	-0.8303	-2.1673	-2.1773	-2.0841	-1.2944	0.4978	-4.1011	-0.4978	-1.4514	-1.0341	-1.3967	-2.4778	-2.1011	-5.0156	-2.3463	-1.0452	-3.5006	-1.5799	-3.4551	-3.864	-0.7383
201873_s_at	-0.427	-1.5294	-1.3092	-1.401	-1.0817	-0.682	-4.9462	-0.0317	-1.3567	-0.5094	-1.0314	-1.6617	-0.552	-5.0245	-1.3076	-0.8107	-2.3808	0.0317	-2.105	-2.8812	-1.0294
201874_at	-0.2956	-3.7849	-4.1438	-4.3748	-0.9676	-0.781	-3.3251	-3.025	-0.6607	-2.0968	-1.1368	-2.9581	-3.2863	-0.5928	-4.5004	-0.6198	-1.7036	-1.9404	-4.6093	-1.7266	0.2956
201875_s_at	0.2838	-3.1655	-3.3742	-3.6374	-0.9212	-0.8425	-3.1855	-2.7381	-0.5243	-2.0728	-0.9604	-2.4731	-2.641	-0.2838	-3.9347	-0.6327	-1.6139	-1.4034	-3.9284	-1.7395	-0.2955
201876_at	-1.8266	-6.173	-5.5401	-5.6913	-1.917	-0.5278	-7.3824	0.5278	-2.0369	-2.6501	-0.9787	-4.3115	-0.784	-7.2924	-3.5926	-2.0054	-2.9503	-1.4198	-4.8143	-2.8032	-1.4321
201877_s_at	-2.2689	-2.1924	-1.2973	-1.2758	-2.6624	-3.8796	-2.8868	-2.8647	-2.0705	-2.6528	-2.4481	-2.1324	-2.4766	-1.7091	0.9838	-1.8805	-1.4964	-0.9838	-2.1513	-1.7468	-3.2234
201878_at	-0.233	-1.9157	-1.5416	-1.879	-0.673	-0.8916	-1.2714	-1.6837	-0.2902	-1.0588	-0.4095	-1.2573	-1.0987	-0.6463	-0.4269	0.2112	-1.2208	-1.0394	-1.9792	-1.3719	-0.2112
201879_at	-1.1488	-1.156	-0.9903	-1.2895	-1.6814	-1.6492	-1.6984	-1.8656	-1.0811	-1.4357	-1.0264	-1.1885	-0.6619	-1.3384	0.457	-1.2842	-2.5302	-0.457	-2.5633	-2.452	-1.1922
201880_at	-0.1805	-1.5858	-1.1894	-1.5374	-0.6806	-0.7276	-2.2918	-0.8683	-0.0653	-0.373	0.0653	-0.757	-0.3909	-1.2415	-0.3629	-0.6219	-1.995	-0.1279	-1.5567	-2.2685	-0.5535
201881_s_at	-0.6519	-2.1273	-1.7432	-2.123	-0.9559	-0.3862	-1.1792	-1.2611	-0.4106	-0.9272	-0.3888	-1.2	-2.0539	-0.3757	-0.5961	0.0669	-1.6271	-1.2529	-2.6294	-1.8556	-0.0669
201882_x_at	-0.0765	-0.3259	-0.2719	-0.2302	-0.3886	-0.1528	-0.038	-0.9071	-0.7049	-0.611	-0.2859	-0.3259	-0.4094	-0.1713	-0.3467	-0.749	-0.5036	-0.2845	-0.369	-0.1069	0.038
201883_s_at	-1.2641	-1.6995	-2.6615	-2.6149	-4.1041	-3.4548	-3.6285	-1.6247	-3.7726	-3.0014	-2.4327	-2.4194	-2.577	-1.6428	-2.0735	-2.8968	-2.5667	1.2641	-3.8796	-2.5845	-2.6951
201884_at	-0.6691	-0.1359	-0.1669	0.0136	-0.4196	-0.8031	-0.1379	-0.2737	-0.7084	-0.6532	-0.6202	-0.4113	-0.0136	-0.1684	-0.4626	-0.5777	-0.5041	-0.2821	-0.1104	-0.3956	-0.678
201885_s_at	-0.2384	-2.3709	-2.709	-3.1602	-0.2963	-0.4439	-1.1879	-2.1858	-0.0528	-1.4962	0.0528	-1.8302	-0.5715	-3.1329	-1.9883	-0.5012	-0.9733	-1.054	-0.4989	-0.5526	-0.1843
201886_at	-3.2167	-2.8127	-2.8978	-2.7304	-3.2757	-3.0594	-2.5998	1.0636	-2.8711	-2.3032	-2.8563	-2.717	-2.8487	-2.1519	-2.3609	-2.0543	-1.3866	-2.8166	-2.9984	-1.0636	-3.2913
201887_at	-1.7655	-3.4159	-4.3792	-6.1008	-1.6998	-1.7757	-2.3356	-6.1435	-1.3202	-1.7654	-1.228	-0.9386	-0.6359	0.6359	-6.7622	-2.283	-1.1901	-2.1902	-4.9535	-1.1196	-2.3152
201888_s_at	-1.3313	-4.1657	-4.4818	-6.3525	-1.9759	-2.2854	-2.7167	-6.2326	-1.5944	-1.42	-1.6324	-1.0587	-0.9657	0.9657	-6.4925	-2.1677	-3.1254	-3.0388	-5.1188	-3.0339	-2.2894
201889_at	-0.2479	-0.9614	-4.2526	-3.7236	-0.7644	-0.9649	-6.7407	-3.7728	-0.9126	-1.8134	0.0555	-3.3998	-3.3284	-6.8883	-1.8194	-0.0555	-1.5019	-1.8957	-3.1726	-1.8539	-0.3799
201890_at	-3.2038	-7.1922	-6.0266	-5.7341	-3.7393	-0.9343	-6.8291	0.9343	-3.7152	-4.3074	-2.7454	-6.886	-6.1715	-6.6025	-3.9101	-3.9462	-3.9329	-6.6117	-4.0433	-4.7342	-3.7543
201891_s_at	-1.3664	-0.6914	-0.5569	-0.6149	-1.4993	-1.4601	0.2656	-1.683	-1.1291	-0.7431	-1.1145	-0.5563	-0.6152	-0.2915	-0.2656	-1.3494	-1.1654	-0.4945	-0.5133	-1.2142	-1.6266
201892_s_at	-0.5813	-1.4522	-1.737	-1.8245	-0.3122	-0.2716	-5.5605	0.0709	-0.2894	-2.0791	-0.2573	-2.5332	-1.0768	-4.5788	-2.593	-1.3845	-0.3908	-1.7811	-3.111	-0.0709	-0.7055
201893_x_at	-0.3909	-8.496	-8.2967	-8.4981	0.1117	-3.3621	-7.6154	-8.9907	-0.1117	-9.0409	-1.379	-8.8228	-9.05	-8.1855	-8.7688	-1.5668	-2.5698	-9.1606	-7.8252	-2.5447	-2.0182
201894_s_at	-1.2087	-2.1768	-1.9076	-1.908	-1.2248	-1.4317	-3.0168	-1.9493	-1.4763	-1.1779	-1.1033	-1.0318	-1.0623	-2.0001	-1.6948	0.4236	-2.8522	-0.6198	-3.0259	-2.9652	-0.4236
201895_at	-0.7574	-1.2044	-0.9314	-1.088	-0.6819	-0.0767	-1.2942	0.0716	-0.1493	-0.2356	-0.7602	-0.3691	-0.4794	-0.3049	-0.3254	-0.4721	-0.6139	-0.427	-1.7905	-0.4909	-0.0716
201896_s_at	-1.3442	-2.6754	-2.4809	-2.6633	-0.3643	0.3643	-1.9195	-1.1237	-0.723	-2.2186	-0.749	-0.7219	-2.3789	-1.5183	-2.6283	-2.2377	-2.0157	-2.7958	-1.3314	-2.0966	-1.1254
201897_s_at	-2.5052	-2.8518	-3.6007	-3.5716	-2.6702	-1.1061	-4.5888	0.9013	-2.9264	-2.8624	-2.237	-4.2168	-4.2413	-5.5629	-3.7154	-2.887	-1.1203	-2.9199	-5.2321	-0.9013	-2.712
201898_s_at	-0.9514	-1.6242	-1.8501	-2.0604	-0.931	-0.3454	-1.252	-0.9867	-0.389	-0.9836	-0.4738	-0.7449	-1.5335	-0.9456	-1.3251	-2.2425	-2.293	-1.0329	-2.5769	-2.1272	0.3454
201899_s_at	-0.4886	-1.8296	-1.9894	-2.3485	-0.8457	-0.681	-1.7193	-1.5852	-0.4657	-0.8492	-0.2132	-0.9689	0.2132	-1.4877	-1.3233	-0.385	-1.0342	-0.2545	-0.9712	-1.0645	-0.3267
201900_s_at	-1.8808	-2.6351	-2.7633	-3.1977	-1.7575	-1.724	-5.0617	-3.5367	-1.8274	0.8357	-1.5082	-1.4556	-1.2387	-5.9264	-3.1744	-1.9098	-1.0958	-1.6851	-3.679	-0.8357	-1.8032
201901_s_at	-1.4962	-1.1615	-1.1034	-1.1919	-1.4362	-1.3485	-0.8527	-1.0509	-1.1619	-1.2549	-0.9563	-0.7969	-0.1414	-0.7922	0.1414	-1.7923	-3.2121	-0.1715	-1.3142	-3.1459	-1.3051
201902_s_at	-0.0908	-0.8423	-0.6831	-0.6657	-0.6208	-0.0903	-0.885	-0.076	-0.3791	-0.4193	-0.8972	-0.3728	-0.9755	-0.1967	-0.2781	-0.7902	-1.3797	-0.7081	-0.7146	-1.2449	0.076
201903_at	-2.0269	-2.4694	-2.3049	-2.4322	-0.9524	-0.6229	-4.243	0.1411	-0.4033	-0.1411	-1.2776	-1.004	-1.2371	-3.2926	-2.5626	-1.3196	-0.498	-2.3785	-5.3906	-0.2055	-0.5553
201904_s_at	-3.6668	-6.2586	-5.951	-5.8918	-4.3357	-3.8627	-6.0814	-4.9536	-4.1651	-4.2471	-3.8908	-5.8529	-5.6492	-5.8223	-6.6896	-3.0072	-2.9502	-6.8704	2.8097	-2.8097	-3.6899
201905_s_at	-2.2922	-3.7606	-3.7037	-3.8218	-2.7706	-2.8971	-3.5955	-3.2922	-2.3912	-2.633	-2.7144	-3.9948	-4.2598	-3.4689	-4.1936	-2.686	-2.4033	-4.3497	2.2692	-2.2692	-2.5074
201906_s_at	-3.475	-6.3143	-6.1053	-6.3217	-4.1199	-4.5606	-6.2233	-4.9127	-3.5722	-4.4262	-3.9093	-6.2314	-6.2015	-5.8308	-6.6091	-2.9928	-2.8891	-6.8365	2.7924	-2.7924	-4.3889
201907_x_at	-0.6754	-0.7399	-1.0355	-0.8253	-1.0311	-0.5508	-0.6007	-1.1455	-0.6854	-0.6146	-0.7558	-0.8668	-0.3189	-0.552	-0.8384	-0.5739	-1.1828	-0.4676	-0.565	-0.9397	0.3189
201908_at	-0.3515	-1.5593	-1.7596	-1.7933	-0.1563	-1.6257	-1.8938	-0.5809	-0.6783	-0.7937	-0.0988	-0.8432	-0.7335	-1.3973	-1.0011	0.0264	-0.8406	-0.6021	-0.8914	-0.8065	-0.0264
201909_at	-7.2384	-0.3803	-0.274	-0.1983	-2.5647	-6.9598	-4.196	-1.7069	-6.8937	-2.9588	0.1983	-1.9231	-1.8154	-4.4081	-0.8672	-1.2298	-3.5962	-2.3661	-5.2941	-5.6598	-4.8466
201910_at	-0.7304	-3.4352	-3.6124	-3.3621	-1.1929	-1.9941	-2.8725	-3.7837	-0.1883	-1.5534	-1.1144	-3.4406	-3.3242	-2.8633	-3.7718	0.1883	-1.0533	-3.5825	-2.9142	-0.979	-1.4724
201911_s_at	-1.1055	-4.914	-4.8516	-4.6723	-0.8929	-1.4124	-5.5243	-4.8219	0.8929	-1.9577	-1.3052	-4.9236	-5.6187	-4.905	-5.349	-1.0935	-2.9323	-5.0986	-4.4011	-2.6902	-1.2136
201912_s_at	-1.5522	-3.6693	-3.1906	-3.3769	-1.6214	-0.6156	-5.031	0.6156	-1.0179	-1.3152	-1.2008	-2.6045	-1.9921	-4.93	-2.859	-1.5965	-3.011	-2.6624	-3.5442	-3.2513	-0.674
201913_s_at	-1.7383	-1.9395	-1.9238	-2.0732	-1.7563	-0.9067	-2.4854	0.6984	-1.5131	-1.0368	-1.6173	-1.2518	-0.8992	-1.9331	-1.6252	-0.6984	-0.8938	-0.9394	-2.0056	-0.9066	-1.5965
201914_s_at	0.2507	-2.025	-2.1316	-2.575	-1.777	-1.4385	-1.8192	-3.058	-1.8191	-1.7427	-1.4222	-1.8666	-1.3142	-3.4697	-1.3365	-0.2507	-3.6633	-0.3049	-3.8342	-3.4525	-0.8849
201915_at	-0.878	-1.5486	-1.652	-1.7631	-1.7119	-2.509	-1.9792	-1.9113	-1.6057	-1.59	-1.516	-1.5991	-1.7692	-2.4795	-1.4437	0.6534	-1.2623	-0.6534	-2.0298	-1.4555	-1.5843
201916_s_at	-1.1591	-2.5621	-2.6657	-2.9242	-1.2888	-2.2516	-3.4022	-1.9759	-1.6436	-1.8693	-1.2776	-2.0576	-2.184	-3.8551	-2.0189	0.7268	-1.1774	-0.7268	-3.3807	-1.361	-1.2929
201917_s_at	-1.116	-1.5799	-1.3772	-1.8594	-1.6647	-2.4298	-1.1146	-2.8464	-2.0276	-2.2499	-1.5745	-1.6228	-0.619	-4.4646	-0.4422	-0.7873	-3.5416	0.4422	-3.6034	-3.6611	-2.3452
201918_at	-0.8219	-1.3971	-1.2655	-1.7981	-1.3091	-1.8412	-0.551	-2.5354	-1.7739	-1.8818	-1.308	-1.6027	-0.9146	-3.8353	0.4123	-1.0681	-2.311	-0.4123	-3.4901	-2.3532	-1.9953
201919_at	-0.8435	-1.5437	-1.6598	-1.8262	-0.9924	-1.7155	-1.9339	-1.331	-1.2563	-1.2985	-1.0378	-1.5111	-0.4131	-4.0901	-1.0115	-0.2764	-1.8812	0.2764	-1.8702	-2.0356	-1.9319
201920_at	-2.2632	-4.4599	-2.8603	-2.651	-2.5199	-0.5078	-2.4447	-2.0079	-2.5752	-1.2468	-0.2707	-2.5352	-2.3128	-3.0152	-1.0439	-1.1089	-2.7323	0.2707	-3.7226	-3.3695	-1.1664
201921_at	-1.7965	-4.4408	-3.3719	-4.13	-1.7994	-2.695	-2.2075	-4.8122	-1.6525	-1.5527	-1.6225	-2.0762	-2.781	1.5527	-3.8575	-2.0707	-2.3442	-3.1605	-3.411	-2.6161	-2.2137
201922_at	-0.4755	-0.1725	0.049	-0.2214	-0.2864	-0.3112	-2.7256	-1.0969	-0.196	-0.7084	-0.049	-0.4509	-0.0656	-4.1966	-0.3864	-0.7496	-1.0861	-0.481	-0.9764	-1.1879	-0.6041
201923_at	-0.8406	-4.8117	-4.4127	-4.616	0.1306	-0.6968	-8.2506	-3.8162	-0.5121	-1.3587	-0.1306	-3.4641	-3.5735	-8.1002	-4.4	-1.3445	-2.0463	-3.9168	-5.0951	-2.1909	-0.2949
201924_at	-1.4591	-1.1549	-1.1226	-1.6895	-2.506	-1.4877	-0.6713	-0.2138	-1.4465	-0.7421	-2.071	-1.3309	-0.3245	-0.6372	-0.7132	-1.944	-1.787	0.2138	-1.1531	-1.8214	-2.3633
201925_s_at	-3.3673	-2.2719	-2.5059	-2.994	-4.8725	-3.404	-1.3202	-4.0419	-3.5652	-4.0581	-6.3736	-1.6723	-2.4285	1.3202	-2.4086	-5.1872	-3.2003	-2.6273	-4.1396	-4.3876	-3.49
201926_s_at	-2.7359	-2.084	-2.5016	-2.7277	-3.9576	-2.6641	-2.0602	-3.709	-2.5766	-3.0816	-4.8641	-1.4976	-2.6991	1.4976	-2.7952	-4.9892	-3.8175	-2.5101	-2.5018	-4.342	-2.6992
201927_s_at	-0.4812	-3.2967	-1.7567	-2.3655	-2.0557	-1.2233	-3.6801	-0.103	-0.8981	-3.2198	-1.9781	-2.3275	-1.8219	-1.8563	-2.7234	0.103	-3.0549	-2.3347	-2.5242	-2.404	-0.9315
201928_at	-0.6157	-4.8925	-3.0971	-3.786	-1.7462	-1.56	-4.7602	0.1681	-0.8663	-3.1371	-1.5908	-3.4312	-2.8672	-2.7242	-4.4009	-0.1681	-1.1881	-3.1364	-0.7795	-0.9746	-1.6018
201929_s_at	-1.9296	-4.4845	-3.2476	-3.8016	-2.7711	-2.0828	-3.9134	1.3063	-1.3601	-3.3436	-1.9938	-3.5754	-3.2999	-2.4358	-3.993	-2.8694	-2.9616	-3.097	-4.5513	-2.7805	-1.3063
201930_at	-2.0728	-4.5476	-2.837	-2.7108	-1.7453	-1.2006	-5.5461	0.4304	-2.1323	-1.8279	-1.8561	-4.3717	-2.8792	-5.3402	-2.1589	-2.911	-2.7624	-1.5151	-0.4304	-2.6978	-2.7624
201931_at	-0.7602	-2.2172	-2.1505	-2.292	-0.8055	-0.4483	-3.1862	-0.0638	-0.7343	-0.2833	-0.6108	-1.1213	-0.9312	-4.1114	-1.3555	-0.7194	-1.0064	-1.8579	0.0638	-1.0389	-0.557
201932_at	-0.868	-2.3994	-2.197	-2.3703	-0.5	-0.2174	-3.0071	-0.6526	-0.1355	-1.2627	-0.1925	-1.6993	-1.2681	-2.9958	-1.6828	-0.7929	-1.1745	-1.1951	-2.0891	-1.1499	0.1355
201933_at	-1.4966	-1.8957	-1.953	-1.8675	-2.2845	-1.0394	-1.5785	-1.7236	-1.6226	-1.499	-1.4774	-1.5004	-1.9729	-1.158	-1.5202	-1.0935	-0.3604	-1.4769	-2.0785	0.3604	-1.2593
201934_at	-1.051	-1.7743	-0.8836	-1.0838	-1.5591	-1.3242	-1.4713	-1.7909	-1.0993	-1.2547	-1.14	-1.2351	-0.9119	-1.1462	0.4983	-1.0116	-0.4983	-1.1781	-1.0441	-0.6264	-1.4872
201935_s_at	-0.6742	-1.284	-2.6396	-2.5085	-2.032	-1.5186	-2.182	-2.6627	-1.0739	-1.2816	-0.5905	-1.5797	-0.6488	-1.9997	-0.06	-1.2936	-2.6154	0.0269	-0.0269	-2.4379	-1.054
201936_s_at	-0.4632	-2.1953	-3.0391	-3.0254	-1.8628	-2.0424	-2.6457	-3.6384	-1.0217	-1.5989	-0.7719	-1.9754	-0.9322	-2.9388	-0.7388	-1.1164	-2.0011	-0.9488	0.4632	-2.4232	-1.4644
201937_s_at	-1.1927	-2.3844	-2.0212	-2.2937	-1.4725	-1.3374	-3.8642	-0.7286	-0.6145	-0.6893	-0.8759	-1.5712	-1.3301	-3.5467	-1.6927	-0.9632	-0.3956	-1.9004	-3.4316	0.3956	-1.1011
201938_at	-0.3172	-6.0503	-4.3889	-5.9842	-0.3267	-0.3222	-1.1479	-3.6713	0.0326	-1.9521	-0.0429	-2.5702	-1.034	-4.4004	-4.4923	-0.3787	-1.6119	-2.6071	-0.0326	-1.5852	-0.3675
201939_at	-2.8428	-6.3692	-6.0173	-6.9612	-3.397	1.6702	-4.6453	-7.1889	-2.0322	-6.6297	-1.8608	-5.9716	-5.4717	-5.0827	-5.3969	-2.5361	-2.0664	-5.4942	-6.5562	-2.3649	-1.6702
201940_at	-1.406	-5.5203	-3.8172	-3.7129	-2.1724	-1.4794	-2.4853	-3.1811	-1.5833	-1.5208	-1.7644	-1.3673	-3.4375	1.3673	-1.7982	-1.7924	-1.6659	-3.9998	-3.4227	-1.5124	-1.9893
201941_at	-0.6968	-4.7645	-3.1453	-3.0885	-1.4317	-0.7412	-1.6921	-2.5786	-0.9071	-1.7742	-0.7623	-1.4101	-2.4774	0.3617	-1.1215	-0.3617	-1.3923	-3.0996	-2.5844	-1.5103	-1.6624
201942_s_at	-1.0455	-4.5061	-3.8342	-4.0409	-1.9159	-0.8545	-2.9896	-3.4202	-0.9249	-1.415	-2.1586	-1.8606	-4.3633	0.8545	-2.4147	-2.4487	-4.0467	-4.4313	-4.3541	-3.7718	-1.0629
201943_s_at	-1.3398	-5.4564	-4.1214	-4.1969	-1.6553	-1.3932	-2.8517	-3.7216	-1.157	-1.1772	-1.4979	-1.4464	-4.0042	1.157	-1.9512	-2.2118	-2.9166	-4.5211	-4.1154	-3.138	-1.6915
201944_at	-1.9338	-4.9054	-3.7911	-4.7952	-2.056	-1.9565	-4.1716	-3.8004	-0.8651	0.8651	-1.6756	-1.6389	-1.8629	-3.2191	-3.5839	-2.2271	-2.352	-2.2825	-5.3473	-2.2006	-2.6071
201945_at	-1.2628	-1.3543	-1.6371	-1.2384	-1.0116	-0.1761	-0.9906	-0.2079	-1.139	-0.1563	-1.0304	-0.8608	-1.4943	-0.0311	-0.6085	-1.6873	-1.7128	-1.0058	-0.6066	-1.552	0.0311
201946_s_at	-1.075	-1.352	-1.6452	-1.3391	-1.7241	0.5625	-6.1448	-0.5625	-1.0623	-1.8056	-1.0109	-2.5488	-3.2841	-6.446	-2.0065	-3.0439	-5.5578	-3.4491	-5.7133	-5.5265	-0.6179
201947_s_at	-0.898	-1.5668	-1.6198	-1.6114	-1.3367	0.0236	-4.6151	-0.0236	-0.9233	-1.4202	-0.7065	-2.1375	-1.0985	-5.664	-1.5108	-0.721	-1.9928	-1.2294	-2.1181	-2.0305	-0.4274
201948_at	-0.1407	-1.5407	-1.3715	-1.7381	-0.5201	-0.3389	-2.771	0.067	-0.1491	-0.5945	-0.3933	-0.6211	-0.6546	-3.3216	-0.9262	-0.3264	-1.8096	-0.067	-1.1324	-1.8715	-0.4437
201949_x_at	-1.0199	-1.7301	-0.9788	-1.3131	-0.6679	-1.1859	0.275	-2.679	-0.275	-1.0258	-0.393	-0.9256	-1.0485	-0.8693	-0.6661	-1.2203	-1.2823	-1.4631	-1.2348	-1.1752	-0.895
201950_x_at	-0.9776	-1.6502	-1.167	-1.232	-0.9394	-0.7143	-0.6522	-2.6136	0.084	-0.8144	-0.5517	-0.9762	-2.3054	-0.8417	-1.1259	-3.2547	-4.2604	-2.7227	-2.9431	-3.9759	-0.084
201951_at	-1.4197	-3.7297	-4.8006	-5.6409	-1.5645	-1.0758	-3.546	-7.1296	-2.7517	-1.5176	-1.1029	-3.3261	-1.0511	-3.3782	-6.0397	-2.6956	-6.2019	-0.6979	-5.5421	-5.9837	0.6979
201952_at	-1.5775	-3.9482	-5.1265	-6.3674	-1.5199	-0.4344	-4.3617	-8.0919	-2.5045	-1.1764	-0.6372	-3.277	-1.1406	-3.6818	-7.6135	-1.67	-4.9357	-0.7955	-4.3312	-4.7241	0.4344
201953_at	-2.558	-1.9057	-1.6	-1.8791	-1.937	-1.5121	-2.3663	-3.1997	-2.0387	-1.5446	-1.5742	-1.5825	-1.2889	-2.5905	-1.4609	-2.5115	-0.1727	-2.5022	-5.1102	0.1727	-1.4591
201954_at	-1.2397	-2.1259	-1.3369	-1.6906	-2.0122	-0.7297	-1.1915	-4.5175	-1.1161	0.2068	-0.7165	-0.2068	-0.6931	-0.7255	-1.6628	-2.185	-0.5452	-1.3817	-0.6075	-0.7588	-1.1966
201955_at	-0.2425	-1.2098	-0.9946	-1.1354	-0.2562	0.0828	-3.4818	-1.1512	-0.2594	-0.6139	-0.2754	-0.8228	-0.4213	-4.9128	-1.094	-0.8262	-2.4421	-0.0828	-2.223	-2.5218	-0.6167
201956_s_at	-0.749	-1.1287	-1.3105	-1.5069	-0.7045	0.2432	-2.2102	-0.6077	-0.2583	-0.5105	-0.2432	-0.7686	-0.609	-2.8222	-1.108	-0.4576	-2.2336	-0.3615	-0.8785	-2.1355	-0.7932
201957_at	-2.7512	-3.143	-2.9405	-3.021	-2.1146	-3.596	-2.4963	-2.3011	-3.3371	-2.779	-3.0295	-2.8393	-2.8315	-0.3546	-2.5535	-3.2657	0.263	-3.0976	-3.0151	-0.263	-3.0215
201958_s_at	-1.4862	-1.0882	-1.1644	-0.9925	-1.3464	-1.0238	-0.5446	-1.1425	-1.7999	-1.341	-1.645	-1.2892	-1.461	0.5446	-1.2514	-1.5852	-1.6461	-1.5657	-0.9716	-1.6457	-1.3566
201959_s_at	-1.0669	0.2768	-0.4218	-0.4593	-1.3609	-2.788	-1.5645	-2.0485	-2.1027	-1.6605	-1.8198	-0.7281	-0.2768	-1.9685	-0.533	-2.485	-3.9828	-0.7601	-0.9336	-4.1027	-2.751
201960_s_at	-0.6031	0.0023	-0.2559	-0.5728	-1.0057	-2.15	-0.9358	-2.9987	-1.5382	-1.4812	-1.1845	-0.5606	-0.2181	-1.9327	-0.0023	-1.3734	-2.3064	-0.3698	-0.2595	-2.1236	-2.3463
201961_s_at	-0.4346	-0.7698	-1.6251	-1.7702	-0.3411	-1.1455	-0.9086	-1.2127	-0.5213	-1.0047	-0.5379	-0.6394	-1.3102	-0.8314	-1.2735	-0.4718	-1.2493	-1.5407	-2.4907	-1.2928	0.3411
201962_s_at	-0.8923	-0.7511	-1.7979	-1.8026	-0.7741	-1.5034	-1.2305	-0.9495	-1.6203	-1.4402	-0.9848	-0.979	-1.3204	-1.3259	-1.5454	-0.4831	-0.1018	-1.232	-2.5131	0.1018	-0.6236
201963_at	-3.1332	-6.8975	-5.9494	-7.5614	-3.4209	-4.9517	-5.2235	-3.9375	-3.4627	-1.2877	-3.8688	-2.4119	-4.9355	1.2877	-6.0398	-4.4997	-2.4802	-6.2621	-5.6883	-2.3991	-5.2192
201964_at	-1.3052	-0.2891	-0.9131	-0.9658	-1.97	-2.2114	-2.1715	-1.0041	-1.5625	-0.9912	-1.6138	-0.7288	-1.1347	-0.3051	0.2406	-0.2421	-0.6261	-0.2406	-1.2054	-0.9476	-1.9906
201965_s_at	-1.9902	-0.5567	-1.2643	-1.311	-2.8906	-2.5551	-1.6581	-1.9812	-2.5027	-1.8325	-2.6294	-1.0166	-0.654	0.2885	-0.4612	-2.798	-2.957	-0.2885	-2.5133	-3.0066	-2.7319
201966_at	-1.1446	-1.6408	-1.3308	-1.4785	-1.6053	-0.7101	-2.28	-0.4502	-1.1233	-0.6333	-0.7307	-0.9793	-0.7251	-1.991	-1.4439	-0.622	0.0855	-0.8635	-3.3429	-0.0855	-0.985
201967_at	-2.859	-1.035	-1.4013	-1.7473	-2.4821	-2.4254	-2.0808	-1.0785	-2.6617	-2.0595	-2.4163	-1.606	-1.1396	-2.6351	-1.0995	-2.8643	-2.6541	1.035	-2.1357	-2.7587	-2.6681
201968_s_at	-0.9249	-4.2026	-3.7921	-3.5904	-0.9695	-2.7336	-3.9647	-5.8736	-2.0873	-3.1969	-0.8786	-3.1967	-2.1122	-3.1579	-2.3954	-0.4118	-0.1651	-2.7043	-2.0024	0.1651	-2.2437
201969_at	-2.3755	-0.7316	-0.9482	-1.1505	-3.1043	-2.0164	0.2063	-0.2063	-2.8291	-2.6718	-2.6502	-1.5853	-1.3064	-1.3667	-0.6919	-2.7635	-0.285	-1.6027	-1.5656	-0.3581	-3.0376
201970_s_at	-3.0557	-1.7464	-2.2868	-2.4753	-2.778	-0.9918	-3.6094	0.9918	-2.4102	-2.4689	-2.3981	-2.4224	-1.7297	-3.304	-1.6159	-3.125	-2.1926	-1.4484	-4.1821	-2.4069	-2.6174
201971_s_at	-2.7012	-3.9061	-3.9741	-4.6509	-1.965	-1.4972	-4.0447	-1.8532	-1.3456	0.7544	-1.6137	-1.657	-3.8348	-1.0997	-3.0385	-3.0177	-6.2924	-3.42	-5.4207	-6.2013	-0.7544
201972_at	-1.5806	-3.0103	-2.9821	-3.4339	-2.2462	-1.6355	-2.4838	-1.1643	-1.4726	0.3791	-1.1737	-0.9989	-1.4417	-0.3791	-2.6255	-0.8173	-2.6197	-1.6141	-1.8365	-2.6342	-1.6591
201973_s_at	-0.1981	-1.4752	-1.0625	-1.8018	-0.7461	-0.042	-0.6199	-1.6817	-0.6413	-0.5211	0.0085	-0.5642	-0.0941	-1.5462	-0.0885	-0.0085	-0.5605	-0.2378	-1.6306	-0.5636	-0.5593
201974_s_at	-1.2863	-0.7042	-0.745	-0.5854	-1.167	-0.7297	0.1004	-0.776	-1.2771	-1.1189	-1.1034	-0.9063	-1.026	-0.1004	-0.9073	-0.9463	-1.2851	-0.8831	-0.3531	-1.2784	-0.9471
201975_at	-0.3716	-2.9539	-2.0081	-2.5812	-1.3217	-1.9587	-3.4362	-3.5373	-0.9298	-0.9288	-1.0474	-1.0745	-1.3142	-1.14	-1.666	0.2493	-2.2915	-1.8398	-0.2493	-2.365	-1.269
201976_s_at	-1.827	-6.1259	-6.2057	-6.1608	-1.3871	0.5697	-5.8767	-6.4519	-0.5697	-4.7091	-0.6898	-5.5471	-6.6489	-6.1432	-6.4515	-1.8015	-2.7168	-6.4423	-4.8161	-3.0306	-0.8396
201977_s_at	-1.2293	-1.2123	-1.5396	-1.4668	-1.1825	-1.1833	-1.4879	-2.2008	-1.7641	-1.6004	-1.509	-0.8426	-0.1223	-1.8094	-0.7827	-2.3757	-1.7012	0.1223	-2.4678	-1.7234	-2.1623
201978_s_at	-1.1872	-1.1061	-1.3061	-1.2515	-0.9614	-1.0137	-1.4581	-1.7463	-1.1555	-1.1483	-1.2126	-0.5948	0.4242	-1.6537	-0.9082	-1.7644	-2.2772	-0.4242	-2.1455	-2.3292	-1.9616
201979_s_at	-1.4891	-2.3491	-2.3707	-2.2473	-1.2162	0.0629	-2.9839	-2.2226	-0.0629	-1.1595	-1.3289	-2.3599	-2.4544	-2.4964	-1.4967	-2.5125	-1.8704	-2.7565	-1.9803	-1.6459	-0.4493
201980_s_at	-2.3152	-4.373	-3.6812	-3.674	-2.8302	-2.4985	-4.8414	-2.6836	-1.4417	-2.5295	-2.0333	-3.2832	-3.009	-4.8209	-3.1306	-2.6383	-2.631	-2.9799	1.4417	-2.7024	-2.4905
201981_at	-1.497	-5.0042	-5.0388	-4.9168	-2.5649	-2.4921	-5.4826	-4.7187	-1.9	-5.4282	-0.7926	-5.3461	-5.5932	-5.1119	-5.5232	0.5207	-4.8197	-5.5597	-4.3919	-4.9694	-0.5207
201982_s_at	-1.8892	-3.1953	-3.0681	-3.0082	-1.606	-1.4327	-2.8557	-2.9596	-1.4996	-3.5607	-1.7493	-3.3848	-3.466	-2.8757	-3.5185	-1.7488	-3.4225	-3.8119	-2.9949	-3.3023	1.4327
201983_s_at	-1.7938	-6.9511	-7.1527	-6.9737	-1.7527	-5.1457	-7.1723	-7.0826	1.046	-6.8667	-1.046	-6.8141	-6.8025	-7.0154	-7.2255	-2.9893	-5.3189	-6.9466	-6.6353	-5.1921	-1.6636
201984_s_at	-1.0235	-3.9337	-4.0532	-3.8809	-0.7742	-3.2479	-3.689	-3.5575	0.7742	-3.6648	-0.8406	-3.9416	-4.0476	-3.7161	-4.1801	-2.0896	-1.5607	-4.2787	-3.2465	-1.6318	-0.9638
201985_at	-0.8603	-2.1396	-2.0431	-1.9997	-1.1981	-1.0174	-3.4758	-0.6248	0.4868	-0.5729	-0.4868	-1.1995	-1.438	-2.8602	-1.8609	-0.8413	-1.173	-1.2866	-2.433	-1.3302	-1.0528
201986_at	-1.721	-1.4991	-1.486	-1.6571	-1.8599	-3.1363	-1.3907	-1.2122	-1.6914	-1.4241	-1.6832	-1.1384	-0.8752	-1.0371	-0.5492	0.5492	-1.7254	-0.6107	-0.8403	-1.9247	-2.2299
201987_at	-0.6744	-1.2109	-1.034	-1.3804	-2.0288	-1.9168	-1.3182	-1.2516	-1.5934	-1.254	-1.3985	-0.9851	-0.161	-1.2578	-0.5427	-0.5997	-1.0532	0.161	-0.6241	-1.2571	-1.7172
201988_s_at	-1.2874	-2.5372	-1.7105	-2.1652	-1.5311	-1.9141	-3.1129	-2.5762	-0.2484	0.2484	-0.9094	-1.3967	-1.9383	-3.2105	-2.6106	-1.8643	-1.3227	-2.4001	-2.6292	-1.2031	-1.0658
201989_s_at	-0.8461	-2.619	-1.2272	-1.7682	-1.2748	-1.9735	-2.6676	-2.2092	-0.2828	0.1807	-0.4823	-0.9423	-1.1705	-3.7025	-2.178	-0.3643	-0.1807	-2.1284	-0.431	-0.2292	-1.5092
201990_s_at	-1.2276	-2.4583	-1.1466	-1.6923	-2.1818	-2.8591	-3.2842	-3.5829	-0.9771	0.2899	-1.0104	-0.7222	-0.6467	-4.4615	-2.1967	-0.755	-1.545	-1.0946	-0.2899	-1.8517	-2.4492
201991_s_at	-0.2212	-1.6495	-0.9496	-1.5602	-0.3911	-0.5043	-0.5899	-1.6334	-0.2626	-0.6108	-0.2252	-0.4932	-0.6843	-0.7091	-0.5213	-0.029	-2.0468	-0.0598	-0.1886	-1.8676	0.029
201992_s_at	-1.0238	-2.2366	-1.9861	-2.1204	-1.8188	-0.1997	-1.1192	-1.0717	-0.879	-1.3979	-1.3782	-1.3635	-1.6745	-1.0003	-1.1351	-0.8065	-1.5957	-0.9382	-2.0953	-1.6668	0.1997
201993_x_at	-1.2663	-0.219	-0.3023	-0.3158	-1.2806	-0.3251	-1.4434	-0.8575	-1.0596	-1.1749	-1.1034	-0.8714	-0.4072	-2.134	-0.3147	-1.0996	-0.7514	0.219	-1.1821	-0.9475	-0.9858
201994_at	-0.4696	-2.5324	-2.3566	-2.4379	-0.7621	-0.2916	-3.8457	-0.8494	-0.7332	-1.3205	-0.5184	-2.1251	-1.9097	-2.4962	-2.3302	0.2381	-1.0469	-1.1409	-2.8007	-1.164	-0.2381
201995_at	-1.028	-5.8339	-5.2996	-5.5639	-2.0013	-1.5527	-6.6148	-5.2413	-0.4914	-5.7626	-0.359	-3.7843	-4.9841	-4.9177	-4.831	-1.0248	-2.9145	-3.3631	-4.7056	-2.7139	0.359
201996_s_at	-2.6433	-0.5414	-0.9274	-1.2964	-4.4674	-5.0444	-0.4542	-1.9535	-4.1328	-4.6111	-4.0737	-1.3638	-1.4792	-0.9022	0.4542	-3.2946	-6.0699	-1.2157	-1.617	-6.1119	-4.7629
201997_s_at	-1.1268	-0.7148	-0.8417	-1.1914	-1.9585	-1.586	-0.4479	-0.3173	-1.3149	-0.7723	-1.9564	-0.3245	-0.4118	0.0169	-0.0169	-1.5107	-1.2938	-0.4566	-1.1223	-1.5572	-2.1751
201998_at	-6.2634	0.8689	-0.9903	-0.8689	-5.0302	-2.6871	-4.625	-3.3849	-6.1824	-1.4009	-4.9272	-2.698	-2.3248	-4.0527	-1.194	-4.5134	-3.3626	-1.942	-1.1155	-3.6401	-5.1375
201999_s_at	-0.4749	-2.4195	-0.8495	-1.1193	-0.2052	0.2001	-4.9951	-1.6507	-0.6683	-0.8376	-0.2001	-0.2577	-1.6465	-0.3904	-0.6123	-1.1271	-1.5024	-2.8973	-2.2312	-1.4131	-0.2273
202000_at	-2.867	-3.2117	-2.7435	-2.4917	-3.106	-2.8131	-4.0248	-1.9315	-2.6353	-2.4716	-2.625	-2.6289	-2.1506	-4.6174	-2.3952	-2.8315	-2.3014	-3.1348	1.9315	-2.2353	-3.0695
202001_s_at	-1.5831	-2.5032	-1.8975	-1.8007	-1.3448	-1.1118	-2.811	0.3136	-1.1901	-1.2302	-1.2147	-1.4981	-1.5253	-3.3708	-1.8567	-1.94	-1.4633	-2.3287	-0.3136	-1.1841	-1.4489
202002_at	-1.2859	-0.7341	-0.9537	-0.7281	-1.112	0.0349	-0.9879	-0.6923	-0.8417	-0.7945	-0.5681	-0.939	-0.9306	-0.5869	-0.8885	-1.4355	-1.0531	-1.4502	-0.0349	-0.6541	-0.3005
202003_s_at	-0.9455	-3.2871	-2.6206	-2.0952	-1.0018	-1.7693	-2.7168	-1.6932	-1.4158	0.2807	-0.7913	-1.6413	-1.6487	-4.7257	-1.1864	-0.9402	-0.4292	-1.8588	-2.4992	-0.2807	-1.8245
202004_x_at	-0.1641	-1.543	-1.2501	-1.3867	-0.8804	-0.3943	-1.4844	-1.0545	-0.0514	-0.025	-0.1018	-0.9951	-1.0865	-1.7461	-1.3542	0.025	-0.6103	-1.3325	-2.6322	-0.8257	-0.174
202005_at	-4.7256	-2.7864	-3.6612	-3.8035	-3.8774	-3.9482	-3.2613	-3.6901	-4.3609	-0.6447	-4.429	-2.5942	-1.2759	-3.4755	-4.6432	-4.1318	-3.221	0.6447	-3.0153	-2.9556	-3.8844
202006_at	-2.1099	-3.6758	-4.1611	-4.2563	-2.0714	-1.7313	-1.6419	-3.8234	-2.4327	-1.4017	-2.4211	-1.6908	-2.4048	-1.0969	-0.2295	-2.3492	-3.6408	-5.5541	0.2295	-3.6754	-2.3676
202007_at	0.2586	-7.4872	-6.4064	-7.4264	-1.6128	-0.99	-7.8901	-7.4661	-0.2586	-6.1468	-1.9164	-2.6681	-4.3923	-7.4469	-7.7108	-2.0468	-1.9956	-7.0554	-2.4711	-2.1745	-1.7746
202008_s_at	0.48	-4.0676	-4.0524	-3.7273	-2.0197	-0.48	-4.6807	-3.5686	-0.4954	-3.7364	-1.8682	-2.6596	-3.9808	-4.117	-4.1254	-2.6267	-2.3584	-4.3098	-3.4313	-2.6156	-0.9892
202009_at	-1.1966	-1.5545	-1.1104	-1.1568	-0.9928	-0.3488	-1.7385	-2.0266	-0.3615	-0.0955	-0.7394	-0.4152	-0.3574	-0.5549	-0.9065	-1.1252	-0.259	-0.7015	-1.2632	0.0955	-0.8024
202010_s_at	-0.8286	-1.2016	-1.3063	-1.2372	-1.2343	-0.9548	-1.6819	-0.1747	-0.8568	-0.7939	-0.8772	-0.9262	-1.0057	-1.6693	-0.8121	-0.9034	-0.0065	-0.9888	-1.5753	0.0065	-1.0696
202011_at	-0.106	-7.0025	-7.3179	-7.332	-1.1669	0.106	-6.0868	-7.8863	-0.3375	-5.3542	-0.4653	-7.2733	-6.4761	-7.0557	-7.1013	-0.6656	-0.2283	-7.2143	-5.3875	-0.3595	-0.4605
202012_s_at	-1.0606	-3.9445	-3.4477	-3.493	-1.0046	-1.1081	-3.4584	-3.4153	0.33	-2.2278	-0.33	-2.7417	-2.5354	-4.5818	-2.6281	-0.5843	-1.5637	-2.7084	-4.2974	-1.4657	-0.8928
202013_s_at	-0.3205	-3.839	-3.6201	-3.2488	-0.6323	-1.1455	-2.8576	-3.6557	0.0042	-1.9388	-0.0042	-2.7177	-2.4824	-3.5756	-2.4615	-1.001	-2.3189	-2.7756	-2.9144	-2.2593	-0.5282
202014_at	-1.3282	-3.1387	-2.9513	-3.4739	-0.9848	-1.4079	-2.48	-1.5621	-0.3826	-0.8307	-1.5278	-1.1625	-2.4224	0.3826	-2.6677	-1.9593	-1.4447	-1.1101	-3.5372	-1.4987	-0.6845
202015_x_at	-0.4782	0.1515	-0.5589	-0.2795	-0.7074	-0.8284	-0.6963	-0.4093	-0.9011	-0.7079	-0.8584	-0.5603	-0.1515	-0.4811	-0.5912	-0.7533	-0.8095	-0.2042	-0.5375	-0.8435	-0.8233
202016_at	-2.3009	-6.2475	-6.4008	-5.0754	-1.2533	0.4222	-6.6149	-5.0603	-5.109	-7.3581	-0.8046	-6.4304	-3.7736	-7.3246	-6.862	-1.0973	-1.5333	-7.1624	-1.6521	-1.5916	-0.4222
202017_at	-1.0799	-5.1418	-5.3225	-5.1907	-1.0815	-2.076	-4.8377	-5.2417	0.4676	-0.4676	-1.12	-4.4554	-5.7193	-4.8153	-5.3704	-2.3624	-4.0887	-4.9766	-4.8338	-3.9252	-1.1082
202018_s_at	-4.255	-4.0913	-3.1432	-1.1266	-3.6047	-3.8341	-2.4974	-2.966	-4.2627	-4.0929	-4.3019	-3.3745	-3.3634	-2.0677	-4.2768	-4.1452	0.3682	-4.2832	-3.676	-0.3682	-3.8039
202019_s_at	-0.4988	-1.4579	-1.5803	-1.4926	-0.7054	-0.4352	-1.8916	-0.5764	-0.0599	-1.6954	-0.6612	-2.1215	-1.9186	-1.8372	-1.5731	-1.2979	-1.4995	-1.429	-1.9372	-1.6572	0.0599
202020_s_at	-0.8109	-1.8278	-1.564	-1.5378	-0.9728	-1.3112	-3.5971	-0.4454	-0.9843	-2.8056	-0.6537	-3.1894	-1.3956	-5.0876	-1.2382	-0.8084	-0.0829	0.0822	-1.7992	-0.0822	-1.0464
202021_x_at	-0.3582	-0.5259	-0.2732	-0.5046	-0.3618	-0.3802	-0.1509	-0.3319	-0.5759	-0.6953	-0.4917	-0.3515	-0.2753	0.0171	-0.093	-0.302	-0.0171	-0.0548	-0.4	-0.2282	-0.4448
202022_at	-2.6867	-2.2159	-1.863	-1.8777	-1.9139	-3.026	-2.9894	-1.2292	-2.3293	-3.0278	-2.0511	-2.9185	-3.1484	-2.3422	-1.8543	-1.9623	-1.8177	-3.2547	-2.8632	1.2292	-2.4468
202023_at	-4.0604	-3.6635	-3.4777	-3.6254	-2.815	-0.0764	-2.8568	-3.5239	-3.9698	-3.8231	-3.6144	-4.1346	-4.54	-3.4685	-3.6061	-4.1625	-0.3329	-4.1951	-3.7474	0.0764	-3.458
202024_at	-1.0624	-3.3974	-3.245	-3.4423	-0.9031	-0.2698	-3.2708	-1.5249	0.2698	-0.2945	-0.9303	-1.9001	-1.9366	-2.9075	-1.8405	-1.222	-2.2388	-2.057	-3.8639	-1.5433	-0.4457
202025_x_at	-1.6946	-1.5616	-1.4682	-1.753	-1.632	-1.1875	-0.1118	-1.9648	-1.111	-0.7487	-1.2471	-0.8346	0.1118	-0.469	-1.3182	-1.5876	-0.932	-0.5992	-1.5091	-0.5781	-1.0327
202026_at	-0.6912	-1.1603	-1.2017	-1.1454	-0.712	-0.9742	-2.1363	-0.4212	-0.6372	0.4212	-0.8469	-0.6193	-1.2512	-1.1405	-1.4222	-1.5516	-2.1196	-1.8727	-3.3997	-2.4009	-1.5316
202027_at	-0.9692	-4.2853	-3.0666	-3.2012	-0.8757	-0.2221	-1.961	-4.3744	-0.6407	-1.683	-0.6984	-2.3733	-1.7413	-1.2556	-1.0089	-0.8194	-0.2441	-1.1338	-2.4919	-0.0574	0.0574
202028_s_at	1.4456	-1.6241	-1.7022	-1.752	-3.7597	-1.4456	-3.3148	-3.0602	-2.5946	-1.8445	-2.115	-2.3321	-1.6954	-4.0863	-2.4296	-3.4338	-2.3619	-2.0929	-2.4449	-2.624	-2.4945
202029_x_at	-0.3829	-0.1066	0.0217	-0.0217	-0.4318	-0.4281	-1.2636	-0.961	-0.4694	-0.638	-0.4999	-0.3248	-0.353	-2.6027	-0.4287	-1.9196	-1.1796	-0.4602	-1.8867	-1.1198	-0.5836
202030_at	-0.9538	-2.6421	-2.4656	-2.68	-0.7922	-0.2301	-1.7745	-1.4269	-0.7572	0.2301	-0.7423	-0.4618	-0.9009	-0.7851	-2.3238	-0.9501	-1.2764	-1.9145	-2.9507	-1.0663	-0.4812
202031_s_at	-0.5269	-1.4489	-1.2125	-1.8166	-1.2434	-0.7304	-1.4884	-0.1935	-0.4034	-0.9676	-0.5414	-1.0313	-0.7157	-0.6784	-0.8804	-0.3059	-0.0258	-0.5787	-0.9238	0.0258	-0.9177
202032_s_at	-3.6537	-2.5623	-2.5223	-2.5881	-3.8395	-3.1108	-2.68	0.6522	-3.5909	-2.6369	-3.1159	-1.9515	-1.9357	-0.6522	-2.1892	-3.3114	-1.2937	-1.1017	-0.7246	-1.413	-3.1977
202033_s_at	-0.8224	-1.6537	-1.4673	-1.8991	-1.8741	-2.0276	-0.815	-0.4087	-0.8284	-1.6845	-1.2383	-1.16	-1.7593	0.3386	-0.3386	-1.7152	-3.9403	-1.0632	-3.5399	-4.1355	-1.4262
202034_x_at	-0.079	-1.2232	-1.0631	-1.2964	-1.3445	-1.8051	-0.658	-0.3559	-0.4981	-1.1414	-0.7919	-0.5062	-0.9047	0.079	-0.2285	-0.4461	-1.5731	-0.4003	-1.6889	-1.9973	-1.4979
202035_s_at	0.7291	-3.2807	-3.2451	-3.2433	-2.4788	-1.94	-3.0334	-3.3565	-1.332	-2.8136	-0.8446	-3.0498	-2.9362	-3.2733	-3.1072	-2.5035	-1.8068	-3.0214	-2.9403	-1.3447	-0.7291
202036_s_at	0.4913	-3.4552	-3.1938	-3.3368	-3.4053	-1.7059	-2.8698	-3.3806	-1.1531	-3.6467	-1.3309	-3.6504	-3.7481	-2.8847	-3.6621	-2.8431	-1.8364	-4.0231	-2.8785	-1.6526	-0.4913
202037_s_at	-1.9415	-5.5196	-5.6931	-5.6402	-5.718	-4.0471	-4.63	-6.2919	-2.7544	-6.5529	-2.3305	-6.0712	-5.6705	-5.3436	-5.7604	-4.6706	0.3646	-6.3157	-6.087	-0.3646	-2.3689
202038_at	-0.5645	-1.1803	-0.5767	-0.8704	-1.1915	-0.6498	-1.0989	-0.3085	-0.7213	-0.1576	-0.402	-0.3324	-0.0419	-0.7298	-0.4047	-0.5346	-1.1552	0.0419	-1.6236	-1.0745	-0.6866
202039_at	-2.2444	-2.132	-1.8899	-2.2258	-2.5407	-2.8593	-2.7371	-2.0271	-1.1905	-0.9585	-2.0944	-1.6582	-0.9908	-2.3292	-2.2496	-1.8995	-1.9734	0.9585	-3.2507	-1.8238	-1.7503
202040_s_at	-2.6439	-1.5723	-1.3284	-1.761	-3.0375	-2.6993	-0.8355	-2.5165	-2.6837	-2.7966	-2.5121	-1.5095	-0.8621	-0.7234	0.6928	-2.5012	-1.8737	-0.6928	-1.8465	-1.9648	-2.7353
202041_s_at	-0.9345	-1.6948	-1.7535	-1.8363	-0.5077	-0.6668	-2.8473	-1.8549	0.1341	-1.6101	-0.1341	-1.1833	-0.8376	-3.5592	-1.7211	-1.3464	-1.1632	-1.8811	-4.0105	-0.8999	-0.3582
202042_at	-1.3262	-2.2902	-1.8778	-2.1413	-1.2959	0.2746	-3.0261	-0.2746	-0.8829	-1.6704	-0.4867	-2.1364	-1.1478	-3.1069	-1.1506	-0.6093	-0.6014	-1.2195	-3.9455	-0.2932	-0.4763
202043_s_at	-1.3851	-3.1682	-2.9238	-3.3143	-2.0347	-0.2276	-2.0673	-1.6917	-1.0609	-0.7212	-0.5031	-1.5034	-1.5874	-2.0407	-2.8001	-0.5075	-0.7004	-3.3583	-1.8612	-0.7916	0.2276
202044_at	-0.7161	-1.2596	-1.2631	-1.1071	-1.0581	-0.5305	-1.1232	-0.8206	-0.5879	-1.0854	-0.7193	-1.1818	-1.1406	-1.2609	-0.903	-0.825	-1.7855	-1.0394	-0.6419	-1.502	0.5305
202045_s_at	-0.6412	-1.6575	-1.6336	-1.5997	-1.4315	-1.1479	-1.8174	-1.8446	-0.166	-1.4923	-0.3506	-1.4775	-2.056	-1.4537	-1.1338	-0.6682	-1.1848	-1.9475	-1.7236	-0.9187	0.166
202046_s_at	-0.3911	-2.2158	-2.0975	-2.012	-1.6299	-1.4315	-2.2148	-1.9293	-0.8994	-1.503	-1.0482	-2.0951	-2.5323	-1.9635	-2.0601	-1.6929	-2.511	-2.3273	-1.8631	-2.4178	0.3911
202047_s_at	-1.2478	-1.9502	-1.488	-1.3285	-0.6989	-0.9128	-2.0868	-1.4679	-0.6189	-0.6799	-0.6537	-1.2723	-0.9213	-1.6278	-0.8028	-0.7147	-2.3043	0.431	-2.3078	-2.2864	-0.431
202048_s_at	-0.5976	-2.0969	-1.4922	-1.6926	-1.5199	-1.2236	-1.7793	-1.8222	-1.024	-1.1632	-0.8321	-1.6998	-1.2377	-1.8764	-1.0892	-0.927	-0.1088	0.1088	-2.6343	-0.3223	-0.975
202049_s_at	-0.5632	-3.0134	-2.9305	-3.0881	-0.9087	-0.7466	-3.1707	-2.8316	0.4498	-1.2155	-0.4498	-2.0217	-1.6853	-3.8517	-2.164	-0.9129	-2.5213	-1.5596	-3.0582	-2.6642	-0.5313
202050_s_at	0.1345	-1.0229	-1.0847	-1.4975	-0.8662	-1.0826	-0.3462	-1.4282	-0.1345	-0.8358	-0.2882	-0.7052	-0.5055	-2.3193	-0.4161	-0.4898	-1.292	-0.2395	-2.26	-1.6355	-0.5189
202051_s_at	-0.7148	-1.7841	-1.7561	-1.9764	-1.7659	-1.4944	-2.6492	-2.111	-0.5803	-1.4844	-0.6632	-1.206	-0.4904	-4.5822	-1.2766	-0.5886	-0.7267	0.4904	-1.899	-0.9534	-1.5334
202052_s_at	-1.1712	-6.8474	-6.8499	-7.0198	-1.5855	-0.55	-6.5543	-7.497	-1.0979	-4.4465	-0.608	-6.8735	-6.9891	-6.6221	-6.3382	0.55	-3.4959	-7.1748	-6.3918	-3.8606	-1.1367
202053_s_at	-1.444	-2.7027	-2.3828	-2.4233	-0.6344	-1.4413	-2.4471	-2.7642	-0.3759	0.3193	-0.7149	-1.4856	-1.6934	-3.2931	-2.3995	-0.3193	-1.162	-4.8936	-2.4119	-1.101	-1.4117
202054_s_at	-2.4433	-3.9015	-3.2575	-3.6384	-1.3823	-2.7492	-3.1119	-4.6356	-1.1872	-1.1656	-1.3502	-2.3886	-2.5174	-4.8705	-2.8833	0.4413	-0.779	-4.957	-3.3717	-0.4413	-2.8162
202055_at	-0.9538	-2.0282	-1.9456	-1.9258	-1.7227	-0.8255	-2.1296	-1.1164	-1.1237	-1.0402	-1.0966	-1.629	-1.3336	-1.1409	-1.3615	0.814	-1.716	-1.5153	-1.4201	-1.684	-0.814
202056_at	-0.574	-2.1505	-2.024	-2.0699	-1.5416	-0.8234	-2.0833	-0.514	-0.7176	-0.8815	-0.8593	-1.2528	-1.7332	-0.7621	-0.9944	0.514	-1.2243	-1.463	-0.5549	-1.1866	-0.8685
202057_at	-0.3919	-1.1768	-1.1413	-0.9464	-1.9767	-1.3392	-1.2398	0.3919	-1.2888	-0.9373	-1.3693	-0.8313	-0.7175	-0.4402	-0.5688	-0.7452	-1.199	-0.5669	-0.5562	-1.2813	-1.7295
202058_s_at	-0.3619	-2.1724	-1.9355	-1.9949	-1.8623	-0.1503	-2.1182	-0.3106	-0.7524	-0.9391	-1.0705	-1.8145	-2.7577	-0.9048	-1.4708	-1.0938	-3.574	-2.6729	-3.5323	-3.5549	0.1503
202059_s_at	-1.4979	-2.4144	-2.1891	-2.0619	-2.1766	-1.1926	-2.9809	0.3702	-0.9764	-0.9846	-1.1164	-1.4398	-0.3702	-0.861	-1.7743	-0.9246	-2.5828	-1.1649	-1.1533	-2.3708	-0.7919
202060_at	-0.7278	-0.5984	-0.7727	-0.6229	-1.1936	-0.9591	-1.0334	-0.7369	-0.3791	-0.5883	-0.5537	-0.7983	-0.6207	-1.3341	0.1849	-1.1675	-1.6998	-0.5528	-0.1849	-1.8721	-0.6301
202061_s_at	-0.2241	-2.2734	-1.9031	-2.0377	-1.3234	-1.0981	-1.9828	-1.512	-0.9506	0.2241	-0.6725	-0.819	-0.4593	-0.5277	-1.2863	-0.4009	-3.1895	-0.5135	-3.2905	-3.3778	-0.5748
202062_s_at	-0.7764	-2.8633	-2.8708	-3.0313	-1.3703	-1.2306	-2.3402	-3.1133	-1.0328	-0.5201	-1.4231	-1.8735	-3.2298	-1.5146	-2.0644	0.4042	-3.6176	-2.7237	-3.6338	-3.6135	-0.4042
202063_s_at	-0.6513	-1.3931	-1.533	-1.4697	-1.2023	-1.3458	-1.4675	-1.2655	-1.3596	-0.2633	-1.2617	-1.0251	-1.4334	-0.7976	-1.2264	0.2633	-0.8993	-0.9647	-1.3848	-1.2031	-1.0431
202064_s_at	-0.3055	-2.9461	-3.1299	-2.9548	-1.0997	-0.736	-3.208	-1.9009	-0.3649	-0.0208	-1.0337	-1.6738	-2.7839	-1.478	-2.6515	-1.342	-2.3595	-2.638	-2.0209	-2.2552	0.0208
202065_s_at	-0.7554	-0.9589	-1	-1.055	-0.8529	-0.3662	-1.2511	-0.7293	-0.8662	-0.7548	-0.9519	-0.5456	-1.6121	0.3028	-1	-0.4356	-1.2478	-1.465	-1.9322	-0.9378	-0.3028
202066_at	-0.7661	-2.6356	-2.2213	-2.6086	-0.9089	-1.4549	-3.1499	-1.341	-0.8506	-0.4476	-0.7964	-0.947	-1.2799	-0.7198	-1.6037	0.4476	-1.0665	-1.3516	-1.7677	-0.9601	-1.4457
202067_s_at	-0.7663	-3.3095	-3.051	-2.7768	-2.313	-0.2579	-3.318	-2.377	0.0028	-0.8603	-1.239	-2.3146	-2.9953	-2.7013	-1.6511	-2.045	-2.4841	-3.4419	-2.6976	-2.6974	-0.0028
202068_s_at	-1.7471	-6.3608	-4.8554	-4.8023	-2.557	-1.1929	-6.4415	-3.6372	1.0795	-1.6126	-1.2283	-3.4386	-5.1101	-5.2335	-2.0127	-2.8972	-1.1117	-5.4022	-4.8797	-2.0242	-1.0795
202069_s_at	-2.3056	-2.8058	-3.2273	-3.7876	-2.4817	-2.1384	-6.1065	-3.6335	-2.4501	-2.3953	-2.3889	-2.7066	-2.3999	-6.2412	-4.0447	-1.6722	-2.4317	1.6722	-4.7515	-2.747	-2.1522
202070_s_at	-4.5726	-3.4796	-3.7788	-4.1754	-5.2685	-4.0056	-5.4986	-4.2066	-4.5573	-3.7669	-5.1625	-3.5324	-2.2121	-6.1889	-4.5459	-4.1589	-4.0095	2.2121	-5.418	-3.9091	-4.4481
202071_at	-0.7211	-6.1214	-6.2685	-6.1242	-0.428	-1.8305	-5.8021	-4.0565	-0.871	-0.3973	-0.013	-4.5768	-4.5017	-5.7314	-6.0914	0.013	-1.0317	-5.1738	-3.0608	-1.265	-0.9481
202072_at	-2.1387	-1.7425	-1.8008	-2.039	-3.5844	-1.9911	-1.846	-0.999	-1.9014	-2.5357	-1.854	-1.5305	-0.4931	-2.3002	-0.8114	-3.0224	-1.7272	0.4931	-3.7668	-1.8987	-2.7532
202073_at	-0.5015	-3.948	-1.8182	-2.0162	-0.9002	-2.1287	-5.5994	-1.6115	0.2824	-2.0152	-0.7463	-4.9794	-5.3319	-5.5214	-0.964	-0.5312	-0.3587	-3.7759	-2.1492	-0.2824	-0.8402
202074_s_at	-0.7157	-3.0307	-1.3956	-1.4918	-1.0632	-0.7679	-4.9174	0.0963	-0.0963	-1.654	-0.7117	-3.9208	-4.5152	-3.763	-0.6963	-0.2909	-0.8454	-2.8583	-0.9881	-0.4805	-0.3429
202075_s_at	-1.5018	-5.072	-5.4219	-5.2572	-2.0555	-2.4638	-4.6072	-3.6127	-1.4447	1.3865	-2.6747	-4.4816	-4.1184	-4.441	-4.826	-2.7394	-1.3865	-3.8813	-4.1209	-1.5371	-3.2557
202076_at	-0.7339	-1.3531	-0.7322	-0.8487	-0.213	-0.4021	-0.2708	-0.776	-0.7416	-0.8602	-0.8593	-0.6612	-0.9393	-0.585	-0.0462	0.0462	-1.8049	-1.1003	-0.0857	-1.9226	-0.1853
202077_at	-0.814	-1.4249	-1.0921	-1.0397	-1.1924	0.4193	-3.0298	-1.2524	-1.3102	-0.5067	-0.4193	-0.9447	-0.5107	-4.6863	-1.2863	-1.5515	-0.4834	-0.9004	-3.8483	-0.4358	-0.6667
202078_at	-1.9301	-2.7535	-2.5419	-2.7492	-2.6069	-1.7021	-3.5745	1.4388	-2.1776	-2.0897	-1.8798	-2.1434	-1.4388	-2.801	-2.2861	-2.2794	-2.5277	-2.149	-2.9893	-2.6394	-1.9199
202079_s_at	-0.5267	-0.2984	-2.1567	-2.1814	-1.461	-1.4196	-1.8285	-1.5264	-0.7492	-1.1473	-0.9118	-0.9083	-0.2184	-1.564	-1.4427	-1.3976	-1.658	0.2184	-2.6392	-1.6222	-0.555
202080_s_at	-1.3176	-0.4635	-2.0718	-2.2385	-1.4435	-1.8159	-1.5553	-2.1996	-1.0576	-1.7108	-1.1381	-1.2696	-0.1706	-1.9591	-1.7593	-0.3928	-1.0748	0.1706	-1.8212	-1.139	-1.4967
202081_at	-2.6004	-2.7913	-2.4559	-2.8067	-2.1395	-2.2205	-2.0145	-4.3526	-2.8262	-3.3574	-3.5	-1.7647	-2.2721	-0.3788	-1.1946	-2.9308	0.3079	-3.2418	-4.4691	-0.3079	-2.9852
202082_s_at	-3.9075	-3.7742	-3.8292	-4.8169	-4.8821	-1.4244	-1.0903	-5.2647	-4.5013	-4.1249	-3.6282	-2.512	-3.793	1.0903	-2.5842	-3.9592	-4.4697	-4.5247	-3.0233	-4.7375	-4.0517
202083_s_at	-4.3623	-6.5938	-6.4773	-7.1129	-5.0116	-1.2209	-3.8362	-4.9218	-4.4353	-3.388	-4.1224	-3.6506	-4.8664	1.2209	-4.8424	-4.0928	-3.2155	-5.3992	-1.4316	-3.3374	-3.8328
202084_s_at	-3.4671	-4.4028	-4.1752	-5.353	-3.8407	-0.6673	-1.4371	-2.9835	-3.1648	-2.4727	-2.8839	-2.3319	-2.7188	0.6673	-3.0542	-2.2123	-1.3573	-4.0904	-1.0564	-1.5672	-2.8919
202085_at	-3.4907	-7.1118	-5.0965	-6.4174	-1.8161	0.0953	-7.3269	-2.0646	-2.7994	-2.9813	-2.3926	-3.3062	-3.4262	-5.4587	-5.3175	-3.787	-1.5548	-3.8201	-0.0953	-1.3532	-2.2157
202086_at	-4.7393	-1.6496	-2.1259	-2.7863	-5.0939	-5.6746	-2.8376	-5.4425	-3.6454	-3.017	-4.8844	-1.5754	-0.8324	-0.8658	-2.9063	-5.4336	-2.0461	0.8324	-2.6622	-2.0797	-5.0825
202087_s_at	-0.9529	-5.2061	-4.7839	-5.9114	-1.389	-2.1751	-5.6819	-1.7456	0.5323	-0.5323	-0.7956	-3.5438	-6.13	-5.3309	-5.9382	-0.7735	-0.839	-5.6133	-3.7851	-0.9847	-1.4663
202088_at	-1.5681	-3.6011	-3.6373	-3.6874	-1.526	-3.6251	-3.6462	-6.7099	-1.1193	-2.6965	-1.096	-3.1024	-2.7203	-3.9764	-2.9294	0.7309	-1.9456	-0.7309	-3.1693	-1.7736	-1.6094
202089_s_at	-0.5535	-3.0118	-2.9555	-3.0118	-0.5469	-2.4917	-3.4219	-3.8412	0.0603	-1.7254	-0.2085	-2.4066	-3.056	-2.939	-2.3608	-0.0603	-3.4446	-0.6221	-5.3475	-3.5184	-0.0879
202090_s_at	-0.7793	-1.3466	-0.7798	-0.6951	-0.7871	-0.6529	-1.0167	-1.3881	-0.8662	-0.5739	-0.563	-0.663	-0.8267	-1.4426	-1.0653	-2.0036	-0.1132	-1.0779	-2.0755	0.1132	-0.7794
202091_at	0.7171	-1.9828	-2.0082	-1.958	-1.7621	-0.7171	-1.9265	-2.1111	-1.4109	-1.4481	-1.3707	-1.8989	-2.2368	-2.0693	-1.7623	-2.1113	-2.2162	-1.9405	-2.1564	-2.2253	-1.4339
202092_s_at	-0.7947	-1.7864	-1.5122	-1.87	-0.3373	-0.156	-2.6772	-1.1385	0.0729	-1.5004	-0.1463	-1.586	-1.7285	-3.3994	-0.9975	-1.1626	-2.7025	-1.7565	-3.7249	-2.5691	-0.0729
202093_s_at	-1.7124	-1.8707	-1.9352	-2.0537	-2.0655	-1.668	-2.6479	-1.7561	-1.2531	-2.3352	-1.4628	-1.8374	-1.8422	-1.5842	-1.9701	-1.1944	-0.0418	-1.6118	-2.6634	0.0418	-1.4541
202094_at	-1.65	-2.7807	-2.7386	-2.7185	-2.4159	-0.4812	-1.6494	0.3307	-0.3307	-2.5502	-1.3655	-2.9747	-2.9394	-2.5711	-2.8691	-2.6205	-3.0816	-3.2565	-2.7752	-3.2414	-1.7815
202095_s_at	-3.252	-5.7865	-5.3933	-5.1668	-3.8099	-0.9244	-5.2319	0.9244	-2.407	-4.5416	-2.8846	-5.9444	-5.7029	-5.0914	-5.4947	-4.6785	-5.0745	-6.2825	-4.909	-5.1664	-3.2897
202096_s_at	-1.828	-3.6278	-1.8148	-2.5994	-1.1356	-0.697	-1.4541	-3.7689	-0.8661	-0.8008	-0.7169	-0.5018	-1.3797	-1.8913	-2.8279	-2.3268	-0.6029	-3.8002	-5.4506	0.5018	-0.8879
202097_at	-2.2005	-2.0068	-2.0756	-2.0201	-2.3703	-2.0571	-3.3238	0.4525	-2.1576	-1.9746	-2.2304	-2.2391	-2.4149	-1.0388	-1.3064	-0.4525	-0.6885	-2.1763	-2.6533	-1.0398	-2.9317
202098_s_at	-1.7153	-2.1586	-0.6684	-0.5051	-1.1984	-1.3582	-0.7279	-3.4113	-0.6963	-1.6702	-1.0084	-1.3583	-0.9603	-0.9511	0.5051	-1.0283	-0.968	-1.498	-1.7007	-0.8131	-1.0863
202099_s_at	-1.3965	-1.4057	-1.2362	-1.1202	-0.7873	-0.58	-0.7224	-1.5443	-0.738	-0.9239	-1.109	-1.244	-1.2644	0.5465	-1.4961	-1.6485	-1.0142	-1.4527	-1.1243	-0.9733	-0.5465
202100_at	-2.4537	-3.0874	-3.7018	-4.3133	-2.4849	-1.0503	-1.7587	-4.2169	-1.5669	-1.2549	-2.3113	-1.7969	-2.5332	1.0503	-3.6037	-1.9686	-3.016	-4.379	-2.1471	-3.1285	-2.2495
202101_s_at	-2.8622	-3.0369	-3.5883	-3.7248	-2.4845	-1.1784	-1.8781	-2.8877	-1.6639	-1.4396	-2.6241	-2.1385	-3.887	1.1784	-3.9874	-2.7367	-4.0006	-4.9847	-3.6113	-4.0216	-2.2087
202102_s_at	-1.5084	-1.1886	-1.168	-1.5066	-2.4083	-2.2045	-0.8043	-0.972	-2.475	-2.5213	-1.8594	-1.158	-0.1244	-0.3806	-0.6372	-2.0483	-2.8255	0.1244	-3.9797	-2.6803	-1.7957
202103_at	-0.628	-1.4231	-1.657	-1.6942	-0.4384	-0.8347	-1.468	0.3211	-0.7657	-0.8153	-0.9584	-0.9672	-1.5749	-0.5523	-0.9719	-0.8732	-0.8728	-1.3364	-1.9654	-1.0306	-0.3211
202104_s_at	-1.0028	-1.56	-0.8907	-1.5418	-1.0627	-0.511	-1.5292	-1.3218	-0.6043	-0.7011	-0.693	-1.0681	-0.6571	-1.6619	-0.605	-1.2939	-0.0923	-0.0989	-3.3447	0.0923	-0.4577
202105_at	-0.3488	-0.218	-0.0163	-0.091	-0.2337	-0.5206	-1.7303	-0.3693	0.0146	-0.5466	-0.0146	-0.0241	-0.2342	-1.0653	-0.5436	-0.9308	-1.0064	-0.9206	-0.4281	-0.7909	-0.6127
202106_at	-0.0816	-1.437	-1.3654	-1.4134	-0.7995	-0.545	-2.2932	-0.9621	-0.6797	-1.0187	-0.1888	-1.6279	-0.7749	-2.459	-0.9694	-0.1316	-0.2719	-0.5141	-1.6971	-0.146	0.0816
202107_s_at	-4.6171	-4.2162	-5.162	-4.9199	-4.9042	-2.8508	-5.5155	2.8508	-4.4029	-3.5752	-4.3759	-6.005	-5.4337	-5.4834	-4.3846	-4.5009	-3.7668	-5.0536	-4.3399	-3.807	-4.5431
202108_at	-1.3274	-3.3628	-2.8268	-3.0406	-1.8012	-1.4732	-4.7374	-2.6206	-0.7237	0.7237	-1.2536	-1.4542	-2.5846	-4.6469	-2.4253	-2.1046	-1.2157	-2.6001	-3.3909	-0.9948	-1.4989
202109_at	-1.6597	-2.8034	-2.7122	-2.534	-0.5295	-0.7546	-3.6856	-1.2714	-0.8007	-1.4179	-1.1786	-2.3193	-2.3374	-3.5143	-2.4255	-2.3858	-3.1162	-2.129	-3.8086	-2.9246	0.5295
202110_at	-0.5991	-1.1179	-0.6694	-0.5619	-0.9746	-0.3778	-1.9013	-0.0099	-0.5205	0.0099	-0.5153	-0.2488	-0.4213	-1.6995	-1.0502	-2.8241	-3.0156	-0.9014	-4.3315	-3.0499	-0.4561
202111_at	-1.1324	-2.6442	-2.6619	-2.6798	-1.2957	-0.3376	-2.8375	-1.3599	-0.8522	-0.3837	-1.5845	-1.7192	-3.061	-2.2741	-2.7728	-0.4853	-2.4227	-2.4721	-2.7525	-1.9669	0.3376
202112_at	-6.0991	-6.9476	-6.8119	-7.0797	-6.7578	-0.4715	-6.478	-7.2034	-7.0443	-5.8764	-6.856	-6.583	-6.1851	-6.2259	-6.7377	-6.8246	-0.1592	-6.4087	-2.8763	0.1592	-6.8265
202113_s_at	-2.0722	0.9465	-2.5003	-3.1107	-2.1793	-2.6607	-2.9481	-1.869	-1.722	-0.9465	-1.9725	-0.9746	-2.2786	-2.795	-3.3887	-3.7554	-4.2176	-2.8615	-4.6475	-4.2558	-2.4338
202114_at	-1.3173	0.5148	-1.7542	-2.1673	-1.4232	-2.0179	-1.7538	-1.6197	-1.3303	-0.5148	-1.3686	-0.5838	-1.0133	-1.9429	-2.272	-1.7543	-1.9798	-1.4603	-1.2511	-2.0357	-1.9775
202115_s_at	-1.216	-1.6323	-1.2471	-1.4169	-1.4269	-0.1582	-1.8614	-0.8552	-0.9145	-1.0722	-0.825	-1.0566	-1.11	-1.9728	-1.3763	-1.3269	-0.2133	-0.7997	-1.847	0.1582	-0.3035
202116_at	-1.3028	-0.681	-1.2383	-1.3118	-0.9571	-0.9107	-0.869	-0.3259	-0.2841	-1.4831	-0.6912	-1.094	-0.9695	0.2841	-0.7612	-1.1481	-0.4135	-0.6639	-2.0004	-0.375	-0.8387
202117_at	-0.089	-1.557	-0.9488	-1.1858	-0.4711	-0.8375	-0.7205	-2.6211	-0.147	-1.1006	0.089	-0.7573	-0.7739	-0.523	-0.519	-0.6459	-0.474	-0.571	-0.8332	-0.4205	-0.4856
202118_s_at	-0.9638	-1.839	-1.9972	-1.946	-1.1856	-1.5484	-2.1726	-2.3196	0.6996	-2.0725	-2.4314	-2.0375	-0.8949	-1.7368	-1.4029	-2.1514	-5.4405	-1.4474	-5.8662	-5.7282	-0.6996
202119_s_at	-2.4741	-2.8467	-2.683	-2.8202	-2.3091	-2.529	-3.0749	-3.5071	-1.3205	-2.8181	-1.955	-2.4287	0.4869	-2.9908	-2.1796	-1.9997	-2.8306	-0.4869	-3.6484	-3.088	-1.8468
202120_x_at	-0.7228	-2.6458	-2.0482	-2.3191	-0.6456	-0.4224	-2.7459	-1.2164	-0.2963	0.0968	-0.2574	-0.849	-0.9592	-3.1399	-2.4377	-1.4227	-2.0434	-2.0107	-2.9514	-1.7176	-0.0968
202121_s_at	-1.3472	-3.0072	-2.3295	-2.8117	-1.5092	-1.207	-1.4004	-1.8455	-0.7678	-1.1228	-0.8082	-1.0299	-1.2834	0.7678	-1.7911	-2.3404	-1.3547	-1.9185	-5.1042	-1.0406	-1.3483
202122_s_at	-0.9448	-3.7168	-3.3667	-3.808	-0.6135	-1.6928	-4.3174	-3.0166	0.2607	-1.1912	-0.2607	-1.561	-2.4785	-1.7935	-3.7031	-0.9091	-3.1518	-1.7423	-2.8906	-2.4525	-0.5737
202123_s_at	-0.2341	-3.2006	-2.9959	-3.0816	-0.5622	-0.7938	-3.4528	-1.0489	0.0801	-1.3959	-0.0801	-2.5264	-1.6565	-3.9343	-1.4673	-0.4286	-0.8695	-1.4407	-3.9766	-0.9899	-0.8626
202124_s_at	-1.4775	-1.5292	-1.9337	-2.5737	-2.6181	-2.1861	-3.1348	0.7524	-1.1845	-2.5004	-1.3113	-2.666	-3.224	-3.3006	-1.9433	-0.7524	-2.5795	-3.5811	-1.6519	-2.4981	-1.2455
202125_s_at	-1.2608	-2.3884	-2.6512	-2.9521	-2.2685	-2.4064	-4.4913	-0.1536	-1.298	-2.2003	-1.3916	-3.1282	-3.4964	-4.8116	-2.7335	0.1536	-1.0117	-3.7793	-0.6952	-1.1157	-1.7077
202126_at	-0.6473	-0.6552	-0.8103	-0.9045	-1.1447	-0.4882	-3.0413	-0.0891	-0.5552	-0.2624	-0.6003	-0.1982	-0.0327	-2.674	0.0327	-0.462	-1.5205	-0.1864	-1.7304	-1.8483	-0.9989
202127_at	-3.1779	-0.922	-0.4096	-0.8139	-2.9013	-3.3853	-1.7932	-0.6551	-3.2985	-1.7061	-3.285	-0.9528	-0.4549	-2.4363	-0.675	-3.1988	-3.6376	0.4096	-1.3055	-4.1727	-3.3958
202128_at	-2.0441	-2.5578	-1.9829	-1.9343	-3.2065	-1.9074	-1.3291	0.4036	-2.2349	-1.4205	-1.9007	-1.5575	-1.6703	-0.4036	-0.8816	-2.001	-2.5166	-1.3188	-3.9901	-2.6703	-2.1289
202129_s_at	-0.464	-0.9717	-1.5554	-1.7814	-1.2115	-0.615	-2.1117	0.2792	-0.663	-0.3651	-1.6213	-0.5942	-2.6	-1.1887	-0.7656	-1.8918	-4.0894	-2.2568	-1.284	-4.3997	-0.2792
202130_at	-1.1802	-1.3756	-1.5335	-2.2087	-1.2673	-1.7265	-1.2177	-0.6637	-1.1734	-0.661	-1.194	-0.6886	-1.1691	-1.5994	-0.3059	-1.2459	-1.4562	-1.2522	0.3059	-1.4787	-1.2413
202131_s_at	-1.1767	-1.3706	-1.8226	-1.997	-1.7294	-2.2539	-2.0786	-0.7439	-1.822	-1.2627	-1.9112	-0.989	-2.0146	-1.9374	-0.8639	-0.9291	-3.9562	-1.8665	0.7439	-4.0521	-1.5964
202132_at	-0.7387	-4.2307	-4.2702	-4.2518	-1.9345	-1.7744	-4.3885	-4.3348	-1.5198	-4.153	0.7108	-4.7055	-4.7681	-4.5195	-4.9748	-0.7108	-3.397	-5.0685	-4.2903	-3.1963	-1.6168
202133_at	-1.5167	-8.21	-8.3732	-7.9601	-1.5337	-1.3225	-8.439	-8.2387	-1.0641	-7.3733	0.6613	-8.4689	-7.8008	-8.3263	-8.556	-0.6613	-2.976	-8.3904	-7.3658	-3.2473	-1.5833
202134_s_at	-1.4301	-3.4838	-3.6208	-3.4375	-1.6308	0.5986	-3.3721	-3.2273	-1.3749	-1.7391	-1.0757	-3.4497	-4.0526	-3.4086	-3.7643	-2.244	-3.1915	-3.8294	-3.1726	-3.2746	-0.5986
202135_s_at	-0.9784	-0.9935	-0.5549	-0.8866	-0.3573	0.1529	-0.6809	-1.5595	-0.4163	-0.3747	-0.2903	-0.7769	-0.2384	-1.244	-0.3478	-0.9083	-0.388	-0.8884	-1.737	-0.1529	-0.2025
202136_at	-0.52	-1.0957	-0.8516	-0.705	-0.9793	-0.7091	-0.5593	-1.9013	-0.4008	-1.2507	-0.4537	-2.0405	-1.9127	-3.9593	0.151	-0.151	-2.194	-0.4959	-1.2581	-2.2764	-0.6406
202137_s_at	-0.0954	-1.1886	-1.0878	-0.932	-0.4306	-0.8017	-0.6554	-1.1049	0.0564	-1.0514	-0.5729	-1.725	-2.4038	-1.6567	-0.0564	-1.8262	-2.6923	-1.5447	-2.6369	-2.7182	-0.2208
202138_x_at	-0.4272	-2.0152	-2.0417	-2.0255	-0.428	0.4272	-4.1368	-0.5193	-0.9494	-0.8844	-0.7609	-1.3438	-1.2215	-4.0453	-1.9968	-0.8147	-1.3836	-2.4403	-2.4342	-1.0515	-0.6336
202139_at	-1.2737	-3.4469	-3.3756	-3.6656	-1.207	-1.1178	-4.5792	-3.5377	0.1026	-1.0475	-0.5542	-2.789	-1.7648	-5.2009	-2.2816	-2.3996	-0.5688	-1.7044	-3.878	-0.1026	-1.3108
202140_s_at	-1.0249	-1.03	-0.768	-1.0299	-0.5985	-0.5139	-0.8978	-0.1977	-0.6019	-0.689	-0.7698	-0.519	-0.8116	0.1977	-0.3507	-0.6944	-0.6203	-0.7477	-2.2146	-0.581	-0.4585
202141_s_at	0.1235	-2.6251	-2.3826	-2.2149	-0.4647	-0.5005	-3.798	-1.3673	-0.5557	-1.7714	-0.1235	-2.3141	-1.8861	-5.0613	-1.6791	-0.6445	-1.6631	-2.0644	-1.7543	-1.5326	-0.7317
202142_at	-0.0649	-2.3622	-2.4269	-2.1659	-0.0305	-0.5427	-2.7618	-1.1703	-0.3961	-1.6951	0.0305	-2.2435	-2.0986	-3.9496	-1.6288	-0.8114	-2.2554	-2.3182	-2.4335	-2.1627	-0.4894
202143_s_at	-0.4418	-2.0609	-2.0691	-1.8846	-0.2131	0.1045	-3.2935	-1.2168	-0.1686	-1.8589	-0.1045	-2.3224	-3.5057	-4.0601	-1.6798	-1.6753	-1.9247	-3.3979	-4.767	-1.7661	-0.2395
202144_s_at	-0.7906	-1.6986	-0.6248	-0.9982	-0.9148	0.3047	-3.3574	-0.5423	-0.6592	-1.2346	-0.4689	-1.2385	-0.3047	-4.021	-1.8473	-1.2605	-1.1616	-1.2198	-1.0673	-1.015	-1.1181
202145_at	-0.9541	-2.9286	-2.8171	-2.64	-1.5285	-2.2032	-3.9221	-4.3637	0.9541	-1.7721	-1.7251	-2.3837	-3.6329	-3.3568	-2.0817	-2.0092	-3.2904	-4.2738	-4.1338	-2.9665	-1.9148
202146_at	-1.9993	-4.69	-4.1949	-4.7986	-2.3686	-3.6834	-1.2454	-3.8378	-2.7657	-3.1834	-2.7929	-3.3052	-3.4987	0.3162	-2.8481	-1.7052	-2.9012	-3.4404	-0.3162	-3.3924	-2.9217
202147_s_at	-2.7145	-4.3823	-4.3242	-4.5065	-2.6881	-3.4529	-1.5328	-3.6059	-3.2894	-3.8224	-3.2856	-3.6247	-4.19	1.5328	-3.2545	-2.8115	-3.2898	-3.9859	-2.4067	-3.6985	-3.0341
202148_s_at	-1.1711	-2.5017	-2.6093	-2.7186	-0.356	-0.861	-2.4644	-1.0789	-1.7137	-2.6813	-1.2034	-2.803	-2.6183	-2.3462	-2.9404	-1.1613	-2.6281	-2.7365	-2.1123	-2.5326	0.356
202149_at	-2.6371	-2.8357	-3.4822	-3.3	-3.1279	-1.5692	-1.8076	-6.6035	-3.3832	-4.3781	-2.5181	-2.5297	-1.9043	0.6288	-0.6288	-1.6298	-1.2578	-1.7806	-2.495	-1.3493	-2.9357
202150_s_at	-2.3501	-2.4053	-3.3154	-2.8809	-2.975	-0.8732	-2.2954	-4.4328	-2.6091	-3.2704	-2.8144	-2.7338	-2.7926	0.8732	-1.7004	-3.0915	-2.3104	-2.869	-3.6858	-2.2406	-1.821
202151_s_at	-4.3904	-5.0423	-4.765	-5.1944	-4.3261	-4.2003	-4.8182	2.8568	-3.893	-2.8635	-3.7875	-3.3715	-3.5155	-4.4236	-4.6106	-4.2015	-2.9921	-5.7782	-5.1296	-2.8568	-4.2596
202152_x_at	-1.3442	-1.0767	-1.3041	-1.3227	-0.852	-1.2259	-1.2247	-2.0771	-1.1083	-0.0205	-1.0874	-1.0366	-0.7561	-1.3014	-0.835	-1.3837	-1.7966	0.0205	-2.2093	-1.5093	-0.9121
202153_s_at	-1.8633	-1.2186	-1.2074	-1.442	-2.0204	-0.6084	-3.0353	-0.5742	-1.1429	-0.7144	-1.3825	-0.3639	0.1928	-3.1523	-1.0177	-1.8999	-1.5546	-0.1928	-1.6671	-1.3473	-1.7838
202154_x_at	-1.3222	-4.3198	-4.4786	-4.6368	-1.2344	0.5272	-4.1269	-1.4874	-1.5055	-2.212	-1.278	-3.8061	-3.244	-3.6698	-3.8536	-2.903	-2.6037	-3.4965	-1.9601	-2.3982	-0.5272
202155_s_at	-3.8195	-3.0784	-2.4959	-3.2024	-4.1861	-3.4736	-1.9863	-2.5392	-3.8108	-2.983	-3.8094	-0.3867	-1.9375	0.3867	-3.2325	-4.1849	-2.8686	-2.6296	-3.4827	-2.8845	-4.1194
202156_s_at	-2.9734	-1.3609	-0.8346	-1.0981	-6.7338	-5.1467	0.1791	-6.3224	-3.2254	-2.7187	-7.3572	-1.4229	-1.1543	-0.1978	-0.1791	-5.1145	-2.7214	-1.2571	-1.6416	-3.038	-5.3555
202157_s_at	-2.318	-1.0179	-0.7435	-0.8973	-5.812	-4.0169	0.1934	-5.9184	-1.957	-1.8136	-6.5669	-1.2315	-0.8869	-0.2052	-0.1934	-4.2061	-2.5502	-0.8883	-0.2265	-2.8383	-4.7815
202158_s_at	-1.271	-2.1551	-1.3369	-1.8292	-5.3129	-3.7035	-0.3333	-5.8065	-0.9108	-2.4347	-5.8928	-1.7509	-1.8125	0.3333	-0.4192	-2.7541	-1.3062	-1.8186	-1.2724	-1.6228	-4.0433
202159_at	-1.426	-1.8812	-1.7812	-1.7809	-1.6435	-0.9922	-2.3172	0.9496	-1.5724	-0.9496	-1.4428	-1.6283	-1.4717	-2.3866	-1.658	-1.4325	-1.2479	-1.6235	-2.3543	-1.1541	-1.3384
202160_at	-1.5852	-1.4485	-1.4828	-1.7957	-2.2155	-2.7247	-0.8316	-2.1294	-1.2426	-1.8356	-1.953	-0.952	-1.5056	0.4507	-0.4507	-1.5629	-0.475	-1.2564	-1.0717	-0.7784	-2.7824
202161_at	-1.0745	-1.8497	-1.7303	-1.7587	-1.1773	0.5416	-2.5833	-2.1923	-0.5416	-1.0121	-1.4281	-0.9947	-1.7458	-1.5905	-0.7665	-1.142	-0.986	-1.7215	-2.2746	-0.5509	-0.5938
202162_s_at	-0.703	-0.5381	-0.2901	-0.6235	-0.4553	-0.4723	-0.1511	-0.0513	-0.3756	-0.6245	-1.2028	0.0207	-0.0207	-0.1087	-0.2469	-0.9385	-0.2689	-0.0554	-2.0481	-0.2477	-0.6725
202163_s_at	-1.3861	-1.5851	-1.4019	-1.6533	-1.4124	-2.2215	-0.9415	-1.1122	-1.8092	-1.8666	-2.1618	-0.795	0.1008	-1.2352	-1.0689	-1.1695	-2.055	-0.1008	-1.3903	-2.4056	-2.217
202164_s_at	-1.1471	-0.8341	-0.558	-0.9762	-0.727	-1.1438	-0.5022	-0.4403	-1.0247	-1.0723	-1.5194	-0.3521	-0.1332	-0.7856	-0.462	-1.1758	-1.8792	0.1332	-3.2185	-1.7703	-1.3628
202165_at	-0.7976	-1.4941	-0.1381	-0.7511	-1.781	-1.7806	-1.1616	-3.2742	-1.5328	-1.8117	-1.3474	-1.4196	-1.0129	-1.7778	-0.8197	-0.7934	-1.5629	0.1381	-1.1393	-1.8517	-1.4471
202166_s_at	-1.4873	-0.9237	0.322	-0.322	-1.2492	-1.4686	-0.3929	-2.0539	-0.8613	-0.3438	-1.1688	-0.5207	-1.2764	-0.4565	-0.9285	-2.68	-4.1789	-0.3685	-2.0212	-5.3646	-0.7385
202167_s_at	-0.8516	-1.2071	-0.8741	-1.0546	-0.8858	0.2605	-2.5538	-0.2605	-0.4597	-0.6657	-0.7417	-1.3134	-0.7137	-3.0379	-0.9566	-1.5029	-2.2239	-0.4269	-3.3582	-2.1341	-0.7283
202168_at	-1.7512	-2.0956	-1.9966	-2.004	-2.0405	-1.4418	-2.8244	1.4418	-1.708	-2.0029	-1.6112	-1.9001	-2.5863	-4.5677	-2.961	-2.7352	-3.9525	-2.6838	-3.3837	-4.2372	-1.8517
202169_s_at	-0.5496	-0.7041	-0.6343	-0.6852	-1.0688	-0.6447	-1.0666	-0.1419	-0.8271	-0.7788	-0.69	-0.8772	-1.0853	-2.0344	-0.4032	0.1419	-1.2135	-0.8065	-1.7231	-1.6054	-0.8837
202170_s_at	-0.0924	0.0006	-0.0911	-0.0006	-1.0509	-0.0225	-1.664	-0.1703	-0.3534	-0.8729	-0.7345	-0.183	-1.593	-1.9305	-0.0029	-0.3514	-1.3185	-1.0768	-1.7858	-1.3537	-0.4648
202171_at	-1.5353	-2.1366	-1.6463	-1.9362	-2.3558	-2.2088	-0.9236	-1.3264	-1.2992	-2.8209	-1.7615	-1.412	-1.4588	-1.365	-0.7607	-2.6544	-4.0704	0.7607	-3.4425	-4.6122	-2.1945
202172_at	-1.3389	-2.0828	-1.6628	-1.7312	-1.609	-2.1155	-1.6425	-1.6399	-0.6197	-1.9961	-1.1759	-1.4005	-1.6474	-1.5145	-0.9106	-0.7964	-1.4611	0.5421	-0.5421	-1.1957	-1.9851
202173_s_at	-1.6561	-2.29	-2.0415	-2.3705	-1.4837	-3.419	-1.1564	-2.5397	-1.1727	-2.3489	-1.9647	-1.3278	-1.4435	-1.4935	-0.6594	-1.965	-4.2114	0.6594	-2.2094	-4.668	-2.2958
202174_s_at	-1.9267	-1.6016	-1.5601	-1.5115	-2.2321	-2.0067	-1.9764	0.5359	-1.7621	-0.863	-1.9915	-2.0355	-1.7091	-3.1543	-1.3588	-1.6794	-3.8494	-0.5359	-3.1657	-3.9381	-2.1049
202175_at	-1.2795	-2.6633	-2.8088	-2.5819	-0.9169	-2.1269	-2.9115	-2.9188	-1.2831	-2.2477	-1.089	-2.8325	-3.1285	-2.6483	-3.0628	-0.5229	-2.9464	-2.3184	-2.3936	-2.7831	0.5229
202176_at	-1.2434	-1.2724	-1.3136	-1.3191	-1.3596	-0.8613	-2.5693	-0.6495	-0.882	-1.3096	-0.9657	-1.4944	-0.73	-2.4126	-0.6578	-0.9433	-0.0874	-0.1606	-1.782	0.0874	-1.1797
202177_at	-1.6721	-5.9383	-5.4096	-5.9242	-0.5488	-2.7933	-5.9235	-6.0799	-0.0589	-3.7399	0.0589	-5.239	-3.7095	-5.6845	-6.1414	-0.4982	-1.9178	-0.7054	-5.2929	-2.0193	-0.5689
202178_at	-2.7358	-1.8058	-1.4375	-1.7383	-2.6803	-3.3215	0.4854	-3.5784	-3.2116	-3.6934	-2.8414	-2.7546	-2.489	-0.4854	-1.12	-3.1792	-1.6131	-2.1777	-2.8107	-2.4548	-2.8624
202179_at	-0.9966	-2.7939	-1.5721	-1.5339	-0.83	0.5128	-3.9024	-0.5128	-0.9762	-1.2305	-1.0425	-1.9264	-2.0586	-3.9275	-1.2119	-0.5955	-1.5076	-1.507	-3.0777	-1.349	-0.8364
202180_s_at	-1.7831	-4.0802	-2.7127	-3.597	-1.618	-1.2233	-3.0456	-4.8825	0.924	-1.4764	-0.924	-1.9248	-1.6377	-1.1925	-2.2936	-1.7329	-2.0386	-1.7854	-4.5628	-1.6795	-1.0004
202181_at	-2.9681	-2.0117	-2.1968	-2.8741	-3.2493	-3.1739	-0.7676	-2.6759	-3.823	-1.2682	-2.9578	-1.5718	-1.3014	0.7676	-1.0945	-3.1699	-2.2194	-2.1259	-3.147	-2.4784	-3.2442
202182_at	-1.6753	-0.6816	-1.0894	-1.1046	-1.4097	-0.8249	-2.2287	-1.1591	-1.525	-1.2056	-1.4427	-1.5507	-0.3887	-1.8106	-1.2964	-1.9268	-1.5369	0.3887	-1.5161	-1.4392	-1.2061
202183_s_at	-2.5444	-2.7466	-1.971	-2.4617	-2.6882	-1.1864	-2.5281	1.1864	-2.2541	-1.846	-1.9549	-1.7778	-1.8539	-2.8687	-1.614	-3.4898	-2.7332	-2.6979	-2.974	-2.7366	-1.9523
202184_s_at	-0.4089	-1.8982	-1.9646	-1.9888	-0.9332	-0.7255	-3.6237	0.4089	-0.5218	-0.9665	-0.614	-1.3574	-1.2358	-3.6683	-1.254	-0.5079	-0.5552	-0.9547	-1.7008	-0.5968	-1.2117
202185_at	-1.2661	-3.8091	-2.9721	-3.4507	-0.7221	-0.0571	-3.5179	-1.7186	0.0571	-0.7751	-0.4062	-1.9462	-1.932	-4.1088	-2.4764	-0.4605	-1.4688	-1.5789	-2.8876	-1.038	-0.4036
202186_x_at	-1.0335	-0.8105	-0.8378	-0.8861	-0.6569	-0.3147	-0.3559	-0.7773	-0.1957	-0.5293	-0.5593	-0.7206	-0.4577	-0.0788	-0.6587	-0.77	-0.9296	-0.6478	0.0788	-0.7727	-0.2657
202187_s_at	-2.6476	-1.7045	-1.4593	-1.5054	-2.4861	-2.7286	-0.2129	-2.28	-2.0848	-1.7155	-2.6944	-1.1349	-1.6769	0.2129	-0.3266	-2.3564	-1.231	-1.7388	-0.5257	-1.2555	-3.1264
202188_at	-2.0759	-2.6553	-2.4264	-2.6418	-2.5212	-0.7587	-0.8065	0.7587	-2.0111	-1.5589	-1.9905	-1.6331	-0.9657	-3.5021	-2.0774	-1.8015	-1.8726	-0.9887	-3.3417	-1.9439	-1.7192
202189_x_at	-0.9917	-1.8769	-1.5555	-1.8164	-1.1456	0.5107	-1.9992	-0.5107	-0.7013	-0.9038	-1.0895	-1.2432	-0.8791	-2.3815	-1.0307	-1.4025	-0.7192	-0.6997	-1.3977	-0.7129	-1.0215
202190_at	-0.7174	-1.6898	-1.3849	-1.4905	-1.0844	-0.58	-3.1655	0.1	-0.8104	-1.0227	-0.5998	-1.6919	-1.8589	-1.325	-1.2268	-1.4324	-0.2611	-1.4631	-3.015	-0.1	-1.0139
202191_s_at	-2.023	-3.6962	-2.7685	-3.4716	-4.101	-4.8669	-2.1788	-3.6932	-3.1667	-1.1811	-4.388	0.2299	-0.2299	-1.4157	-0.6129	-3.8361	-1.9222	-4.035	-2.5866	-1.8901	-4.841
202192_s_at	-1.9389	-3.2033	-2.5687	-3.0619	-3.1576	-3.7366	-2.5127	-3.304	-2.6019	-0.3194	-3.7264	0.1668	-0.1668	-1.7528	-0.6743	-3.2392	-1.4842	-3.5781	-2.4872	-1.5272	-3.4559
202193_at	-3.943	-5.2082	-4.6164	-4.862	-3.8727	-3.0808	-2.6688	-4.1143	-5.1034	-4.1512	-3.5022	-4.2759	-5.1042	1.1376	-4.4664	-1.1376	-1.5221	-5.1532	-4.2117	-1.6177	-4.0703
202194_at	-1.5053	-1.9785	-2.0785	-2.3246	-1.9619	-1.5654	-2.0325	-3.1235	-1.7737	0.8063	-1.7036	-0.9228	-1.5933	-2.023	-1.2384	-1.2075	-2.9667	-0.8063	-2.9113	-3.2071	-1.8397
202195_s_at	-1.0561	-2.7315	-2.6508	-2.5883	-1.1349	-1.3603	-2.7341	-2.913	-0.8254	0.8254	-0.8499	-0.8622	-2.45	-2.5554	-1.6967	-0.9318	-1.4884	-2.3507	-3.0662	-1.6953	-1.1868
202196_s_at	-2.5462	-7.1862	-7.3106	-6.93	-3.3601	-2.6022	-7.255	-7.0498	0.4506	-7.1904	-1.2183	-7.1599	-6.8953	-6.8962	-7.4389	-1.3246	-5.2283	-7.379	-6.6656	-5.6951	-0.4506
202197_at	-2.8346	-2.6886	-2.4893	-2.8483	-3.4771	-3.2451	-1.0879	-1.5104	-2.8298	-2.4601	-2.9452	-1.3534	-2.0383	1.0879	-2.0689	-2.1176	-1.2861	-2.731	-2.3111	-1.2722	-3.2665
202198_s_at	-1.7664	-2.3242	-2.4779	-2.2663	-1.2692	-0.9609	-2.387	-0.7913	-1.1452	-1.2396	-2.027	-1.6512	-2.0905	0.7913	-2.1206	-2.2706	-2.4814	-2.4918	-1.9411	-2.3978	-0.9708
202199_s_at	-1.4871	-1.2572	-1.2683	-1.1301	-1.4057	-0.2189	-0.4608	-0.2479	-1.1634	-1.4346	-1.4047	-1.6267	-1.9179	0.2189	-1.6079	-1.6225	-1.6913	-2.3807	-1.5835	-1.8259	-0.4181
202200_s_at	-1.7413	-2.3301	-1.6981	-1.8615	-2.2064	-0.9511	-0.4745	-0.5893	-1.9831	-2.5899	-1.5289	-2.5067	-1.4618	0.4745	-1.4851	-2.1101	-2.7447	-2.3106	-2.1582	-3.0386	-1.4747
202201_at	-3.5205	-5.7089	-4.5532	-5.9827	-3.2107	-3.1062	-5.7249	0.5622	-2.7035	-1.7226	-2.7387	-1.7494	-2.5156	-4.9555	-5.09	-3.3696	-0.7962	-4.4	-5.5906	-0.5622	-3.1771
202202_s_at	-0.7774	-7.4881	-7.5582	-7.6572	-1.9092	-0.8499	-7.7302	-7.5504	-0.2538	-7.4575	0.2538	-7.5864	-7.7064	-7.219	-7.7337	-2.4255	-0.9308	-7.6459	-5.5148	-0.9153	-3.6191
202203_s_at	-1.8499	-1.0893	-2.4167	-2.373	-2.9156	-1.612	-2.6443	-0.5911	-0.0562	-1.7289	0.0349	-1.3005	-0.7574	-2.6922	-1.6895	-0.0349	-0.7746	-0.6184	-1.3411	-1.1182	-1.558
202204_s_at	-0.5235	-0.097	-1.0447	-0.9005	-0.8794	-0.837	-0.642	-0.4072	-0.116	-0.2896	-0.0907	-0.5951	0.018	-1.6168	-0.7338	-0.018	-0.2984	-0.0947	-0.2863	-0.0835	-0.4735
202205_at	-3.8093	-3.019	-2.981	-3.4191	-4.2994	-2.0922	-0.0973	-4.934	-3.6086	-2.4347	-3.2409	-1.3172	-2.1447	0.0973	-1.8981	-3.8399	-3.7416	-4.0392	-4.6344	-3.7884	-2.4372
202206_at	-4.9857	-5.3138	-2.3086	-2.4139	-5.3397	-7.1694	-1.8703	-8.4185	-4.2557	-5.3922	-2.7992	-5.1467	-2.8704	-6.3871	1.8703	-2.7377	-7.3798	-2.527	-6.1716	-8.0492	-4.1721
202207_at	-4.0796	-4.5243	-1.6361	-1.6486	-4.5444	-6.0399	-2.2385	-8.5427	-3.1877	-4.5119	-2.1529	-4.4026	-2.0736	-5.2428	1.6361	-2.5203	-4.9721	-1.7395	-3.4383	-5.6648	-3.025
202208_s_at	-4.2897	-3.9825	-1.795	-1.8803	-4.8295	-4.9448	-2.0132	-5.7706	-3.7469	-3.6223	-2.6845	-3.8851	-2.2401	-4.6251	1.6356	-1.8265	-3.6771	-1.6356	-3.8891	-4.1265	-2.8301
202209_at	-0.7942	-0.9786	-1.1513	-0.9399	-1.0198	-0.4523	-1.7231	0.4523	-0.9933	-0.851	-0.594	-0.9469	-1.2158	-1.6472	-0.948	-2.3017	-1.7281	-0.9555	-3.5981	-1.553	-0.7349
202210_x_at	-1.0689	-0.5517	-0.6777	-0.4006	-0.511	0.0291	-0.8088	-0.174	-0.5693	-0.3908	-0.5836	-0.5986	-0.8285	-0.0291	-1.0261	-0.9397	-0.8739	-1.1739	-0.0825	-0.5873	-0.1962
202211_at	-0.5127	-2.4933	-2.056	-2.1075	-0.0612	-1.4601	-2.5395	-1.7594	-0.429	-0.8902	-0.4263	-1.2214	-1.082	-1.0439	-0.584	-0.5227	-1.5202	0.0612	-2.2208	-1.8287	-0.7987
202212_at	-1.2499	-1.9723	-1.9575	-2.1684	-1.1954	0.5973	-1.9954	-2.1941	-0.6882	-1.1845	-0.7063	-1.6025	-1.4981	-2.2611	-1.7052	-1.0719	-1.1884	-1.3115	-2.6715	-0.75	-0.5973
202213_s_at	-1.2409	-2.5949	-2.3683	-2.6664	-0.5121	-0.4061	-3.2136	-2.8022	-0.4492	-2.3238	-0.3242	-2.5251	-3.85	-1.5559	-2.1725	-1.4519	-4.1342	-1.9761	-2.8553	-4.4206	0.3242
202214_s_at	-1.0099	-1.5386	-1.5605	-1.965	-1.195	-0.851	-1.9407	-2.2939	-1.2494	-2.271	-0.438	-1.6957	-1.2056	-1.1588	-1.2559	-1.388	-2.6659	0.438	-1.3605	-2.9623	-0.8743
202215_s_at	-0.9934	-0.8773	-1.171	-1.4318	-1.8398	-1.6848	-1.3877	-1.0356	-1.6234	-0.7982	-1.5895	-0.3899	-0.1751	0.1714	-0.987	-1.3266	-0.1714	-0.3152	-0.9156	-0.1972	-1.7158
202216_x_at	-1.6409	-1.1933	-1.4945	-1.8602	-1.9245	-0.7184	-1.4611	-1.5727	-0.8828	-0.7581	-1.0229	-0.5842	-0.4938	0.4938	-1.1585	-2.3681	-2.1212	-0.9994	-2.8372	-1.8758	-0.9186
202217_at	-1.3444	-1.9468	-1.9835	-2.1903	-2.0095	-1.8946	-4.1522	-1.8152	-1.795	-1.5516	-1.6327	-1.9882	-1.7042	-4.2208	-2.3586	-1.5397	-0.244	-2.0426	-2.7971	0.244	-1.9438
202218_s_at	-1.9639	-2.9126	-3.0217	-2.837	-2.2229	-1.276	-3.0405	-1.846	1.0704	-1.1077	-1.89	-2.9561	-2.7477	-2.7024	-2.617	-2.8	-1.9162	-3.1228	-3.5755	-1.6097	-1.0704
202219_at	-2.7667	-5.1784	-5.3434	-5.1673	-2.099	-3.3532	-4.9833	-0.4908	-1.9808	-3.5239	-1.7049	-4.3409	-4.4285	-4.1143	-5.1809	-1.5753	-0.5498	-4.9275	-4.6142	0.4908	-2.6729
202220_at	-2.1443	-1.2324	-1.2572	-1.5843	-2.0622	-2.2845	-2.5601	-1.0907	-2.1838	-2.0132	-2.392	-2.0506	-0.7736	-3.1831	-1.471	-1.8888	-3.0298	0.7736	-3.2215	-3.1538	-2.5437
202221_s_at	-0.8993	-1.1858	-1.3318	-1.5428	-2.0101	-2.4685	-0.967	-0.4756	-1.0985	-0.9438	-1.8686	-0.2349	-0.71	0.2349	-0.6478	-1.2036	-1.9021	-0.4806	-1.4867	-2.3673	-2.4682
202222_s_at	-1.7867	-1.1717	-1.2175	-1.2764	-1.3895	-1.3115	-0.5461	-0.978	-1.4301	-1.3675	-1.3388	-1.2736	-0.9819	-0.6412	-1.4154	-1.1568	0.5461	-1.3953	-1.1151	-0.6587	-1.2302
202223_at	-0.8425	-2.6519	-2.53	-2.3693	-1.4905	-0.1542	-3.8178	-1.0673	-0.0423	-1.4021	-0.2335	-2.1262	-1.6247	-4.0107	-2.1818	-0.5843	-2.3559	0.0423	-4.33	-2.5892	-0.3838
202224_at	0.3041	-1.9616	-2.0607	-2.0637	-0.6748	-0.6122	-2.6875	-0.6304	-0.4458	-0.8205	-0.3486	-1.2677	-2.0042	-0.3041	-2.0547	-0.4678	-1.2491	-2.493	-2.9445	-1.3594	-0.3094
202225_at	-0.2649	-2.6182	-2.5924	-2.8969	-0.9761	-0.5771	-2.6661	-1.2347	-0.2437	-1.1583	-0.3717	-1.5304	-2.4698	-0.6326	-2.3768	0.2437	-1.6521	-3.2516	-3.1383	-1.657	-0.5412
202226_s_at	-0.4966	-2.4477	-2.6603	-2.5131	-0.7441	-0.5534	-2.5289	-1.6707	-0.4862	-0.9799	-0.5512	-2.0231	-2.9157	-0.6657	-2.538	-1.8484	-2.4992	-3.5727	-3.7079	-2.3082	0.4862
202227_s_at	-1.854	-2.0716	-1.7053	-1.9909	-2.0115	-1.7741	-2.7012	1.3913	-1.4011	-2.3644	-1.5047	-2.1262	-2.0239	-1.3913	-1.6592	-1.7068	-2.3494	-1.4165	-2.375	-2.3449	-2.0169
202228_s_at	-1.2514	-3.5005	-2.5846	-3.3473	-0.9723	-1.4316	-1.0238	-4.0716	-0.5068	-0.6183	-0.4092	-1.1637	-2.1038	-1.1527	-1.9906	-0.0486	-0.8503	-1.9692	0.0486	-1.1537	-0.772
202229_s_at	-1.1034	-0.4759	-0.6026	-0.5081	-0.425	0.1909	-0.7031	-0.6596	-0.8631	-0.4827	-0.5799	-0.6589	-0.6501	-0.3344	-0.8322	-0.8556	-0.7366	-0.7993	-0.2604	-0.5484	-0.1909
202230_s_at	-0.2658	-1.3182	-1.3479	-1.742	-0.84	-1.1004	-1.3324	-1.1205	-1.1617	-0.676	-0.8478	-0.9173	-0.5335	-0.8529	-0.3204	-1.3315	0.2032	-0.2032	-1.9031	-0.2409	-1.4373
202231_at	-0.0076	-0.6831	-0.2193	-0.4261	-0.2133	-0.2111	-3.1211	-0.2699	-0.0689	-0.4426	-0.1281	0.0076	-0.0135	-4.1252	-0.7246	-0.9896	-2.1466	-0.2169	-0.7292	-2.4522	-0.4475
202232_s_at	-0.1679	-0.6341	-0.1806	-0.4248	-0.4195	-0.4275	-3.9034	-0.5468	-0.1704	-0.5498	-0.1403	0.1403	-0.1458	-4.8593	-0.9006	-1.5799	-2.779	-0.3916	-1.7114	-3.1853	-0.5986
202233_s_at	-0.2423	-0.3311	-0.5517	-0.4098	-0.2803	-0.1649	-2.0957	-0.6015	-0.2265	-0.0584	0.0584	-0.4114	-0.1548	-3.9409	-0.8867	-1.8449	-0.6691	-1.0921	-0.1941	-0.9374	-0.3392
202234_s_at	-0.314	-4.1762	-3.9764	-3.7792	-1.074	-1.2255	-4.0862	-1.7453	-2.5343	-2.1333	-1.6928	-3.8716	-3.1813	-4.1863	-4.2352	0.314	-2.2359	-4.7683	-3.6162	-2.9631	-1.738
202235_at	-0.2669	-3.0698	-2.879	-2.83	-0.8399	-1.2356	-3.1792	-1.7364	-1.9072	-1.8751	-1.6637	-2.7924	-2.7086	-2.9547	-2.9599	0.2669	-1.9927	-3.0348	-2.6194	-2.2167	-1.4125
202236_s_at	-1.2448	-3.9206	-3.4581	-3.5154	-1.0419	0.4033	-3.3018	-0.9835	-1.2993	-1.2656	-1.654	-3.5704	-3.9331	-4.1193	-3.5181	-0.824	-3.7639	-5.2834	-5.3739	-4.3025	-0.4033
202237_at	-0.3501	-8.6695	-8.7234	-8.9404	0.3358	-1.8858	-8.2213	-8.6336	-0.9211	-9.4567	-0.3358	-9.0886	-8.3823	-8.7328	-8.5848	-1.5823	-1.6572	-8.5823	-7.8054	-1.5069	-2.4582
202238_s_at	-0.5263	-6.4766	-6.5686	-6.6929	0.2341	-2.1078	-6.1935	-6.6949	-0.8744	-7.6088	-0.2341	-6.9431	-6.7766	-6.5446	-6.8035	-2.1797	-2.7082	-6.6737	-6.7928	-2.7634	-2.5129
202239_at	-1.17	-1.1279	-0.8192	-0.9167	-1.8234	-0.205	-0.1863	-1.7636	-0.2804	-0.0679	-0.6577	-0.5305	0.0679	-0.502	-0.2993	-2.2371	-3.3946	-0.1865	-2.1415	-3.4788	-1.7868
202240_at	-3.2112	-3.5459	-3.592	-3.5025	-2.9485	-0.406	-3.247	0.406	-2.5312	-3.0004	-3.1623	-3.7426	-4.3245	-3.3733	-3.9608	-3.5295	-3.9644	-3.9005	-3.8002	-3.8513	-2.178
202241_at	-3.9677	-6.9569	-5.4641	-7.4603	-3.3601	-4.0837	-0.3586	-7.2738	-4.9324	-2.4724	-4.1589	-2.3989	-2.7682	0.2577	-7.8789	-3.569	-0.2577	-5.4585	-4.5427	-1.0724	-5.6948
202242_at	-4.6996	-4.6534	-4.7293	-4.6081	-4.6461	-4.8141	-4.8549	-3.5643	-5.0794	-4.7115	-4.7298	-4.728	-4.8142	-4.6831	-4.8962	-2.3607	0.2283	-4.8717	-4.552	-0.2283	-4.9686
202243_s_at	-0.3337	-1.1884	-0.9889	-1.2561	-0.9471	-0.3449	-1.5771	-0.935	-0.8461	-1.4801	-0.528	-0.9833	-0.4685	-1.6674	-0.9152	-2.0288	0.1296	-0.9202	-3.7257	-0.1296	-0.5125
202244_at	-0.4015	-1.472	-1.2227	-1.5199	-0.7195	-0.4085	-1.5165	-1.3527	-0.6502	-1.2292	-0.5348	-1.0117	-0.8017	-1.6614	-0.9045	-1.0272	0.0991	-0.939	-1.5811	-0.0991	-0.6654
202245_at	-2.1871	-4.2491	-3.7259	-3.8639	-2.6926	-2	-4.113	-3.8867	1.8788	-1.9926	-1.9606	-4.2392	-3.4296	-5.3264	-2.7269	-2.7925	-2.7022	-2.6079	-4.3572	-2.5954	-1.8788
202246_s_at	-0.8093	-2.7877	-2.9297	-2.9489	-0.8103	-0.179	-5.35	-0.1184	0.1184	-1.0536	-0.2033	-3.1671	-2.4909	-5.2923	-2.8061	-1.6435	-1.289	-2.5059	-4.4665	-1.0085	-0.6523
202247_s_at	-0.8232	-1.7974	-1.801	-1.85	-1.0267	-0.4828	-1.7498	-1.9757	-0.5314	-1.2321	-0.9262	-1.5529	-1.7948	-1.5117	-1.7242	-1.9383	-2.0091	-1.7593	-1.683	-1.7749	0.4828
202248_at	-3.2302	-3.1467	-3.3362	-3.1363	-3.1564	-2.4634	-3.389	2.4634	-3.1364	-3.0609	-3.4181	-2.9506	-3.1808	-2.7335	-3.275	-3.556	-3.17	-3.3083	-3.1246	-3.1516	-2.8852
202249_s_at	-0.9419	-0.5148	-0.7817	-0.7385	-1.3886	-1.1479	-1.5115	0.4198	-0.7334	-0.7505	-0.701	-0.7576	-1.147	-0.9972	-0.6494	-1.6967	-1.2748	-0.4249	-0.6266	-1.036	-0.4198
202250_s_at	-1.6803	-1.9472	-1.8091	-2.1782	-2.4939	-2.5762	-2.5222	0.7364	-1.8984	-1.993	-1.8293	-1.9553	-1.1869	-2.4827	-1.5147	-1.7824	-0.8706	-0.8672	-2.5652	-0.7364	-2.0766
202251_at	-1.4858	-0.873	-0.7427	-0.9043	-1.3166	-0.4356	-1.9649	-0.1938	-0.8277	-0.7294	-1.4129	-0.8951	-0.9963	-1.3345	-0.4921	-0.646	-0.1439	-0.372	-1.8123	0.1439	-1.0202
202252_at	-0.3592	-6.5546	-6.8528	-6.4981	-0.7446	-0.7615	-6.8693	-2.8043	-0.0974	-1.3819	0.0974	-4.0341	-4.8101	-6.8044	-7.6936	-0.5045	-0.8429	-3.7875	-1.4838	-0.6628	-0.6256
202253_s_at	-2.0709	-2.3298	-2.1155	-2.4343	-2.0655	-1.2439	-1.4215	-2.321	-1.4965	-0.6341	-1.7416	-1.27	-1.3341	-1.1416	-0.7498	-2.5327	-0.7985	0.6325	-2.9998	-0.6325	-1.0615
202254_at	-1.8468	-1.0703	-2.4402	-2.2281	-1.3577	-3.2293	-2.8972	-3.4348	-0.8335	-3.3912	0.3401	-1.6515	-3.1127	-0.8587	-2.813	-0.3401	-2.1724	-3.3746	-2.4505	-2.5238	-1.496
202255_s_at	-2.0602	-0.886	-2.2192	-2.1968	-1.2194	-1.7203	-2.847	-3.4851	-0.9675	-2.43	-0.2844	-1.155	-2.945	0.2844	-2.2241	-1.4463	-3.0627	-3.7214	-2.6412	-3.0829	-0.9113
202256_at	-1.6196	-1.2646	-1.1617	-1.2241	-1.5766	-1.1464	-1.2536	-1.2118	-1.1436	-1.1547	-1.5089	-1.3248	-1.5036	-1.1184	-0.5343	0.2678	-0.3491	-1.1379	-1.1581	-0.2678	-1.4077
202257_s_at	-2.8041	-2.3239	-2.6083	-2.2922	-2.7904	-2.1018	-3.7791	0.7889	-2.3828	-2.5888	-2.2842	-2.2538	-2.9413	-1.214	-2.6284	-2.9722	-0.9771	-3.025	-3.6313	-0.7889	-2.3873
202258_s_at	-1.6	-0.655	-0.37	-0.6012	-1.6357	-2.2063	0.2169	-1.1471	-1.9187	-1.5977	-2.191	-0.6929	-0.6789	-0.7347	-0.4308	-2.1682	-1.8206	-0.2169	-1.2606	-1.7914	-3.0242
202259_s_at	-2.2847	-0.796	-0.3853	-0.7292	-2.6311	-2.9883	-0.2233	-1.9324	-2.6588	-2.5218	-2.3712	-1.2952	-0.5813	-1.1628	-0.5491	-3.0423	-1.9548	0.2233	-1.0959	-2.1278	-3.8966
202260_s_at	-2.1135	-6.8774	-5.7943	-5.394	-2.6081	-2.617	-6.4163	-4.1562	-1.5995	-3.2766	-1.4348	-6.484	-5.7796	-6.201	-6.8457	0.6285	-0.6285	-6.0832	-3.3024	-0.8645	-1.4911
202261_at	-1.2395	-1.5791	-1.4856	-1.5472	-0.7023	0.2664	-1.7139	-0.6357	-0.2664	-1.0586	-0.3238	-1.2623	-1.146	-1.756	-0.8474	-0.822	-0.5057	-1.6383	-2.4509	-0.4369	-0.7588
202262_x_at	-2.5345	-3.5391	-4.4796	-4.8629	-2.6117	-2.2991	-2.6992	-5.5045	-2.041	-3.1599	-2.1637	-3.6173	-2.5033	-3.3777	-3.6002	-1.8677	-0.1964	-2.1562	-4.026	0.1964	-2.4594
202263_at	-1.019	-1.925	-1.6611	-2.0648	-1.0334	-1.0958	-2.3941	-1.1737	-0.5981	-0.3433	-0.426	-1.0562	-1.8091	-1.5866	-2.1256	-1.0603	-1.2613	-1.7271	-0.6372	-0.9234	0.3433
202264_s_at	-1.3549	-1.496	-1.3576	-1.2174	-2	-0.0871	-2.1099	-0.7742	-1.2886	0.0871	-1.2161	-1.3613	-1.3221	-1.8377	-1.5324	-1.6376	-1.3657	-1.6563	-1.9649	-1.0925	-0.6487
202265_at	-0.1255	-0.7129	-0.776	-0.8786	-0.4493	-2.1957	-2.2166	-1.0756	-0.9707	-1.4377	-0.8312	-1.6982	-1.1289	-4.4798	-0.3993	0.1255	-0.7164	-0.6675	-0.2309	-0.7646	-1.4755
202266_at	-2.1164	-2.6467	-2.3451	-2.558	-1.9766	-2.1634	-3.1732	-3.2646	-1.7848	-0.401	-1.9702	-2.3622	-2.8383	0.401	-1.8135	-1.409	-3.0255	-2.734	-2.0388	-3.3002	-2.5592
202267_at	0.1212	-1.5048	-1.5639	-1.5056	-0.7004	-1.5194	-1.3932	-1.4918	-1.2839	-1.649	-0.7088	-1.7115	-2.0075	-1.1574	-2.0054	-0.179	-0.1212	-2.2532	-1.0544	-0.213	-0.7142
202268_s_at	-1.0912	-1.6893	-1.0392	-0.9262	-1.4286	-0.8784	-3.249	-0.6491	-1.1448	-1.8775	-0.9198	-2.9863	-2.2201	-4.8758	-1.0139	0.5308	-1.521	-1.7277	-0.5308	-1.6319	-1.079
202269_x_at	-2.1856	-3.942	-0.989	-1.201	-2.521	-2.6997	-6.2966	-5.8213	-2.4147	-2.9565	-2.4202	-1.3608	-1.5011	0.989	-1.5009	-3.1653	-4.5232	-6.1812	-3.2008	-4.405	-2.3389
202270_at	-1.9917	-4.4677	-1.0518	-1.2296	-2.0784	-3.2364	-5.9075	-6.2414	-2.4988	-2.4862	-2.1879	-1.1939	-2.1694	1.0518	-1.8767	-2.9117	-2.6592	-6.0968	-1.9974	-3.0573	-2.5479
202271_at	-0.5751	-1.2785	-1.4722	-1.5346	-0.989	-0.8885	-2.2537	-0.5558	-0.84	-0.6257	-0.5689	-1.4132	-1.6894	-2.4409	-1.1538	0.5558	-1.181	-1.4118	-1.6203	-1.4638	-0.9662
202272_s_at	-0.4641	-1.1753	-1.3133	-1.5233	-0.501	-0.0712	-0.2042	-0.3792	-0.0838	-0.1226	-0.2702	-0.5963	-1.5968	-0.555	-0.7447	-0.5366	-0.4777	-1.926	-1.9771	-0.6029	0.0712
202273_at	-0.2614	-4.7724	-4.631	-4.5364	-1.3647	-4.0346	-4.6131	-4.5129	0.2614	-5.1708	-0.6544	-4.9544	-4.9632	-4.255	-2.9713	-1.2102	-1.8683	-4.8636	-4.1959	-1.5199	-0.8115
202274_at	-2.1529	-2.5751	-2.7076	-2.574	-1.4548	-2.6269	-2.4401	-2.7235	-2.375	-2.4247	-2.5138	-2.5841	-2.693	-2.3948	-2.9847	-2.2402	0.0049	-3.1953	-2.7662	-1.6103	-0.0049
202275_at	-1.3454	-4.5865	-4.5347	-4.4067	-2.5598	-0.7592	-1.2955	-4.3479	-1.0752	0.1618	-1.7595	-2.3195	-3.2056	-1.9761	-2.5074	-1.0891	-4.0546	-3.6038	-5.2659	-3.6283	-0.1618
202276_at	-0.4589	-0.893	-0.4545	-0.2256	-0.429	-0.1226	-3.0031	-0.202	-0.2729	-0.907	-0.2417	-0.8313	-0.5212	-3.21	-1.1492	-0.5325	0.0732	-0.8167	-2.5064	-0.0732	-0.6276
202277_at	-0.3965	-2.1332	-1.5392	-2.1365	-0.4848	-0.7832	-2.3537	-0.5811	-0.2061	-0.5397	-0.4561	-0.7711	-1.3337	-1.3345	-1.5856	0.2061	-0.8618	-0.6556	-3.1902	-0.9685	-0.827
202278_s_at	-0.3861	-2.2183	-1.8809	-2.1874	-0.5435	-0.2231	-2.3426	-0.7314	0.168	-0.7956	-0.8751	-1.3536	-2.4141	-1.5738	-1.8626	-0.5319	-2.2375	-1.7253	-3.1472	-2.095	-0.168
202279_at	-1.0836	-2.1583	-1.3923	-1.4774	-1.4895	-1.2383	-4.1148	-2.7915	-1.0304	-1.5791	-1.1227	-0.9482	-0.645	-3.6386	-2.4871	-1.7475	-0.784	-1.6216	0.645	-0.8055	-1.6986
202280_at	-0.662	-0.4623	-0.4627	-0.2861	-0.4729	-0.3916	-0.6281	-0.3592	-0.463	-0.4065	-0.4798	-0.5683	-0.1108	-0.2485	-0.5596	-0.5294	-0.506	-0.6231	0.1108	-0.4422	-0.5832
202281_at	-1.5987	-1.2098	-0.9743	-1.162	-1.3975	-0.6496	-0.7053	-1.8111	-1.2009	-0.2747	-1.4818	-0.518	-0.8186	-0.8334	-0.2061	-1.743	-0.4964	0.2061	-1.6771	-0.3971	-0.854
202282_at	-2.3619	-2.62	-2.5527	-2.4715	-2.5174	-1.3941	-4.0254	-1.8705	-1.8322	-2.1113	-1.8279	-1.8234	-1.4228	-4.4994	-2.333	-1.8464	-0.3035	-2.5999	-3.5766	0.3035	-1.7876
202283_at	-1.1951	-7.1829	-5.5044	-6.8038	-3.5694	-6.4513	-8.0268	-7.724	-0.2448	-5.5776	-1.0885	-6.0008	-3.3921	-7.0172	-8.4662	-3.5879	-1.3034	0.2448	-7.8651	-0.8629	-6.5287
202284_s_at	-0.9452	-4.7895	-4.6519	-5.0891	-0.7811	-1.2302	-5.3588	-4.8642	-0.2004	-0.9295	-0.5717	-2.7764	-3.5049	-4.2185	-5.105	0.0779	-0.5067	-3.7258	-0.2606	-0.7047	-0.0779
202285_s_at	-1.0948	-0.4501	-0.6361	-0.5506	-0.4995	-0.4917	-0.272	-0.4665	-0.6877	-0.6405	-0.7101	-0.7232	-0.4086	-0.0312	-0.7841	-0.9634	-0.8517	-0.5028	0.0312	-0.705	-0.4845
202286_s_at	-4.0864	-4.8592	-4.2874	-4.3611	-3.3828	0.9401	-2.0462	-5.5274	-5.0207	-1.697	-5.0501	-4.3034	-0.9401	-3.2061	-4.6693	-4.0608	-1.4787	-4.9361	-4.9184	-1.8846	-5.34
202287_s_at	-1.1329	-0.7012	-0.8332	-0.7047	-0.7504	-0.6956	0.43	-0.6902	-0.9096	-0.9328	-0.9029	-0.8301	-0.6563	-0.43	-0.8272	-0.9948	-0.7801	-0.881	-0.4958	-0.7616	-0.9338
202288_at	-0.7989	-1.1955	-1.1177	-1.4176	-0.8058	0.2999	-1.7636	-0.5316	-0.7477	-0.6589	-0.8846	-0.9833	-0.5108	-1.4418	-0.537	-0.8576	-0.831	-0.2999	-0.8987	-0.8238	-0.7099
202289_s_at	-1.3859	-4.5005	-4.9628	-4.6828	-1.311	-0.346	-4.1365	-4.8416	-0.8825	-3.9874	-1.859	-4.924	-4.5243	-4.1598	-4.5848	-1.5688	-0.096	-4.7755	-3.953	0.096	-1.8573
202290_at	-1.1246	-2.753	-2.4513	-2.3626	-1.4458	0.1014	-3.6897	-1.8557	-0.1014	-2.0105	-0.6874	-2.283	-3.8742	-2.85	-2.458	-3.3581	-3.8757	-3.4006	-3.4728	-3.9162	-0.3172
202291_s_at	-0.7082	-7.3206	-6.993	-6.999	-0.1767	-0.0145	-7.4352	-7.5221	-6.7718	-7.2594	-1.8337	-7.2761	-6.5773	-7.065	-7.4762	-3.944	-0.9886	-6.7312	-7.018	-0.9738	0.0145
202292_x_at	-1.4359	-0.5237	-0.3313	-0.242	-0.5648	-0.2016	0.02	-0.2301	-0.9225	-0.02	-0.5694	-0.4217	-1.1496	-0.0349	-0.3326	-0.5265	-0.9533	-0.9819	-0.6467	-1.0565	-0.5377
202293_at	-0.1508	-1.819	-1.9268	-2.0634	-1.0477	-0.9684	-2.5613	-1.5862	0.1508	-1.2262	-0.843	-1.5472	-1.7976	-1.0339	-0.8986	-1.6185	-2.6021	-0.634	-1.7862	-2.8306	-1.0208
202294_at	-0.2417	-1.0273	-1.0652	-1.258	-1.2759	-1.1473	-0.8001	-1.5011	-0.3841	-1.2687	-0.6196	-1.3969	-0.5965	-0.7854	-0.3044	-1.1385	-1.2292	0.2417	-1.1783	-1.1869	-1.3187
202295_s_at	-4.5669	-1.9954	-3.2335	-5.1229	-6.6111	-5.3258	-5.8924	-6.4086	-7.0269	0.7367	-6.8622	-0.7691	-0.7367	-5.2524	-6.3595	-6.7453	-1.907	-3.5571	-4.2815	-1.8729	-7.141
202296_s_at	-1.2522	-2.1125	-1.6941	-1.7866	-0.7953	-0.3148	-1.9159	-1.6672	-0.6943	-0.6904	-0.4379	-1.1522	-1.8498	-1.3481	-1.7699	-1.9096	-1.227	-1.5526	-2.9164	-0.8682	0.3148
202297_s_at	-0.1667	-3.0361	-2.3011	-2.5668	-0.4285	-0.256	-2.1423	-2.9031	-0.2822	-0.3573	-0.1613	-1.5009	-1.4731	-1.7938	-1.5973	-0.6751	-0.5227	-1.1283	-3.1005	-0.3443	0.1613
202298_at	-0.7278	-0.4006	-0.1739	-0.0085	-0.6536	-0.4046	-0.4977	-0.3927	-0.4971	0.0047	-0.3938	-0.1528	-0.2686	-0.7446	-0.563	-0.3127	-0.0047	-0.4126	-0.8483	-0.0117	-0.2819
202299_s_at	-1.2393	-1.2985	-2.1031	-2.158	-1.1541	-1.166	-0.9259	-1.2755	-1.1617	-0.9051	-0.9152	-1.3365	-1.6439	-1.2068	-1.9573	-1.1199	0.1135	-1.2599	-2.1308	-0.1135	-1.4007
202300_at	-1.4853	-1.1793	-1.9474	-2.0102	-1.3496	-0.8163	-0.8198	-0.9088	-1.1136	-0.9467	-0.8506	-1.3303	-1.8428	-1.0851	-2.0388	-1.2458	-0.0886	-1.4286	-2.7851	0.0886	-1.1602
202301_s_at	-1.1225	-0.2851	-0.2941	-0.4159	-1.1969	-1.2147	-1.1027	-0.2978	-1.234	-1.3661	-1.2666	-0.6959	-1.3149	-0.6992	0.2851	-1.7074	-3.245	-1.5824	-2.0601	-3.136	-1.3017
202302_s_at	-1.9114	-0.7359	-0.7079	-0.8795	-1.0423	-1.402	-1.177	0.3863	-1.2932	-1.3509	-1.4187	-0.9234	-1.1489	-0.9662	-0.3863	-1.546	-2.4446	-0.9915	-2.3976	-2.5826	-1.5342
202303_x_at	-0.9133	-1.8379	-1.8368	-1.7668	-1.5269	-0.9296	-2.8032	0.5189	-0.8218	-1.3045	-1.3871	-1.6337	-1.6876	-2.0033	-1.3303	-0.5189	-2.5478	-1.4191	-2.9788	-2.8602	-1.3649
202304_at	-0.278	-2.1951	-1.4531	-1.7469	0.0467	-0.7653	-3.213	-2.7618	-0.4415	-0.0467	-0.1088	-0.7124	-1.579	-2.1838	-1.283	-1.0456	-2.6701	-0.0896	-2.4331	-3.0527	-0.4495
202305_s_at	-0.4663	-3.2559	-2.8818	-3.8172	-1.3995	-0.5977	-2.0828	-4.5551	-0.8562	-1.1174	-0.4975	-1.5614	-1.3316	-2.7136	-1.6595	-1.1154	-1.2346	0.3984	-2.0914	-1.1129	-0.3984
202306_at	-0.6652	-0.6596	-0.6104	-0.5711	-0.6247	-0.4575	-0.7393	-0.871	-1.0618	-0.8608	-0.8213	-0.5325	-0.5911	-2.145	-0.2388	-1.5557	-0.1754	-0.6865	-0.6164	0.1754	-0.9221
202307_s_at	-3.3915	-2.0256	-1.6897	-1.6318	-3.1909	-3.1031	-1.1224	-3.9454	-2.6626	-1.6563	-2.644	-1.7448	-0.6727	0.6727	-0.8738	-3.349	-2.2138	-0.7669	-2.3642	-2.3105	-3.009
202308_at	-2.4432	-3.5268	-2.8925	-2.7824	-2.9857	-2.0494	-3.9139	-2.5461	-0.526	-1.1582	-2.0728	-2.6897	-2.7737	-2.7386	-2.9894	-2.601	-0.3027	-2.3511	-3.8705	0.3027	-2.2581
202309_at	-1.5014	-1.9694	-2.8957	-2.666	-1.9428	-0.4474	-5.6049	0.4474	-0.826	-0.5777	-1.0341	-2.83	-1.3271	-5.678	-2.7048	-2.3003	-0.9653	-2.0473	-3.1304	-0.7516	-1.472
202310_s_at	-0.5749	-10.569	-10.7327	-10.5278	0.3573	-1.8237	-10.5851	-10.0367	-0.8062	-10.0719	-2.233	-10.6714	-10.8698	-10.4403	-11.0067	-0.6223	-8.0775	-10.8864	-9.414	-7.4488	-0.3573
202311_s_at	-0.3947	-7.5077	-7.8451	-7.6857	-0.1446	-2.9602	-7.888	-6.8824	-1.4258	-7.8035	-2.0254	-7.7417	-7.2457	-7.6363	-8.0134	0.1446	-4.1563	-7.4851	-6.9758	-3.7382	-0.5301
202312_s_at	-1.74	-0.9382	-1.0091	-0.9625	-1.4307	-0.9155	-1.0826	-0.2465	-1.3432	-1.0786	-1.1661	-1.1592	-1.598	-0.4649	-1.7468	-1.2466	-1.1404	-1.6182	0.2465	-0.9593	-0.7406
202313_at	-1.595	-1.3336	-1.41	-1.5296	-1.5535	0.6108	-1.5693	-1.0173	-1.6913	-1.4023	-1.4292	-1.4353	-1.4728	-0.6108	-0.8339	-1.643	-2.0034	-1.2496	-3.0411	-2.0317	-0.8944
202314_at	-0.6164	-4.3644	-4.7107	-4.6722	-1.3557	-2.1717	-6.0317	-3.017	0.0672	-0.0672	-1.1819	-3.0822	-3.08	-5.8011	-2.8698	-1.6404	-3.0751	-3.0315	-4.8372	-3.47	-1.4826
202315_s_at	-2.5083	-3.5278	-2.1059	-2.2055	-2.8669	0.1303	-4.3446	-4.4542	-2.4541	-2.2815	-2.1059	-2.7129	-1.8366	-2.7398	-0.1303	-2.8723	-1.6652	-1.7221	-2.561	-1.5713	-1.42
202316_x_at	-1.1891	-3.2439	-2.978	-3.0713	-1.7325	-1.0254	-3.6991	-0.4442	0.4442	-1.3815	-1.9531	-2.2723	-3.244	-1.5124	-2.714	-2.6584	-4.3999	-2.9029	-4.2264	-4.4246	-0.7109
202317_s_at	-0.6103	-1.8167	-1.6715	-1.7628	-1.151	-1.302	-1.8876	-0.2967	-0.2733	-0.9188	-0.8188	-1.1418	-1.1757	-0.6789	-1.5786	0.2733	-0.5395	-0.8721	-1.7814	-0.5364	-1.2325
202318_s_at	-1.4962	-1.7798	-1.8662	-2.0787	-1.9224	-2.129	-1.3162	-1.3939	-1.7469	-2.3252	-1.795	-1.5967	-1.2717	-1.3838	-1.5923	-1.6956	-4.3436	1.2717	-2.7952	-4.629	-2.0401
202319_at	-0.6158	-1.1392	-1.3365	-1.2666	-1.7862	-1.9767	-1.2854	-0.9216	-1.1437	-2.0371	-1.7508	-1.2139	-1.4017	-0.897	-1.1051	-0.7036	-1.4601	0.6158	-1.5828	-1.7582	-1.7857
202320_at	-2.0552	-2.8633	-2.5165	-2.3366	-2.0497	-0.7701	-2.4392	-2.2284	-0.5435	-1.8124	-1.1422	-2.3366	-2.3036	-2.4879	0.5435	-2.4783	-2.6356	-1.263	-3.6451	-2.5568	-1.0425
202321_at	-0.3753	-2.4453	-2.4941	-2.2923	-1.4787	-1.8765	-3.1294	-2.789	0.3753	-2.265	-0.4831	-1.8827	-2.2526	-3.123	-2.4021	-0.8765	-1.4666	-1.7092	-1.6079	-1.7864	-1.8204
202322_s_at	-0.0072	-0.5495	-0.4903	-0.6152	-0.8418	-0.3564	-1.5701	-0.9939	-0.2965	-1.1298	-0.2323	-0.6703	-0.9777	-1.2337	-0.8971	0.0072	-0.7464	-1.1086	-1.252	-0.4567	-0.3834
202323_s_at	-0.1058	-0.7773	-1.7372	-2.2937	-0.6022	-0.7067	-1.1754	-3.6582	-0.1752	-1.0987	-0.603	-1.4353	-1.9831	-2.2967	-0.5249	-1.4601	-1.2114	-2.1497	-3.5401	-1.301	0.1058
202324_s_at	-0.7054	-0.9081	-2.2163	-2.5494	-1.1725	-1.4818	-1.7043	-2.4241	-0.6724	-1.1705	-0.6228	-1.5562	-1.4	-2.1133	-1.3765	0.6228	-0.9958	-1.6403	-1.7175	-1.2826	-0.9654
202325_s_at	-1.2268	-1.6051	-1.2851	-1.2637	-0.9318	-0.9894	-2.3836	-0.7305	-0.8394	-0.8073	-0.8013	-1.1569	-1.3186	-2.4912	-1.7488	-1.8828	-0.0401	-1.4905	-1.5678	0.0401	-0.8886
202326_at	-0.8877	-1.5878	-1.4265	-1.5197	-0.9337	-0.3869	-2.788	-1.1476	0.2508	-0.5206	-0.5768	-1.5291	-1.2483	-3.0696	-1.1226	-1.4476	-1.5648	-0.6659	-2.3615	-1.372	-0.2508
202327_s_at	-1.323	-0.8842	-0.84	-0.8752	-0.519	-0.419	-1.2698	-0.6691	-0.7902	-0.8881	-0.9537	-1.1135	-1.2068	-0.7171	-1.2003	-1.3039	-1.0357	-1.0254	-0.2506	-0.9192	0.2506
202328_s_at	-0.9273	-1.1238	-1.2855	-1.1594	-0.634	-0.922	-1.7222	-0.4199	-0.797	-0.8625	-0.8806	-1.2925	-1.3396	-1.1804	-1.1175	-0.0991	-0.2054	-0.8834	-2.029	-0.0149	0.0149
202329_at	-2.2117	-0.3179	-0.6142	-1.0972	-2.562	-1.3252	-0.1057	-2.4749	-2.2045	-1.1474	-2.1072	-0.005	0.005	-0.0523	-0.2452	-1.8604	-1.7327	-0.6106	-0.9677	-1.7287	-2.1109
202330_s_at	-1.4515	-3.5391	-2.7295	-2.8737	-2.2207	-1.3565	-4.6225	-1.6498	-2.1539	-2.0335	-1.4323	-4.629	-3.2095	-5.1224	-2.2041	-0.9996	0.3443	-3.345	-2.9905	-0.3443	-2.6711
202331_at	-1.4334	-1.1799	-1.1631	-1.3044	-0.6735	-0.7343	-1.639	0.0724	-0.8752	-0.1288	-1.0901	-0.1128	-0.0724	-1.7299	-0.925	-1.2293	-0.272	-0.3366	-1.6297	-0.1129	-1.2589
202332_at	-1.5503	-2.5873	-2.545	-2.8393	-1.6813	-1.0982	-3.272	-3.407	-1.6646	-2.54	-1.2829	-2.7339	-1.0487	-3.0226	-1.7865	-1.0398	-1.1643	1.0096	-2.3184	-1.0096	-1.3895
202333_s_at	-1.7023	-2.3386	-2.1686	-2.4764	-2.3468	-2.0769	-0.8748	-2.074	-2.15	-2.5014	-2.2372	-1.9317	-2.3243	0.8748	-1.3931	-3.1815	-2.2674	-2.1242	-2.5713	-2.7403	-2.1326
202334_s_at	-1.6671	-3.2354	-2.7524	-3.0509	-2.4565	-2.718	-2.1661	-2.3673	-1.6789	-1.9825	-1.9353	-2.0994	-2.4661	0.8759	-2.0306	-1.1948	-1.2257	-1.7678	-0.8759	-1.3431	-2.4631
202335_s_at	-0.9106	-1.5329	-1.4146	-1.458	-1.3404	-1.7018	-1.4867	-1.404	-1.2865	-1.3775	-1.2822	-1.0378	-1.108	0.4018	-1.0439	-0.4018	-0.5368	-0.8033	-1.1035	-0.6726	-1.4372
202336_s_at	-0.9654	-7.6158	-5.5338	-5.0177	-0.847	-1.5835	-7.7865	-6.3138	0.0588	-1.9785	-0.0588	-4.5239	-5.1013	-5.4159	-2.2969	-0.2796	-1.9127	-4.6906	-2.8171	-1.8229	-1.0818
202337_at	-1.1448	-1.7396	-1.5189	-1.5339	-1.2636	-0.4292	-2.3354	-0.8126	-0.8419	-0.9021	-1.1968	-0.7703	-1.3202	-0.9263	-1.3147	-1.6013	-0.2245	-0.5793	-3.1537	0.2245	-1.0378
202338_at	-2.4198	-3.3364	-3.4057	-3.188	-2.146	-0.3166	-2.9695	0.3166	-1.1659	-2.6549	-1.8851	-3.5073	-3.1523	-2.9293	-3.1951	-2.9308	-3.2612	-3.1714	-3.2641	-3.1656	-1.5694
202339_at	-0.737	-0.9241	-1.1256	-0.9664	-0.8322	-0.0207	-1.4184	-1.1482	-0.0396	-0.509	-0.3357	-0.7181	-0.3397	-0.88	-1.3027	-1.4946	-1.1052	-0.1803	-0.4372	-0.9624	0.0207
202340_x_at	-1.3744	-1.9536	-2.0809	-2.2361	-0.932	-2.1876	-2.3467	-2.5749	-2.1486	-2.3553	-2.6136	-1.3653	-2.185	-1.7895	-2.1976	-2.2884	0.6476	-2.6573	-2.1455	-0.6476	-1.7947
202341_s_at	0.4842	-3.7088	-3.2322	-3.7534	-3.1834	-2.8327	-4.3751	-4.0984	-1.5585	-3.9136	-1.4035	-3.7827	-3.2411	-4.145	-4.7125	-0.4842	-2.1666	-4.8358	-1.9766	-2.3811	-1.7392
202342_s_at	-0.0019	-4.099	-3.81	-4.3027	-2.5838	-3.6896	-3.8926	-4.928	0.0019	-4.7269	-0.7112	-4.4114	-3.9853	-4.3587	-4.6222	-0.2106	-0.9	-4.8198	-4.3843	-1.2079	-1.827
202343_x_at	-1.2141	-1.6205	-1.3621	-1.3354	-1.2765	-1.0001	-1.9147	-1.2814	-0.5572	0.1734	-0.7716	-0.8358	-0.9435	-1.5344	-1.7012	-2.6204	-0.3213	-1.5717	-4.7011	-0.1734	-1.1219
202344_at	-0.7566	-1.5285	-1.5076	-1.6295	-0.7871	0.3666	-1.5495	-0.7412	-0.5598	-0.8259	-0.7067	-0.9209	-0.7084	-1.7059	-1.1652	-1.2197	-1.373	-1.0402	-2.0471	-1.2367	-0.3666
202345_s_at	-4.4733	-5.127	-5.2679	-4.444	-3.333	-0.6787	-7.6597	-6.4011	-4.8805	0.6787	-3.348	-3.8786	-2.7985	-7.8838	-5.5455	-5.8695	-1.4347	-2.8915	-6.1098	-1.4409	-3.4312
202346_at	-0.3087	-3.2238	-2.9198	-3.1876	-0.9067	-1.2066	-3.3308	-1.4039	-0.8075	-0.8392	-0.6399	-1.5561	-1.2565	-2.731	-1.9976	-0.242	-2.302	-0.7675	0.242	-2.4982	-0.8821
202347_s_at	-0.5467	-2.2868	-1.928	-2.4733	-0.8652	-0.2883	-1.9203	-1.0069	-0.8265	-1.0143	-0.6539	-1.3004	-1.3566	-2.1692	-1.3324	0.2883	-0.9125	-0.7977	-0.6308	-0.9851	-0.4467
202348_s_at	-0.7546	-2.154	-1.8017	-2.1024	-0.7409	0.1001	-0.723	-1.987	-0.4875	-0.8132	-0.1001	-1.0947	-1.8304	-1.2219	-0.9001	-0.9229	-1.5376	-1.3079	-3.2381	-1.4921	-0.1453
202349_at	0.0559	-1.8507	-1.6952	-1.8667	-1.045	-0.3841	-0.8392	-1.6335	-0.264	-0.6212	-0.1776	-0.6183	-0.6974	-1.044	-0.7109	-0.0559	-0.7981	-0.4942	-1.5232	-0.8088	-0.5994
202350_s_at	-0.9376	-4.4227	-3.8746	-4.1863	-0.5965	-3.97	-3.7455	-4.4858	-0.3848	-4.6504	0.0874	-4.4751	-3.714	-4.1851	-4.2939	-1.1867	-0.0874	-4.5458	-4.3161	-0.2355	-2.0037
202351_at	-0.6589	-7.0124	-5.6929	-6.0311	-1.1073	-1.0376	-4.7835	-7.7943	-1.3957	-2.8327	-1.2321	-3.8863	-5.1418	-6.2112	-4.3054	0.6589	-2.6251	-4.7036	-5.3666	-2.6443	-1.6714
202352_s_at	-1.1433	-3.3805	-2.7154	-3.2478	-1.2654	-0.3221	-3.0048	0.3221	-1.2243	-1.0801	-1.0759	-1.7667	-2.6332	-2.4805	-1.9815	-0.5119	-1.736	-2.2313	-2.8885	-1.9533	-0.5938
202353_s_at	-0.4423	-2.7118	-1.8902	-2.4401	-1.1882	-0.1508	-3.2231	-0.5945	-0.6813	-1.3934	0.1508	-1.6655	-2.3536	-4.1516	-1.7928	-0.5165	-2.5006	-2.0765	-3.0543	-2.6584	-0.3458
202354_s_at	-0.4524	-1.1379	-0.7734	-1.0435	-0.7288	-0.113	-2.3044	-1.3149	0.0255	-1.0769	-0.3898	-0.5855	-1.6627	-1.6175	-0.7916	-1.712	-1.8125	-1.8638	-2.904	-1.4691	-0.0255
202355_s_at	-0.4372	-1.7313	-1.402	-1.8997	-0.6636	0.016	-2.7698	-0.8749	-0.016	-0.6479	-0.1666	-0.9495	-1.7602	-1.7655	-1.0612	-1.3571	-0.3421	-1.327	-2.8754	-0.054	-0.1018
202356_s_at	-0.5114	-1.4592	-1.1141	-1.2516	-0.7398	-0.5639	-2.0554	-0.4705	-0.3503	-0.6659	0.0759	-0.5996	-1.2478	-1.5476	-0.7205	-0.0759	-1.0475	-1.2143	-2.3882	-0.8206	-0.1301
202357_s_at	0.2311	-4.0257	-4.3001	-4.2724	-1.2993	-4.0219	-4.2621	-4.3463	-1.3533	-2.3431	-1.4804	-4.199	-4.4038	-3.9837	-4.4928	-1.6219	-0.2494	-4.4176	-3.4566	-0.2311	-1.1437
202358_s_at	-0.7409	-1.7382	-1.9644	-1.9127	-0.8098	-0.9953	-1.9959	-1.3734	-0.3907	-0.5076	-0.5668	-1.4142	-2.0242	-1.7081	-1.5663	-0.956	-2.113	-1.3462	-0.8082	-2.1246	0.3907
202359_s_at	0.1601	-2.1713	-2.0875	-2.4076	-1.0015	-1.5057	-2.8319	-1.8588	-0.205	-0.6337	-0.189	-1.4309	-0.7253	-2.451	-1.373	-0.3848	-1.9464	-0.1601	-1.2279	-2.0905	-0.8673
202360_at	-1.4356	-1.3992	-1.0186	-1.1375	-1.4182	-1.519	-0.4532	-1.5938	-0.9778	-1.5669	-1.3233	-0.7772	-0.8052	0.3262	-0.3262	-1.7496	-0.8507	-1.0459	-1.5967	-0.9021	-1.659
202361_at	-1.3562	-1.0361	-0.825	-0.7669	-1.4134	-0.3278	-1.276	-0.0199	-1.0367	-0.4871	-1.1035	-0.6406	-0.9636	-0.9153	-0.2364	-0.8223	-0.3323	0.0199	-2.6002	-0.2928	-0.3856
202362_at	-1.4708	-1.9586	-1.0541	-1.4509	-1.4079	-1.6878	-0.7395	-1.4005	-1.1497	-0.1261	-1.4936	-0.4794	-0.1743	0.1261	-0.6211	-1.1574	-1.8637	-1.0882	-0.419	-1.9644	-2.1751
202363_at	-0.4247	-7.2409	-7.194	-7.0851	-0.9158	-1.0661	-6.6407	-7.2051	-0.9738	-7.6023	0.4247	-6.243	-6.5678	-6.9684	-7.5731	-0.4947	-4.8152	-7.1763	-5.9601	-4.7537	-0.6874
202364_at	-1.7445	-2.3695	-1.8231	-2.809	-1.9919	-5.2911	-1.4669	1.2793	-1.6383	-1.6321	-1.6772	-1.6713	-3.8409	-1.2793	-2.9174	-2.2361	-1.9464	-2.2884	-3.3858	-1.951	-3.5004
202365_at	-1.3567	-2.7831	-2.3938	-2.5216	-1.4621	-1.5552	-3.7895	-1.2298	-1.216	-2.9777	-0.9044	-2.4585	-1.6019	-3.5319	-2.4802	0.9044	-1.1262	-1.3338	-2.1334	-1.3292	-1.3712
202366_at	-4.0661	-4.1628	-3.7311	-3.7703	-3.0819	-3.2069	-3.7698	-2.461	-3.4595	-2.9128	-3.429	-3.5551	-3.5583	-3.8102	-3.5295	-3.3877	-0.2786	-3.3823	-3.8658	0.2786	-3.5328
202367_at	-0.7004	-2.2389	-1.7621	-2.3502	-0.5135	-1.081	-2.3466	-2.4108	-0.7784	-0.4589	-0.6968	-0.5846	-0.7394	-1.9359	-1.9076	-0.6325	-1.7107	0.4589	-0.5479	-1.7186	-0.5309
202368_s_at	-0.6404	-3.9854	-4.0217	-4.039	-0.4265	-0.7555	-4.1964	-4.143	-1.0528	-3.7017	-1.2345	-3.7837	-3.4166	-4.7955	-2.9947	-0.8808	-4.3451	-3.2866	-4.2405	-3.672	0.4265
202369_s_at	-0.9427	-4.3914	-4.3185	-4.2915	0.0533	-0.8469	-3.9457	-4.2996	-0.0533	-3.9277	-0.7805	-3.9929	-4.0525	-5.1182	-2.9418	-0.9774	-2.7135	-3.6603	-5.0019	-2.5991	-0.2404
202370_s_at	-0.9331	-0.9904	-0.5295	-0.7356	-1.3395	-0.6322	-1.5757	-5.061	-1.0774	-0.8835	-0.71	-0.8202	-0.0634	-2.2777	0.0634	-0.835	-1.4335	-0.2241	-0.9577	-1.799	-1.2212
202371_at	-0.7041	-3.6223	-3.6373	-3.7472	-0.6777	-1.0677	-7.1649	-4.7645	-0.4074	-1.9361	-0.2135	-2.9721	-2.4673	-7.0281	-4.6239	-0.8143	0.0137	-4.0756	-1.6635	-0.0137	-0.752
202372_at	-0.8435	-1.0302	-1.2145	-1.2508	-0.9572	-1.5629	-1.7881	-1.1796	-0.8493	-0.8451	-0.8242	-1.2303	-0.9983	-1.9328	-0.8774	0.2603	-0.2603	-0.5946	-0.675	-0.3665	-1.2231
202373_s_at	-0.7908	-0.7531	-0.8828	-0.8363	-1.1983	-1.0522	-1.0441	-0.5738	-1.1667	-0.8795	-1.0071	-1.1145	-0.4085	-1.7375	-0.6033	-1.217	-2.8646	0.4085	-0.9518	-2.8231	-0.6722
202374_s_at	-0.951	-0.9448	-1.0567	-0.9204	-0.8974	-0.6864	-1.0788	-0.4706	-0.7169	-0.7036	-0.8482	-1.1943	-1.5636	-1.38	-0.7614	-0.8093	-2.3163	-0.8819	-2.5059	-2.153	0.4706
202375_at	-0.3246	-4.964	-4.3353	-4.5454	0.1547	-1.4623	-3.7243	-5.555	-0.418	-1.0419	-0.2146	-2.1558	-2.8368	-3.0106	-3.1189	-0.1547	-3.934	-2.2523	-3.9606	-4.6008	-0.2422
202376_at	-2.8365	-3.819	-4.1677	-3.6948	2.1506	-3.2492	-3.6629	-3.8884	-4.221	-4.3622	-3.0139	-4.2601	-4.4123	-3.7756	-4.2894	-2.6576	-2.2602	-4.7584	-3.2882	-2.1506	-3.256
202377_at	-0.6952	-5.8011	-4.3856	-5.0084	-0.3148	-1.0792	-3.6539	-1.0379	-0.2217	-0.5906	0.1265	-1.5007	-3.0671	-2.6788	-3.6736	-0.1818	-0.4898	-2.0563	-0.1265	-0.596	-0.1926
202378_s_at	-2.111	-4.9876	-3.8614	-4.3482	-2.481	-3.181	-3.4724	-3.7452	-2.3997	-2.5939	-1.7022	-2.3245	-3.0042	-3.9135	-3.8895	-0.9527	-2.2389	-2.6242	0.9527	-2.1923	-2.3097
202379_s_at	-2.3673	-0.7002	0.3452	-0.436	-2.463	-1.8843	-0.8942	-1.654	-2.6762	-2.673	-2.349	-1.4155	-1.012	-1.4909	-0.3452	-3.2507	-5.0285	-0.8735	-1.5887	-4.9822	-2.679
202380_s_at	-2.5748	-0.7953	0.0741	-0.565	-2.0507	-1.9191	-0.6565	-1.056	-2.3214	-1.883	-2.3488	-1.3448	-0.7203	-1.3803	-0.297	-2.2572	-2.1617	-0.0741	-1.7901	-2.2424	-2.1006
202381_at	-0.4106	-7.8571	-6.8802	-7.8524	-1.0101	-0.2068	-7.3868	-4.6175	-0.0546	-0.3413	-0.1627	-2.5839	-4.5262	-5.1856	-6.1313	-0.1682	-3.1163	-2.9218	-2.9865	-3.527	0.0546
202382_s_at	-1.865	-4.6497	-2.969	-3.0229	-1.8185	-0.966	-5.2365	-2.0632	0.321	-0.321	-1.3149	-2.0165	-2.6748	-4.2689	-3.2232	-2.3794	-1.6839	-1.7248	-2.817	-1.8466	-2.0973
202383_at	-0.5574	-0.7513	-0.7322	-0.5783	-0.5722	-0.2779	-0.8218	-0.753	-0.4389	-0.272	-0.739	-0.4943	-0.7458	-0.2937	-0.8119	-1.011	-1.7056	-0.6438	-0.7839	-1.4933	0.272
202384_s_at	-0.9201	-0.5212	-0.3523	-0.3999	-1.7607	0.0164	-1.4626	-0.4177	-1.2182	-1.0663	-1.229	-0.8127	-1.426	-1.1406	-0.156	-1.6404	-1.529	-0.0164	-0.9391	-1.2605	-0.5956
202385_s_at	-1.618	-0.2036	-0.4081	-0.2866	-1.6559	-0.7376	-1.2504	0.1634	-1.5643	-1.3564	-1.0841	-0.9539	-1.3303	-1.5292	-0.1634	-1.7473	-1.762	-0.5654	-0.3419	-1.674	-1.1967
202386_s_at	-1.5209	-0.3483	-1.2524	-1.3429	-2.2094	-2.324	-1.1491	-0.7655	-1.3997	-1.4289	-1.6283	-0.9136	-1.2105	0.3483	-0.8855	-1.0294	-1.6852	-0.9933	-2.0676	-1.8316	-2.4104
202387_at	-2.0729	-3.3999	-2.934	-3.1919	-2.5923	-1.9394	-2.4238	-1.0979	-1.7044	-1.5838	-2.021	-1.9519	-1.3962	-2.6957	-1.9975	-1.6225	0.0887	-0.84	-1.3872	-0.0887	-2.7187
202388_at	-5.6866	-6.0735	-3.528	-6.1685	-5.7186	-7.0402	-0.9719	-9.3918	-6.8133	-6.4363	-6.3757	-1.5099	-3.0971	0.9719	-4.3141	-7.0248	-3.9388	-3.5493	-5.5132	-4.3269	-6.883
202389_s_at	-2.3977	-1.9879	-1.9675	-2.0891	-1.9884	-1.2515	-1.853	-1.9932	-1.5243	0.643	-1.7571	-1.3454	-0.9805	-2.3352	-1.2255	-2.33	-0.7035	-1.1946	-1.6557	-0.643	-1.7503
202390_s_at	-1.5965	-1.0484	-1.1576	-1.2765	-1.7816	-1.8495	-1.3889	-1.3146	-1.3452	-1.0211	-1.597	-1.1763	-0.6254	-1.9241	-0.7397	-1.0595	-0.0256	-0.6025	-0.833	0.0256	-1.6345
202391_at	-1.2152	-3.0153	-5.5913	-6.7789	-2.245	-1.8738	-0.5556	-8.1342	-1.1235	-1.9631	-1.1529	-2.8432	-1.1418	0.5556	-7.8872	-2.358	-3.5636	-6.0195	-4.0164	-3.7169	-1.9443
202392_s_at	-3.0336	-3.0588	-3.1183	-3.2817	-3.4042	-2.2632	-2.7326	-0.9873	-3.1202	-2.1062	-3.0788	-1.6857	-2.5952	0.9873	-2.8909	-3.1625	-2.4153	-3.1566	-4.2478	-2.2196	-2.6179
202393_s_at	-1.2094	-4.4446	-3.2501	-3.9603	-0.7805	-2.508	-4.5552	-2.4364	-2.4951	-2.0027	-2.0272	-0.3243	0.3243	-3.8126	-1.9284	-0.8963	-0.4277	-1.2612	-2.9433	-0.9331	-2.771
202394_s_at	-1.5815	-1.9629	-2.0052	-2.0643	-1.6691	-0.8493	-2.5656	-2.0906	-1.4112	-1.1085	-1.198	-1.8394	-1.5822	-2.2203	-1.3402	-1.9556	-0.2791	-1.7521	-2.7769	0.2791	-0.8766
202395_at	-0.722	-2.0106	-1.9224	-2.0594	-1.0419	-0.7914	-3.0847	-1.6947	-0.7521	-0.0305	-0.5696	-0.7315	-0.9595	-2.1953	-2.0263	0.0305	-1.1413	-0.8009	-2.3967	-1.3728	-0.5405
202396_at	-1.522	-1.3854	-1.3112	-1.7037	-1.7494	-1.12	-3.3839	-0.2398	-1.5235	-1.2602	-1.6728	-1.401	-0.3551	-5.9562	-0.8697	-1.6729	-2.5803	0.2398	-2.4002	-2.951	-1.9526
202397_at	-1.2485	-0.7865	-0.7546	-0.675	-2.7187	0.2674	-3.3248	-0.8488	-0.4496	-2.3276	-0.2674	-0.9883	-0.9703	-3.8078	-1.0945	-2.7181	-2.184	-1.1032	-1.1896	-2.2143	-0.5293
202398_at	-1.1732	-2.1372	-2.1507	-2.083	-1.57	-1.5406	-2.0266	-1.2879	-1.4447	-1.3442	-1.3952	-1.1857	-1.3633	-1.8221	-2.0665	-0.8308	-0.0289	-2.0372	-1.6826	0.0289	-1.3522
202399_s_at	-0.6162	-2.743	-2.3864	-2.5876	-0.9123	-0.7526	-3.1533	-0.5356	-0.6889	-0.7263	-0.6621	-0.6734	-1.0164	-1.7153	-1.9089	-0.7117	-0.3416	-1.7876	-2.2302	0.3416	-0.573
202400_s_at	-0.4086	-0.9361	-0.9831	-0.9845	-0.4169	-0.5223	-0.5272	-0.2702	-0.3532	-0.5406	-0.4959	-0.7726	-0.7669	-0.3023	-0.9293	-0.5842	-0.7593	-0.9192	-0.7478	-0.7138	0.2702
202401_s_at	-1.3182	-2.1096	-1.8687	-2.0009	-2.0013	-1.431	-1.9775	-1.4557	-1.5679	-2.0601	-1.3916	-1.3159	-1.0091	-1.2583	-1.6262	-1.215	0.3144	-1.3322	-1.2719	-0.3144	-1.4373
202402_s_at	-0.0741	-2.0071	-1.7401	-0.9978	-0.5092	-0.6757	-2.673	-0.6054	-0.2126	-1.5016	-0.4684	-1.2563	-1.4365	-1.0663	-1.3707	-0.6016	-0.9693	-1.3286	-1.9716	-0.6628	0.0741
202403_s_at	-0.2108	-9.0463	-9.0514	-9.0075	-0.2212	-1.6754	-8.8975	-8.4108	-0.112	-9.5316	-0.5038	-9.4003	-9.4171	-8.6804	-9.8135	0.112	-4.3152	-10.3302	-8.7756	-3.8193	-0.3725
202404_s_at	-0.5648	-9.646	-10.0144	-9.9019	0.2724	-1.5842	-9.3672	-9.5942	-0.6355	-10.4328	-0.6574	-10.1345	-10.2019	-9.7504	-10.185	-0.2724	-4.1079	-10.2029	-9.9275	-3.9512	-0.3603
202405_at	-0.7225	-1.3566	-0.9742	-1.2109	-1.1915	-1.3087	-1.397	-1.5331	-0.5707	-1.2449	-0.8235	-1.252	-0.7789	-1.7966	0.2132	-1.1593	-1.5773	-0.2132	-1.8243	-1.6639	-1.1441
202406_s_at	-0.9029	-0.7628	-0.5277	-0.7456	-0.4699	-0.2834	-1.4508	0.121	-0.8002	-0.9809	-0.7695	-0.6906	-0.2323	-1.2871	-0.121	-0.4668	-2.1483	-0.2996	-1.0128	-2.0476	-0.5943
202407_s_at	-1.7442	-3.1203	-2.6866	-3.1679	-1.417	0.7217	-3.7417	-3.0733	-0.7217	-1.6858	-1.1068	-2.5864	-3.429	-3.6138	-1.8495	-1.895	-3.5905	-3.2262	-3.5039	-3.3489	-0.8626
202408_s_at	-1.3981	-1.7085	-1.5087	-1.7452	-1.4679	0.6887	-2.5605	-1.5597	-0.8688	-1.5078	-0.6887	-1.3293	-0.9183	-2.7221	-0.8889	-0.9938	-1.3695	-0.8544	-3.487	-0.9938	-1.1405
202409_at	-3.9474	-6.7109	-6.8699	-6.8161	-1.6258	-1.5481	-6.5552	-6.1688	-5.1789	-6.6653	-2.5239	-6.7931	-6.5016	-6.3498	-6.7274	0.9479	-0.9479	-6.6222	-5.114	-1.4613	-4.9347
[truncated: 52,676 more rows]

## Sheet: secondary criterion score
	adipose stem cells	B cells	CD4+ T cells	CD8+ T cells	chondrocytes	endothelial cells	eosinophils	erythroblasts	fibroblasts	macrophages	mesenchymal stromal cells	monocytes	myeloid dendritic cells	neutrophils	NK cells	osteoblasts	pc adipocytes	plasmacytoid dendritic cells	platelets	sc adipocytes	smooth muscle cells
AFFX-BioB-5_at	-0.5766	0.7165	0.6015	0.2657	-1.5604	0.1274	2.2068	-2.0945	-0.1677	-1.6756	-0.1438	-0.1086	3.876	0.4552	0.7563	-1.7331	-1.2233	2.5861	-0.3973	-1.1905	-0.7204
AFFX-BioB-M_at	-0.5506	0.7968	0.6956	0.3841	-1.6198	-0.0551	2.1841	-1.497	-0.1319	-1.6731	-0.1504	-0.0391	3.7668	0.6006	0.7081	-1.7527	-1.3602	2.6369	-0.8906	-1.3176	-0.7347
AFFX-BioB-3_at	-0.5056	0.8933	0.7276	0.3895	-1.8159	-0.1323	2.3338	-1.7932	0.0275	-1.7136	0.001	0.0146	3.9849	0.5307	0.7863	-1.8349	-1.5342	2.8215	-0.6713	-1.5268	-0.9828
AFFX-BioC-5_at	-0.4621	0.8824	0.7985	0.5358	-1.3295	0.113	2.2544	-1.2696	0.1572	-1.4301	-0.02	0.0713	3.1787	0.537	0.744	-3.1549	-1.4522	2.2695	-0.532	-1.4207	-0.4709
AFFX-BioC-3_at	-0.5325	0.8339	0.8343	0.4903	-1.3142	0.1225	2.4408	-1.2778	-0.2026	-1.3212	-0.1392	0.0875	3.0331	0.6544	0.936	-3.1543	-1.2886	2.2167	-0.6275	-1.2491	-0.5427
AFFX-BioDn-5_at	-0.4792	0.8141	0.8934	0.5755	-1.0977	0.3179	2.5262	-1.1304	-0.6312	-1.3729	-0.5366	0.0572	2.455	0.6837	1.2119	-1.5776	-1.5004	1.8553	-0.8318	-1.6451	-0.5874
AFFX-BioDn-3_at	-0.2189	0.592	0.566	0.3543	-0.9866	0.2646	1.928	-0.7304	0.039	-1.0092	0.0623	0.0668	1.9576	0.4345	0.8767	-1.5648	-1.5174	1.5543	-0.6687	-1.5891	-0.4111
AFFX-CreX-5_at	-0.1553	0.4222	0.3882	0.237	-0.6104	0.075	1.3295	-0.6052	-0.0264	-0.8701	0.0068	0.163	1.4424	0.3592	0.6749	-1.2209	-0.7796	1.1984	-0.9274	-0.8921	-0.2092
AFFX-CreX-3_at	-0.1568	0.3569	0.3079	0.1295	-0.5512	0.2293	1.1309	-0.4686	0.2833	-0.8221	0.1482	0.1672	1.222	0.3767	0.6088	-1.023	-0.8915	1.0749	-0.96	-1.0134	-0.1489
AFFX-DapX-5_at	-1.0469	0.7116	0.3423	-0.709	-0.0912	1.1268	3.8358	-3.5737	2.7567	-3.8503	1.7463	-1.703	4.5708	-0.31	2.8854	-1.998	-1.9085	3.7927	-3.5137	-1.6814	-1.3825
AFFX-DapX-M_at	-1.834	-0.1604	-0.2206	-1.5937	-0.182	1.2319	3.9649	-5.2133	2.1826	-5.1282	1.5744	-2.097	5.16	-0.9341	2.9194	-0.5296	1.5661	4.5799	-5.0699	1.6161	-1.8323
AFFX-DapX-3_at	-1.7027	-0.5763	-0.485	-1.8668	-0.0232	1.8513	3.8155	-5.8228	2.288	-5.6283	1.808	-2.3175	5.2261	-1.1826	2.914	-0.1378	1.9552	4.7863	-5.5773	1.9978	-1.3218
AFFX-LysX-5_at	-0.6359	0.2514	-0.2431	-0.6677	-1.1762	0.0146	1.744	-2.1774	1.3139	-2.208	0.5827	-1.0043	4.9954	-0.4261	1.5059	-1.5346	-0.7463	3.8367	-1.9488	-0.3721	-1.1042
AFFX-LysX-M_at	-1.1954	0.0194	-0.4737	-0.9016	-0.9862	-0.0027	1.7387	-2.3686	1.2519	-2.4142	0.2683	-1.1527	4.8668	-0.7637	1.1124	-0.6382	0.8763	3.6505	-2.435	0.9127	-1.365
AFFX-LysX-3_at	-1.491	-0.2725	-0.8742	-1.3622	-0.6031	0.0118	1.6407	-3.1994	0.9761	-3.2071	0.1507	-1.5842	5.4658	-1.1002	1.1309	-0.4777	2.9163	4.1905	-3.4806	2.8214	-1.652
AFFX-PheX-5_at	-0.773	0.0914	-0.3707	-0.88	-0.6739	0.2954	1.8868	-2.5608	1.418	-2.6239	0.9688	-1.3672	4.5986	-0.5221	1.2432	-0.9441	0.2667	3.3276	-2.3909	0.2534	-1.2433
AFFX-PheX-M_at	-1.0561	-0.0291	-0.5525	-1.054	-0.9443	0.2051	1.9169	-2.9188	1.4235	-2.8386	0.8027	-1.4522	4.9487	-0.823	1.3993	-0.4627	0.9359	3.5881	-2.6702	0.7868	-1.2056
AFFX-PheX-3_at	-1.7988	0.1958	-0.4174	-0.5868	-1.1357	-0.0649	1.4988	-1.9777	0.1441	-2.2531	-0.3159	-1.2474	4.4594	-0.3989	0.5404	-0.6984	1.7046	2.9483	-1.3684	1.9716	-1.1998
AFFX-ThrX-5_at	-0.5949	0.4579	0.0656	-0.4905	-0.5841	1.0143	2.0219	-2.3597	1.9504	-1.9985	0.9645	-1.247	2.883	-0.1492	1.5955	-1.362	-1.0339	2.1487	-1.7912	-0.8625	-0.6284
AFFX-ThrX-M_at	-1.2527	0.1493	-0.2868	-1.0735	-1.0049	1.1738	2.4891	-3.3415	1.7584	-3.2764	0.7788	-1.7085	4.452	-0.628	1.814	-0.6113	0.4285	3.5187	-3.0184	0.775	-1.1357
AFFX-ThrX-3_at	-1.684	0.0535	-0.4017	-1.2052	-1.1623	1.3278	2.5735	-3.6606	1.2036	-3.6984	0.4987	-1.6536	5.1309	-0.6904	1.6658	-0.4788	1.4232	4.2724	-3.6529	1.5464	-1.4077
AFFX-TrpnX-5_at	-0.1397	-0.0868	-0.1004	-0.1429	0.0421	0.0999	-0.1159	-0.1465	0.0119	-0.0436	-0.0113	-0.1636	0.4754	0.104	-0.0366	-0.1479	0.0524	0.1284	-0.0343	0.2414	0.0139
AFFX-TrpnX-M_at	0.0171	-0.1299	-0.2261	-0.1653	0.1993	-0.0473	-0.2144	0.0434	0.2581	0.0891	0.1479	-0.0976	0.2652	0.0117	-0.1764	-0.012	-0.1534	-0.0089	0.1794	-0.062	0.0821
AFFX-TrpnX-3_at	0.0153	-0.0647	-0.1247	-0.091	0.1143	0.181	-0.1274	-0.004	-0.023	-0.035	-0.0241	-0.0635	0.1519	-0.0596	-0.0835	-0.0843	-0.0067	0.073	0.1153	0.0368	0.1039
AFFX-r2-Ec-bioB-5_at	-0.5604	0.9009	0.7565	0.5691	-1.5321	0.2295	2.3815	-1.6928	-0.3457	-1.6621	-0.3127	-0.0463	3.3246	0.5219	0.8107	-1.9342	-1.2335	2.2644	-0.6662	-1.1121	-0.661
AFFX-r2-Ec-bioB-M_at	-0.6072	0.9048	0.6825	0.4242	-1.5301	0.1083	2.0915	-1.3405	-0.0279	-1.749	-0.1497	-0.0537	3.5991	0.4976	0.6311	-1.8074	-1.2429	2.4608	-0.9789	-1.1475	-0.7651
AFFX-r2-Ec-bioB-3_at	-0.6133	0.941	0.7161	0.4406	-1.729	0.1236	2.3151	-1.4957	-0.2227	-1.4534	-0.2553	-0.0394	3.6069	0.551	0.7342	-1.8858	-1.5707	2.5526	-0.5492	-1.4798	-0.6868
AFFX-r2-Ec-bioC-5_at	-0.3162	0.8812	0.8512	0.5264	-1.3577	0.3085	2.4349	-1.2932	-0.0302	-1.3744	-0.0936	0.0479	3.0528	0.5882	0.8757	-3.0418	-1.6862	2.2659	-0.4924	-1.6597	-0.4874
AFFX-r2-Ec-bioC-3_at	-0.6195	0.9146	0.7874	0.5983	-1.359	0.2826	2.2642	-1.1219	0.0056	-1.2619	-0.0202	0.0826	2.7525	0.5869	0.882	-3.1556	-1.3491	2.0399	-0.524	-1.2958	-0.4897
AFFX-r2-Ec-bioD-5_at	-0.2159	0.6633	0.6111	0.4194	-1.0186	0.3694	1.8595	-0.6412	-0.2312	-1.0861	-0.2251	0.0933	1.9203	0.533	0.9684	-1.5063	-1.5297	1.4668	-0.5896	-1.5514	-0.3094
AFFX-r2-Ec-bioD-3_at	-0.2455	0.5364	0.5337	0.3229	-0.9575	0.315	1.7456	-0.4851	-0.155	-1.0376	-0.1095	0.0541	1.7282	0.4669	0.8733	-1.5286	-1.0777	1.4056	-0.9431	-1.111	-0.3311
AFFX-r2-P1-cre-5_at	-0.173	0.3865	0.2729	0.1358	-0.5336	0.1982	1.077	-0.5344	0.2876	-0.6322	0.2629	0.1722	1.0593	0.2952	0.5725	-1.1944	-0.7825	0.9014	-0.8552	-0.8613	-0.055
AFFX-r2-P1-cre-3_at	-0.1114	0.3597	0.3006	0.1479	-0.577	0.1694	0.9876	-0.4384	0.2432	-0.6708	0.2095	0.1479	0.9781	0.3267	0.6038	-0.9677	-0.7299	0.8844	-0.9147	-0.8353	-0.1137
AFFX-r2-Bs-dap-5_at	-1.1741	0.5026	0.3671	-0.9452	0.1131	1.4812	4.2343	-4.0895	3.0177	-4.3773	1.9751	-1.9411	4.7259	-0.3819	3.2833	-1.7762	-1.983	4.0154	-4.0619	-1.7821	-1.2034
AFFX-r2-Bs-dap-M_at	-1.8808	-0.3592	-0.246	-1.735	0.0685	1.5243	4.1845	-5.6933	2.3686	-5.6845	1.7898	-2.369	5.1103	-1.0417	3.1293	-0.2456	1.9826	4.5287	-5.4861	2.0393	-1.9848
AFFX-r2-Bs-dap-3_at	-1.7985	-0.5844	-0.3646	-1.8908	0.3103	1.6666	4.2019	-6.0046	2.4722	-6.0758	1.9845	-2.4997	5.2473	-1.1134	3.1009	-0.0566	2.22	4.8622	-6.0263	2.1134	-1.7646
AFFX-r2-Bs-lys-5_at	-0.7248	0.3301	-0.2072	-0.7417	-0.7215	0.1974	2.1358	-2.6208	1.9153	-2.72	0.9398	-1.0989	5.1388	-0.5774	1.8249	-1.8168	-1.0437	4.1678	-2.3808	-0.8412	-1.1552
AFFX-r2-Bs-lys-M_at	-1.0587	0.0457	-0.7052	-0.9973	-0.9185	0.1304	1.6688	-2.8778	1.4332	-2.8975	0.2385	-1.254	5.4243	-0.8144	1.323	-0.849	1.0918	4.2712	-2.8131	1.0722	-1.5135
AFFX-r2-Bs-lys-3_at	-1.0574	-0.3828	-0.7401	-0.9985	-0.8629	-0.1403	1.058	-2.39	0.5359	-3.0411	-0.1236	-1.4793	5.3858	-0.9318	0.7568	-0.8422	3.0043	3.8082	-2.7139	2.8903	-1.7354
AFFX-r2-Bs-phe-5_at	-1.0524	0.2329	-0.1767	-0.9247	-0.6596	0.2315	2.3505	-3.0377	1.9063	-3.1287	1.3582	-1.4333	4.8105	-0.6254	1.8408	-0.9445	-0.0204	3.6267	-2.9661	-0.0291	-1.3587
AFFX-r2-Bs-phe-M_at	-1.1897	0.1435	-0.4498	-1.0221	-0.8893	0.1545	2.2011	-2.9397	1.528	-3.2799	0.8325	-1.5987	4.9843	-0.813	1.6369	-0.4185	0.9834	3.6586	-2.9661	0.958	-1.514
AFFX-r2-Bs-phe-3_at	-1.5571	-0.0159	-0.5595	-1.1289	-0.6107	-0.2797	2.3075	-3.3576	0.8335	-3.2032	0.1269	-1.7463	4.9406	-0.6831	1.4666	-0.2344	2.4663	3.7496	-3.1902	2.4786	-1.8027
AFFX-r2-Bs-thr-3_s_at	-1.641	-0.2078	-0.4758	-1.5839	-1.0407	1.6838	2.8119	-4.3396	1.5946	-4.2297	0.9155	-1.949	5.1318	-0.8037	1.8978	-0.4244	1.8356	4.3273	-4.1962	2.0269	-1.3333
AFFX-r2-Bs-thr-M_s_at	-1.5372	0.1183	-0.3521	-1.0352	-0.6722	1.4518	2.7892	-3.6798	1.7259	-3.4671	0.9992	-1.6442	4.3333	-0.6103	1.9328	-0.5647	0.4489	3.5131	-3.4338	0.9095	-1.2255
AFFX-r2-Bs-thr-5_s_at	-1.0208	0.5554	0.0808	-0.6754	-0.2524	1.4093	3.0113	-2.8959	2.3411	-2.5865	1.1352	-1.4355	3.1126	-0.0419	2.0874	-1.4994	-1.4545	2.4869	-2.3563	-1.4009	-0.6004
AFFX-HUMISGF3A/M97935_5_at	2.9602	-1.0039	0.0704	0.0692	1.4986	0.5025	-1.1828	-1.3942	2.097	0.9362	0.6197	0.5003	-1.4471	0.9765	-0.7111	-0.4062	-2.089	-1.4922	-1.6534	-2.018	3.1673
AFFX-HUMISGF3A/M97935_MA_at	0.9606	-0.9602	-0.0688	-0.3442	1.379	0.4176	-0.7217	-0.8497	1.675	1.0928	0.6293	0.2798	-1.4931	1.3577	-0.446	0.9175	-1.8867	-1.005	-1.9099	-1.9773	2.9533
AFFX-HUMISGF3A/M97935_MB_at	1.4375	-1.3743	-0.1315	-0.3339	2.0191	-0.1447	-1.9411	-0.8112	1.7254	1.0476	1.603	0.3033	-1.0133	1.1294	-0.3757	1.8205	-2.4472	-0.0327	-2.7491	-2.6985	2.9676
AFFX-HUMISGF3A/M97935_3_at	0.9804	-1.1634	0.147	-0.0616	0.9343	-0.9548	-1.5811	-1.1294	0.7555	0.5383	0.928	0.293	-0.3178	0.537	-0.3867	2.1079	-1.4648	0.3856	-0.3361	-1.5797	1.3686
AFFX-HUMRGE/M10098_5_at	1.3215	2.582	2.39	2.7057	-2.81	-2.0622	-0.058	2.4983	1.4223	-2.7073	1.3219	1.2071	-0.8526	2.0901	1.5985	1.2206	-1.9903	-0.9384	-2.792	-1.8265	-4.3207
AFFX-HUMRGE/M10098_M_at	1.6096	2.1073	2.4615	2.3398	-2.5187	-2.3998	-1.4192	3.4845	-0.2186	-2.3777	0.3045	0.8737	-0.5152	1.6166	0.0679	1.1717	-0.9758	-0.623	-0.5574	-0.8748	-3.5567
AFFX-HUMRGE/M10098_3_at	-0.304	2.0253	2.7377	2.2525	-2.9156	-2.2476	-0.6397	2.2104	-1.4679	-1.8756	-0.0549	0.9972	-0.1722	0.7062	0.5456	1.2234	0.9003	-0.413	-0.8801	1.1312	-3.7593
AFFX-HUMGAPDH/M33197_5_at	1.1748	-0.5821	0.088	-0.1076	1.7351	1.5103	-1.3094	0.1413	1.9075	0.6719	1.8603	0.91	-0.069	-0.7418	0.1251	0.4121	-1.9247	-2.0317	-4.3491	-1.561	2.1399
AFFX-HUMGAPDH/M33197_M_at	0.9364	-1.0553	-0.3977	-0.5977	1.3629	1.3116	-1.8535	0.5948	1.6336	0.3984	1.5761	0.5311	-0.1193	-0.8177	-0.3151	0.9367	-0.6432	-1.8846	-3.1402	-0.3238	1.8664
AFFX-HUMGAPDH/M33197_3_at	0.7671	-1.1255	-0.4634	-0.6523	1.1192	1.0268	-2.008	0.4759	1.1665	0.257	1.207	0.5055	0.3181	-0.7341	-0.4352	0.9853	-0.8753	-1.1532	-1.0302	-0.7355	1.3843
AFFX-HSAC07/X00351_5_at	0.2051	0.6874	0.9192	1.0687	0.7811	1.7148	1.576	0.3651	1.4587	1.2613	0.6513	1.0237	-0.2894	1.4428	0.8561	-1.8082	-4.2647	-1.1733	-4.1811	-4.0968	1.8025
AFFX-HSAC07/X00351_M_at	0.2576	0.4018	0.5929	0.7713	0.4187	1.1859	1.2817	0.3804	0.9236	0.8533	0.4553	0.8954	0.1221	1.1523	0.6264	-1.2414	-3.001	-0.6116	-3.7945	-3.0539	1.3839
AFFX-HSAC07/X00351_3_at	0.0535	-0.3551	-0.0895	-0.0901	-0.2475	0.3167	0.4882	-0.0596	0.1255	0.4832	-0.1776	0.4755	0.2646	0.4773	0.1199	-0.2293	-0.456	-0.0738	-0.9158	-0.5006	0.3905
AFFX-M27830_5_at	-1.0071	1.3271	1.0887	1.184	-2.6515	-1.6086	-1.4701	1.1964	-0.4463	-1.2136	0.3177	0.1721	0.2243	-0.4904	0.5563	-0.0516	2.2944	0.6551	-0.9496	2.5159	-1.6432
AFFX-M27830_M_at	-0.2684	-0.0054	0.1978	-0.006	-0.1016	0.1656	-0.634	-0.5112	0.3057	-0.1661	0.1735	-0.0655	0.3883	-0.8781	0.0172	-0.2025	1.159	0.4577	-1.0628	1.2138	-0.1769
AFFX-M27830_3_at	-0.5025	0.2247	0.4083	0.292	0.3046	-0.2608	0.6326	-0.0478	-0.077	0.0902	-0.0317	-0.0389	-0.2286	0.1644	-0.2334	0.2127	-0.0348	-0.42	-0.2569	-0.1273	-0.0699
AFFX-hum_alu_at	-0.1895	0.1727	0.1408	0.2132	-0.3563	0.0096	-0.1168	0.1179	-0.2458	0.1556	-0.4243	0.2334	0.2523	0.0242	0.2775	-0.1573	-0.2157	0.4265	0.0618	-0.1778	-0.2021
1007_s_at	0.1949	0.0839	-0.3301	-0.2583	0.3899	0.074	0.583	-0.4339	-0.3561	-0.648	0.3784	-0.4732	-0.7542	-0.1321	-0.6425	0.5126	0.7594	-0.1716	-0.2563	0.7603	0.72
1053_at	0.5478	0.0161	-0.5097	-0.6508	0.3233	1.1759	-0.7022	1.5017	-0.0238	0.8768	0.5249	0.4911	-0.0622	0.1196	0.5514	-0.8319	-0.899	-0.5266	-1.198	-0.7727	0.0483
117_at	-1.4518	-0.4963	-0.4173	-1.1176	-1.0666	-1.3471	2.2918	0.1017	-0.9944	0.412	-1.3332	1.9181	0.9108	4.0905	0.4295	-0.4468	1.0473	-1.5422	-1.0555	1.1456	-1.0787
121_at	-0.7396	0.2547	0.1818	0.1724	0.1189	-0.2425	1.0811	-0.0033	-0.4432	0.4061	-0.0188	0.0395	-0.5089	0.237	-0.2477	0.0561	0.2719	-0.6822	-0.307	0.5037	-0.1302
1255_g_at	-0.1193	-0.0757	-0.1356	-0.0467	0.2219	-0.0375	-0.0012	-0.1099	-0.1008	0.6941	-0.1553	-0.1723	-0.022	-0.1065	-0.2004	-0.0432	-0.1824	1.0574	-0.142	-0.1714	-0.1511
1294_at	-0.5756	0.8269	0.599	0.539	-0.7694	-0.693	0.9529	-0.7449	0.1508	0.0588	-0.2339	0.46	0.4583	0.0444	0.6993	-0.6829	-0.4172	0.2659	0.158	-0.3679	-0.7285
1316_at	0.7758	0.198	0.532	0.6215	-0.7155	-0.4546	0.2286	0.942	-0.7216	-0.5958	-0.4078	-0.046	-0.0373	-0.0975	0.8962	-0.5366	-0.0267	0.0643	-0.3006	0.312	-0.6307
1320_at	0.6653	-0.4542	-0.5005	-0.4426	0.857	0.5056	-0.0964	-0.3039	0.9295	-0.3331	0.452	-0.4578	-0.271	-0.2288	-0.7078	0.2091	-0.0582	-0.425	-0.5326	-0.1049	1.2981
1405_i_at	-2.2005	-1.1218	3.2846	6.0312	-1.9715	-2.6591	-2.6583	-2.5417	-2.5928	0.1433	-2.5601	0.2504	1.8356	-0.6682	6.9625	-2.4518	0.2831	-1.9038	7.2386	-0.5026	-2.1972
1431_at	0.145	-0.1339	-0.1869	0.1133	0.3479	-0.0768	-0.2265	0.0544	-0.1494	-0.3298	0.1036	-0.2563	1.5262	-0.2887	-0.1531	-0.1582	-0.2814	0.1712	-0.0559	-0.2324	0.0677
1438_at	0.5203	-0.3204	-0.4437	-0.2509	0.7062	0.0185	-0.4518	-0.2764	2.1547	-0.2307	0.3477	-0.2526	-0.0926	-0.2999	-0.5979	0.1756	-0.3557	-0.3839	0.1143	-0.2523	0.1717
1487_at	0.0182	-0.5639	-0.5394	-0.572	-0.0846	-0.0235	-0.2778	-0.286	0.0249	0.7166	-0.1291	0.4457	0.3556	-0.0331	-0.2515	-0.1267	0.8128	-0.0786	-0.4212	0.8828	0.1305
1494_f_at	-0.3504	0.0152	-0.0969	0.0852	0.1558	0.3219	0.3701	-0.3258	-0.2645	-0.1298	-0.2811	0.0179	-0.0437	0.2811	-0.1184	-0.3885	0.2813	-0.1303	0.1184	0.4867	-0.0042
1598_g_at	0.7915	-1.4669	-1.3013	-1.4857	2.1452	-0.4249	-1.3717	-1.6504	2.3106	-0.7156	2.4122	-1.4953	-0.3676	-1.5034	-2.1634	2.0983	1.299	2.1521	-1.8292	1.301	1.2654
160020_at	1.0225	-0.4343	-0.5629	-0.5804	0.3799	1.7013	0.5402	-0.9383	1.8829	0.071	2.1797	-0.8858	-0.9632	-0.364	-0.804	-0.8789	-0.4089	-1.1142	-0.9621	-0.2039	1.3231
1729_at	-0.709	-0.0615	0.8574	0.2875	-0.3811	-0.0928	0.1703	-1.4627	-0.0946	0.0324	-0.2421	-0.0371	0.9946	0.1422	-0.1183	-0.5983	0.6857	0.6004	-0.6066	1.0083	-0.3744
1773_at	0.032	-0.5769	-0.5026	-0.5661	0.8601	1.2913	-0.1631	-0.4259	1.1571	0.6214	0.6505	-0.1398	-0.6605	-0.0654	-0.7038	-0.1621	-0.5633	-0.8576	-0.0304	-0.3178	1.123
177_at	0.4473	-0.6299	-0.616	-0.6066	-0.0662	2.1347	-0.2549	0.031	0.8082	1.0641	-0.1091	-0.0561	-0.6587	-0.2809	-0.6168	-0.1485	0.5985	-0.9487	-0.4629	0.3676	0.0039
179_at	-0.6752	0.0155	0.0182	0.0818	0.2693	0.4219	0.5872	-0.2083	0.1206	0.2491	0.1652	0.0002	0.1464	0.2806	-0.4367	-0.3679	-0.3133	-0.1454	-0.3602	-0.2197	0.3705
1861_at	1.2834	-1.5838	-1.2502	-1.6469	1.5593	1.1085	-1.7288	-0.7423	2.1402	0.0975	1.8703	-0.4718	-1.1276	-0.7728	-0.4939	-0.4247	1.2177	-0.2764	-1.946	1.7532	1.435
200000_s_at	-0.2594	0.4313	0.5365	0.5678	-0.0013	0.9789	-1.0125	1.7247	0.461	0.5977	0.3719	0.0945	0.012	-0.7015	0.3824	-1.1242	-0.7022	0.7145	-3.0157	-0.5961	0.5397
200001_at	0.8976	-1.3598	-0.7061	-0.9852	0.9802	1.1397	-1.9041	0.4297	1.5168	1.0463	0.9537	0.6144	-0.4811	-1.3718	0.158	0.4653	-0.4709	-0.7555	-1.516	-0.1783	1.5269
200002_at	0.1483	0.8529	0.8033	0.8089	0.7506	0.7479	-2.5811	0.5696	0.6249	-0.2253	0.5312	0.1375	0.614	-4.4226	0.5631	-1.0142	1.2322	0.6748	-2.6891	1.3441	0.5292
200003_s_at	1.0241	0.8933	1.0854	0.9625	1.1327	0.7881	-0.1395	-1.2067	1.0553	0.3599	1.0477	0.8667	1.0539	-1.694	1.0231	-1.6891	-1.3502	1.0879	-5.8235	-1.2119	0.7342
200004_at	0.3324	0.0485	-0.0745	-0.2063	0.2273	0.408	0.0675	0.1373	0.446	0.4756	0.2946	0.1883	-0.1626	-0.3486	-0.0847	0.4822	-1.2932	0.5417	-0.0991	-1.7653	0.3851
200005_at	0.2929	0.4926	0.4217	0.165	0.1396	0.6885	-1.9441	1.0532	0.5717	0.0296	0.5863	0.2257	0.7675	-1.4492	0.1364	-0.9222	-0.5073	0.4561	-0.7654	-0.533	0.0945
200006_at	0.1967	-0.6834	-0.4256	-0.3875	0.2653	0.1015	-2.4469	0.229	0.4122	-0.2935	0.4271	-0.2615	-0.2335	-2.3981	-0.4008	0.8219	1.4825	0.5529	1.312	1.5041	0.2256
200007_at	0.0658	0.0691	0.0777	0.0932	-0.0444	0.3439	0.151	-0.2185	0.3314	-0.2113	0.3573	-0.0079	-0.1872	-0.5583	-0.0243	-0.7772	-0.0695	0.3712	-0.2106	0.0092	0.4394
200008_s_at	0.4304	0.9381	0.2726	-0.2148	0.6008	1.7645	-0.936	-0.0902	1.4444	1.1753	0.9049	0.7369	0.8405	-0.4817	-0.1494	-1.052	-2.2435	0.2499	-3.7796	-1.8551	1.444
200009_at	0.366	0.2963	-0.085	-0.4489	-0.0083	0.5702	-1.0644	0.2527	0.4106	0.6935	0.4164	0.4087	0.9478	-0.6109	-0.4116	0.0071	-0.7497	0.554	-1.1212	-0.6345	0.2112
200010_at	0.7071	1.0164	1.0662	1.0083	0.8863	0.7576	-0.713	-0.4335	0.6721	0.1899	0.6258	0.7654	0.9021	-2.6689	0.6749	-1.9689	-1.0107	0.8775	-2.8873	-1.0772	0.6099
200011_s_at	-0.0203	-1.3769	-0.7959	-1.1804	-0.6059	0.279	-0.6561	-2.483	0.0784	0.6963	-0.0667	0.5357	0.4841	0.3488	-0.4117	0.765	1.3064	0.4615	1.3497	1.169	0.1231
200012_x_at	0.4591	0.9561	0.9724	0.9588	0.4464	0.313	-0.3585	0.4247	0.3102	0.0284	0.3432	0.4544	0.5727	-1.614	0.7111	-1.5486	-1.5504	0.6541	-0.9634	-1.664	0.0945
200013_at	0.9747	0.9772	1.1273	1.0794	0.8234	0.9813	-1.9752	-0.2895	0.7324	-0.0827	0.867	0.5627	0.9076	-3.4831	0.6636	-1.2248	-1.4118	0.7985	-1.0455	-1.6106	0.6281
200014_s_at	-0.0746	-0.4084	-0.3521	-0.627	-0.1692	0.361	-0.4821	0.5909	0.2527	-0.1504	0.1446	-0.2863	-0.3425	0.5325	0.0354	0.4877	0.4808	-0.0974	-0.0299	0.2822	-0.148
200015_s_at	0.7059	-1.2407	-0.837	-1.1553	0.4662	0.6073	-1.3923	-0.7143	0.814	-0.0174	0.4905	-0.2268	0.1836	-2.1054	-0.1899	1.4619	0.3903	0.7296	1.1403	0.3907	0.4988
200016_x_at	0.0152	0.1482	0.2921	0.1756	0.0314	0.3	-0.6082	0.2288	0.5044	-0.2357	0.2313	0.0987	0.4897	-2.9442	0.4349	0.2041	0.3702	0.5857	-0.2602	0.2299	-0.2921
200017_at	0.5701	1.0331	1.1246	1.0844	0.6965	0.3549	-0.6807	-0.069	0.5797	0.0716	0.5331	0.6075	0.4841	-1.789	0.8796	-1.7146	-1.8888	0.7007	-0.7625	-2.0608	0.2455
200018_at	0.4855	0.6494	0.6849	0.635	0.6401	0.5229	-1.1275	-0.1412	0.4211	0.165	0.511	0.5993	0.5739	-3.02	0.2207	-0.6454	-0.6496	0.6148	-0.7575	-0.7338	0.3513
200019_s_at	-0.1079	0.5941	0.4609	0.5254	-0.1322	0.0386	-0.488	-0.4022	-0.1954	-0.498	-0.0454	0.3246	0.3399	-0.7836	0.2979	-0.6749	1.1091	0.3528	-1.6965	1.1399	-0.1591
200020_at	0.221	-0.1921	-0.2054	-0.2515	-0.2014	0.5977	-2.0577	0.8886	0.45	-0.0104	0.0829	-0.3657	0.0647	-1.8968	-0.0164	1.3198	1.0578	0.1491	-0.6202	1.0015	-0.0155
200021_at	-0.0946	-0.4144	-0.1532	-0.1387	-0.096	0.6869	0.1363	-0.5847	0.5941	0.6026	0.1641	0.3477	0.3606	0.2206	0.4636	-0.0355	-1.6146	0.0852	0.0982	-1.3261	0.6978
200022_at	0.7812	0.8522	0.9248	0.7042	0.9571	0.8974	-1.715	-0.3812	0.845	-0.0146	0.8313	0.5032	0.9551	-3.4852	0.9154	-1.3623	-0.5785	0.8393	-2.579	-0.4609	0.5705
200023_s_at	0.8926	0.3848	0.5778	0.3756	1.1058	0.8135	-2.1618	-0.1194	1.048	-0.3594	0.7985	0.245	0.8545	-3.3995	0.3478	0.0128	-0.483	0.5988	-1.5603	-0.5335	0.5614
200024_at	0.8333	1.0215	0.8985	0.8368	1.3033	1.0179	-2.9397	0.5884	1.1331	0.3	1.0696	0.2052	0.7918	-3.916	0.6328	-1.4158	-0.3884	0.7986	-3.5223	-0.2059	0.9573
200025_s_at	0.2156	0.5646	0.6666	0.5283	0.3207	0.1631	-0.9515	-0.229	0.1423	-0.1403	0.2643	0.2865	0.3584	-2.4438	0.4129	-0.6703	0.2123	0.4802	-0.5247	0.1308	0.2129
200026_at	0.2924	0.7233	0.785	0.7608	0.1835	-0.0437	-0.7274	-0.1607	0.0259	-0.2855	0.0835	0.3775	0.3517	-1.6455	0.3607	-0.9197	0.0005	0.5646	-0.5582	-0.0871	-0.0815
200027_at	0.7404	-0.5288	-0.1352	-0.3429	0.1234	0.5751	-1.9943	0.9419	0.4043	1.2034	0.6474	0.6305	0.3297	-2.1393	-0.4347	0.9936	-1.0769	0.6681	-0.2455	-0.9846	0.6244
200028_s_at	0.2524	0.1513	-0.4398	-0.3435	-0.9699	0.2383	-2.0852	0.1415	0.2932	0.8818	0.1658	0.3645	1.0731	-3.3942	0.1712	1.7764	0.678	0.9544	-0.525	0.6688	-0.0531
200029_at	0.7971	0.9666	0.9895	0.9632	0.6159	0.4259	-0.999	-0.0688	0.5456	0.1187	0.4673	0.5145	0.669	-2.5683	0.5036	-1.488	-1.198	0.637	-1.1118	-1.2302	0.45
200030_s_at	0.5265	-0.6286	-0.2902	-0.488	0.5872	0.729	-1.1837	0.1236	0.8338	0.3374	0.5739	-0.1073	0.1816	-1.3857	-0.1013	0.499	0.4234	-0.062	-1.4265	0.371	0.4871
200031_s_at	0.4002	0.4658	0.2146	0.1541	0.3854	0.086	-0.4822	-0.1537	0.2133	0.021	0.3127	0.2394	0.482	-1.5122	0.3798	-0.4448	0.5198	0.4823	-2.3126	0.5197	0.0295
200032_s_at	0.3367	0.55	0.6008	0.5614	0.2874	0.2915	-1.0371	-0.0118	0.2337	-0.0553	0.2558	0.2894	0.4881	-2.4523	0.3481	0.2049	-0.3186	0.5318	-0.7187	-0.4719	0.0862
200033_at	-0.4287	0.5604	0.6374	0.572	-0.5287	0.1108	0.8473	0.3286	-0.4627	-0.1905	-0.3182	0.4689	0.2424	0.5487	0.7595	-0.2212	-0.8886	0.8294	-0.9239	-1.3341	-0.6091
200034_s_at	0.5214	0.5703	0.696	0.6413	0.6043	0.6412	-1.8658	-0.0972	0.4632	-0.147	0.5592	0.4372	0.4784	-3.1715	0.5436	0.1622	-0.7515	0.6005	-0.527	-0.8822	0.5233
200035_at	-0.2916	-0.2257	-0.2776	-0.5481	-0.1659	0.276	-0.1799	0.0213	0.333	0.1658	0.2807	0.2511	0.9123	0.1459	0.1143	-0.9361	-0.2938	0.8707	-0.4015	-0.2038	0.1529
200036_s_at	0.994	1.1795	1.23	1.0921	1.3104	1.1055	-3.7352	-0.576	1.2569	0.267	1.2348	0.4381	1.1723	-5.6662	1.0145	-1.2562	-1.0675	1.1635	-0.9017	-1.0341	0.7784
200037_s_at	0.1917	-0.2315	0.1121	-0.0428	0.0854	0.3663	-0.1686	0.4538	-0.0641	-0.2473	0.2453	-0.103	0.221	-1.0411	0.0283	0.8901	-0.0099	0.0104	-0.1472	-0.1686	-0.3802
200038_s_at	0.7416	0.548	0.6276	0.5683	0.691	0.6832	-1.0624	-0.2855	0.6069	-0.0333	0.6079	0.3322	0.414	-2.1409	0.6899	-0.8843	-0.9282	0.5905	-1.2986	-1.0016	0.5338
200039_s_at	0.5181	-0.4512	-0.3391	-0.1234	0.2764	1.5354	-2.1693	1.3178	0.5989	0.6033	0.7939	0.2854	0.0108	-2.2848	-0.4634	-0.3906	0.6999	-0.2171	-2.0029	0.7233	1.0785
200040_at	0.0721	-0.1042	-0.0473	-0.286	0.171	0.3778	-0.676	0.1428	0.4091	0.0863	0.4019	0.1633	0.0951	-0.7037	0.3909	-0.5486	0.5118	0.0189	-0.9142	0.4315	0.0074
200041_s_at	0.8162	-0.1334	0.0488	0.087	0.5623	1.5145	-1.9034	1.3004	0.8776	0.7707	-0.3829	0.2453	-0.2789	-0.7789	-0.2935	0.1303	-0.5847	-0.1758	-2.758	-0.1046	1.041
200042_at	0.5201	0.0275	-0.3728	-0.4269	0.3044	1.1673	-2.0043	0.8883	0.6486	0.5465	0.6275	0.0887	0.2585	-3.5049	-0.5151	0.7665	0.5851	0.1787	-1.0956	0.7138	0.5982
200043_at	0.092	-0.1817	0.0859	-0.1302	0.1366	0.515	-0.9073	0.8523	0.505	-0.0342	0.4362	0.0499	-0.0984	-1.6806	-0.1608	-0.2452	0.827	-0.0712	-1.1419	0.7197	0.4319
200044_at	-0.0209	-0.9384	-0.7457	-1.1083	-0.15	0.6202	-0.211	-0.8369	0.2739	-0.1102	0.4503	-0.0315	0.4803	-0.6662	0.3716	0.3955	1.517	0.5924	-1.472	1.2873	0.3025
200045_at	-0.0492	-0.591	-0.4238	-0.3307	-0.1833	0.5265	-1.6612	1.6461	0.3448	0.358	0.0283	-0.2946	-0.2523	-1.223	0.2083	0.7208	1.0943	-0.1916	-0.9403	0.9772	0.2367
200046_at	0.3651	-0.5861	-0.092	0.0554	0.2246	0.6705	-1.8106	-0.9497	0.4985	0.1285	0.6366	-0.4114	-1.1679	-1.2671	-0.7647	0.5593	1.7077	-0.4185	0.2731	1.7906	0.558
200047_s_at	0.0549	-0.5045	-0.2249	-0.5896	0.0968	-0.073	0.3134	0.3261	0.322	0.4233	0.2297	0.3577	0.0794	0.3782	0.7258	0.3936	-1.1864	-0.1212	0.7897	-1.4552	-0.3355
200048_s_at	0.1217	-0.3997	-0.1284	-0.4168	0.5909	0.1797	0.2268	-1.2601	0.2328	0.2898	0.2096	0.1368	-0.0215	-0.4231	0.4296	-0.3016	0.2296	0.4984	-0.3878	0.114	0.0795
200049_at	-0.2182	-0.0597	-0.1936	0.1918	-0.5559	-0.3311	-0.5124	1.8093	-0.1574	0.0556	0.1947	0.0244	-0.0691	0.4708	0.6784	0.0737	-0.6739	0.6374	-0.1111	-0.8839	-0.3698
200050_at	0.5243	0.3411	0.4894	0.362	0.3801	0.3184	-2.293	1.2034	-0.1121	-0.3634	0.2737	-0.1784	0.296	-2.7325	0.4618	0.5317	0.2528	0.5181	-0.674	0.3228	0.0778
200051_at	-0.1389	-0.7182	-0.4681	-1.1435	-0.409	0.5629	-0.9162	0.001	0.8867	0.2435	0.3197	0.1253	0.3238	-0.2914	0.3738	-0.0271	0.6773	0.4683	-1.4384	0.9948	0.5736
200052_s_at	0.4189	-0.062	0.0224	-0.2278	0.5235	1.6713	-1.7534	2.0304	0.6672	0.4993	0.996	0.0367	0.3983	-3.5842	0.2994	-0.0308	-0.1485	0.6097	-3.0396	-0.1941	0.8673
200053_at	-0.2054	-0.6489	-0.3437	-0.4241	0.3286	0.8225	-0.6957	-0.3918	0.5255	0.3648	0.9114	0.2266	0.4881	-1.3633	0.2428	-0.2006	0.3635	0.3762	-1.6933	0.5162	0.8007
200054_at	0.4153	-0.4081	-0.4489	-0.4755	0.264	0.6674	-1.3617	1.3263	-0.1249	0.3879	0.9699	0.0579	-0.2726	-1.3795	-0.2308	0.1424	0.4074	-0.4082	-0.4347	0.4668	0.4394
200055_at	-0.1132	-0.799	-0.4547	-0.8704	-0.1033	0.1655	-0.1742	-0.7916	0.3597	0.0185	0.5488	0.0582	1.0865	0.1245	0.2662	-1.2573	0.0747	0.8517	-0.0134	0.361	0.6618
200056_s_at	0.2886	-0.3	-0.389	-0.5157	0.4544	-0.1083	0.2167	-0.7033	0.8283	0.9193	0.6135	0.5095	-0.3203	-0.0195	0.8235	0.5445	-0.6673	0.1155	-1.2239	-0.8855	-0.1811
200057_s_at	0.0066	0.2341	0.2988	0.2257	0.0483	0.5994	-0.9531	0.3787	0.7166	0.0804	0.4947	0.1397	0.2939	-1.3876	0.3102	0.5127	-0.7523	0.4593	-1.3157	-0.7724	0.3818
200058_s_at	-0.7841	0.0432	0.3369	0.3364	-0.6868	0.0783	-0.3486	1.3783	-0.304	0.1806	-0.4482	-0.2474	0.4957	-0.7445	0.5309	-0.4873	0.5753	0.8623	-0.7447	0.6511	-0.6735
200059_s_at	0.0183	-0.2977	-0.2536	-0.4266	0.1568	0.3942	0.2316	-0.6637	0.3764	0.3198	0.281	0.3758	-0.1899	0.5067	0.0105	0.1169	-0.4518	0.0117	-0.6785	-0.4482	0.6106
200060_s_at	-0.2463	0.1498	0.0618	0.0814	-0.5097	0.4631	-0.3654	1.314	-0.207	-0.1348	-0.2444	0.0476	0.4574	-0.896	0.6254	-0.0158	0.0581	0.2278	-0.6512	-0.0139	-0.2019
200061_s_at	0.6508	0.5984	0.6807	0.645	0.9017	0.7851	-0.2324	-0.2499	0.7502	0.4184	0.6964	0.8384	0.9545	-2.3811	0.7695	-0.6607	-1.9175	0.8153	-2.5011	-2.2011	0.6394
200062_s_at	0.077	0.5562	0.5791	0.5705	0.243	-0.0777	-0.2381	-1.1031	0.1739	-0.3657	0.1005	0.218	0.3067	-1.8308	0.3759	-0.0303	0.3903	0.2815	-0.4848	0.3589	-0.1009
200063_s_at	0.354	0.4508	0.6599	0.5486	0.5494	0.8375	-2.1005	0.5226	0.6714	0.1957	0.7719	-0.2593	0.2191	-3.1378	0.3039	0.7455	-0.6897	0.2779	-0.6341	-0.905	0.6181
200064_at	0.6674	0.3121	0.1073	0.0936	0.7836	1.9819	-3.9368	1.7798	1.2222	0.9714	1.1929	-0.5656	0.2873	-3.7673	-0.2328	1.0401	-0.0499	0.4286	-3.869	0.06	1.4933
200065_s_at	0.0761	-1.2379	-0.9294	-1.2316	0.2147	0.848	-0.324	-0.6937	0.5453	0.4924	0.251	-0.0979	-0.7731	0.0802	0.1217	0.3373	0.7441	0.1537	-0.263	0.8589	0.8272
200066_at	-0.4865	-0.0265	0.3463	0.1646	-0.8171	-0.2588	-0.4423	1.4278	0.1407	-0.5541	-0.2037	-0.0438	0.2273	0.5801	0.4944	0.097	-0.0982	0.315	-0.67	0.0782	-0.2703
200067_x_at	0.4275	-0.0713	-1.2355	-1.6086	-0.025	0.0135	-0.6813	-0.1048	0.4375	0.756	0.4619	-0.0665	1.182	-1.2228	-0.9254	0.3803	0.2335	0.5246	1.3726	0.1041	0.0478
200068_s_at	0.7658	-0.8332	-0.4953	-0.4993	0.1369	0.9141	-2.2402	0.2531	0.7802	0.9064	0.6633	0.1591	0.3906	-2.05	0.061	1.2037	-0.5092	1.0989	-1.233	-0.442	0.9691
200069_at	-0.383	0.3383	0.3703	0.1224	-1.1587	-1.499	0.7518	0.7963	-0.7947	-0.3511	-0.7292	-0.0523	-0.2589	-0.6349	1.3413	0.2141	1.4625	0.3362	0.6429	1.0052	-1.5197
200070_at	-0.4152	0.4194	-0.1994	-0.4896	-0.5608	-1.1615	-0.6115	0.8823	-0.3358	-0.2082	-0.733	0.1602	1.0961	0.0529	-0.0509	-0.9443	1.1234	0.6734	0.7025	1.3614	-0.7616
200071_at	0.4294	-0.7209	-0.5066	-0.8013	0.2382	-0.2046	-0.252	-0.1651	0.5096	0.1153	0.2188	0.384	0.0242	0.4074	0.3654	0.1134	0.0884	0.3465	0.162	-0.1664	-0.5856
200072_s_at	-0.2352	-0.5124	0.1187	-0.5051	-0.4254	1.4601	-0.7439	-0.0105	0.818	0.2163	0.0912	0.174	0.5471	-1.6306	1.149	0.8162	0.7452	1.1428	-4.1462	0.5176	0.4131
200073_s_at	-0.4123	0.0616	0.0516	-0.0952	-0.449	0.0496	0.0214	0.7295	-0.0356	-0.1807	-0.2881	0.2149	0.5937	-0.815	0.5769	-0.1339	0.358	0.6012	-0.2462	0.1714	-0.774
200074_s_at	0.7504	0.9941	1.2343	1.2162	0.6947	0.4862	-1.0676	0.199	0.413	-0.144	0.4652	0.3667	0.7483	-3.3889	0.7024	-0.8549	-0.7365	0.4124	-1.9275	-0.7406	0.177
200075_s_at	1.0595	-1.9426	-0.9714	-1.2798	0.9122	0.9152	-0.4675	-0.5346	0.8032	0.0134	1.0243	-0.4843	-0.1846	-0.8426	0.4147	-0.3307	1.2295	0.9064	-3.0869	1.5976	1.2491
200076_s_at	0.2645	-0.6736	-0.6081	-0.7315	0.5577	1.0722	-0.6722	0.5804	0.9255	0.598	0.6748	0.0562	-0.0447	0.1679	-0.0819	-0.9097	-0.4122	-0.4334	-0.9451	-0.0847	0.7
200077_s_at	0.0679	-0.3372	-0.4567	-0.7289	-0.1628	-0.0318	0.7232	-0.4015	0.1172	0.2719	0.0445	0.5063	-0.0577	0.6195	-0.2242	0.2136	0.0112	-0.0029	-0.2611	-0.0317	0.1212
200078_s_at	-0.6296	-0.9073	-0.6424	-1.4582	-0.7054	0.1567	0.7599	0.4907	-0.3865	1.7692	-0.2939	1.354	0.2863	2.1126	-0.9456	-1.117	1.0477	0.4961	-3.2068	1.1391	0.6803
200079_s_at	0.1757	0.0787	0.4521	0.3672	0.0659	0.8655	-1.3139	1.269	0.1914	0.1879	0.3973	0.199	0.0517	-2.3469	-0.2349	-0.3055	-0.0841	0.0085	-0.5733	0.0548	0.4941
200080_s_at	-0.5114	0.1769	0.1371	-0.1071	-0.4879	-0.3155	1.501	-0.0576	-0.1815	-0.0889	-0.2322	0.6102	0.4558	1.1134	0.3413	-0.8787	-0.9743	0.2844	1.1144	-1.211	-0.6886
200081_s_at	0.5051	0.9676	1.0612	0.9649	0.7694	0.6761	-1.503	0.2312	0.5836	-0.5387	0.5032	0.3395	0.4762	-2.8663	0.6441	-0.6599	-0.5858	0.5069	-1.8076	-0.7077	0.4398
200082_s_at	0.8023	1.198	1.2219	1.1135	0.9138	1.3011	-0.7656	0.071	1.1349	0.2362	1.0678	0.7803	1.2487	-2.1756	1.2026	-3.0231	-2.2906	1.2047	-3.7156	-2.3501	0.8237
200083_at	0.7974	-0.946	-0.875	-1.2029	0.2516	0.6873	-1.0948	0.0895	0.5238	0.04	0.6867	-0.3586	-0.2292	-0.7941	-0.2697	0.4974	1.0392	-0.2006	-0.2933	0.8858	0.7652
200084_at	-0.169	0.3551	0.3442	0.4454	0.1026	0.1059	-0.9565	0.8587	0.3958	-0.0138	0.5951	0.019	-0.0144	-1.8432	-0.0154	0.5863	-0.5838	0.2988	0.0207	-0.88	0.3486
200085_s_at	0.3715	-0.3454	0.0575	0.186	0.3892	0.5904	1.1193	0.7154	0.7906	0.7024	0.7862	0.5589	0.3222	-0.0281	0.0802	-1.9664	-1.0493	-0.2677	-3.1045	-0.6471	0.7385
200086_s_at	-0.2195	0.3563	0.4416	0.3754	0.0601	0.2402	-1.0181	-0.6263	0.2357	0.594	0.2634	0.4643	0.3778	-1.5064	0.0458	-0.2091	0.5051	0.0585	-0.8782	0.5236	-0.0841
200087_s_at	0.5507	-1.2425	-0.6836	-0.8784	0.6774	0.6503	-0.9565	-0.5962	0.886	0.4614	0.7225	-0.1185	0.1067	-0.929	0.2311	0.5086	-0.139	1.4891	-1.4479	-0.3064	1.0141
200088_x_at	0.5413	0.5923	0.5578	0.5392	0.7543	0.3717	-1.577	-0.1004	0.5465	-0.1891	0.596	0.1238	0.3046	-3.2031	0.104	-0.4044	0.3814	0.1344	-0.5851	0.37	0.1418
200089_s_at	0.7819	0.4662	0.7975	0.457	0.6451	0.7306	-2.6278	0.7338	0.6345	-0.315	0.7186	0.2936	0.8549	-4.3487	0.297	-0.4815	-0.1345	0.6879	-0.2002	-0.4653	0.4744
200090_at	0.3702	-0.11	0.2106	-0.0076	-0.1074	0.4218	-0.8199	-1.215	0.2978	0.104	0.1255	-0.1358	0.6442	-1.273	0.3974	0.746	0.4613	0.3135	-0.3689	0.6008	-0.6554
200091_s_at	0.4459	0.8671	1.0476	0.9535	0.4283	-0.0234	-0.5722	-0.3001	0.171	-0.2834	0.1577	0.3134	0.4183	-2.327	0.4481	-0.9836	-0.0615	0.4091	-0.8271	-0.2032	-0.0786
200092_s_at	0.3683	0.4207	0.4977	0.3992	0.2914	0.0401	-0.5136	-0.7083	0.1923	-0.188	0.2207	0.2987	0.4203	-1.9338	0.4344	-0.3233	0.1529	0.5251	-0.5826	0.0709	-0.0831
200093_s_at	0.5649	0.8955	1.2307	1.1057	0.4258	0.3796	-2.4282	0.1948	0.5559	0.0552	0.8792	-0.1047	1.0189	-3.3554	0.0111	-0.4716	-0.2806	1.024	-2.0166	-0.1729	0.4888
200094_s_at	1.3393	-0.5524	-0.2333	-1.0185	1.0351	0.9618	-2.6583	-0.9268	1.3721	0.3454	1.3473	-0.142	0.6384	-3.6545	0.4793	0.0854	0.2293	0.752	-0.468	0.0958	0.9724
200095_x_at	0.3211	0.4935	0.503	0.4686	0.3511	0.2303	-1.069	0.0607	0.154	-0.296	0.3509	0.1081	0.2317	-2.0228	0.3035	-0.4842	-0.198	0.4478	0.1966	-0.2089	0.0581
200096_s_at	0.3262	-0.4691	-0.3461	-0.282	0.3643	-0.1317	-0.0872	-0.7948	0.4535	0.7042	0.6064	0.377	-0.9272	0.4803	-0.4449	-0.0773	0.0698	-0.737	0.4301	-0.0221	0.5076
200097_s_at	0.098	0.0199	0.1601	-0.152	-0.5234	0.1258	0.6614	0.1434	0.0855	-0.1792	0	0.2552	0.2111	0.3669	0.6494	-0.4145	-0.3038	0.5822	-1.1322	-0.4034	-0.2504
200098_s_at	-0.1375	0.1257	0.3548	0.2257	0.1623	0.5911	-0.6228	0.3068	-0.0126	-0.2281	0.2313	-0.0858	0.1817	-1.8383	0.4273	-0.6066	-0.7782	0.7484	1.2654	-0.5957	0.2852
200099_s_at	0.5625	0.7916	0.9136	0.8711	0.5438	0.3142	-0.7651	0.1541	0.4314	-0.0014	0.4841	0.4531	0.5641	-2.2512	0.6553	-0.8716	-0.786	0.7266	-1.7134	-0.9687	-0.1081
200593_s_at	-0.6261	0.2211	0.1324	0.0098	-1.3156	0.5487	-0.0438	1.3654	0.0525	-0.6157	-0.455	0.1135	0.1123	0.3541	0.6623	0.0813	-0.2492	0.6269	-0.5103	-0.4996	0.0349
200594_x_at	0.0538	0.1853	0.1816	0.003	-0.7405	0.5056	-0.4012	0.9782	0.2662	0.0069	0.3351	-0.0091	0.6364	-0.0074	0.6902	-0.0912	-0.42	0.9293	-2.3579	-0.7062	-0.0384
200595_s_at	0.8895	-0.9006	-0.0552	-0.5709	0.1949	0.272	-1.5701	0.91	0.9481	0.4608	0.8913	0.286	0.0196	-2.0743	0.285	0.2055	0.2647	-0.0007	-0.9796	0.1544	0.3696
200596_s_at	0.3084	-0.0982	0.451	0.1576	-0.1303	0.4792	-0.8589	1.2314	0.781	0.2062	0.9898	0.4931	0.4126	-1.3809	0.7368	0.9039	-1.4294	0.6216	-2.6034	-1.578	0.3066
200597_at	0.2952	-0.5962	0.1476	-0.3223	-0.7959	-0.1095	-1.1343	2.1326	-0.042	-0.1407	-0.0583	0.2682	1.0052	-1.7136	0.6132	0.1316	0.756	1.2256	-1.4845	0.741	-0.9188
200598_s_at	1.5168	0.1671	0.8454	0.7547	0.8296	1.3901	-1.831	-0.3004	0.9609	0.5839	1.3457	0.5208	0.1589	-2.13	1.1857	0.6121	-3.3235	1.3897	-3.1385	-3.1133	1.5752
200599_s_at	0.719	-0.4638	-0.1822	-0.2336	1.1929	1.166	-2.9128	0.3744	1.1098	1.2058	1.0808	0.1029	0.4062	-2.2835	0.4402	1.0038	-1.3567	1.8105	-3.0543	-1.525	1.3996
200600_at	-0.581	0.0497	0.2859	0.3045	-0.6924	0.636	0.517	-2.2924	-0.288	0.2709	-0.0978	0.8134	0.2957	1.2001	1.4411	-0.0664	-0.2468	-1.1884	-0.2664	-0.3804	0.2856
200601_at	0.7578	-1.3567	-1.1619	-1.0378	0.6134	1.3847	-0.3377	-0.4404	0.6043	-0.038	0.3725	-0.1307	-0.4658	0.549	0.641	-0.1239	0.2253	0.1178	-2.3356	0.3862	1.7764
200602_at	2.4527	-2.7602	-1.796	-3.7853	1.3479	2.2071	-5.473	-4.7502	2.6688	1.3959	2.4298	0.3396	-0.2025	-4.1402	-4.502	1.7548	2.3771	3.4808	3.8174	2.2409	0.8966
200603_at	0.1861	-0.844	-0.782	-1.0828	0.0185	-0.7223	0.9173	-1.9714	0.3731	0.4882	0.407	0.3606	0.378	0.9968	0.3998	0.6959	-0.4792	0.2734	1.2378	-0.7853	-0.0653
200604_s_at	1.0341	-1.126	-1.3176	-1.4764	0.49	1.6723	-0.6722	-1.3473	2.2746	1.1996	0.9454	0.1273	-2.071	1.2598	-0.4365	0.799	-0.2196	-2.0908	-1.125	-0.2272	2.3074
200605_s_at	-0.163	-0.6444	-0.6375	-0.9347	-0.1656	-0.2842	0.8761	-1.713	0.6279	0.55	0.4995	0.3232	0.5174	1.3418	0.6087	0.4492	-0.6662	0.4267	-0.6727	-0.8102	0.4709
200606_at	2.197	2.0869	-2.1795	-1.9088	1.0863	-2.061	-2.1254	-1.9383	2.1697	-0.2873	3.6932	-2.2054	-2.1546	-2.1456	-2.6063	4.897	1.0407	-1.8772	-1.0554	0.6468	4.7271
200607_s_at	0.8913	0.7899	1.0178	0.6744	0.0321	1.0095	1.2915	1.9945	0.4034	-0.2034	0.0241	0.2353	-0.6886	2.0009	1.628	-0.8258	-4.0779	-0.2523	-2.5803	-4.085	0.7207
200608_s_at	0.3019	0.3157	0.4868	0.31	-0.1715	-0.2735	0.4478	1.4764	-0.0864	-0.159	-0.0591	0.1889	0.1724	1.0434	0.8014	0.0327	-1.2989	0.2572	-1.3939	-1.7451	-0.647
200609_s_at	-0.2191	-1.4809	-0.4805	-0.5634	-0.1861	1.2072	0.1426	-1.7664	0.4446	0.4847	0.7004	-0.1079	0.0778	0.0242	0.2421	0.2498	-0.9298	0.7711	1.1597	-0.9814	1.2113
200610_s_at	-0.1213	-0.1294	0.1311	-0.0416	-0.3048	0.983	-1.0881	0.4848	0.4362	-0.0796	0.3787	-0.2773	0.1505	-2.6609	0.7861	0.1321	0.9922	0.5038	-1.4268	0.8071	0.3443
200611_s_at	0.0064	-1.4272	-0.6265	-0.7858	0.051	1.8734	-0.0855	-2.0836	0.601	0.9012	0.7006	0.0372	-0.6152	0.4975	0.4677	0.0091	-0.4337	0.0938	-0.5142	-0.441	1.7737
200612_s_at	0.3378	-0.8165	-0.3196	-0.432	0.8467	1.3724	-1.0234	1.4713	1.5278	-0.2815	1.0609	-0.2445	0.0671	-1.6335	0.7202	-0.5926	-1.2881	0.1104	-0.7785	-0.9648	0.8606
200613_at	1.243	-1.6518	-1.5063	-1.6057	1.4666	1.9387	-1.9333	1.2619	1.5375	1.3555	0.8563	-0.1093	-1.0999	-1.1333	-0.9165	1.4717	-0.2719	-1.2508	-1.5546	-0.2755	2.1778
200614_at	0.8113	-1.2141	-0.8836	-1.063	0.786	1.0602	-1.5508	1.7456	1.1249	1.3195	1.0941	0.1702	0.3751	-0.6284	-0.3433	0.2088	-1.9146	0.6343	-0.9525	-2.0315	1.252
200615_s_at	1.2598	-2.1063	-2.1466	-1.9553	1.5637	2.3281	-2.8128	3.1062	2.1754	1.0464	1.7935	-0.6004	-0.4489	-1.6284	-1.3556	0.8065	-1.2736	-0.12	-0.6089	-1.2577	2.235
200616_s_at	1.1523	-1.3296	-0.8706	-1.4743	-0.0626	0.9534	0.189	-2.2897	0.1263	0.3961	1.0695	-0.2702	1.2344	-2.3932	0.8293	0.2892	0.7362	1.7512	-2.3036	1.2019	1.0652
200617_at	0.7413	-1.0528	-1.0755	-1.0083	0.3568	0.7707	-1.1244	0.6003	0.9218	1.2063	0.1582	-0.4477	0.1395	-1.4695	-0.7989	0.1456	0.4796	0.1926	-0.872	0.7973	1.3392
200618_at	0.2513	-1.2733	-0.7974	-0.8218	-0.117	0.1783	-0.007	-0.6177	0.1814	0.6459	0.3207	-0.0128	0.0598	1.0059	0.6031	0.4869	-0.1707	0.113	-0.5387	-0.0939	0.6039
200619_at	-0.1813	-0.2802	-0.2361	-0.4648	-0.2668	0.3522	-0.7375	1.0831	0.0139	0.0051	0.1015	-0.2108	-0.0112	0.0305	0.1742	-0.2912	0.1679	0.3657	-0.4166	0.4593	0.3432
200620_at	0.3364	-0.7274	-0.3731	-0.5819	0.5241	-0.2813	-0.0029	-0.2928	0.6962	0.5609	0.7796	0.1724	-0.1752	0.5714	0.0745	0.0619	-0.5675	0.2314	-0.8249	-0.6258	0.4441
200621_at	0.4787	-1.7815	-1.0406	-1.4592	0.8491	2.3543	-0.4522	-1.4731	0.258	0.2118	2.0355	-0.3533	0.9366	-2.1963	-1.2325	1.3913	1.5918	-2.507	-0.8645	1.5759	1.6772
200622_x_at	0.5413	-1.7328	-0.6021	-1.0526	-0.0284	0.8686	-0.2839	0.3554	0.6433	1.7524	0.1182	0.3083	-0.8513	0.6004	-0.2481	-1.1556	0.0582	-1.3792	0.5838	0.272	1.2321
200623_s_at	1.3548	-1.2381	-0.36	-0.5187	0.267	1.1044	-0.8729	-0.9943	0.7838	0.6461	0.5185	-0.407	0.2446	-0.5332	-0.0008	-0.0254	-0.9662	-0.8628	0.9627	-0.9125	1.81
200624_s_at	0.4514	0.9756	0.7914	0.8719	0.3954	0.5379	-0.7441	1.4265	0.7716	0.2567	0.6082	0.4057	-0.1826	-0.9482	0.8221	-0.4081	-2.9347	0.601	-1.0252	-3.3831	0.7108
200625_s_at	-0.3349	-0.3145	-0.0442	-0.0171	-0.6659	0.2978	1.4401	-2.5166	0.1092	0.6734	-0.0366	0.5825	0.9566	1.4273	0.5058	-0.3727	-1.6139	0.4714	0.5926	-1.6942	0.5538
200626_s_at	0.6481	0.5223	0.6234	0.5025	0.2905	0.0863	-0.7518	1.0445	0.4133	0.0347	0.4674	0.195	0.0217	-1.3594	0.7587	0.3517	-1.9479	0.5208	-0.0626	-2.39	0.0309
200627_at	0.1153	-0.0326	0.276	0.0075	-0.1251	1.0568	-0.7718	1.0443	0.4384	0.1237	0.4212	0.2504	0.0056	-1.124	0.1484	0.0439	-0.8019	0.5499	-1.0715	-0.9765	0.4219
200628_s_at	1.0036	-1.2373	-0.361	-2.1518	0.1094	1.4441	0.9616	0.2198	-0.1925	2.0341	-0.1614	1.2763	0.2601	0.0076	-1.7014	1.656	-0.2102	-0.8851	-2.9946	-0.1941	1.1169
200629_at	0.7732	-1.48	-0.6032	-2.1429	-0.5845	0.8063	0.7914	-0.0672	-0.8951	1.6214	-0.6233	1.3348	1.2699	-0.3054	-1.7929	2.1426	0.2139	-0.0296	-1.007	0.3802	0.1973
200630_x_at	0.2277	0.5348	0.38	0.2467	-1.8838	0.5093	0.5674	0.4378	-0.0847	-0.0082	0.1107	0.1848	0.9113	-0.3975	0.8833	-1.2764	-1.1694	0.956	0.163	-1.2214	-0.0715
200631_s_at	0.3371	0.2389	0.0291	-0.0128	-0.4187	0.5912	-0.655	-0.1189	0.325	-0.0295	0.3199	-0.2767	0.6507	-1.4574	0.8821	0.4555	-0.6178	0.7133	-0.0118	-0.7761	-0.1679
200632_s_at	0.5629	-1.7907	-0.5504	-0.9769	0.4651	-2.3771	-2.5416	-0.3507	0.2155	-0.8044	0.3783	-0.3801	0.4618	-0.1354	-0.8503	2.0844	3.3172	1.5646	-0.8301	3.1111	-0.5733
200633_at	-0.0705	-0.313	-0.4852	-0.3277	-0.2664	0.0709	-0.0512	0.6102	0.2725	0.3356	0.3004	-0.3461	-0.4462	-0.9528	0.3717	-0.3544	0.643	-0.008	0.2694	0.6803	0.0676
200634_at	0.3615	-0.2858	0.3701	0.4765	0.1067	1.3603	0.8119	-0.3507	1.3372	0.9257	0.2015	0.757	0.5746	0.5758	1.213	-1.4186	-2.0293	-0.0546	-4.8177	-1.7017	1.5869
200635_s_at	0.8518	-1.1031	-1.1869	-0.978	0.2758	2.3388	-1.1965	-0.7934	0.3071	-1.1697	0.2827	-1.1944	-0.9816	-1.0811	-1.5501	0.5923	3.3949	-1.3773	-0.3114	3.68	1.2002
200636_s_at	0.9402	-1.8376	-2.1685	-1.6449	0.6573	3.2254	-2.8782	-1.8438	1.0758	-2.3627	0.985	-1.8338	-0.6593	-2.9662	-2.1359	2.0875	4.5744	-1.0931	1.4171	4.54	1.921
200637_s_at	0.534	-1.2589	-1.0983	-1.0785	0.0551	3.0481	-0.5654	-0.5297	1.2521	-0.9448	0.3764	-0.975	-0.766	-0.6917	-1.0562	-0.0363	1.316	-1.3143	-0.0454	1.5841	2.1949
200638_s_at	-0.5051	0.3453	0.1471	0.1567	-0.7292	0.4656	-0.0989	-0.8968	0.3347	-0.1813	-0.1021	-0.0607	-0.4209	0.2861	0.6799	-0.0758	-0.1837	-0.1903	0.7369	-0.4004	0.6927
200639_s_at	-0.475	0.1577	0.013	0.0498	-1.126	-0.1495	-0.1864	-0.3875	-0.1827	0.0477	-0.5664	0.0298	-0.1785	0.3713	0.476	0.5135	-0.0441	0.1976	1.6764	-0.2436	0.0068
200640_at	-0.3732	0.2268	0.0788	0.0564	-1.0826	0.4096	-0.2893	-0.4875	-0.0906	0.0933	-0.4823	-0.0914	0.1345	0.3519	0.6966	0.0005	-0.1495	0.4512	0.5905	-0.2828	0.2392
200641_s_at	-0.097	1.3183	0.9872	1.1423	-0.1319	1.9336	0.4922	-0.694	1.379	0.5809	0.5375	0.4334	-0.7522	0.9539	1.3217	-2.0636	-3.8444	-0.5493	-0.8991	-4.0216	1.973
200642_at	0.6432	0.049	0.6094	0.5779	0.4549	0.6631	-2.5259	1.3054	0.9997	-0.3382	0.9344	-0.7311	-0.6903	-4.2897	-0.5337	0.9522	1.4412	-0.6977	-1.1036	1.5725	0.7075
200643_at	1.6771	-2.3354	-2.3193	-2.2979	1.982	1.6451	-3.159	0.5262	2.401	1.2985	1.8443	-0.4897	-0.822	-1.3686	-1.8542	2.1279	0.0712	-0.2568	-1.4966	0.4057	2.4204
200644_at	0.0048	0.5842	-0.1075	-1.157	-0.8259	2.1577	3.1031	-1.3827	-1.3604	-2.4031	0.81	0.4462	1.5469	0.9285	-0.3332	-1.1336	1.1329	0.1461	-1.4758	0.7212	-1.4023
200645_at	-0.1398	-0.2413	-0.0113	-0.3954	0.2813	-0.3011	0.2738	-0.28	0.3392	0.4211	0.4062	0.98	0.3701	1.0393	-0.8995	-0.9305	-0.1673	0.1189	-0.9963	0.1858	-0.0534
200646_s_at	1.4192	-1.1123	-1.2093	-1.2499	1.5056	1.2575	-1.2966	0.0214	2.0904	2.3154	1.0578	0.0557	-1.6826	-0.052	-0.4784	-0.2268	-1.4931	-0.6902	-0.957	-1.1094	1.8344
200647_x_at	1.0147	-0.5051	-0.4777	-0.6601	0.8276	1.5352	-2.0917	0.8736	0.5731	0.9026	0.9957	0.3477	1.116	-3.4311	0.0437	0.221	-0.6446	0.5266	-1.9871	-0.4345	1.2545
200648_s_at	0.07	-2.8272	-1.4608	-3.0342	1.1119	-0.3676	1.9397	3.0509	2.3358	2.7591	-1.2914	1.3552	-2.5096	3.742	-1.9407	-1.7118	1.7279	-2.8217	-0.5121	1.7741	-1.3896
200649_at	1.1163	-1.6901	-1.3656	-1.19	1.0813	0.987	-1.5373	0.3044	1.4725	2.1683	0.4428	0.0162	-1.3408	-0.0763	-0.9467	1.2333	-0.237	-0.3042	-1.5744	0.1323	1.3076
200650_s_at	0.9646	-1.4795	-0.4746	-0.7207	1.0709	0.9096	-1.9325	0.5024	1.0088	0.0798	1.2961	-0.1911	-0.1033	-2.0115	-0.4592	1.8153	0.2938	-0.8709	-1.4463	0.3562	1.392
200651_at	0.942	0.8762	0.86	0.7415	1.0276	1.2051	-1.5501	0.2863	1.2438	0.1269	1.0688	0.6758	0.9244	-3.0492	0.5846	-1.3328	-1.4141	0.7123	-3.4029	-1.3845	0.8581
200652_at	0.2072	0.0164	0.6344	0.5059	0.5356	0.877	-1.2354	-0.9578	0.6254	0.0175	0.7811	0.1501	-0.1967	-0.519	0.3401	0.089	-0.1067	-0.1528	-2.3448	0.0128	0.7207
200653_s_at	0.1408	0.2916	1.2454	1.2876	0.0055	0.9437	0.8872	-3.9063	0.6107	0.5778	0.4375	0.6465	0.6885	0.0095	2.0338	-1.8232	-2.6918	0.3129	0.3932	-2.9246	0.8337
200654_at	1.2252	-2.2745	-1.2287	-1.5853	1.326	1.3887	-1.3412	-0.3616	1.1841	1.0292	1.417	-0.213	-0.1772	-2.0796	0.1447	0.9423	0.7685	0.7545	-3.4968	0.9385	1.6394
200655_s_at	-0.7837	-0.3511	0.5711	0.4818	-0.8917	0.2548	0.5404	-3.0823	0.279	-0.4028	-0.2322	-0.0005	0.2217	-0.3127	1.1924	0.3042	0.7742	0.0525	0.6918	0.7809	-0.0874
200656_s_at	1.6316	-2.6048	-1.3801	-2.0205	2.164	2.3449	-1.6295	0.4861	2.426	1.8859	2.2669	0.0155	-2.1632	-1.9418	0.2621	0.9964	-0.4797	-0.0836	-4.7463	-0.2081	2.7782
200657_at	0.1571	0.173	0.1036	-0.0788	-0.2637	0.8691	-2.42	1.9168	0.1801	0.9057	0.2762	0.485	0.7123	-2.3999	-0.1349	-0.4172	0.6455	0.404	-1.6811	0.5133	0.0539
200658_s_at	0.7687	-0.3588	-0.078	-0.4112	0.0917	2.014	-3.4195	0.181	1.2905	0.5149	1.1173	-0.3278	0.1663	-3.4363	0.186	-0.0451	1.1272	1.6511	-3.4306	1.3964	1.0024
200659_s_at	-0.0216	-0.4976	-0.5587	-0.2321	-0.121	0.8974	-1.3371	-0.0087	0.2546	0.1751	0.4716	-0.7308	-0.4236	-1.1712	-0.3816	0.261	1.185	0.6121	-0.6418	1.6632	0.6059
200660_at	1.6197	-2.6561	0.554	-0.297	1.3083	1.3573	1.2574	-5.2118	1.8985	2.2279	1.4483	2.0559	0.9976	2.8057	-1.1276	0.0099	-2.6045	-0.5754	-4.7555	-2.3105	1.998
200661_at	0.8181	-2.4597	-1.0626	-1.2848	0.4545	0.4081	1.0369	-1.1708	1.4495	1.8	1.3194	0.7395	-1.1932	-0.196	-1.6509	0.5287	-0.5677	-1.1925	1.9495	-0.3333	0.6074
200662_s_at	1.1168	-0.7585	-0.1715	-0.728	0.6851	0.7352	-2.8354	0.3255	0.7505	0.4009	1.3592	0.1952	0.2263	-3.1539	0.0676	0.8945	0.2931	1.0108	-1.692	0.3889	0.8896
200663_at	1.1195	-3.1605	-2.1118	-1.8719	1.2363	0.8061	0.9293	-2.6723	1.552	1.7922	1.5114	-0.1208	-0.7696	-0.2952	-0.1519	1.3588	1.5965	-1.581	-2.0221	1.5531	1.3018
200664_s_at	0.5557	-1.7545	0.2814	-0.2866	0.2809	0.763	-1.9276	0.0348	1.084	0.2074	0.6752	-0.489	-1.5239	0.8275	0.1619	-0.3553	1.7404	-1.6283	-1.5724	1.7951	1.1303
200665_s_at	4.1395	-4.7711	-4.3776	-4.7563	4.3907	3.8561	-5.2291	-5.285	3.2996	1.3894	3.618	-3.0344	-1.3531	-4.0446	-4.3176	4.5935	3.5407	-4.3108	4.5871	3.6961	4.3689
200666_s_at	0.4344	-1.3331	0.5	0.4422	-0.2294	0.1511	-2.08	0.6134	0.6517	-0.18	0.3343	-0.4228	-0.8479	0.387	0.1158	0.6747	1.6177	-1.4949	-1.2877	1.5203	0.4334
200667_at	0.2329	-0.5925	-0.1514	-0.2002	-0.3146	0.1037	-0.4904	-0.0893	0.4357	-0.3019	0.2975	0.3699	0.2853	0.9734	0.0261	0.61	-0.1911	0.2739	-0.4809	-0.5484	-0.2476
200668_s_at	-0.0681	-0.267	0.0302	-0.1029	-0.2494	0.2068	0.163	0.1054	0.2287	0.0445	0.1483	0.3282	0.1177	1.0828	0.1331	-0.1438	-0.028	0.1889	-1.624	-0.2295	-0.0647
200669_s_at	-0.0546	-0.2016	0.1794	-0.1035	-0.1092	0.3956	0.2925	0.2938	0.4541	0.1006	0.263	0.3521	-0.5446	1.3643	0.3109	-0.4237	-0.3584	-0.3776	-1.4777	-0.6029	0.2473
[truncated: 54,416 more rows]
