# Supplementary material for: Adipose tissue in health and disease through the lens of its building blocks
Source: Sci Rep. 2020 Jun 26;10:10433. doi: 10.1038/s41598-020-67177-1 (PMC7319996; doi:10.1038/s41598-020-67177-1)
Supplement: Supplementary file 4 — Supplementary Data S4 [file 41598_2020_67177_MOESM4_ESM.xlsx]

## Sheet: SuppTableCellCountsCSV
Cell type	Study	Study ID	N	Gender	BMI	Intervention	Characteristic	Depot	Biopsy type	Method (counting)	Marker	Unit	Mean	Std	Min	Max	SE	Mean % (Calculated)	Min % (Calculated)	Max % (Calculated)
Macrophages	Apovian et al. 2008	a	77		30 (44±8)		no crown-like structures	SAT	needle biopsy	Immunohistochemistry	CD68	nr/high power field	0.5
Macrophages	Apovian et al. 2008	a	77		30 (44±8)		no crown-like structures	SAT	needle biopsy	Immunohistochemistry	CD68	nr/high power field	3
Macrophages (M1)	Aron-Wisnewsky et al. 2009	b	10	female	22.5±0.75			SAT		Immunohistochemistry	CD40	nr/100 adipocytes	8					5.0633
Macrophages (M1)	Aron-Wisnewsky et al. 2009	b	16	female	43.8±3.4			SAT		Immunohistochemistry	CD40	nr/100 adipocytes	12					7.4074
Macrophages (M1)	Aron-Wisnewsky et al. 2009	b	16	female	43.8±3.4			OAT		Immunohistochemistry	CD40	nr/100 adipocytes	14					8.5366
Macrophages (M2)	Aron-Wisnewsky et al. 2009	b	10	female	22.5±0.75			SAT		Immunohistochemistry	CD206	nr/100 adipocytes	8					5.0633
Macrophages (M2)	Aron-Wisnewsky et al. 2009	b	16	female	43.8±3.4			SAT		Immunohistochemistry	CD206	nr/100 adipocytes	8					5.0633
Macrophages (M2)	Aron-Wisnewsky et al. 2009	b	16	female	43.8±3.4			OAT		Immunohistochemistry	CD206	nr/100 adipocytes	7					4.4586
Macrophages	Aron-Wisnewsky et al. 2009	b	16	female	43.8±3.4			SAT		Immunohistochemistry	HAM56	nr/100 adipocytes	19.5					11.5044
Macrophages	Aron-Wisnewsky et al. 2009	b	16	female	37.1±3.6	after gastric bypass		SAT		Immunohistochemistry	HAM56	nr/100 adipocytes	14					8.5366
Macrophages (M1)	Aron-Wisnewsky et al. 2009	b	16	female	37.1±3.6	after gastric bypass		SAT		Immunohistochemistry	CD40	nr/100 adipocytes	7.5					4.7619
Macrophages (M2)	Aron-Wisnewsky et al. 2009	b	16	female	37.1±3.6	after gastric bypass		SAT		Immunohistochemistry	CD206	nr/100 adipocytes	12					7.4074
Macrophages (M2)	Aron-Wisnewsky et al. 2009	b	16	female	37.1±3.6	after gastric bypass		SAT		Immunohistochemistry	CD163	nr/100 adipocytes	11.5					7.1207
Macrophages	Cancello et al. 2005	c	7	female	21.95±0.83			SAT		Immunohistochemistry	HAM56	nr/100 adipocytes	1.5					0.9901
Macrophages	Cancello et al. 2005	c	17	female	48.0±6.8 (33.0-57.1)			SAT		Immunohistochemistry	HAM56	nr/100 adipocytes	23		5	75		13.2948	3.2258	33.3333
Macrophages	Cancello et al. 2005	c	17	female	39.7±6.8 (28.7-53.0)	after Roux-en-Y bypass		SAT		Immunohistochemistry	HAM56	nr/100 adipocytes	11		1	21		6.8323	0.6623	12.2807
Macrophages	Cancello et al. 2006	d	55	46 female, 9 male	47.9±0.93 (SE)			SAT		Immunohistochemistry	HAM56	nr/100 adipocytes	14.8	13.3	0.5	72	1.8	8.9806	0.3322	32.4324
Macrophages	Cancello et al. 2006	d	55	46 female, 9 male	47.9±0.93 (SE)			OAT		Immunohistochemistry	HAM56	nr/100 adipocytes	30.1	17.8	4	79	2.4	16.7129	2.5974	34.4978
Macrophages	Clément et al. 2004	e	9	female	28±7			SAT		Microbead selection	CD34-/CD14+	nr/g AT	4042	440				0.1364
Macrophages	Clément et al. 2004	e	9	female	28±7			SAT		Microbead selection	CD34-/CD14+	% of SVF cells	8.8	1.1				2.9333
Macrophages	Duffaut et al. 2009	f	92	female	19-43 (27.2±0.6)			SAT		Flow cytometry of SVF	CD45+/CD14+	% of SVF cells	19	9.6			1	6.3333
Macrophages	Duffaut et al. 2009	f	45	41 female, 4 male	43±1			SAT		Flow cytometry of SVF	CD14+	nr/g AT	60000					1.9871
Macrophages	Duffaut et al. 2009	f	45	41 female, 4 male	43±1			OAT		Flow cytometry of SVF	CD14+	nr/g AT	70000					2.3106
Macrophages	Hardy et al. 2011	g	11		39-52			OAT		Immunohistochemistry	CD68	nr/100 adipocytes	2.8		0.7	5		1.8325	0.4645	3.2258
Macrophages	Harman-Boehm et al. 2007	h	20	10 female, 10 male	24±2			SAT		Immunohistochemistry	CD68	nr/100 adipocytes	1					0.6623
Macrophages	Harman-Boehm et al. 2007	h	20	10 female, 10 male	36.8±1.7		sc obese	SAT		Immunohistochemistry	CD68	nr/100 adipocytes	3					1.9608
Macrophages	Harman-Boehm et al. 2007	h	20	10 female, 10 male	36±2.1		intra-abdominal obese	SAT		Immunohistochemistry	CD68	nr/100 adipocytes	2.5					1.6393
Macrophages	Harman-Boehm et al. 2007	h	20	10 female, 10 male	24±2			OAT		Immunohistochemistry	CD68	nr/100 adipocytes	3.5					2.2801
Macrophages	Harman-Boehm et al. 2007	h	20	10 female, 10 male	36.8±1.7		sc obese	OAT		Immunohistochemistry	CD68	nr/100 adipocytes	7.5					4.7619
Macrophages	Harman-Boehm et al. 2007	h	20	10 female, 10 male	36±2.1		intra-abdominal obese	OAT		Immunohistochemistry	CD68	nr/100 adipocytes	12					7.4074
Macrophages	Harman-Boehm et al. 2007	h	29		43.0±1.1			SAT		Immunohistochemistry	CD68	nr/100 adipocytes	5					3.2258
Macrophages	Harman-Boehm et al. 2007	h	29		43.0±1.1			OAT		Immunohistochemistry	CD68	nr/100 adipocytes	6					3.8462
Macrophages	Liu et al. 2009	i	10	female	23.7 (21.9-26.2)			SAT		Immunohistochemistry	HAM56	nr/mm2	14
Macrophages	Liu et al. 2009	i	12	6 female, 6 male	49.9 (36.0-62.1)			SAT		Immunohistochemistry	HAM56	nr/mm2	25
Macrophages	Michaud et al. 2012	j	40	female	28.4±5.8 (19.9-50.1)			SAT		Immunohistochemistry	CD68	nr/100 adipocytes	18		3	63		10.7143	1.9608	29.5775
Macrophages	Michaud et al. 2012	j	40	female	28.4±5.8 (19.9-50.1)			OAT		Immunohistochemistry	CD68	nr/100 adipocytes	16		2	42		9.6386	1.3158	21.875
Macrophages	Ortega Martinez de Victoria et al. 2009	k	46		~34±7			SAT	needle biopsy	Immunohistochemistry	CD68	nr/total nr. of nuclei (%)	27	12	6	52		27	6	52
Macrophages	Travers et al. 2015	l	17					SAT	needle biopsy	Flow cytometry of SVF	CD45+/CD14+	% of SVF cells	4.9		2.9	15.5		1.6333	0.9667	5.1667
Macrophages	Viardot et al. 2010	m	13	6 female, 7 male	42.8±1.4 (35.1-50.8)	energy restriction		SAT	gastric banding surgery	Flow cytometry of SVF	CD14+	% of SVF cells	6.7	6.5			1.8	2.2333
Macrophages	Viardot et al. 2010	m	13	6 female, 7 male	42.8±1.4 (35.1-50.8)	energy restriction		OAT	gastric banding surgery	Flow cytometry of SVF	CD14+	% of SVF cells	2.9	3.6			1	0.9667
Macrophages	Weisberg et al. 2003	n	9		19.4-60.1			SAT	needle biopsy	Immunohistochemistry	CD68	nr/total nr. of nuclei (%)	26		8	38		26	8	38
Macrophages (crown)	Wentworth et al. 2010	o	5	female	26±1 (23-30)			SAT		Flow cytometry of SVF	CD14+/CD45+/CD11c+/CD206+	% of SVF cells	1					0.3333
Macrophages (crown)	Wentworth et al. 2010	o	5	female	26±1 (23-30)			OAT		Flow cytometry of SVF	CD14+/CD45+/CD11c+/CD206+	% of SVF cells	1					0.3333
Macrophages (crown)	Wentworth et al. 2010	o	12	female	46±1 (39-53)			SAT		Flow cytometry of SVF	CD14+/CD45+/CD11c+/CD206+	% of SVF cells	7.5		4	13		2.5	1.3333	4.3333
Macrophages (crown)	Wentworth et al. 2010	o	12	female	46±1 (39-53)			OAT		Flow cytometry of SVF	CD14+/CD45+/CD11c+/CD206+	% of SVF cells	2.5		0.5	6		0.8333	0.1667	2
Macrophages (crown)	Wentworth et al. 2010	o	12	female	44±1 (39-56)			SAT		Flow cytometry of SVF	CD14+/CD45+/CD11c+/CD206+	% of SVF cells	12		6	18		4	2	6
Macrophages (crown)	Wentworth et al. 2010	o	12	female	44±1 (39-56)			OAT		Flow cytometry of SVF	CD14+/CD45+/CD11c+/CD206+	% of SVF cells	5		2	8		1.6667	0.6667	2.6667
Macrophages (resident)	Wentworth et al. 2010	o	5	female	26±1 (23-30)			SAT		Flow cytometry of SVF	CD14+/CD45+/CD11c-	% of SVF cells	5		2.5	7		1.6667	0.8333	2.3333
Macrophages (resident)	Wentworth et al. 2010	o	5	female	26±1 (23-30)			OAT		Flow cytometry of SVF	CD14+/CD45+/CD11c-	% of SVF cells	5		1	8		1.6667	0.3333	2.6667
Macrophages (resident)	Wentworth et al. 2010	o	12	female	46±1 (39-53)			SAT		Flow cytometry of SVF	CD14+/CD45+/CD11c-	% of SVF cells	11		5	19		3.6667	1.6667	6.3333
Macrophages (resident)	Wentworth et al. 2010	o	12	female	46±1 (39-53)			OAT		Flow cytometry of SVF	CD14+/CD45+/CD11c-	% of SVF cells	11		1	16		3.6667	0.3333	5.3333
Macrophages (resident)	Wentworth et al. 2010	o	12	female	44±1 (39-56)			SAT		Flow cytometry of SVF	CD14+/CD45+/CD11c-	% of SVF cells	11		4.5	17		3.6667	1.5	5.6667
Macrophages (resident)	Wentworth et al. 2010	o	12	female	44±1 (39-56)			OAT		Flow cytometry of SVF	CD14+/CD45+/CD11c-	% of SVF cells	12		5	24		4	1.6667	8
T Cells	Aron-Wisnewsky et al. 2009	b	10	female	22.5±0.75			SAT		Immunohistochemistry	CD3	nr/100 adipocytes	1					0.6623
T Cells	Aron-Wisnewsky et al. 2009	b	16	female	43.8±3.4			SAT		Immunohistochemistry	CD3	nr/100 adipocytes	1					0.6623
T Cells	Aron-Wisnewsky et al. 2009	b	16	female	43.8±3.4			OAT		Immunohistochemistry	CD3	nr/100 adipocytes	1.5					0.9901
T Cells	Duffaut et al. 2009	f	92	female	19-43 (27.2±0.6)			SAT		Flow cytometry of SVF	CD45+/CD3+	% of SVF cells	6	4.8			0.5	2
T Cells	Duffaut et al. 2009	f	41	female	lean (19-25)			SAT		Flow cytometry of SVF	CD45+/CD3+	nr/g AT	19000					0.6379
T Cells	Duffaut et al. 2009	f	26	female	overweight (25-30)			SAT		Flow cytometry of SVF	CD45+/CD3+	nr/g AT	21000					0.7046
T Cells	Duffaut et al. 2009	f	25	female	obese (30-43)			SAT		Flow cytometry of SVF	CD45+/CD3+	nr/g AT	32000					1.0697
T Cells	Duffaut et al. 2009	f	45	41 female, 4 male	43±1			SAT		Flow cytometry of SVF	CD45+/CD3+	nr/g AT	30000					1.0035
T Cells	Duffaut et al. 2009	f	45	41 female, 4 male	43±1			OAT		Flow cytometry of SVF	CD45+/CD3+	nr/g AT	90000					2.9513
T Cells	Lynch et al. 2009	p	39					OAT		Flow cytometry of SVF	CD45+/CD3+	% of SVF cells	8					2.6667
CD4+ T Cells	Duffaut et al. 2009	f	92	female	19-43 (27.2±0.6)			SAT		Flow cytometry of SVF	CD45+/CD3+/CD4+	% of SVF cells	3.6					1.2
CD4+ T Cells	Duffaut et al. 2009	f	41	female	lean (19-25)			SAT		Flow cytometry of SVF	CD45+/CD3+/CD4+	nr/g AT	6500					0.2192
CD4+ T Cells	Duffaut et al. 2009	f	26	female	overweight (25-30)			SAT		Flow cytometry of SVF	CD45+/CD3+/CD4+	nr/g AT	8500					0.2864
CD4+ T Cells	Duffaut et al. 2009	f	25	female	obese (30-43)			SAT		Flow cytometry of SVF	CD45+/CD3+/CD4+	nr/g AT	13500					0.4541
CD4+ T Cells	Duffaut et al. 2009	f	45	41 female, 4 male	43±1			SAT		Flow cytometry of SVF	CD45+/CD3+/CD4+	nr/g AT	12000					0.4038
CD4+ T Cells	Duffaut et al. 2009	f	45	41 female, 4 male	43±1			OAT		Flow cytometry of SVF	CD45+/CD3+/CD4+	nr/g AT	22000					0.7379
CD4+ T Cells	Lynch et al. 2009	p	39					OAT		Flow cytometry of SVF	CD45+/CD3+/CD4+	% of SVF cells	5.5					1.8333
CD4+ T Cells	Travers et al. 2015	l	17					SAT	needle biopsy	Flow cytometry of SVF	CD45+/CD3+/CD4+	% of SVF cells			0.3	4.7			0.1	1.5667
CD8+ T Cells	Duffaut et al. 2009	f	92	female	19-43 (27.2±0.6)			SAT		Flow cytometry of SVF	CD45+/CD3+/CD8+	% of SVF cells	1.9					0.6333
CD8+ T Cells	Duffaut et al. 2009	f	41	female	lean (19-25)			SAT		Flow cytometry of SVF	CD45+/CD3+/CD8+	nr/g AT	7000					0.236
CD8+ T Cells	Duffaut et al. 2009	f	26	female	overweight (25-30)			SAT		Flow cytometry of SVF	CD45+/CD3+/CD8+	nr/g AT	8700					0.2931
CD8+ T Cells	Duffaut et al. 2009	f	25	female	obese (30-43)			SAT		Flow cytometry of SVF	CD45+/CD3+/CD8+	nr/g AT	11000					0.3703
CD8+ T Cells	Duffaut et al. 2009	f	45	41 female, 4 male	43±1			SAT		Flow cytometry of SVF	CD45+/CD3+/CD8+	nr/g AT	10000					0.3368
CD8+ T Cells	Duffaut et al. 2009	f	45	41 female, 4 male	43±1			OAT		Flow cytometry of SVF	CD45+/CD3+/CD8+	nr/g AT	36000					1.2018
CD8+ T Cells	Lynch et al. 2009	p	39					OAT		Flow cytometry of SVF	CD45+/CD3+/CD8+	% of SVF cells	3					1
CD8+ T Cells	Travers et al. 2015	l	17					SAT	needle biopsy	Flow cytometry of SVF	CD45+/CD3+/CD8+	% of SVF cells			0.5	5.6			0.1667	1.8667
B Cells	Aron-Wisnewsky et al. 2009	b									CD19		virtually none
B Cells	Duffaut et al. 2009	f	92	female	19-43 (27.2±0.6)			SAT		Flow cytometry of SVF	CD45+/CD19+	% of SVF cells	few
B Cells	Lynch et al. 2009	p	39					OAT		Flow cytometry of SVF	CD45+/CD3+/CD4+	% of SVF cells			0	0.15			0	0.05
NK Cells	Duffaut et al. 2009	f	92	female	19-43 (27.2±0.6)			SAT		Flow cytometry of SVF	CD45+/CD56+	% of SVF cells	1.5	1			0.1	0.5
NK Cells	Lynch et al. 2009	p	39					OAT		Flow cytometry of SVF	CD45+/CD3+/CD4+	% of SVF cells	1					0.3333
myeloid dendritic cells	Bertola et al. 2012	q	24	female	19.5-38			SAT		Flow cytometry of SVF	CD1c+	nr/g AT	3500		100	10000		0.1181	0.0034	0.3368
myeloid dendritic cells	Bertola et al. 2012	q	20	female	19.5-38			SAT		Flow cytometry of SVF	CD1c+/CD11c+	nr/g AT	500		0	2200		0.0169	0	0.0743
myeloid dendritic cells	Bertola et al. 2012	q	21	female	19.5-38			SAT		Flow cytometry of SVF	CD83+	nr/g AT	15000		1000	35000		0.5043	0.0338	1.1688
sc Adipocytes	van Harmelen et al. 2003	r	49	female	26.7±3.8 (19.7-39.7) (for the total 189 women)			SAT	surgical mammary reduction	Calculated from adipocyte size (microscopy)	--	nr/g AT	1514088	474500	866489	3285871		60.5493	46.7618	76.9098
Adipose stromal cells	van Harmelen et al. 2003	r	189	female	26.7±3.8 (19.7-39.7)			SAT	surgical mammary reduction	Enzymatic isolation followed by cell counting	--	nr/g AT	289632	120369	50000	605000		8.9142	1.6614	16.973
Adipose stromal cells	Yoshimura et al. 2006	s	28	female				SAT	liposuction aspirates	Flow cytometry of SVF	CD31-/CD34+/CD45-/CD90+/CD105-/CD146-	% of SVF cells			15	40			5	13.3333
Adipose stromal cells	Minonzio et al. 2014	t	44	female				SAT	liposuction aspirates	Flow cytometry of SVF	CD34+/CD45-/CD146-	% of SVF cells	26.44		6.71	45.64		8.8133	2.2367	15.2133
Adipose stromal cells	Viardot et al. 2010	m	13	6 females	42.8±1.4 (35.1-50.8)	energy restriction		SAT	gastric banding surgery	Flow cytometry of SVF	CD31-/CD34+	% of SVF cells	7	9.7			2.7	2.3333
Adipose stromal cells	Viardot et al. 2010	m	13	6 females	42.8±1.4 (35.1-50.8)	energy restriction		VAT	gastric banding surgery	Flow cytometry of SVF	CD31-/CD34+	% of SVF cells	1.8	1.1			0.3	0.6
Supra adventitial-adipose stromal cells	Zimmerlin et al. 2010	u	10	female				SAT	abdominoplasty	Flow cytometry of SVF	CD3-/CD45-/CD31-/CD34+/CD146-	% of SVF cells	27.9	16.5			5.2	9.3
Supra adventitial-adipose stromal cells	Philips et al. 2013	v	8	4 female				SAT	liposuction aspirates	Flow cytometry of SVF	CD3-/CD45-/CD31-/CD34+/CD146-	% of SVF cells	21.3	15	4	37		7.1	1.3333	12.3333
Endothelial cells	Viardot et al. 2010	m	13	6 females	42.8±1.4 (35.1-50.8)	energy restriction		SAT	gastric banding surgery	Flow cytometry of SVF	CD31+	% of SVF cells	4.2	9.7			2.7	1.4
Endothelial cells	Viardot et al. 2010	m	13	6 females	42.8±1.4 (35.1-50.8)	energy restriction		VAT	gastric banding surgery	Flow cytometry of SVF	CD31+	% of SVF cells	1.2	1.1			0.3	0.4
Endothelial cells	Yoshimura et al. 2006	s	28	female				SAT	liposuction aspirates	Flow cytometry of SVF	CD31+/CD34+/CD45-/CD90+/CD105low/CD146+	% of SVF cells			1	6			0.3333	2
Endothelial cells (mature)	Zimmerlin et al. 2010	u	10	female				SAT	abdominoplasty	Flow cytometry of SVF	CD3-/CD45-/CD31+/CD34-	% of SVF cells	2.5	2.7			0.8	0.8333
Endothelial progenitor	Zimmerlin et al. 2010	u	10	female				SAT	abdominoplasty	Flow cytometry of SVF	CD3-/CD45-/CD31+/CD34+	% of SVF cells	13.7	8.3			2.6	4.5667
Fibroblasts	Yoshimura et al. 2006	s	28	female				SAT	liposuction aspirates	Flow cytometry of SVF	CD31-/CD34-/CD45-/CD90+/CD105-/CD146-	% of SVF cells				2
References:
a	Apovian, C. M. et al. Adipose Macrophage Infiltration Is Associated With Insulin Resistance and Vascular Endothelial Dysfunction in Obese Subjects. Arteriosclerosis, Thrombosis, and Vascular Biology 28, 1654-1659, doi:10.1161/atvbaha.108.170316 (2008).
b	Aron-Wisnewsky, J. et al. Human Adipose Tissue Macrophages: M1 and M2 Cell Surface Markers in Subcutaneous and Omental Depots and after Weight Loss. The Journal of Clinical Endocrinology & Metabolism 94, 4619-4623, doi:doi:10.1210/jc.2009-0925 (2009).
c	Cancello, R. et al. Reduction of Macrophage Infiltration and Chemoattractant Gene Expression Changes in White Adipose Tissue of Morbidly Obese Subjects After Surgery-Induced Weight Loss. Diabetes 54, 2277-2286, doi:10.2337/diabetes.54.8.2277 (2005).
d	Cancello, R. et al. Increased Infiltration of Macrophages in Omental Adipose Tissue Is Associated With Marked Hepatic Lesions in Morbid Human Obesity. Diabetes 55, 1554-1561, doi:10.2337/db06-0133 (2006).
e	CLÉMENT, K. et al. Weight loss regulates inflammation-related genes in white adipose tissue of obese subjects. The FASEB Journal 18, 1657-1669, doi:10.1096/fj.04-2204com (2004).
f	Duffaut, C. et al. Interplay Between Human Adipocytes and T Lymphocytes in Obesity. CCL20 as an Adipochemokine and T Lymphocytes as Lipogenic Modulators 29, 1608-1614, doi:10.1161/atvbaha.109.192583 (2009).
g	Hardy, O. T. et al. BMI-independent inflammation in omental adipose tissue associated with insulin resistance in morbid obesity. Surgery for obesity and related diseases : official journal of the American Society for Bariatric Surgery 7, 60-67, doi:10.1016/j.soard.2010.05.013 (2011).
h	Harman-Boehm, I. et al. Macrophage Infiltration into Omental Versus Subcutaneous Fat across Different Populations: Effect of Regional Adiposity and the Comorbidities of Obesity. The Journal of Clinical Endocrinology & Metabolism 92, 2240-2247, doi:10.1210/jc.2006-1811 (2007).
i	Liu, J. et al. Genetic deficiency and pharmacological stabilization of mast cells reduce diet-induced obesity and diabetes in mice. Nat Med 15, 940-945, doi:http://www.nature.com/nm/journal/v15/n8/suppinfo/nm.1994_S1.html (2009).
j	Michaud, A., Drolet, R., Noël, S., Paris, G. & Tchernof, A. Visceral fat accumulation is an indicator of adipose tissue macrophage infiltration in women. Metabolism: clinical and experimental 61, 689-698, doi:http://dx.doi.org/10.1016/j.metabol.2011.10.004 (2012).
k	Ortega Martinez de Victoria, E. et al. Macrophage Content in Subcutaneous Adipose Tissue. Associations With Adiposity, Age, Inflammatory Markers, and Whole-Body Insulin Action in Healthy Pima Indians 58, 385-393, doi:10.2337/db08-0536 (2009).
l	Travers, R. L., Motta, A. C., Betts, J. A., Bouloumie, A. & Thompson, D. The impact of adiposity on adipose tissue-resident lymphocyte activation in humans. Int J Obes 39, 762-769, doi:10.1038/ijo.2014.195 (2015).
m	Viardot, A., Lord, R. V. & Samaras, K. The Effects of Weight Loss and Gastric Banding on the Innate and Adaptive Immune System in Type 2 Diabetes and Prediabetes. The Journal of Clinical Endocrinology & Metabolism 95, 2845-2850, doi:10.1210/jc.2009-2371 (2010).
n	Weisberg, S. P. et al. Obesity is associated with macrophage accumulation in adipose tissue. The Journal of Clinical Investigation 112, 1796-1808, doi:10.1172/JCI19246 (2003).
o	Wentworth, J. M. et al. Pro-Inflammatory CD11c<sup>+</sup>CD206<sup>+</sup> Adipose Tissue Macrophages Are Associated With Insulin Resistance in Human Obesity. Diabetes 59, 1648-1656, doi:10.2337/db09-0287 (2010).
p	Lynch, L. et al. Invariant NKT cells and CD1d+ cells amass in human omentum and are depleted in patients with cancer and obesity. European Journal of Immunology 39, 1893-1901, doi:10.1002/eji.200939349 (2009).
q	Bertola, A. et al. Identification of Adipose Tissue Dendritic Cells Correlated With Obesity-Associated Insulin-Resistance and Inducing Th17 Responses in Mice and Patients. Diabetes 61, 2238-2247, doi:10.2337/db11-1274 (2012).
r	van Harmelen, V. et al. Effect of BMI and age on adipose tissue cellularity and differentiation capacity in women. International journal of obesity and related metabolic disorders : journal of the International Association for the Study of Obesity 27, 889-895 (2003).
s	Yoshimura, K. et al. Characterization of freshly isolated and cultured cells derived from the fatty and fluid portions of liposuction aspirates. Journal of Cellular Physiology 208, 64-76, doi:10.1002/jcp.20636 (2006).
t	Minonzio, G. et al. Frozen adipose-derived mesenchymal stem cells maintain high capability to grow and differentiate. Cryobiology 69, 211-216, doi:http://dx.doi.org/10.1016/j.cryobiol.2014.07.005 (2014).
u	Zimmerlin, L. et al. Stromal vascular progenitors in adult human adipose tissue. Cytometry. Part A : the journal of the International Society for Analytical Cytology 77, 22-30, doi:10.1002/cyto.a.20813 (2010).
v	Philips, B. J. et al. Prevalence of Endogenous CD34(+) Adipose Stem Cells Predicts Human Fat Graft Retention in a Xenograft Model. Plastic and reconstructive surgery 132, 845-858, doi:10.1097/PRS.0b013e31829fe5b1 (2013).
