# Supplementary material for: Adipose tissue in health and disease through the lens of its building blocks
Source: Sci Rep. 2020 Jun 26;10:10433. doi: 10.1038/s41598-020-67177-1 (PMC7319996; doi:10.1038/s41598-020-67177-1)
Supplement: Supplementary file 5 — Supplementary Data S5 [file 41598_2020_67177_MOESM5_ESM.xlsx]

## Sheet: p-values
Comparison	adipose.stem.cells	B.cells	CD4..T.cells	CD8..T.cells	chondrocytes	endothelial.cells	eosinophils	erythroblasts	fibroblasts	macrophages	mesenchymal.stromal.cells	monocytes	myeloid.dendritic.cells	neutrophils	NK.cells	osteoblasts	pc.adipocytes	plasmacytoid.dendritic.cells	platelets	sc.adipocytes	smooth.muscle.cells
Subcutaneous vs. Omental (GSE20950), n=39	0.3957	0.1864	0.1602	0.07812	0.9212	0.9863	0.5432	0.3213	0.4132	1	0.02303	0.1321	0.8681	0.0002302	0.9787	1	7.438e-06	0.09483	0.139	1.503e-06	0.003032
Male vs. Female (SAT, GSE27916), n=375	0.3503	0.3713	2.514e-09	2.719e-08	0.00423	0.02671	0.9163	0.1235	0.0008996	0.04971	0.1293	0.9832	0.3545	0.9719	0.2576	0.3545	0.3545	0.001523	0.004915	0.6745	0.07423
Age (SAT, GSE27949), n=33	0.4146	0.3065	0.9253	0.7982	0.5732	0.3947	0.3936	0.1063	0.0154	0.1234	0.06935	0.8593	0.4311	0.2091	0.6508	0.4867	0.8038	0.2118	0.4033	0.5808	0.7956
BMI (SAT, GSE27949), n=33	0.03124	0.1597	0.1167	0.4433	0.04167	0.6188	0.6732	0.3121	0.05254	0.1073	0.7199	0.007547	0.04988	0.0132	0.2339	0.01207	0.1479	0.2436	0.002631	0.01097	0.9333
Heavier vs. Leaner twin, concordant (SAT, E-MTAB-1895), n=22	0.123	1	0.3652	0.8551	1	0.5541	0.2049	0.2061	0.8311	0.5541	0.4227	0.5839	0.05191	0.2936	0.9326	0.2012	1	0.4648	0.1851	0.3203	0.8551
Heavier vs. Leaner twin, discordant (SAT, E-MTAB-1895), n=30	0.05536	0.04149	0.03534	1	0.4227	0.9645	0.9442	0.02155	0.5995	0.675	1	0.7893	0.2084	0.7241	0.5408	0.03461	0.3711	0.5245	0.3028	0.2524	1
Obese vs. Lean children (OAT, GSE9624), n=11	0.2468	0.223	0.583	0.07315	0.1775	1	0.3613	0.5368	0.3413	0.05468	0.5131	0.4286	1	0.1775	0.3613	1	0.2468	0.9307	0.3109	0.1908	0.5503
IGT vs. NGT (SAT, GSE27949), n=21	0.6047	0.9711	1	0.5511	0.1992	0.2749	0.5331	0.9158	0.3848	0.08878	0.1893	0.1468	0.8308	0.2206	0.3041	0.3404	0.6437	0.8094	0.4513	0.8633	0.5932
DM vs. NGT (SAT, GSE27949), n=23	0.6947	0.3961	0.8195	0.3879	0.5632	0.5568	0.0465	0.4413	0.2278	0.12	0.6613	0.04526	0.8999	0.7057	0.7398	0.1863	0.1478	0.3793	0.1012	0.5658	0.4277
DM vs. IGT (SAT, GSE27949), n=22	0.8212	0.5658	0.8602	0.6142	0.5595	0.9737	0.6306	0.6673	0.05618	0.8683	0.05604	0.7054	0.6916	0.4928	0.4373	0.7824	0.3153	0.4965	0.1763	0.7223	0.1696
Insulin Resistant vs. Sensitive (SAT, GSE20950), n=19	0.1823	0.1428	0.4708	0.2107	0.3066	0.2551	0.939	0.7731	0.6505	0.2775	1	0.414	0.2521	0.7439	0.939	1	0.5174	0.7197	0.5545	0.2428	0.04536
Insulin Resistant vs. Sensitive (OAT, GSE20950), n=20	0.5288	0.9697	0.4426	0.6156	0.2062	0.7093	0.3681	0.6753	0.6771	0.05381	0.6548	0.1971	0.6697	0.2838	0.1675	1	0.5787	0.9118	0.06941	0.8534	0.5288
DM vs. non-DM (morbidly obese, OAT, GSE71416), n=20	0.4442	0.0642	0.9614	0.8313	0.01304	0.4442	0.03314	0.05914	0.4331	0.4816	0.1072	0.3762	0.02869	0.2706	0.5854	1	0.353	0.1528	0.186	0.116	0.3839
Resveratrol (SAT, GSE41168), n=26	0.5879	0.359	0.4143	1	1	0.5049	0.7998	0.3396	0.7223	0.1851	1	0.7998	0.1078	1	0.1422	1	0.3711	0.7869	0.8394	0.4143	0.2361
Placebo (SAT, GSE41168 & GSE66159), n=40	0.1536	0.224	0.4524	1	0.1029	0.6951	0.1422	0.5459	0.3066	0.2012	1	0.7998	0.2575	0.1183	0.8339	1	1	0.1231	0.5136	0.7285	0.7605
Calorie restriction (SAT, GSE41168 & GSE66159), n=42	0.179	0.1706	0.1281	0.8551	0.1323	0.5595	0.9442	0.2111	1	0.5067	1	0.1026	0.9851	0.9001	0.5749	1	1	0.2722	0.7936	0.7335	0.5075

## Sheet: z scores
Comparison	adipose.stem.cells	B.cells	CD4..T.cells	CD8..T.cells	chondrocytes	endothelial.cells	eosinophils	erythroblasts	fibroblasts	macrophages	mesenchymal.stromal.cells	monocytes	myeloid.dendritic.cells	neutrophils	NK.cells	osteoblasts	pc.adipocytes	plasmacytoid.dendritic.cells	platelets	sc.adipocytes	smooth.muscle.cells
Subcutaneous vs. Omental (GSE20950), n=39	0.11	-0.1571	0.267	-0.3274	-0.0043	-0.0785	0.0844	-0.1601	-0.1817	0.1097	-0.2661	0.1961	-0.0448	0.4743	0.0565	NA	-1.0028	-0.297	-0.2954	0.972	-0.6108
Male vs. Female (SAT, GSE27916), n=375	0.0347	-0.0652	-0.3322	0.2665	-0.1821	0.114	-0.0584	-0.0946	0.1728	0.037	0.0516	-0.025	-0.0729	-0.0311	-0.037	-0.0701	-0.0534	-0.1672	-0.1019	0.0238	-0.0983
Age (SAT, GSE27949), n=33	-0.133	0.1777	0.01	0.1545	0.1058	0.198	0.0413	0.2027	0.4051	0.1304	0.1555	-0.0265	0.213	0.2798	0.0977	0.0398	0.1557	0.1698	0.2123	-0.1975	0.1141
BMI (SAT, GSE27949), n=33	0.4961	0.2942	-0.1809	0.1081	0.3361	0.1417	0.1021	-0.0041	-0.1455	0.1804	0.048	0.3542	0.3082	-0.2795	0.0435	0.4448	0.0693	0.4835	0.3944	-0.3779	0.013
Heavier vs. Leaner twin, concordant (SAT, E-MTAB-1895), n=22	-0.5092	0.0064	0.2518	0.238	NA	-0.2922	0.377	0.4061	0.1754	-0.337	0.3577	-0.2865	-0.6005	0.308	-0.0404	0.3902	0.3015	-0.2702	0.42	0.3822	0.1581
Heavier vs. Leaner twin, discordant (SAT, E-MTAB-1895), n=30	0.5851	-0.565	0.5517	-0.2582	0.2653	0.0165	-0.1644	0.6398	-0.0069	0.0156	-0.0016	-0.1419	0.2414	0.1203	0.2153	0.6338	-0.3569	-0.1561	0.2842	-0.3672	-0.0401
Obese vs. Lean children (OAT, GSE9624), n=11	-0.3844	-0.3911	-0.3148	0.5259	-0.522	-0.008	0.3015	-0.3616	-0.0714	-0.554	-0.3092	-0.0287	NA	-0.4391	0.3015	NA	-0.2873	0.0892	0.2622	0.4966	-0.3955
IGT vs. NGT (SAT, GSE27949), n=21	0.097	0.0482	0.0059	-0.0961	0.2354	0.2208	0.0152	-0.2286	-0.188	0.325	-0.2554	0.3244	0.0511	-0.0831	-0.3813	0.2182	-0.2059	0.0299	-0.0313	0.0455	-0.0546
DM vs. NGT (SAT, GSE27949), n=23	0.1338	0.118	-0.0324	-0.1653	0.246	0.1402	-0.4639	-0.2178	0.2404	0.2935	-0.2097	0.384	-0.0189	-0.0805	0.1171	0.2134	-0.2169	0.1088	0.1391	0.0536	-0.2396
DM vs. IGT (SAT, GSE27949), n=22	0.0218	0.0614	-0.0348	-0.0893	-0.177	-0.0561	-0.3023	-0.0001	0.3899	-0.0007	0.4009	-0.0408	-0.0755	0.0111	0.3542	-0.1114	-0.2132	0.0917	0.3513	0.0109	-0.3207
Insulin Resistant vs. Sensitive (SAT, GSE20950), n=19	-0.2007	0.4291	-0.2645	0.2857	0.2529	0.2429	0.1531	0.0514	0.0612	0.3909	NA	-0.2083	0.0995	-0.0698	0.1406	NA	0.2348	-0.0118	-0.2094	-0.3067	0.5994
Insulin Resistant vs. Sensitive (OAT, GSE20950), n=20	-0.1353	0.2125	-0.0959	0.2444	0.2542	0.3394	-0.2236	0.0777	0.0968	0.407	-0.0335	0.3471	-0.0074	0.2635	0.3354	NA	-0.1604	0.0571	0.2471	0.0538	-0.1469
DM vs. non-DM (morbidly obese, OAT, GSE71416), n=20	0.2553	-0.4492	0.168	-0.0057	-0.2637	-0.1748	0.5623	-0.322	0.3473	-0.0929	-0.3835	-0.148	0.6808	-0.1493	0.2236	0.2983	-0.4764	0.3255	0.5171	0.494	0.2752
Resveratrol (SAT, GSE41168), n=26	0.124	-0.2595	-0.1211	0.1237	0.0213	-0.2581	-0.055	-0.0738	0.0923	-0.2068	NA	0.059	-0.4782	-0.1898	-0.3796	-0.2774	-0.3493	0.1638	0.0374	0.2471	0.3509
Placebo (SAT, GSE41168 & GSE66159), n=40	-0.374	-0.1297	0.1732	NA	0.3903	-0.0624	-0.3574	0.1068	0.1739	-0.2486	NA	0.1059	0.2557	0.2448	-0.126	0.2236	NA	-0.2596	-0.231	0.0659	0.086
Calorie restriction (SAT, GSE41168 & GSE66159), n=42	-0.3942	-0.3134	0.3425	-0.1118	0.432	-0.1195	-0.0355	0.0856	-0.0526	0.2863	NA	0.3589	-0.0964	-0.0059	0.0266	NA	0.2182	-0.182	-0.0923	-0.0071	0.0756
