# Supplementary material for: Adipose tissue in health and disease through the lens of its building blocks
Source: Sci Rep. 2020 Jun 26;10:10433. doi: 10.1038/s41598-020-67177-1 (PMC7319996; doi:10.1038/s41598-020-67177-1)
Supplement: Supplementary file 7 — Supplementary Data S6 [file 41598_2020_67177_MOESM7_ESM.txt]

NAME	Adipocyte	Leukocyte	Monocyte/Macrophage	Progenitor
47420864_st	10.403334066134875	151.22962606297693	17.042330875779584	13.95457872752986
TC01000286.hg.1	176.62972390242828	128.5937485873792	1284.1816139664002	121.80625788630753
TC01000892.hg.1	1892.2199116834101	29.9813993409368	54.20765241833995	80.16434986829076
TC01000968.hg.1	59.60688153299812	1484.3202516531578	1025.0170454885174	66.1142287388956
TC01001022.hg.1	14.433923973886337	409.8331851772996	18.560893312708437	14.798031126047295
TC01001382.hg.1	123.97326971234561	418.5544678802207	1507.2297682811404	115.46672382917032
TC01001399.hg.1	147.12794917472945	489.68604219641725	1717.807357799533	144.38507185806148
TC01001469.hg.1	18.002430290820868	457.68458440908586	20.163866601481946	19.601455619707064
TC01001622.hg.1	39.49128814157952	1255.1069007149456	750.5238106131352	65.11368528285884
TC01001640.hg.1	33.717063594103394	1928.763190825826	631.1729481569037	39.37235523049514
TC01001820.hg.1	322.24187876132316	25.556935557080088	28.117146970433918	36.22437489084784
TC01001974.hg.1	16.170585726915704	46.052532572864706	551.8860894183018	16.839504441123005
TC01002008.hg.1	122.07164565867798	584.6492783107908	1613.7834406778975	85.21946628692548
TC01002777.hg.1	75.3842217892556	97.7270306509541	101.90262095369746	817.2686966488474
TC01002807.hg.1	484.11121327615376	21.598686211320842	45.111590356546316	33.59610837691767
TC01002954.hg.1	918.9733720568353	61.448624177168455	160.00055697806548	119.2811467339475
TC01002977.hg.1	22.40378802950358	663.3299367652929	70.23149680644072	25.102824178928607
TC01003006.hg.1	13.948989623398123	431.85056781088883	33.953560401614745	11.291076311307187
TC01003211.hg.1	185.84244264257532	209.41562186249718	263.84727673177065	1871.5268100698113
TC01003406.hg.1	23.520928328882007	270.74517133101966	480.36557620711983	28.86668095729258
TC01003490.hg.1	43.478485124551696	735.324188348563	43.86539269869303	43.284475655149876
TC01003501.hg.1	346.90232574275603	32.49363115405013	59.50282776642229	33.28191788443129
TC01003517.hg.1	133.21456705591703	130.675403640737	144.24811243590878	1065.841928866445
TC01004676.hg.1	37.73962764132305	564.5176062558247	474.0176553262711	24.52569683185915
TC01004934.hg.1	8.84190602454164	133.95436928938204	24.93548040747717	7.535889328404011
TC01005339.hg.1	36.14888970269131	1211.6414580119545	100.59756681610261	33.81415872045374
TC01005554.hg.1	427.3659848090615	14.19507129195507	17.703502175313762	76.6740598495249
TC01005698.hg.1	5.824219204481953	121.93620711800105	10.111458853585166	5.577256240971118
TC01005699.hg.1	8.691103905896906	365.7204322568797	34.81475045079956	8.334589307023496
TC01005718.hg.1	25.508262711592508	1337.139565942035	104.50193126872843	21.200112272723313
TC01005928.hg.1	16.47910067584983	357.9531151361299	98.10304918188547	20.199143602946982
TC01006066.hg.1	28.325662737062324	170.8094905586134	796.9075912308983	34.620521596531965
TC01006291.hg.1	159.81752394773463	235.32777138036704	176.52482071347177	2299.8647926227572
TC01006414.hg.1	359.1766184410262	34.09066889327663	56.29006422781545	39.885094134610284
TC02000231.hg.1	68.70561645848287	65.31959812985143	67.66076777609102	703.1934283863566
TC02000398.hg.1	91.12244464517542	683.4152753750138	1539.518313990557	94.39684043221637
TC02000623.hg.1	11.110119977927607	170.82614282269196	13.573125453814283	11.175149465695771
TC02000902.hg.1	21.13164733949902	124.79847227165087	659.2926068446061	25.984070656799467
TC02001202.hg.1	7.814305284678927	391.9090596920223	11.121319888062802	8.59137407117877
TC02001364.hg.1	29.515580214695397	124.81324491764987	681.9858788628051	39.885094134610284
TC02001910.hg.1	11.83537810264379	64.87943090485086	217.1865223689922	10.799472112991776
TC02002037.hg.1	1319.5984419796378	104.5304716526899	100.0299359980778	135.67395627485212
TC02002218.hg.1	17.81258631874104	56.83727995210997	311.3817784988307	17.26765178407083
TC02002378.hg.1	105.24945336080117	3185.2537507158318	1032.1667635242807	109.82868617406267
TC02002452.hg.1	25.279384051054762	744.4104590802168	139.18802753615083	27.79760897190066
TC02002453.hg.1	1397.8854372968601	36.06434547395141	30.69678852689493	36.769673079828905
TC02002499.hg.1	13.163330562895098	13.870241368203821	135.98520173007137	10.644232328645488
TC02002625.hg.1	29.694372049384896	483.20108885380307	145.48124905109518	25.63028787618183
TC02002627.hg.1	619.6015383357352	67.70579330444919	136.18981982954728	50.051220111742055
TC02002838.hg.1	1244.425146376026	40.81817799021451	40.36120461063456	90.12014800288635
TC02003394.hg.1	22.655747101602365	951.4493870511448	51.90256227717495	26.69812770698077
TC02003396.hg.1	123.41055430972592	2766.421075384799	289.57152182496975	148.65021892737207
TC02003398.hg.1	26.001596547315266	441.12360038302336	28.38451592289546	28.920087256034765
TC02003402.hg.1	36.87091491969342	917.5493977842586	77.82505804398693	50.15154434796442
TC02003503.hg.1	58.72658809139553	60.709563147370886	787.9260281305696	56.26719821973409
TC02003877.hg.1	20.24472190355323	250.38664684545722	33.45665924962161	19.55923144966635
TC02004093.hg.1	65.20794034457064	6.59607163584591	6.698796065260673	6.9280264807843865
TC02004094.hg.1	116.66126377951662	7.023736242823929	7.022671344174389	8.082989025582009
TC02004133.hg.1	61.4981302550771	231.30458368575484	550.6927152471534	29.97686852608247
TC02004277.hg.1	13.93767435191958	73.26203262236163	260.8786903356379	13.40882681386537
TC02004658.hg.1	7.535013016737551	292.98764586846585	24.73518362130134	6.530127276430963
TC02004676.hg.1	18.122460312812535	22.153804663761047	229.00900566704433	13.485464716075187
TC02004744.hg.1	125.1819950894538	125.71110614642043	163.42417210020733	988.2050832338882
TC02004860.hg.1	31.189235525310007	1490.3264900127872	526.9053039863032	100.84529741431616
TC02004946.hg.1	39.244696287669726	673.5550603066358	43.943054407619464	42.52449570982367
TC02004979.hg.1	59.11921687638762	1750.6363056160499	152.3409225344516	69.55103120166777
TC03000002.hg.1	99.61631813675184	108.43106483034721	95.11696501734542	900.1365103736711
TC03000164.hg.1	10.894707477528609	228.1682932551296	13.652968477144531	12.180018711307884
TC03000549.hg.1	6.136148226200761	91.77066776343881	6.82759890140705	5.807833119615573
TC03000563.hg.1	28.457173538244014	548.7131767988803	19.56714554159441	18.774032628754888
TC03000626.hg.1	26.1553007467455	282.16520180198177	518.9312019467177	33.559903602366624
TC03000830.hg.1	49.1097602738358	75.28592266587873	81.43165111756448	768.7892988437056
TC03001027.hg.1	3596.651839334625	13.881176677091336	20.802744766680718	16.730915025703293
TC03001169.hg.1	1397.727819073744	38.31207441707349	64.0642545474832	154.77192650667027
TC03001612.hg.1	542.9612020169955	627.3094441651867	404.3943567484366	3640.1388784284118
TC03001866.hg.1	852.893752797641	19.915006821448642	26.284702555043282	180.8242608823443
TC03001888.hg.1	682.8598408716648	46.45638196254164	133.9719436076243	66.42044831975704
TC03001903.hg.1	8.46808772207692	240.43709733026645	10.744716820227056	8.007396987533504
TC03001904.hg.1	59.82014577069539	135.44216256340144	530.7143602977624	30.87665247039264
TC03001906.hg.1	33.18866231834487	30.435076412352934	329.56033840263444	23.96183795101332
TC03002321.hg.1	26.636518197013448	179.64190193681392	460.8481267629386	25.02175559027952
TC03003257.hg.1	83.59089236503088	76.8271208679211	81.37418057887885	609.0616448105819
TC03003325.hg.1	3780.108468101559	71.31173563302633	83.24971776300714	120.31449615824204
TC04000228.hg.1	307.94942557063035	11.058182912708643	11.374482230119373	12.34053754349894
TC04000414.hg.1	66.52734858722874	691.8313152053968	2378.4779856141363	127.70459859545902
TC04000775.hg.1	44.39189200034602	71.11744560306691	813.5095112454999	34.2439632530426
TC04001270.hg.1	28.438168008343787	1638.8418130332166	62.37473967773697	41.259849870066525
TC04001381.hg.1	23.063539006610192	776.208321650172	135.6644527024943	17.8738408410211
TC04001382.hg.1	32.497587739433435	437.9379381798178	105.13398420553142	25.410156104308527
TC04001393.hg.1	29.950042951726928	40.60589984143552	397.68553339949824	25.952071202804962
TC04001511.hg.1	16.336194011315094	32.82025096847513	278.70277249161063	17.03517005769058
TC04001811.hg.1	51.804801033246875	92.00752045572172	781.0066189861209	54.74543130186621
TC04001974.hg.1	11.376632780826835	128.93893103378605	10.559751191576513	10.644232328645488
TC04002146.hg.1	311.0874347105953	179.05401315811707	158.82321427477024	1631.0163800540126
TC04002279.hg.1	80.77898401805439	128.60069494872667	1326.9966826982352	61.09103971465201
TC04002627.hg.1	25.19084642965367	804.0459523893941	136.9322465579179	20.11531216971425
TC04002756.hg.1	322.1992551222666	18.174168184931375	49.94364262309158	25.88819046853063
TC04002931.hg.1	141.52910515557414	181.32392464723358	187.25976242869746	1969.7240018657099
TC05000144.hg.1	221.15944932746282	14.286667545834973	14.854179217570724	19.878143391715078
TC05000159.hg.1	26.29621075495797	1720.7194778528533	260.5211342131055	31.409108965197746
TC05000187.hg.1	113.78945884067835	76.43472406850005	74.43561670171499	852.893752797641
TC05000220.hg.1	65.36915589254176	58.392907960698274	70.65610947454303	488.2016406878067
TC05000227.hg.1	9.658617924887615	233.45794133367443	10.470389362582637	9.053304283140841
TC05000231.hg.1	13.041023148414688	297.5210392925235	11.619361098745888	12.572696724046653
TC05000368.hg.1	35.04093171313178	449.94620634941555	581.7408963626134	36.01851175161268
TC05000412.hg.1	100.53354095788086	173.25274362853685	355.55603089600993	1333.8061891861764
TC05000865.hg.1	23.271192140415017	777.3003712421701	30.960969121447263	23.693910918255654
TC05001309.hg.1	240.1777164349067	11.376632780826835	11.386468776221374	13.078372465581868
TC05001331.hg.1	44.0146942030472	583.8370533297073	532.4243099926764	29.468691794347812
TC05001419.hg.1	22.25104531347892	65.68984426336633	270.9609722364562	21.719046891874136
TC05001556.hg.1	11.432091981474386	15.725391910297141	31.088340351818303	131.65939531632353
TC05001589.hg.1	58.510207394593	84.09389403504372	797.7832004140747	42.84666799036427
TC05001604.hg.1	92.10606876589246	64.18871458016015	400.3709427799556	26.89625370775165
TC05002050.hg.1	111.71869046445903	525.0274993280394	1325.4468254518679	91.57544420309557
TC05002146.hg.1	163.84047812663988	158.3258166200199	119.83641687809984	1182.6256663201123
TC05002577.hg.1	226.44429166189377	14.894721384566093	17.833833082718712	20.236514075125314
TC05002968.hg.1	25.388976254305035	713.4065437200983	271.8747328350136	26.326511237250084
TC05002977.hg.1	160.63162773845988	8.613783807745866	8.408088052389415	9.398590704504164
TC05002988.hg.1	60.220163525915495	874.1560115784393	884.7124462398513	33.16421691055739
TC05003035.hg.1	23.57055076130851	63.324171665768915	270.01064726281703	24.761039896678252
TC05003141.hg.1	33.511103666312124	45.53817783430728	467.15785187536994	27.54613069497479
TC05003165.hg.1	6.919852167915264	190.99251907030467	126.11110111070387	6.670420808491631
TC05003348.hg.1	53.58242938056215	470.12341751216803	1450.2894685975148	45.067015261186576
TC05003439.hg.1	491.9386407201423	29.17782781754258	25.658871120127934	52.29737636756976
TC06000120.hg.1	129.50984369993424	561.2765967113016	1320.5162378066964	86.27608990546115
TC06000779.hg.1	68.06345065408746	85.12055254022812	76.12637000763355	766.0704877015121
TC06000889.hg.1	24.70589893932066	42.861558434097205	312.52827588807315	22.516159825904868
TC06000976.hg.1	109.11635380586426	113.58324664043194	117.707260316413	1062.0725958172238
TC06001142.hg.1	59.35259503947739	61.53989044556265	57.36578910929012	826.1284024375524
TC06001246.hg.1	259.32237451375914	166.94923903355377	2131.0490567628135	111.6538268369248
TC06001717.hg.1	45.753692779776756	76.22092561066623	532.1058376384378	51.244786574068776
TC06001817.hg.1	224.5114966142985	12.262946756910331	13.241643347629296	14.3535265403173
TC06001912.hg.1	1098.0345684265092	27.08117841775031	454.92341305609966	90.85887615762664
TC06002119.hg.1	16.00897118503967	17.255438693335442	148.39712415897426	14.839116910930922
TC06002270.hg.1	35.179629362010886	708.9270665467218	356.5115606459915	35.7476816820422
TC06002330.hg.1	161.33152751693711	152.19593085833205	136.04454441106407	1317.4710594464375
TC06003025.hg.1	35.060061561017065	33.32671446693025	36.01786211804357	257.8203305195207
TC06003667.hg.1	303.8713674999851	25.775365643406335	37.580099420871704	30.943308516032914
TC07000403.hg.1	1619.5413048627502	83.94033564330616	85.1829406381701	213.05928450343322
TC07000559.hg.1	354.3770342195215	429.96154278151675	347.9280302021481	3032.353479947493
TC07000687.hg.1	22.504906972136432	396.3725652267175	248.18363135671473	21.099122746798376
TC07000688.hg.1	3006.42123983258	124.34783674683013	333.998225932521	142.81463325759535
TC07000768.hg.1	3032.353479947493	21.28727120168442	23.93572385663	27.25491365104089
TC07000918.hg.1	13.93204584448511	296.906097280552	14.768726288750067	15.060175391274234
TC07001294.hg.1	11.298083619586745	235.07768946404192	13.137656285547461	9.670265873289166
TC07001570.hg.1	25.42346263024236	33.76178530025287	34.40090523841344	293.74987844205873
TC07001779.hg.1	15.879820289913066	23.557805993045555	191.06887590630203	15.507442698281396
TC07002463.hg.1	728.5982834242029	937.1479042477317	692.977738042674	6216.030114492906
TC07002618.hg.1	68.72040656392076	145.5791952815365	786.8100068622316	68.72040656392076
TC07002894.hg.1	9.550072682682435	218.02482175774495	8.856709444837021	7.232249476784339
TC07002895.hg.1	9.436381799666613	1014.8925664484517	14.461863534454992	9.439213573295268
TC07002911.hg.1	23.344441889707724	115.36703584168183	591.4413747472897	36.769673079828905
TC08000149.hg.1	2827.107664894995	100.0454803654838	295.0013824891457	168.40343756851263
TC08000700.hg.1	65.67448252039958	63.461684292555766	68.80823723619397	512.0000000000007
TC08001286.hg.1	12.050764068088533	166.17727126495527	12.470613315762005	11.671263841125795
TC08001365.hg.1	5200.024558898638	301.45462808986804	972.4426897247608	498.38302173390036
TC08001567.hg.1	118.35975249371725	122.91946248881182	112.75684444087983	1280.4582019785648
TC08001992.hg.1	10.362762110120409	37.97063888414345	224.4505721247288	10.77123008313279
TC08002237.hg.1	96.57614604643447	166.85771925041152	1348.965588608643	92.61096497986601
TC08002364.hg.1	11.400829207098116	241.33860836624422	12.67894507548978	11.197549285966163
TC09000015.hg.1	803.9734849168894	39.77608968381527	33.85701402127075	63.71475286264087
TC09000045.hg.1	47.69541288724366	23.63974995143583	31.623683549922674	292.80122470129186
TC09000250.hg.1	1276.6236983357219	32.975844795866024	48.473433732727386	39.68898236536387
TC09001158.hg.1	667.5117548324806	35.180252649401126	45.26222622096505	45.75247164373332
TC09001173.hg.1	1232.43793855688	43.6471722000869	56.92768667438179	53.91693819105176
TC09001190.hg.1	18.29638063223557	29.63036841817107	215.68989585916398	15.228127684872536
TC09001334.hg.1	78.12257672038717	164.7533709204916	136.26740651498895	1078.8909487621452
TC09001335.hg.1	46.52463026804822	89.78130374035516	82.99296028742768	951.9003001562129
TC09001336.hg.1	88.80423156720855	74.45072639246135	69.47696948521316	983.6491406883578
TC09001466.hg.1	483.3659000292672	26.407124812016747	28.806102373427336	46.0636094015468
TC09001789.hg.1	163.2068521347569	12.42249658822409	12.922148753157654	21.42993480011732
TC09001935.hg.1	1486.4670150872662	35.38952127935527	51.94378751893858	40.0821749341454
TC09001968.hg.1	900.0337872741827	34.6693453429272	44.44388278415043	48.70506818685946
TC09002551.hg.1	461.0946381117833	38.07093768959633	47.785671592476675	50.99282011948854
TC09002580.hg.1	17.116456775661323	30.676786298057053	228.2043230209914	15.004603942483598
TC09002775.hg.1	69.83584336368594	76.97932201002035	704.3701579602641	55.22820500156278
TC0X000015.hg.1	117.9953722927701	132.82420711201834	127.4493774178006	1037.015844782936
TC0X000017.hg.1	2266.8703522147744	82.48264192025893	81.76685847501622	96.29128552990876
TC0X000171.hg.1	113.24178734994726	314.8448678718547	2114.0211318561132	93.16897896059935
TC0X000207.hg.1	1600.9150720604007	27.81328691991982	42.92978273388798	186.6539490873641
TC0X000427.hg.1	9.568781488893666	142.8269402070029	10.076265322513825	9.631615351801836
TC0X000428.hg.1	8.868238323867317	229.79501728331115	8.988033770765824	8.633825892035416
TC0X001076.hg.1	498.7067926765737	19.789622838178865	21.736479746847284	23.792656316507838
TC0X001100.hg.1	115.46722165311188	245.3807663109029	1645.055272405858	109.00286330490904
TC0X001121.hg.1	51.04429940400246	1413.28273841109	293.31798904633524	55.22820500156278
TC0X001292.hg.1	515.9507541582667	274.7214160903153	287.1249774499485	4009.852165580175
TC0X001579.hg.1	208.16731894972014	263.8146679014814	236.99108652820166	2212.3030860407375
TC0X001778.hg.1	9.945249380566224	345.50347907255235	12.488060947387133	11.142491845352286
TC0X002025.hg.1	650.4641735890615	21.728359937950433	25.88583906923393	93.34135105738574
TC0X002026.hg.1	1077.1784187830729	30.767495650098724	35.10525698625533	240.85148352353008
TC0X002155.hg.1	21.612666322363744	84.62019134189867	344.31019472414744	21.13164733949902
TC0Y000160.hg.1	122.75938113434489	3336.2461791879523	275.0930774276729	130.22737056571776
TC10000132.hg.1	107.04849894493412	191.1627186593978	2207.020918233922	84.50055364984314
TC10000135.hg.1	102.54793775940703	184.9538140182243	2142.7093694436244	79.45135945767116
TC10000362.hg.1	98.96796628226852	77.68074403762932	89.72338211666693	956.309192409752
TC10000581.hg.1	1198.6930044538713	32.0704536955155	52.185017900402855	58.36821772744713
TC10000629.hg.1	11.081046108208696	13.40495005140792	132.82218241126319	10.413942524933217
TC10000721.hg.1	6028.515726408218	128.7034544431006	188.54873992293852	97.65050199698943
TC10000811.hg.1	385.2244747185001	28.81743536266776	34.01639434245257	47.04599476444931
TC10001537.hg.1	1180.2716915605185	54.144693846324685	62.19489606459881	68.1406802307624
TC10001550.hg.1	752.4017346262826	67.3979649889531	65.32664338553484	84.33151691098485
TC10001663.hg.1	3006.42123983258	20.18479106222507	25.986710138560476	37.03683439191255
TC10002173.hg.1	2424.2677526319812	43.54950257455178	75.59518163504742	81.39616335449917
TC10002246.hg.1	628.888750289364	60.40496332236454	94.09265674584603	53.28123270279772
TC10002843.hg.1	59.256631563523705	34.241103628843454	35.95530811219848	425.33166212811125
TC11000032.hg.1	2459.6242528939515	197.565621476486	198.23737435329366	205.3267491153699
TC11000149.hg.1	120.29057914800592	129.17753471161612	113.05696264733655	1027.3176822656253
TC11000214.hg.1	1172.8471007872804	167.75216065339723	85.11338996488145	25.673751616181434
TC11000238.hg.1	1893.6485646832118	39.13656035874715	43.02752458246747	48.96081117824605
TC11000506.hg.1	55.643889747797445	57.9593242621567	794.2930532000453	45.22695968562868
TC11000755.hg.1	131.49661512723978	100.92194992664699	1418.6899442562171	101.37482091131804
TC11000812.hg.1	2519.9084864445003	69.04894571380473	73.62359377313692	69.0174319528208
TC11000837.hg.1	4526.059015167699	36.93157400739421	53.73109379578649	44.31667623619557
TC11001061.hg.1	20.882961201515915	265.50816547828526	18.24807687210543	19.397217069016687
TC11001116.hg.1	15.58821865028102	201.60940062950363	20.1297306844389	16.384073895750596
TC11001415.hg.1	190.98421431479727	150.00295287741423	2128.033119763041	102.93255663506173
TC11001813.hg.1	451.95817635336573	8.06204070621193	7.956881409811265	7.934955994528605
TC11001818.hg.1	149.32758971326064	496.3343783081863	1461.2708669735125	88.70164094162638
TC11001839.hg.1	44.51948576296913	72.83619377767218	655.408690264577	37.67552095412675
TC11001840.hg.1	31.788847901032767	53.28944074378949	404.81453734156116	33.05711436944776
TC11001891.hg.1	946.8113585820743	33.9499002787014	40.767179053983526	140.06959376137482
TC11001893.hg.1	2905.7569341561493	152.6667011146875	266.55076951167393	375.84656282473094
TC11002366.hg.1	2125.1269819591616	139.4033940085538	76.60532446930591	86.62230554478376
TC11002587.hg.1	5432.879409056833	65.81500406662084	80.67671665757501	84.33151691098485
TC11002896.hg.1	109.10174406609914	1434.1340441764428	1526.8718810236896	102.72664811796439
TC11003286.hg.1	33.997141583119976	18.8997881018461	21.57655731342747	208.89970815704223
TC11003373.hg.1	8.294886393563994	162.5409736221902	10.05140859105219	7.491908778000717
TC11003451.hg.1	67.259357055643	112.04213372771889	1347.1902314105023	64.62408304618789
TC11003478.hg.1	904.7739859626524	21.307024822469124	22.925091503973785	25.492483081138673
TC12000160.hg.1	9.319357117771471	138.18936370066072	8.243936162634384	8.79083374061504
TC12000182.hg.1	200.18171579184946	218.35775319481291	256.7278573496358	1758.0711925028736
TC12000388.hg.1	1039.4174046543385	51.72626037211704	53.161407117380804	76.9698868964537
TC12000846.hg.1	2281.2417566820354	79.93446671736388	92.08236920668895	447.64840083478435
TC12001162.hg.1	106.96712842929244	117.0182818815849	1612.390147251663	91.3218948157747
TC12001171.hg.1	32.67934790327766	65.00852819988182	459.8981827202083	30.54081521056603
TC12001178.hg.1	12.292255851040142	14.142199461997864	283.1776981155971	12.823042176249867
TC12001202.hg.1	13.460661109298783	883.6858447704914	17.267489544905153	13.95457872752986
TC12001207.hg.1	19.329050165027788	2142.7093694436244	125.10351108733533	31.14414127250479
TC12001216.hg.1	53.60286815366507	343.1589626816189	1703.1398080527733	93.34135105738574
TC12001222.hg.1	10.50660671184262	442.34497818924797	12.34152317772612	10.008203406555381
TC12001392.hg.1	443.23162356849025	21.03408104683433	15.18942865599778	18.435880860119287
TC12001426.hg.1	36.39409241572079	1835.4662433742537	130.65440781502573	94.80484526865821
TC12001574.hg.1	906.2786647871842	66.38238163847515	68.57517565988519	99.07467636704011
TC12001696.hg.1	9.185482550526618	1913.762617297272	26.638808701073913	11.10992966177854
TC12001770.hg.1	414.8400321410561	12.363239018965723	14.532890165472011	57.1846310700009
TC12001803.hg.1	83.18633817759869	107.17169015128133	103.7393156784802	613.9596358610506
TC12001805.hg.1	23.810087698820176	23.278305301869793	26.297864483099914	208.353408140377
TC12002078.hg.1	1145.4269880806614	49.866969170087245	224.2976426025702	45.65391467021316
TC12002079.hg.1	531.7451773078369	43.87572769772618	160.16568971181383	41.636525493457675
TC12002236.hg.1	29.05321686487524	563.2699073721134	80.22756088686211	33.35376638030135
TC12002256.hg.1	215.4816012277785	260.50324233863967	314.62267112715654	2212.3030860407375
TC12002617.hg.1	35.77330903858319	95.20291633305133	450.75166539474674	63.20645513250377
TC12002752.hg.1	18.806449830825976	2042.220290497646	125.0435822761802	28.53072384423879
TC12002850.hg.1	7.057274426188988	279.10623003594253	14.272943479007413	10.053009534548718
TC12002948.hg.1	10.871477272105851	2698.358508498771	38.28444893795901	12.008632780114974
TC12003212.hg.1	2774.0494266377254	176.91351551951288	289.81496716206607	361.09189356234236
TC12003236.hg.1	21.820166613147677	316.08416928672364	47.73543040327558	24.87955694170346
TC13000563.hg.1	84.67711041832908	81.61477998199362	88.97841436933467	775.2105767857444
TC13001260.hg.1	18.68726496079251	24.101312806041555	25.73305139743935	231.3606980482784
TC13001423.hg.1	25.51991061942389	28.081978907296055	44.31378350692874	552.8202552770782
TC14000070.hg.1	32.00021144274034	199.11795046570882	621.3923871712695	33.28191788443129
TC14000431.hg.1	11.202644790208826	124.062122197049	222.6885900350702	17.145734193322063
TC14000434.hg.1	19.568951581019377	122.50241368408902	325.7418473554335	17.543794206319806
TC14000523.hg.1	18.470630723436003	424.87923154598	92.371686059058	17.468292233130224
TC14000662.hg.1	8.045193006557756	9.431454819949888	8.464356142799705	76.214838359358
TC14000664.hg.1	12.894785042826232	11.573177352748989	13.227165946828041	178.91259106167834
TC14000666.hg.1	7.8169662462713605	7.3116131570953575	8.908528334012441	90.71903150222477
TC14000667.hg.1	22.192782208189165	21.479969121742158	24.43438911359104	183.17910180612122
TC14000668.hg.1	22.644303724889653	26.36970993690513	30.742469207639004	247.92806446982556
TC14000671.hg.1	17.069569727065147	18.24964399347632	21.285988337579276	301.17212650039966
TC14000676.hg.1	122.38459854606214	141.07133952527204	129.58809324710396	2105.252814226196
TC14000677.hg.1	22.075118148799774	28.07799296743463	45.91844516407757	370.95776027986653
TC14000678.hg.1	67.01277023205057	67.04137307244869	77.39182651820458	1264.9712571929003
TC14000679.hg.1	18.0349590207006	17.74060346318685	22.899606809749752	182.86899329633698
TC14000680.hg.1	10.744716820227056	10.275944320561326	12.27976678215217	108.85185794328785
TC14000682.hg.1	14.408816747795413	10.209450991071575	11.86552216995045	102.01706332735155
TC14000683.hg.1	36.75971487025879	41.07565551239635	41.736143114205206	271.18077822948646
TC14000686.hg.1	21.01803010879865	21.963279229246893	23.238423427311048	221.6968473851005
TC14000687.hg.1	6.212541078840699	8.637305962646483	8.734235896126966	97.9819734768554
TC14000688.hg.1	10.871703093851384	12.488441201110668	14.389310944314708	124.02132901855117
TC14000689.hg.1	113.0866834164713	141.9334052608492	150.19745053921588	2827.107664894995
TC14000690.hg.1	12.895053054961991	15.725391910297141	16.87210316882411	151.93741104088846
TC14000691.hg.1	368.84590751591855	322.4428467221602	257.6213879891478	3920.0780577747064
TC14000692.hg.1	15.241015552925678	16.522902526404874	18.877654325023226	192.019778722252
TC14000693.hg.1	46.64919706063779	48.769136327172106	57.23652852889387	437.7611150806898
TC14000694.hg.1	79.23617854075127	157.31133556357815	140.4822799539345	1795.0120054019385
TC14000696.hg.1	11.059315948457849	13.572803568104765	12.552064247460452	142.41921543485864
TC14000698.hg.1	51.087151343510946	85.32411683588815	93.6205094369024	793.3302650822928
TC14000699.hg.1	13.470670876827086	13.214561914852371	15.375884862274056	103.5049213918508
TC14000700.hg.1	13.135014222217327	11.970481654860206	14.85834917031989	247.24161397654078
TC14000701.hg.1	21.42247484197433	23.409771033049473	31.355171985722393	370.95776027986653
TC14000702.hg.1	16.23315627070267	15.543225621727185	18.580435566369925	284.13730424397255
TC14000703.hg.1	9.436381799666613	11.024844844763512	11.678574125723173	109.00286330490904
TC14000704.hg.1	8.208907600259717	10.836996420077536	9.456598163706055	79.8439456552422
TC14000705.hg.1	25.024210308576436	29.504542257849433	40.51604853743996	539.9442583121992
TC14000708.hg.1	44.41405819625258	48.30432811968051	48.07441150226549	549.0016468412529
TC14000710.hg.1	11.982764571023706	14.508826051332724	19.402748266128206	143.76369214417517
TC14000736.hg.1	7.304612492782555	7.71343238626466	7.281034757603974	60.389349275869
TC14001124.hg.1	1950.0035331729775	44.81044992967716	219.47909522278223	256.8294205664063
TC14001758.hg.1	19.021572455673688	103.98011373601432	243.98412983941745	20.563301399509967
TC14001759.hg.1	23.339311483344137	96.44105462113971	281.89828252037125	22.6588070114327
TC14001859.hg.1	111.43908117162286	120.4181676495653	109.8503684764554	978.3604147527865
TC14001863.hg.1	22.886809330252174	31.178997607174367	27.67597316756776	432.6663499205625
TC14001864.hg.1	12.7246805298736	17.96959354318234	24.958373817200833	186.6539490873641
TC14001940.hg.1	10.85796023704932	8.003184279036594	7.213073910021915	68.6252058551567
TC14002211.hg.1	137.96198984657866	2962.7253786314636	226.3404600397448	155.3930077534374
TC14002213.hg.1	86.68041258688507	2144.9665823632176	103.82709444176952	92.21240178921644
TC14002252.hg.1	35.57211747768163	980.1730235729851	53.97495870332125	41.13293812888169
TC14002257.hg.1	46.34043001706121	1899.8907469209921	130.58856451632948	61.51596149940426
TC14002261.hg.1	61.56967381695208	2399.034288318811	142.4772311220575	78.59929376518255
TC14002263.hg.1	143.85426942753082	3087.8144958446946	189.28684006579624	141.34833815124438
TC14002265.hg.1	48.9340958287561	966.607964847791	82.228974621328	57.760046557595494
TC14002272.hg.1	37.498895514862724	717.3803500653721	52.77674228718676	39.60348696274424
TC14002279.hg.1	49.70549638736121	937.6503470997313	89.80036527293254	61.18521240648487
TC15000166.hg.1	20.566583986717728	24.82034356560791	113.07419076991107	257.8203305195207
TC15000209.hg.1	20.44916557785138	24.685954153743328	112.36878772869457	255.52724857442686
TC15000386.hg.1	36.790327334848655	22.090233920059703	26.777452354380856	229.6210527686394
TC15000441.hg.1	30.67547761069998	63.64328426072744	752.1584173081715	33.50308919727334
TC15001127.hg.1	20.627272091961984	24.884022407500915	113.62092353263648	258.1779932455322
TC15001154.hg.1	20.491706959871365	24.749230824713727	112.71198056689784	256.3156534273735
TC15001183.hg.1	33.4298150775424	44.18094642998949	323.1369902211592	38.50866251454062
TC15001217.hg.1	25.508262711592508	414.94447931837624	25.15700876867815	24.555937536014195
TC15001473.hg.1	106.23481447540078	1728.9962637185522	138.05923736267323	126.58827729675939
TC15001562.hg.1	116.03823876551584	127.11188383213877	108.65450420996987	988.2050832338882
TC15001719.hg.1	53.56069563155812	425.10664555356976	803.9734849168894	63.138340830913556
TC15001834.hg.1	4354.2913338004855	63.72619925995175	74.63536767042987	88.5787595515356
TC15002310.hg.1	22.66978556900081	350.1781331156004	514.6106277702221	29.40068325570691
TC16000387.hg.1	34.120305873241364	1775.6734856266144	70.62196880415206	46.0636094015468
TC16000396.hg.1	48.2719461275658	1592.178978061791	122.69837416289543	70.01322490498157
TC16000454.hg.1	378.6650608921907	483.85306884584895	366.2471854644046	3354.2576092612862
TC16000589.hg.1	1200.644526418422	30.736931689017354	31.534401691488213	29.829474697619172
TC16001128.hg.1	2420.8823806964992	69.19046520022414	78.20983873379151	223.8586793201998
TC16001225.hg.1	1142.7836579552923	48.613963717907296	49.390715663705734	124.02132901855117
TC16001572.hg.1	2005.8830474568063	29.435083042556457	46.60495069790325	181.94181415639704
TC16001621.hg.1	1307.1035515699555	28.691860390408177	30.005099828233327	27.25491365104089
TC17000011.hg.1	1870.9361410523315	83.10969283200095	79.78781420966776	91.13921251821274
TC17000406.hg.1	64.93544812165949	71.00579115564024	900.0337872741827	45.84417933362965
TC17000408.hg.1	129.90447186425112	1822.0579359543965	2593.0172940292396	162.46667341053507
TC17000416.hg.1	99.85045397424372	798.9160029563939	1377.899583793729	107.20454213517782
TC17000540.hg.1	2256.0839393317474	78.7181425032386	81.01476795525764	174.1542924991425
TC17001341.hg.1	21.920953829582416	557.7132518230351	301.382540573812	23.59921010805409
TC17001378.hg.1	45.98569316739423	990.5700716760643	104.51663067495608	47.975376464169216
TC17001385.hg.1	143.49723289942307	711.365568629433	2412.8021749559903	181.10300400859538
TC17001388.hg.1	175.58321052099637	669.2463212086909	2573.7962467063203	214.5081852006011
TC17001395.hg.1	135.5053808953677	524.7479937523966	2223.0894989237645	175.6359599707968
TC17001455.hg.1	17.270367656046815	279.00769454065266	18.845880918988573	17.18539505141409
TC17001711.hg.1	2316.276505609524	97.08992809252018	133.0526043173511	93.22640092857816
TC17001825.hg.1	252.2346778216552	106.44711983150208	117.64106973104393	1240.6572497037964
TC17001826.hg.1	102.4098922544244	85.36390563736214	157.48372337836406	1143.0451430517787
TC17001973.hg.1	1287.8527047801024	140.79319577112088	99.28082195614627	134.86136859526857
TC17002115.hg.1	426.07050749136937	12.459399905470882	15.890947884350346	13.291614441503485
TC17002783.hg.1	15.991966776636998	25.664322328142326	213.44789015139395	16.891461119311586
TC18000213.hg.1	96.76457280832496	976.2268898490086	1433.6537449176574	110.33737688842642
TC18000566.hg.1	10.908160286646115	173.86634031609483	15.269320568460532	10.57559307799529
TC18000635.hg.1	591.7728037676997	47.96918284418878	50.3924358565493	58.73799934418254
TC18000741.hg.1	42.520859452455525	636.6599743872671	905.6428175981448	54.694859152953576
TC19000676.hg.1	56.937774857635304	96.30214915572608	1295.7008615651268	57.760046557595494
TC19000789.hg.1	39.73171816694173	180.51676680800347	774.4760836321058	41.13293812888169
TC19001064.hg.1	3488.4238056516415	87.52513316684117	91.15682923942083	111.51632484417047
TC19001573.hg.1	2165.48967498047	74.04688931513951	80.17199525998906	88.5787595515356
TC19002237.hg.1	25.957143267493592	25.478460056027018	458.79789422819545	30.54081521056603
TC20000005.hg.1	318.86045508770906	23.778672714906314	29.784503007737033	31.3752610058991
TC20000164.hg.1	83.7877057700551	1448.331178898934	129.3143780492518	87.26512706258842
TC20000274.hg.1	1071.6688922212948	74.90568242058501	69.63651646094041	111.15618723566828
TC20000450.hg.1	314.25183365803264	24.3950474776367	26.124570328211092	30.503204113205907
TC20001671.hg.1	707.6845324409692	62.35113734429058	48.7614376298494	70.57626175342017
TC21001069.hg.1	37.31748485203949	1082.6076024820227	1386.955194663751	59.475443610102126
TC22000165.hg.1	821.6246167479395	92.98614231765598	270.4851441932587	57.28160453939023
TC22000467.hg.1	88.01828584875113	3239.0837310077923	257.70425692206925	109.18770992593763
TC22001009.hg.1	109.47737664945146	2594.4150863360856	259.8492394910463	123.01297351814448
TC22001043.hg.1	264.2559554225219	18.44669050934297	70.24624748228229	12.43211630054478
TC22001449.hg.1	127.0693713673891	3024.6329340844554	252.32316294056875	138.09866429668327
TC6_apd_hap1000092.hg.1	196.8402810296671	212.26472328434224	155.91140778189254	1795.0120054019385
TC6_mann_hap4000149.hg.1	169.30546145719924	175.0629234548976	139.86059557388091	1333.8061891861764
TC6_qbl_hap6000173.hg.1	220.03363561653578	212.95317568043427	166.202790152818	1476.5351643752688
